# Supplementary material for: Combined Transcriptomic and Metabolomic Analysis Reveals an Ethylene‐Activated Regulatory Model on Monoterpenoid Indole Alkaloid Biosynthesis in Catharanthus roseus
Source: Plant Biotechnol J. 2025 Sep 8;24(2):363–80. doi: 10.1111/pbi.70343 (PMC12906820; doi:10.1111/pbi.70343)
Supplement: Supplementary file 2 — Dataset: S1. Untargeted and targeted metabolites content. [file PBI-24-363-s004.xls]

## Sheet: NMR-metabolite relative content
Metabolites	T_0.1	T_0.2	T_0.3	T_3h.Eth.1	T_3h.Eth.2	T_3h.Eth.3	T_24h.Eth.1	T_24h.Eth.2	T_24h.Eth.3	T_3h.MJ.1	T_3h.MJ.2	T_3h.MJ.3	T_24h.MJ.1	T_24h.MJ.2	T_24h.MJ.3
Secologanin	0.21	0.2	0.21	0.26	0.24	0.24	0.21	0.23	0.22	0.22	0.2	0.21	0.19	0.23	0.23
Serpentine	0.03	0.03	0.02	0.04	0.03	0.04	0.05	0.07	0.04	0.04	0.03	0.04	0.04	0.04	0.04
Kaempferol	0.35	0.36	0.35	0.35	0.32	0.34	0.29	0.3	0.34	0.32	0.29	0.34	0.33	0.31	0.3
Strictosidine	0.04	0.04	0.04	0.11	0.13	0.13	0.08	0.08	0.12	0.07	0.12	0.08	0.05	0.06	0.04
Quercetin	0.19	0.18	0.19	0.17	0.17	0.18	0.16	0.16	0.19	0.15	0.17	0.15	0.2	0.18	0.19
2,3-DHBA	0.56	0.55	0.57	0.75	0.79	0.8	0.7	0.64	0.72	0.79	0.81	0.77	0.76	0.83	0.92
Fumaric acid	0.25	0.27	0.23	0.2	0.23	0.22	0.23	0.2	0.21	0.19	0.16	0.22	0.14	0.13	0.14
4-O-Caffeoyl quinic acid	0.13	0.13	0.15	0.13	0.14	0.12	0.14	0.13	0.15	0.12	0.12	0.13	0.14	0.14	0.14
Chlorogenic acid	0.18	0.21	0.29	0.31	0.33	0.34	0.22	0.27	0.23	0.24	0.2	0.27	0.29	0.22	0.35
Vindolinine	0.1	0.09	0.09	0.11	0.14	0.13	0.13	0.11	0.13	0.11	0.15	0.13	0.11	0.1	0.12
Sucrose	1.37	1.43	0.82	1.19	1.17	1.2	1.22	1.29	1.21	0.98	0.92	0.99	1	0.97	1.18
α-glucose	0.71	0.95	1.3	1.61	1.31	1.28	0.28	0.28	0.3	0.82	0.66	0.65	0.68	0.38	0.65
Loganic acid	0.01	0.01	0.01	0.01	0.02	0.01	0.02	0.01	0.02	0.01	0.01	0	0.01	0.01	0.01
β-glucose	1.14	1.61	2.09	2.93	2.26	2.48	1.07	0.88	0.88	1.4	1.15	1.19	1.87	1	0.98
Oxalacetic acid	3.52	3.87	2.39	2.44	2.56	2.54	3.08	3.04	2.94	2.41	2.46	2.54	2.51	2.83	3.19
Choline	0.27	0.26	0.29	0.32	0.33	0.33	0.38	0.32	0.35	0.32	0.32	0.32	0.34	0.3	0.37
Ketoglutaric acid	2	2.93	1.13	3.33	2.93	3.86	1.13	1.2	1.13	2.7	3.54	2.39	2.79	1.75	2.11
Asparagine	0.74	0.65	0.56	0.58	0.55	0.54	0.92	0.71	0.99	0.64	0.85	0.54	0.81	0.88	0.91
Malic acid	4.55	4.71	4.17	4.72	4.69	4.81	5.58	5.17	6.16	5.17	5.53	5.58	4.26	4.98	5.18
Citric acid	0.92	0.9	0.91	0.87	0.84	0.87	0.83	0.93	0.83	0.92	0.97	0.97	1.04	1.01	1
Succinic acid	2.71	3.28	3	4.21	3.81	3.93	0.22	0.6	0.53	1.99	1.51	3.73	1.1	1.68	0.58
Glutamic acid	1.56	1.74	1.61	1.31	1.41	1.31	1.69	1.79	1.71	1.46	1.4	1.44	1.64	2.1	1.93
Glutamine	1.51	1.57	1.55	1.8	1.87	1.82	1.88	1.77	1.72	1.69	1.44	1.67	1.65	1.66	1.66
Quinic acid	1.18	1.39	1.4	1.39	1.6	1.56	1.31	1.18	1.21	1.42	1.35	1.5	1.49	1.51	1.4
Arginine	1.39	1.37	1.39	1.57	1.56	1.56	1.64	1.48	1.55	1.57	1.53	1.6	1.6	1.73	1.66
Alanine	0.32	0.32	0.36	0.52	0.58	0.59	0.49	0.47	0.51	0.5	0.53	0.47	0.54	0.46	0.48
Lactic acid	0.29	0.22	0.29	0.26	0.26	0.24	0.31	0.27	0.31	0.25	0.19	0.31	0.24	0.27	0.3
Threonine	0.34	0.29	0.37	0.35	0.36	0.37	0.32	0.33	0.38	0.47	0.45	0.41	0.35	0.36	0.32
Ethanol	1.29	1.06	1.22	0.78	0.73	0.88	0.65	0.65	0.73	0.69	0.76	0.85	1.04	0.97	1.01
2,3-butanediol	1.75	1.71	1.78	1.59	1.62	1.61	1.53	1.56	1.37	1.48	1.47	1.47	1.82	1.71	1.67
Catharanthine	0.19	0.18	0.18	0.2	0.2	0.19	0.22	0.21	0.2	0.21	0.21	0.19	0.19	0.19	0.18
Valine	0.22	0.14	0.15	0.17	0.19	0.18	0.21	0.19	0.18	0.14	0.16	0.18	0.14	0.21	0.22
Leucine	0.25	0.16	0.19	0.27	0.33	0.37	0.39	0.33	0.32	0.3	0.39	0.31	0.18	0.25	0.35
Vindoline	1.28	1.35	1	1.51	1.42	1.34	1.23	1.2	1.28	1.68	1.49	1.5	1.32	1.16	1.29

## Sheet: LCMS-TIAs contents
TIAs (μg/mg DW)	T_0.1	T_0.2	T_0.3	T_3h.Eth.1	T_3h.Eth.2	T_3h.Eth.3	T_24h.Eth.1	T_24h.Eth.2	T_24h.Eth.3	T_3h.MJ.1	T_3h.MJ.2	T_3h.MJ.3	T_24h.MeJA.1	T_24h.MeJA.2	T_24h.MeJA.3
tryptamine	1.06687	1.39584	1.01838	1.70965	2.32201	1.6327	2.15957	1.9366	2.16742	2.35243	2.05187	2.42329	1.8998	2.0079	1.6964
secologanin	1.8113	1.6267	1.7033	1.99776	1.93494	1.83999	1.49045	1.47071	1.6676	1.71054	1.5604	1.63827	1.40551	1.4075	1.33824
ajmalicine	0.63099	0.423284	0.952187	1.77307	1.78601	1.52497	1.32722	1.20588	1.42945	1.53826	1.96332	2.01425	1.23302	1.1574	1.31229
catharanthine	4.2317	4.2967	4.1592	5.58799	3.96973	5.47695	4.4633	5.00843	4.82455	4.8609	4.821	4.2989	3.74597	4.32229	4.64435
vindoline	4.1892	3.5093	3.8559	5.81055	4.81904	3.75203	3.63972	3.57464	4.19357	4.99643	4.40833	4.54516	3.83842	3.93115	3.13033
anhydrovinblastine	0.268136	0.355549	0.505459	0.576825	0.293821	0.295009	0.58279	0.656004	0.597322	0.508375	0.37006	0.351072	0.400462	0.400798	0.481646
