# Supplementary material for: Combined Transcriptomic and Metabolomic Analysis Reveals an Ethylene‐Activated Regulatory Model on Monoterpenoid Indole Alkaloid Biosynthesis in Catharanthus roseus
Source: Plant Biotechnol J. 2025 Sep 8;24(2):363–80. doi: 10.1111/pbi.70343 (PMC12906820; doi:10.1111/pbi.70343)
Supplement: Supplementary file 3 — Dataset: S2. Summary of transcriptome mapping under ETH and MJ treatments in Catharanthus roseus . [file PBI-24-363-s002.xls]

## Sheet: basicStatsAll
SampleName	Encoding	TotalReads_Before	TotalBase_Before	TotalReads_After	TotalBase_After	ReadsFilter%	BaseFilter%	GC%_Before	GC%_After
T_0h_1	HiSeq	56841020	8525124473	53686676	8044277379	0.944506	0.943596	42	42
T_0h-2	HiSeq	60427958	9063098241	57197146	8570245229	0.946534	0.94562	42	42
T_0h-3	HiSeq	56959160	8542841267	53741876	8052446626	0.943516	0.942596	43	43
T_24h-ETh-1	HiSeq	60213466	9030928314	56513884	8467478542	0.938559	0.937609	42	42
T_24h-ETh-2	HiSeq	64382966	9656277104	60872820	9120984178	0.94548	0.944565	42	42
T_24h-ETh-3	HiSeq	54256730	8137527013	50859076	7620039599	0.937378	0.936407	42	42
T_24h-MJ-1	HiSeq	65768074	9864020681	61975612	9286178337	0.942336	0.941419	43	43
T_24h-MJ-2	HiSeq	66607576	9989919916	63085362	9452799498	0.94712	0.946234	42	42
T_24h-MJ-3	HiSeq	63092488	9462729957	59499032	8914947292	0.943045	0.942112	42	42
T_3h-ETh-1	HiSeq	71335430	10699018916	67386868	10096647550	0.944648	0.943698	42.5	42
T_3h-ETh-2	HiSeq	56728578	8508265475	53665252	8041051167	0.946	0.945087	42	42
T_3h-ETh-3	HiSeq	56260974	8438126744	53136946	7961816454	0.944473	0.943553	42	42
T_3h-MJ-1	HiSeq	57710118	8655475967	54239908	8126747737	0.939868	0.938914	42	42
T_3h-MJ-2	HiSeq	68367294	10253859503	64414314	9651409991	0.94218	0.941247	42	42
T_3h-MJ-3	HiSeq	60378874	9055737429	56963512	8535157026	0.943434	0.942514	42	42
