# Supplementary material for: Combined Transcriptomic and Metabolomic Analysis Reveals an Ethylene‐Activated Regulatory Model on Monoterpenoid Indole Alkaloid Biosynthesis in Catharanthus roseus
Source: Plant Biotechnol J. 2025 Sep 8;24(2):363–80. doi: 10.1111/pbi.70343 (PMC12906820; doi:10.1111/pbi.70343)
Supplement: Supplementary file 4 — Dataset: S3. Gene expression of C. roseus under ETH and MJ treatments. [file PBI-24-363-s005.xlsx]

## Sheet: all.fpkm
GeneID	T_0h-1	T_0h-2	T_0h-3	T_3h-ETh-1	T_3h-ETh-2	T_3h-ETh-3	T_3h-MJ-1	T_3h-MJ-2	T_3h-MJ-3	T_24h-MJ-1	T_24h-MJ-2	T_24h-MJ-3	T_24h-ETh-1	T_24h-ETh-2	T_24h-ETh-3	Symbol	Location	Strand	E-Value	Blast_Symbol	Blast_Description	E-Value2	Blast_Symbol3	Blast_Description4
CRO_000001	0	0	0	0	0	0	0	0	0	0	0	0	0	0	0	CRO_000001	cro_scaffold_3059576:1123-1871	+
CRO_000002	205.841	203.786	225.332	139.133	166.846	189.551	137.18	161.5	144.628	214.828	193.969	206.48	213.805	206.858	218.302	CRO_000002	cro_scaffold_3057031:2367-7468	+	1e-131	CLPR1	CLP protease proteolytic subunit 1 \\ Encodes a ClpP-related sequence. Though similar to ClpP proteins, this does not contains the highly conserved catalytic triad of Ser-type proteases (Ser-His-Asp). The name reflects nomenclature described in Adam et. al (2001). \\ CLP protease proteolytic subunit 1 (CLPR1); FUNCTIONS IN: serine-type endopeptidase activity; INVOLVED IN: proteolysis; LOCATED IN:…	2e-89	Os05g0592100	Peptidase S14, ClpP family protein.
CRO_000003	9.17209	10.5067	7.89172	23.6981	15.065	12.5042	30.2433	16.7181	20.1252	9.16307	7.55528	10.2466	9.353	7.97725	8.90854	CRO_000003	cro_scaffold_3057031:7534-13793	-	6e-172	BUB3.2	Transducin/WD40 repeat-like superfamily protein \\ Encodes a homolog of the yeast and human BUB3 (BUDDING UNINHIBITED BY BENZYMIDAZOL 3) protein. Yeast and human BUB3s function in spindle assembly checkpoint control. \\ BUB (BUDDING UNINHIBITED BY BENZYMIDAZOL) 3.2 (BUB3.2); CONTAINS InterPro DOMAIN/s: WD40 repeat-like-containing domain (InterPro:IPR011046), WD40 repeat 2 (InterPro:IPR019782), WD…	4e-172	Os03g0448600	WD40 repeat-like domain containing protein.
CRO_000004	0	0	0	0	0	0	0	0	0	0	0	0	0	0	0	CRO_000004	cro_scaffold_3041112:21-2335	+	2e-67	HDG3	homeodomain GLABROUS 3 \\ Encodes a homeobox-leucine zipper family protein belonging to the HD-ZIP IV family. Together with ATML1 and PDF2, it is involved in cotyledon development. \\ homeodomain GLABROUS 3 (HDG3); FUNCTIONS IN: DNA binding, sequence-specific DNA binding transcription factor activity; INVOLVED IN: regulation of transcription, DNA-dependent, cotyledon development; LOCATED IN: nucl…	4e-83	Os08g0187500	Similar to Roc1.
CRO_000005	0	0.0381669	0	0	0	0.0404968	0	0	0	0	0	0.0360809	0	0	0	CRO_000005	cro_scaffold_3059757:295-4726	+
CRO_000006	1.30185	0.539723	0.160827	0.452793	0.566962	0.16362	1.37718	1.66966	1.87346	1.17752	0.894985	0.728892	0.152486	1.14233	0.935324	CRO_000006	cro_scaffold_3039918:3-1259	-	8e-57	ANNAT7	annexin 7 \\ Encodes a calcium-binding protein annexin (AnnAt7). \\ annexin 7 (ANNAT7); FUNCTIONS IN: calcium-dependent phospholipid binding, calcium ion binding; INVOLVED IN: response to water deprivation, response to salt stress, response to cold, response to heat; EXPRESSED IN: root, flower, leaf; CONTAINS InterPro DOMAIN/s: Annexin like protein (InterPro:IPR015472), Annexin repeat (InterPro:I…	1e-49	Os02g0753800	Similar to Annexin p35.
CRO_000007	7.91129	9.31799	4.65327	3.51392	5.57963	4.44423	4.84725	2.70793	3.86445	3.68098	3.52312	3.09883	3.57155	4.38439	5.25509	CRO_000007	cro_scaffold_3066076:93-2302	+	7e-50	AT5G57580	Calmodulin-binding protein \\ Calmodulin-binding protein; CONTAINS InterPro DOMAIN/s: Calmodulin binding protein-like (InterPro:IPR012416); BEST Arabidopsis thaliana protein match is: Calmodulin-binding protein (TAIR:AT4G25800.2); Has 341 Blast hits to 322 proteins in 21 species: Archae - 0; Bacteria - 2; Metazoa - 0; Fungi - 0; Plants - 339; Viruses - 0; Other Eukaryotes - 0 (source: NCBI BLink).	7e-57	Os03g0436300	Similar to calmodulin binding protein.
CRO_000008	0	0	0	0	0	0	0	0	0	0	0	0	0	0	0	CRO_000008	cro_scaffold_3043569:21526-22590	-
CRO_000009	0	0	0	0	0	0	0	0	0	0	0	0	0	0	0	CRO_000009	cro_scaffold_3043569:4684-8032	-
CRO_000010	7.36195	8.38604	6.83602	11.483	8.97382	7.53003	12.1278	7.19089	9.71982	7.51195	6.57338	5.70658	7.30356	6.00247	8.33128	CRO_000010	cro_scaffold_3003223:4801-8247	+	0	SPC98	spindle pole body component 98 \\ Encodes protein similar to yeast SCP98. Yeast SCP98 is essential for the microtubule nucleation activity of the gamma-tubulin ring complexes. \\ spindle pole body component 98 (SPC98); CONTAINS InterPro DOMAIN/s: Spc97/Spc98 (InterPro:IPR007259), Gamma tubulin complex protein 3 (InterPro:IPR015697); BEST Arabidopsis thaliana protein match is: Spc97 / Spc98 family…	0	Os09g0446200	Gamma tubulin complex protein 3 domain containing protein.
CRO_000011	0	0	0	0	0	0	0	0	0	0	0	0	0	0	0	CRO_000011	cro_scaffold_2953473:9600-11993	+
CRO_000012	0	0	0	0	0	0	0	0	0	0	0	0	0	0	0	CRO_000012	cro_scaffold_3036764:18791-20103	-
CRO_000013	0	0	0	0	0	0	0	0	0	0	0	0	0	0	0	CRO_000013	cro_scaffold_3036764:6827-11534	-
CRO_000014	0	0	0	0	0	0	0	0	0	0	0	0	0	0	0	CRO_000014	cro_scaffold_3040253:668-1667	+
CRO_000015	42.6709	46.6059	47.8177	52.7239	48.5708	55.9566	87.8032	112.034	174.382	48.4397	61.6589	32.6863	73.4648	57.4395	63.2084	CRO_000015	cro_scaffold_3066235:4617-9968	-	0	AT1G57590	Pectinacetylesterase family protein \\ Pectinacetylesterase family protein; CONTAINS InterPro DOMAIN/s: Pectinacetylesterase (InterPro:IPR004963); BEST Arabidopsis thaliana protein match is: Pectinacetylesterase family protein (TAIR:AT5G26670.1); Has 541 Blast hits to 533 proteins in 91 species: Archae - 0; Bacteria - 38; Metazoa - 118; Fungi - 0; Plants - 298; Viruses - 0; Other Eukaryotes - 87 …	7e-130	Os02g0702400	Pectinacetylesterase family protein.
CRO_000016	0	0	0	0	0	0	0	0	0	0	0.0494886	0	0	0	0	CRO_000016	cro_scaffold_3049730:16549-18863	-
CRO_000017	0	0	0	0	0	0	0	0	0	0	0	0	0	0	0	CRO_000017	cro_scaffold_3049730:37509-46096	-				5e-24	loc_os11g22154
CRO_000018	15.2662	16.9731	14.4154	18.0245	17.3784	19.757	19.5638	16.6871	15.7309	14.4114	15.411	17.9411	12.8888	17.6399	15.3219	CRO_000018	cro_scaffold_3061622:19168-24221	+
CRO_000019	26.506	28.4753	22.0119	30.913	26.0646	27.2986	33.5835	29.8399	26.1077	24.8756	20.7141	27.9084	23.5005	24.4697	24.1891	CRO_000019	cro_scaffold_3061622:8871-11843	-	2e-66	AT5G53070	Ribosomal protein L9/RNase H1 \\ Ribosomal protein L9/RNase H1; FUNCTIONS IN: structural constituent of ribosome; INVOLVED IN: translation, ribosome biogenesis; LOCATED IN: ribosome, intracellular; EXPRESSED IN: 19 plant structures; EXPRESSED DURING: 13 growth stages; CONTAINS InterPro DOMAIN/s: Ribosomal protein L9 (InterPro:IPR000244), Ribosomal protein L9/RNase H1, N-terminal (InterPro:IPR0090…	4e-71	Os05g0528900	Ribosomal protein L9 family protein.
CRO_000020	0	0	0	0	0	0	0	0	0	0	0	0	0	0	0	CRO_000020	cro_scaffold_3061622:366-2223	+	1e-10	AT1G06740	transposable element gene \\ Mutator-like transposase family, has a 2.7e-53 P-value blast match to GB:AAA21566 mudrA of transposon=MuDR (MuDr-element) (Zea mays)	4e-14	loc_os05g37320
CRO_000021	8.23034	13.61	8.23474	10.3004	8.67955	9.68868	9.93879	7.75897	8.23697	7.66545	7.67061	6.67947	9.96476	10.0106	10.0487	CRO_000021	cro_scaffold_2994667:1028-5260	+	0	AT3G21690	MATE efflux family protein \\ MATE efflux family protein; FUNCTIONS IN: antiporter activity, drug transmembrane transporter activity, transporter activity; INVOLVED IN: drug transmembrane transport, transmembrane transport; LOCATED IN: plasma membrane, membrane; EXPRESSED IN: 23 plant structures; EXPRESSED DURING: 13 growth stages; CONTAINS InterPro DOMAIN/s: Multi antimicrobial extrusion protein…	3e-177	Os03g0571900	Similar to transparent testa 12 protein.
CRO_000022	0	0	0.119775	0	0.241281	0	0	0	0.11162	0	0	0	0.113563	0	0	CRO_000022	cro_scaffold_3036070:9133-9863	+
CRO_000023	0	0	0	0	0	0	0	0	0	0	0	0	0	0	0	CRO_000023	cro_scaffold_3036070:16155-16865	-
CRO_000024	0	0	0	0	0	0	0	0	0	0	0	0	0	0	0	CRO_000024	cro_scaffold_3069469:19084-20642	+
CRO_000025	0	0	0	0	0	0	0	0	0	0	0	0	0	0	0	CRO_000025	cro_scaffold_3069469:44189-47182	+
CRO_000026	0	0	0	0	0	0	0	0	0	0	0	0	0	0	0	CRO_000026	cro_scaffold_3069469:36623-39065	-	4e-20	SK15	SKP1-like 15 \\ SKP1-like 15 (SK15); FUNCTIONS IN: ubiquitin-protein ligase activity; INVOLVED IN: ubiquitin-dependent protein catabolic process; LOCATED IN: SCF ubiquitin ligase complex; EXPRESSED IN: 6 plant structures; CONTAINS InterPro DOMAIN/s: E3 ubiquitin ligase, SCF complex, Skp subunit (InterPro:IPR016897), SKP1 component, dimerisation (InterPro:IPR016072), SKP1 component (InterPro:IPR00…	2e-15	Os11g0456300	Similar to SKP1-like protein 1A.
CRO_000027	9.28086	11.522	10.8342	11.1316	7.14622	7.86844	12.782	5.89262	7.56495	9.22211	10.4794	7.35808	9.72683	10.4705	9.66501	CRO_000027	cro_scaffold_3007680:1898-4189	-	1e-120	PHYE	phytochrome E \\ member of Histidine Kinase \\ phytochrome E (PHYE); FUNCTIONS IN: protein histidine kinase activity, G-protein coupled photoreceptor activity, signal transducer activity; INVOLVED IN: in 8 processes; LOCATED IN: membrane; EXPRESSED IN: 22 plant structures; EXPRESSED DURING: 13 growth stages; CONTAINS InterPro DOMAIN/s: Phytochrome, central region (InterPro:IPR013515), Signal tran…	5e-113	Os03g0309200	Similar to Phytochrome B.
CRO_000028	0	0	0	0	0	0	0	0	0	0	0	0	0	0	0	CRO_000028	cro_scaffold_3038970:22481-24257	+	2e-48	PDLP2	plasmodesmata-located protein 2 \\ plasmodesmata-located protein 2 (PDLP2); FUNCTIONS IN: molecular_function unknown; INVOLVED IN: N-terminal protein myristoylation, plasmodesmata-mediated intercellular transport; LOCATED IN: plasmodesma; EXPRESSED IN: 17 plant structures; EXPRESSED DURING: 12 growth stages; CONTAINS InterPro DOMAIN/s: Protein of unknown function DUF26 (InterPro:IPR002902); BEST …	7e-25	Os03g0140500	Protein of unknown function DUF26 domain containing protein.
CRO_000029	4.39664	4.47726	6.6151	5.34727	7.51209	5.14645	5.06347	3.79738	8.24982	6.87116	8.13424	2.88049	4.61176	2.01534	3.29168	CRO_000029	cro_scaffold_3038970:27539-28768	+	9e-44	AT1G04540	Calcium-dependent lipid-binding (CaLB domain) family protein \\ Calcium-dependent lipid-binding (CaLB domain) family protein; INVOLVED IN: biological_process unknown; LOCATED IN: membrane; EXPRESSED IN: 10 plant structures; EXPRESSED DURING: L mature pollen stage, M germinated pollen stage, 4 anthesis, C globular stage, petal differentiation and expansion stage; CONTAINS InterPro DOMAIN/s: C2 cal…	6e-13	Os02g0815100	C2 membrane targeting protein domain containing protein.
CRO_000030	0.125723	0	0	0.0285569	0	0.0180586	0	0	0	0.0152896	0	0	0	0	0.0187693	CRO_000030	cro_scaffold_3038970:10151-13692	-	7e-22	SUVH3	SU(VAR)3-9 homolog 3 \\ Encodes a SU(VAR)3-9 homolog, a SET domain protein. Known SET domain proteins are involved in epigenetic control of gene expression and act as histone methyltransferases. There are 10 SUVH genes in Arabidopsis and members of this subfamily of the SET proteins have an additional conserved SRA domain. \\ SU(VAR)3-9 homolog 3 (SUVH3); CONTAINS InterPro DOMAIN/s: SET domain (I…	7e-167	Os02g0621100	Similar to Su(VAR)3-9-related protein 4.
CRO_000031	0	0	0	0.0320196	0.0400932	0.0404968	0.0802018	0.03306	0	0	0.034079	0	0	0.0706834	0.0841809	CRO_000031	cro_scaffold_3038970:24622-25713	-	3e-37	AT2G33320	Calcium-dependent lipid-binding (CaLB domain) family protein \\ Calcium-dependent lipid-binding (CaLB domain) family protein; CONTAINS InterPro DOMAIN/s: C2 calcium/lipid-binding domain, CaLB (InterPro:IPR008973), C2 calcium-dependent membrane targeting (InterPro:IPR000008); BEST Arabidopsis thaliana protein match is: Calcium-dependent lipid-binding (CaLB domain) family protein (TAIR:AT1G04540.1)…	6e-13	Os02g0815100	C2 membrane targeting protein domain containing protein.
CRO_000032	0	0	0	0	0	0	0	0	0	0	0	0	0	0	0	CRO_000032	cro_scaffold_3068323:3881-7110	+	2e-17	ArthMp029	RNA-directed DNA polymerase (reverse transcriptase)-related family protein \\ hypothetical protein \\ RNA-directed DNA polymerase (reverse transcriptase)-related family protein; CONTAINS InterPro DOMAIN/s: RNA-directed DNA polymerase (reverse transcriptase), related (InterPro:IPR015706); BEST Arabidopsis thaliana protein match is: Ribonuclease H-like superfamily protein (TAIR:AT4G29090.1).	2e-48	LOC_Os12g29700	Retrotransposon protein, putative, unclassified
CRO_000033	0	0	0	0	0	0	0	0	0	0	0	0	0	0	0	CRO_000033	cro_scaffold_3068323:14308-16188	+
CRO_000034	2.86802	5.04733	0.944826	0.325722	2.31116	1.16721	3.33143	4.93248	5.78612	1.22076	1.38669	3.42567	0.767847	0.539275	0.142723	CRO_000034	cro_scaffold_3046433:27272-27862	+	9e-19	AT1G49220	RING/U-box superfamily protein \\ RING/U-box superfamily protein; FUNCTIONS IN: zinc ion binding; CONTAINS InterPro DOMAIN/s: Zinc finger, RING-type (InterPro:IPR001841), Zinc finger, C3HC4 RING-type (InterPro:IPR018957); BEST Arabidopsis thaliana protein match is: RING/U-box superfamily protein (TAIR:AT1G49200.1); Has 8983 Blast hits to 8960 proteins in 282 species: Archae - 0; Bacteria - 0; Met…	4e-18	Os07g0618000	Conserved hypothetical protein.
CRO_000035	26.4999	34.5767	8.62622	25.3951	43.2188	29.5399	13.7521	19.2774	16.285	23.4784	16.8642	28.1325	26.4336	24.7531	20.6877	CRO_000035	cro_scaffold_3046433:30659-31555	+	1e-43	ATL3	RING/U-box superfamily protein \\ Encodes a putative RING-H2 zinc finger protein ATL3 (ATL3). \\ ATL3; FUNCTIONS IN: zinc ion binding; EXPRESSED IN: 22 plant structures; EXPRESSED DURING: 13 growth stages; CONTAINS InterPro DOMAIN/s: Zinc finger, RING-type (InterPro:IPR001841), Zinc finger, C3HC4 RING-type (InterPro:IPR018957); BEST Arabidopsis thaliana protein match is: RING/U-box superfamily pr…	8e-30	Os06g0192800	Similar to RING-H2 finger protein ATL1R (RING-H2 finger protein ATL8).
CRO_000036	33.5898	34.9657	29.116	40.6271	42.817	41.802	48.017	48.2117	50.8298	33.477	36.1255	39.8838	38.0066	37.464	39.4177	CRO_000036	cro_scaffold_3046433:5521-19110	-	0	RPT1A	regulatory particle triple-A 1A \\ 26S proteasome AAA-ATPase subunit RPT1a (RPT1a) mRNA, \\ regulatory particle triple-A 1A (RPT1A); FUNCTIONS IN: ATPase activity; INVOLVED IN: ubiquitin-dependent protein catabolic process; LOCATED IN: proteasome regulatory particle, base subcomplex, proteasome complex, nucleus, plasma membrane; EXPRESSED IN: pollen tube; CONTAINS InterPro DOMAIN/s: ATPase, AAA+ …	0	Os02g0784700	Similar to 26S protease regulatory subunit 7 (Fragment).
CRO_000037	39.061	36.3916	41.606	31.5761	22.1088	24.5101	41.645	29.2355	30.1312	33.5323	29.4818	25.8929	33.9913	32.1699	34.7142	CRO_000037	cro_scaffold_3046433:20255-24904	-	4e-24	AT1G53250	unknown protein; BEST Arabidopsis thaliana protein match is: unknown protein (TAIR:AT1G53800.1); Has 11909 Blast hits to 7704 proteins in 757 species: Archae - 51; Bacteria - 1338; Metazoa - 4550; Fungi - 987; Plants - 464; Viruses - 24; Other Eukaryotes - 4495 (source: NCBI BLink).	7e-58	Os10g0198600	Intron-encoded nuclease 2 domain containing protein.
CRO_000038	8.85716	11.2022	7.55347	12.7696	14.5051	13.9778	13.5033	15.0753	12.812	9.14381	9.23937	11.4458	10.7844	11.4307	11.8966	CRO_000038	cro_scaffold_3046433:31983-48025	-	2e-22	UBC32	ubiquitin-conjugating enzyme 32 \\ ubiquitin-conjugating enzyme 32 (UBC32); CONTAINS InterPro DOMAIN/s: Ubiquitin-conjugating enzyme/RWD-like (InterPro:IPR016135), Ubiquitin-conjugating enzyme, E2 (InterPro:IPR000608); BEST Arabidopsis thaliana protein match is: ubiquitin-conjugating enzyme 34 (TAIR:AT1G17280.2); Has 7916 Blast hits to 7914 proteins in 379 species: Archae - 0; Bacteria - 0; Metaz…	3e-166	Os10g0390100	Non-protein coding transcript.
CRO_000039	0	0.0897728	0.0936271	0.0753137	0	0	0.188644	0	0.174505	0.161295	0	0	0.177542	0.166255	0.0990014	CRO_000039	cro_scaffold_3046433:30790-31675	-
CRO_000040	39.9596	36.4221	38.87	39.7226	27.7387	30.7165	41.4017	35.9002	21.6365	25.7809	26.2972	32.2053	35.0532	36.5463	33.2757	CRO_000040	cro_scaffold_2963854:278-11181	-	4e-25	AT1G77060	Phosphoenolpyruvate carboxylase family protein \\ Phosphoenolpyruvate carboxylase family protein; FUNCTIONS IN: catalytic activity; INVOLVED IN: metabolic process; LOCATED IN: chloroplast, chloroplast stroma; EXPRESSED IN: 22 plant structures; EXPRESSED DURING: 13 growth stages; CONTAINS InterPro DOMAIN/s: Pyruvate/Phosphoenolpyruvate kinase, catalytic core (InterPro:IPR015813), Isocitrate lyase/…	6e-139	Os04g0504600	Pyruvate/Phosphoenolpyruvate kinase, catalytic core domain containing protein.
CRO_000041	10.2226	11.2455	9.68577	9.31061	7.91963	8.91549	9.31511	6.82223	7.2456	7.85113	8.78123	8.60029	8.5795	11.5246	9.98628	CRO_000041	cro_scaffold_3057528:4485-15082	+	0	AT3G21060	Transducin/WD40 repeat-like superfamily protein \\ Transducin/WD40 repeat-like superfamily protein; CONTAINS InterPro DOMAIN/s: WD40 repeat-like-containing domain (InterPro:IPR011046), WD40 repeat 2 (InterPro:IPR019782), WD40 repeat, conserved site (InterPro:IPR019775), WD40-repeat-containing domain (InterPro:IPR017986), WD40 repeat (InterPro:IPR001680), WD40/YVTN repeat-like-containing domain (I…	5e-154	Os03g0207900	WD-40 repeat containing protein.
CRO_000042	8.02394	8.02159	7.15887	8.99528	6.97419	7.88017	8.90099	7.3103	6.49959	7.61055	7.62174	8.29742	7.97976	8.75261	9.02349	CRO_000042	cro_scaffold_2956211:23123-25501	+	8e-179	AT5G40405	Tetratricopeptide repeat (TPR)-like superfamily protein \\ Tetratricopeptide repeat (TPR)-like superfamily protein; CONTAINS InterPro DOMAIN/s: Pentatricopeptide repeat (InterPro:IPR002885); BEST Arabidopsis thaliana protein match is: Tetratricopeptide repeat (TPR)-like superfamily protein (TAIR:AT5G66520.1); Has 34577 Blast hits to 13703 proteins in 254 species: Archae - 0; Bacteria - 3; Metazoa…	0	Os03g0314400	Pentatricopeptide repeat domain containing protein.
CRO_000043	1.10597	1.99333	1.15733	2.31016	1.20887	1.24284	2.35343	1.24601	0.738997	0.830742	0.825696	0.738214	1.05667	1.57938	1.3824	CRO_000043	cro_scaffold_2956211:27652-29718	-	0	AT1G56570	Tetratricopeptide repeat (TPR)-like superfamily protein \\ Tetratricopeptide repeat (TPR)-like superfamily protein; CONTAINS InterPro DOMAIN/s: Pentatricopeptide repeat (InterPro:IPR002885); BEST Arabidopsis thaliana protein match is: pentatricopeptide (PPR) repeat-containing protein (TAIR:AT2G22070.1); Has 40728 Blast hits to 13683 proteins in 261 species: Archae - 0; Bacteria - 8; Metazoa - 114…	3e-121	Os12g0552300	Hypothetical conserved gene.
CRO_000044	34.5355	32.4126	47.1824	14.3235	26.2744	20.3206	20.3419	27.208	37.3584	48.6192	38.6725	50.7387	27.7636	26.497	30.3037	CRO_000044	cro_scaffold_2956211:30259-35596	-	0	AT1G56560	Plant neutral invertase family protein \\ Plant neutral invertase family protein; FUNCTIONS IN: catalytic activity, beta-fructofuranosidase activity; INVOLVED IN: biological_process unknown; EXPRESSED IN: 24 plant structures; EXPRESSED DURING: 14 growth stages; CONTAINS InterPro DOMAIN/s: Plant neutral invertase (InterPro:IPR006937), Six-hairpin glycosidase-like (InterPro:IPR008928); BEST Arabido…	0	Os03g0314800	Plant neutral invertase family protein.
CRO_000045	0.0760023	0.288085	0	0	0.075656	0.229253	0	0.0623844	0	0	0	0	0	0	0	CRO_000045	cro_scaffold_2956211:19418-21429	-
CRO_000046	0	0	0	0	0	0	0	0	0	0	0	0	0	0	0	CRO_000046	cro_scaffold_3015091:6634-9832	-
CRO_000047	82.7818	91.7175	67.6263	105.325	89.3321	109.642	76.2166	77.2464	57.4438	70.0253	87.8316	106.764	104.118	118.706	101.45	CRO_000047	cro_scaffold_3040086:20604-22965	+
CRO_000048	20.3159	17.4306	24.3652	23.1351	12.0793	13.5811	29.1928	12.98	14.0081	18.697	19.8379	13.5758	16.773	17.4412	18.0175	CRO_000048	cro_scaffold_3040086:23695-26443	-				2e-55	Os03g0279400	Similar to predicted protein.
CRO_000049	43.3583	44.5979	36.1277	53.6077	44.8276	42.7331	44.3531	38.6836	34.48	36.2495	37.1929	41.2112	44.6763	46.0311	46.3253	CRO_000049	cro_scaffold_2961109:14797-29627	+	0	AT5G65760	Serine carboxypeptidase S28 family protein \\ Serine carboxypeptidase S28 family protein; FUNCTIONS IN: serine-type peptidase activity; INVOLVED IN: proteolysis; LOCATED IN: chloroplast, vacuole; EXPRESSED IN: 23 plant structures; EXPRESSED DURING: 13 growth stages; CONTAINS InterPro DOMAIN/s: Peptidase S28 (InterPro:IPR008758); BEST Arabidopsis thaliana protein match is: alpha/beta-Hydrolases su…	0	Os01g0767100	Similar to Lysosomal Pro-X carboxypeptidase.
CRO_000050	76.6739	85.3603	53.2272	49.1269	66.0565	65.6222	47.0436	65.6669	55.2508	78.6662	77.3841	124.258	53.9853	79	64.8764	CRO_000050	cro_scaffold_2961109:1602-3310	-	2e-58	HAT22	Homeobox-leucine zipper protein family \\ Encodes homeobox protein HAT22, member of the HD-Zip II family. \\ HAT22; FUNCTIONS IN: sequence-specific DNA binding transcription factor activity; INVOLVED IN: regulation of transcription, DNA-dependent, response to cytokinin stimulus; LOCATED IN: nucleus; EXPRESSED IN: 22 plant structures; EXPRESSED DURING: 13 growth stages; CONTAINS InterPro DOMAIN/s:…	2e-42	Os03g0231000	Conserved hypothetical protein.
CRO_000051	4.56315	4.46452	2.31346	1.57827	4.51286	4.1114	2.44863	6.1777	3.54775	4.81788	3.18406	5.12301	1.30497	1.71602	1.85791	CRO_000051	cro_scaffold_3056344:1741-3102	-	0	AT5G41770	crooked neck protein, putative / cell cycle protein, putative \\ crooked neck protein, putative / cell cycle protein, putative; FUNCTIONS IN: binding; INVOLVED IN: RNA processing; LOCATED IN: intracellular; EXPRESSED IN: 22 plant structures; EXPRESSED DURING: 13 growth stages; CONTAINS InterPro DOMAIN/s: Tetratricopeptide-like helical (InterPro:IPR011990), RNA-processing protein, HAT helix (Inter…	5e-156	LOC_Os06g33250.1	RNA-processing protein, HAT helix domain containing protein.
CRO_000052	0	0	0	0	0	0	0	0	0	0	0	0	0	0	0	CRO_000052	cro_scaffold_2970733:3937-5911	+
CRO_000053	0	0	0	0	0	0	0	0	0	0	0	0	0	0	0	CRO_000053	cro_scaffold_2970733:751-3103	+
CRO_000054	0	0	0	0.0368777	0	0	0.0461852	0.152304	0	0	0.0392496	0	0.130402	0	0	CRO_000054	cro_scaffold_2970733:251-6207	-
CRO_000055	0	0	0	0	0	0	0	0	0	0.0987235	0	0.103888	0	0	0	CRO_000055	cro_scaffold_3063426:14143-15617	-	1e-14	GRF12	general regulatory factor 12 \\ 14-3-3 protein GF14iota (grf12) \\ general regulatory factor 12 (GRF12); FUNCTIONS IN: protein phosphorylated amino acid binding; LOCATED IN: cellular_component unknown; EXPRESSED IN: 6 plant structures; EXPRESSED DURING: L mature pollen stage, M germinated pollen stage, 4 anthesis, petal differentiation and expansion stage; CONTAINS InterPro DOMAIN/s: 14-3-3 prote…	1e-13	Os04g0462500	Similar to 14-3-3-like protein GF14-6.
CRO_000056	40.5785	42.1934	97.9264	74.2704	45.1675	45.4553	64.5322	35.8664	66.8814	102.502	144.189	87.458	58.3493	44.751	34.5994	CRO_000056	cro_scaffold_3063426:24185-29117	-	4e-26	CH1	Pheophorbide a oxygenase family protein with Rieske [2Fe-2S] domain \\ Encodes chlorophyllide <i>a</i> oxygenase which converts chlorophyllide <i>a</i> to chlorophyllide <i>b</i> by catalyzing two successive hydroxylations at the 7-methyl group of chlorophyllide <i>a</i> . Mutants are deficient in pigments that associate with thylakoid membrane proteins, lacking chlorophyll <i>b</i> and light-har…	0	Os10g0567400	Similar to Rieske.
CRO_000057	27.7456	33.8266	23.3386	29.4681	25.0719	26.6659	31.7918	30.4406	24.2747	20.85	19.0995	23.4307	25.759	24.5705	26.4164	CRO_000057	cro_scaffold_3063426:89280-98370	-	0	PDIL1-2	PDI-like 1-2 \\ Encodes a protein disulfide isomerase-like (PDIL) protein, a member of a multigene family within the thioredoxin (TRX) superfamily. Transcript levels for this gene are up-regulated in response to three different chemical inducers of ER stress (dithiothreitol, beta-mercaptoethanol, and tunicamycin). AtIRE1-2 does not appear to be required for this response, but the atbzip60 mutant …	0	Os11g0199200	Similar to Protein disulfide isomerase (Fragment).
CRO_000058	0	0	0	0	0	0	0	0	0	0	0	0	0	0	0	CRO_000058	cro_scaffold_3063426:55418-56130	-
CRO_000059	84.4545	79.4019	66.7137	26.3287	55.6662	63.3231	30.0307	64.9153	55.2265	80.6257	90.7528	83.4385	24.7022	44.7286	46.8397	CRO_000059	cro_scaffold_3046094:7747-8415	+	4e-18	AT5G66440	unknown protein; BEST Arabidopsis thaliana protein match is: unknown protein (TAIR:AT4G34560.1); Has 1807 Blast hits to 1807 proteins in 277 species: Archae - 0; Bacteria - 0; Metazoa - 736; Fungi - 347; Plants - 385; Viruses - 0; Other Eukaryotes - 339 (source: NCBI BLink).
CRO_000060	10.2521	8.53428	10.72	18.1469	15.5619	14.0954	18.1308	11.1583	10.4596	11.9341	11.8856	10.4273	11.9951	11.0089	10.5954	CRO_000060	cro_scaffold_2961789:4796-9014	-	8e-55	AT5G51840	unknown protein; Has 30201 Blast hits to 17322 proteins in 780 species: Archae - 12; Bacteria - 1396; Metazoa - 17338; Fungi - 3422; Plants - 5037; Viruses - 0; Other Eukaryotes - 2996 (source: NCBI BLink).	2e-54	Os10g0188400	Similar to ACI13.
CRO_000061	26.3276	25.6384	26.8753	105.433	81.659	85.884	43.3353	49.8103	41.1022	24.8079	30.3678	32.2927	65.7685	66.232	75.1165	CRO_000061	cro_scaffold_2961789:10173-13230	-	2e-152	AT1G66430	pfkB-like carbohydrate kinase family protein \\ pfkB-like carbohydrate kinase family protein; FUNCTIONS IN: kinase activity, ribokinase activity; INVOLVED IN: D-ribose metabolic process, acetate fermentation, sucrose biosynthetic process, sucrose catabolic process, using beta-fructofuranosidase; LOCATED IN: chloroplast, chloroplast stroma; EXPRESSED IN: 22 plant structures; EXPRESSED DURING: 14 g…	6e-146	Os06g0232200	Similar to Fructokinase-2.
CRO_000062	10.463	8.82536	12.8973	11.7	5.89438	2.19652	21.8649	3.11442	11.4368	15.5629	15.9548	5.20151	7.59561	5.64984	6.36825	CRO_000062	cro_scaffold_2961789:88-1441	+	2e-28	AT5G62170	unknown protein; BEST Arabidopsis thaliana protein match is: unknown protein (TAIR:AT5G51850.1); Has 381 Blast hits to 359 proteins in 81 species: Archae - 0; Bacteria - 16; Metazoa - 101; Fungi - 21; Plants - 99; Viruses - 3; Other Eukaryotes - 141 (source: NCBI BLink).
CRO_000063	0	0	0	0	0	0	0	0	0	0	0	0	0	0	0	CRO_000063	cro_scaffold_3064560:834-2266	-
CRO_000064	0	0	0	0	0	0	0	0	0	0	0	0	0	0	0	CRO_000064	cro_scaffold_3068400:173-2349	+
CRO_000065	20.49	21.3643	17.9729	26.9592	24.5194	23.7956	26.4774	21.7007	22.2558	17.6285	18.0748	25.0505	22.4681	25.4936	23.6907	CRO_000065	cro_scaffold_2962689:272-6662	-				7e-137	Os03g0333100	Protein of unknown function DUF663 domain containing protein.
CRO_000066	13.016	15.595	10.9416	15.7593	13.5152	15.7949	15.9756	13.5697	10.9201	11.5581	12.279	15.9154	14.0191	15.9175	13.3677	CRO_000066	cro_scaffold_2979503:10107-15077	+	2e-73	AT3G52155	Phosphoglycerate mutase family protein \\ Phosphoglycerate mutase family protein; LOCATED IN: chloroplast; EXPRESSED IN: 22 plant structures; EXPRESSED DURING: 13 growth stages; CONTAINS InterPro DOMAIN/s: Histidine phosphatase superfamily, clade-1 (InterPro:IPR013078); Has 1391 Blast hits to 1391 proteins in 390 species: Archae - 1; Bacteria - 792; Metazoa - 0; Fungi - 0; Plants - 44; Viruses - …	5e-70	Os09g0287300	Similar to predicted protein.
CRO_000067	13.5704	15.5433	12.4204	14.8692	13.1562	13.7632	17.0359	14.7711	14.4005	11.3515	11.1827	17.3894	15.4251	14.2892	14.4898	CRO_000067	cro_scaffold_2979503:15728-20568	+
CRO_000068	0	0	0	0	0	0	0	0	0	0	0	0	0	0	0	CRO_000068	cro_scaffold_2979503:22627-22947	-
CRO_000069	2.30107	2.71169	1.2537	2.25148	2.73108	2.28398	3.5834	3.26902	2.11932	1.93377	2.14668	2.16707	1.90741	3.23578	2.03474	CRO_000069	cro_scaffold_3063721:50890-55927	+	0	RNR2A	ribonucleotide reductase 2A \\ Encodes one of the 3 ribonucleotide reductase (RNR) small subunit genes (RNR2A). Functionally redundant with the ribonucleotide reductase TSO2. mRNA was shown to specifically accumulate during the S-phase of the cell cycle in synchronized tobacco BY2 cells. Critical for cell cycle progression, DNA damage repair and plant development. \\ ribonucleotide reductase 2A (…	2e-160	Os06g0257450	Os06g0257450 protein
CRO_000070	0	0	0	0	0	0	0	0	0.15018	0	0	0	0	0	0	CRO_000070	cro_scaffold_3063721:2251-6941	+
CRO_000071	256.777	242.562	206.572	246.707	261.456	281.525	152.78	165.158	115.435	270.457	273.518	325.687	271.841	335.09	325.958	CRO_000071	cro_scaffold_3065897:19476-21831	+	4e-17	AT5G09460	sequence-specific DNA binding transcription factors;transcription regulators \\ sequence-specific DNA binding transcription factors;transcription regulators; CONTAINS InterPro DOMAIN/s: Helix-loop-helix DNA-binding domain (InterPro:IPR001092); BEST Arabidopsis thaliana protein match is: sequence-specific DNA binding transcription factors;transcription regulators (TAIR:AT5G64340.1); Has 178 Blast …	6e-12	Os03g0391700	Helix-loop-helix DNA-binding domain containing protein.
CRO_000072	0	0	0	0	0	0	0	0	0	0	0	0	0	0	0	CRO_000072	cro_scaffold_3065897:32906-39585	-
CRO_000073	0	0	0	0	0	0	0	0	0	0	0	0	0	0	0	CRO_000073	cro_scaffold_3039088:7-1715	+	1e-32	HDG3	homeodomain GLABROUS 3 \\ Encodes a homeobox-leucine zipper family protein belonging to the HD-ZIP IV family. Together with ATML1 and PDF2, it is involved in cotyledon development. \\ homeodomain GLABROUS 3 (HDG3); FUNCTIONS IN: DNA binding, sequence-specific DNA binding transcription factor activity; INVOLVED IN: regulation of transcription, DNA-dependent, cotyledon development; LOCATED IN: nucl…	2e-34	Os08g0187500	Similar to Roc1.
CRO_000074	20.0277	20.7205	16.8787	32.7052	33.7281	36.3572	23.7918	25.9649	22.135	20.3425	22.8421	26.2853	29.7313	34.5818	32.7563	CRO_000074	cro_scaffold_3006207:16-9270	+	0	CTR1	Protein kinase superfamily protein \\ Homologous to the RAF family of serine/threonine protein kinases. Negative regulator in the ethylene signal transduction pathway. Interacts with the putative ethylene receptors ETR1 and ERS. Constitutively expressed. \\ CONSTITUTIVE TRIPLE RESPONSE 1 (CTR1); CONTAINS InterPro DOMAIN/s: Protein kinase, ATP binding site (InterPro:IPR017441), Serine/threonine-pr…	5e-170	Os02g0527600	Similar to CTR1-like protein kinase.
CRO_000075	18.8523	18.9421	17.0401	23.6485	25.6506	21.1462	23.8634	21.1509	22.4239	17.9037	21.4822	21.3015	19.7959	22.6107	24.0573	CRO_000075	cro_scaffold_3006207:28962-29387	+	1e-26	AT2G36480	ENTH/VHS family protein \\ ENTH/VHS family protein; FUNCTIONS IN: zinc ion binding; INVOLVED IN: biological_process unknown; LOCATED IN: intracellular; EXPRESSED IN: 23 plant structures; EXPRESSED DURING: 13 growth stages; CONTAINS InterPro DOMAIN/s: Protein of unknown function DUF618 (InterPro:IPR006903), RNA polymerase II, large subunit, CTD (InterPro:IPR006569), Zinc finger, C2H2-type (InterPr…	2e-21	Os09g0566100	ENTH/VHS domain containing protein.
CRO_000076	4.38164	6.88378	3.55548	6.71006	6.93277	5.61133	3.92627	3.93727	3.05852	5.14355	5.97087	5.80515	5.12143	4.9375	4.07286	CRO_000076	cro_scaffold_3006207:11213-13583	-	7e-80	HSFA3	heat shock transcription factor A3 \\ Member of Heat Stress Transcription Factor (Hsf) family. Expression is regulated by DREB2A and in turn HSFA3 regulates the expression of hsps Hsp18.1-CI and Hsp26.5-MII35S. Involved in establishing thermotolerence. \\ heat shock transcription factor A3 (HSFA3); FUNCTIONS IN: DNA binding, sequence-specific DNA binding transcription factor activity; INVOLVED IN…	3e-62	Os02g0527300	Similar to Heat shock transcription factor 31 (Fragment).
CRO_000077	0	0	0	0	0	0	0	0	0	0	0	0	0	0	0	CRO_000077	cro_scaffold_3063334:2475-3581	+
CRO_000078	0	0	0	0	0	0	0	0	0	0	0	0	0	0	0	CRO_000078	cro_scaffold_3063334:4418-7179	+
CRO_000079	5.02801	5.47302	5.53595	4.38799	3.18043	3.19186	4.60844	3.23612	3.30102	4.21057	4.49692	4.35745	4.56753	4.6276	4.77287	CRO_000079	cro_scaffold_3054416:19333-28634	+	0	ANX2	Malectin/receptor-like protein kinase family protein \\ Receptor-like kinase required for maintenance of pollen tube growth. Display polar localization at the plasma membrane of the pollen tube tip. \\ ANXUR2 (ANX2); FUNCTIONS IN: protein serine/threonine kinase activity, protein kinase activity, kinase activity, ATP binding; INVOLVED IN: pollen tube growth; LOCATED IN: apical plasma membrane; EX…	0	Os05g0280700	Similar to Resistance protein candidate (Fragment).
CRO_000080	63.2897	52.9142	74.802	46.2068	63.3204	43.6186	49.4337	52.8045	74.1731	87.8076	69.1585	58.132	53.3184	51.0711	64.0887	CRO_000080	cro_scaffold_3054416:3467-7107	-	2e-58	HCF107	high chlorophyll fluorescent 107 \\ It is a RNA tetratricopeptide repeat-containing protein required for normal processing of transcripts from the polycistronic chloroplast psbB-psbT-psbH-petB-petD operon coding for proteins of the photosystem II and cytochrome b6/f complexes. Localizes to the chloroplast membrane. Involved in regulating plastidial gene expression and biogenesis. \\ high chloroph…	6e-90	Os03g0308800	Tetratricopeptide-like helical domain containing protein.
CRO_000081	5.49812	6.94358	4.08297	7.5736	5.22755	6.76813	8.60512	7.03518	6.28484	5.80908	5.97379	6.40757	4.18899	5.20319	5.28391	CRO_000081	cro_scaffold_3054416:9309-16806	-				8e-21	Os03g0308900	Similar to Fip1 motif family protein, expressed.
CRO_000082	81.7657	79.4751	72.7861	111.294	97.0323	87.3802	98.5629	88.0646	84.1828	69.0596	68.4425	74.5036	79.628	88.0953	90.3306	CRO_000082	cro_scaffold_3054416:28761-31209	-				7e-23	Os03g0772800	Cytochrome c oxidase, subunit VIa family protein.
CRO_000083	0.0210853	0	0	0	0.0209892	0	0.0419865	0.0173073	0	0.0179497	0	0.0188887	0	0	0.0440696	CRO_000083	cro_scaffold_3070386:3502-6755	+	0	cwINV4	cell wall invertase 4 \\ cwINV4 appears to function as a cell wall-localized invertase (that can catalyze the hydrolysis of sucrose into fructose and glucose) based on the phenotype of cwinv4 mutants. cwINV4 transcripts are expressed at high levels in lateral and median nectaries and this enzyme plays an important role in nectar production. \\ cell wall invertase 4 (cwINV4); CONTAINS InterPro DOM…	0	Os04g0413200	Similar to Cell wall invertase (EC 3.2.1.26).
CRO_000084	68.5261	67.5622	62.2479	86.4166	60.5804	68.2534	90.2682	70.996	64.0543	60.8136	53.3756	69.2098	64.6053	73.8208	71.4073	CRO_000084	cro_scaffold_3070386:7243-21639	-	9e-136	AT3G52570	alpha/beta-Hydrolases superfamily protein \\ alpha/beta-Hydrolases superfamily protein; FUNCTIONS IN: ATP binding; INVOLVED IN: intracellular protein transport, GPI anchor metabolic process; LOCATED IN: mitochondrion; EXPRESSED IN: 22 plant structures; EXPRESSED DURING: 11 growth stages; CONTAINS InterPro DOMAIN/s: PGAP1-like (InterPro:IPR012908); BEST Arabidopsis thaliana protein match is: alpha…	6e-67	Os02g0162500	Similar to 40S ribosomal protein S14.
CRO_000085	77.624	71.1031	85.3399	40.249	24.8821	31.3472	42.6246	16.5257	16.0733	47.5874	50.3747	33.3846	59.4928	49.1705	52.4333	CRO_000085	cro_scaffold_3070386:23786-26229	-	3e-51	AT2G36145	unknown protein; FUNCTIONS IN: molecular_function unknown; INVOLVED IN: biological_process unknown; LOCATED IN: chloroplast thylakoid membrane, chloroplast stroma, chloroplast; EXPRESSED IN: 19 plant structures; EXPRESSED DURING: 13 growth stages; Has 49 Blast hits to 49 proteins in 17 species: Archae - 0; Bacteria - 0; Metazoa - 0; Fungi - 0; Plants - 49; Viruses - 0; Other Eukaryotes - 0 (sourc…	7e-56	Os01g0862200	Conserved hypothetical protein.
CRO_000086	40.6847	40.864	29.5632	46.2305	62.3429	59.6043	45.6159	52.0041	45.5151	37.7945	36.3949	55.8107	40.1693	51.506	46.2818	CRO_000086	cro_scaffold_3070386:27113-30142	-	2e-126	SNX1	sorting nexin 1 \\ Homolog of yeast retromer subunit VPS5. Part of a retromer-like protein complex involved in endosome to lysosome protein transport. In roots it co-localizes with the PIN2 auxin efflux carrier. Involved in endocytic sorting of membrane proteins including PIN2, BOR1 and BRI1. \\ sorting nexin 1 (SNX1); FUNCTIONS IN: phosphoinositide binding; INVOLVED IN: in 7 processes; LOCATED I…	1e-116	Os01g0862300	Similar to Sorting nexin 1.
CRO_000087	0	0	0	0	0	0	0	0	0	0	0	0	0	0	0	CRO_000087	cro_scaffold_3070386:123-724	-
CRO_000088	249.959	219.332	301.162	200.364	170.432	131.784	206.994	151.752	365.231	312.416	365.991	145.422	206.82	158.119	188.869	CRO_000088	cro_scaffold_2964187:961-1935	+	3e-126	PMEPCRF	pectin methylesterase PCR fragment F \\ pectin methylesterase PCR fragment F (PMEPCRF); FUNCTIONS IN: pectinesterase activity; INVOLVED IN: cell wall modification; LOCATED IN: cell wall; EXPRESSED IN: 22 plant structures; EXPRESSED DURING: 13 growth stages; CONTAINS InterPro DOMAIN/s: Pectinesterase, active site (InterPro:IPR018040), Pectin lyase fold/virulence factor (InterPro:IPR011050), Pectin…	9e-107	Os02g0288100	Similar to Pectinesterase (EC 3.1.1.11) (Fragment).
CRO_000089	0	0.116064	0	0	0	0	0	0	0	0	0	0	0	0	0	CRO_000089	cro_scaffold_2964187:6145-7371	-
CRO_000090	5.7252	7.27316	5.8895	7.27989	3.12131	4.45461	5.2032	2.47133	2.19828	4.56838	4.88382	5.29649	4.54616	5.11953	4.58101	CRO_000090	cro_scaffold_2964187:10753-14275	-	0	PI4K GAMMA 4	phosphoinositide 4-kinase gamma 4 \\ Phosphoinositide kinase which undergo autophosphorylation and phosphorylate serine/threonine residues of protein substrates. Contains phosphoinositide 3/4-kinase and ubiquitin-like domains. Phosphorylates PUFD1 and RPN10 in vitro. \\ phosphoinositide 4-kinase gamma 4 (PI4K GAMMA 4); CONTAINS InterPro DOMAIN/s: Phosphatidylinositol 3-/4-kinase, catalytic (Inter…	0	Os06g0340600	Similar to phosphatidylinositol 3- and 4-kinase family protein.
CRO_000091	57.9454	42.8266	57.6833	32.7219	24.4922	30.3901	31.1399	22.5339	21.3756	36.7319	44.9364	34.6974	49.2993	54.167	51.8042	CRO_000091	cro_scaffold_2967981:5468-11579	+	2e-90	GSTT1	glutathione S-transferase THETA 1 \\ Encodes glutathione transferase belonging to the theta class of GSTs. Naming convention according to Wagner et al. (2002). \\ glutathione S-transferase THETA 1 (GSTT1); FUNCTIONS IN: glutathione transferase activity; INVOLVED IN: toxin catabolic process; LOCATED IN: peroxisome, cytoplasm; EXPRESSED IN: 22 plant structures; EXPRESSED DURING: 13 growth stages; C…	6e-62	Os11g0588300	Similar to Glutathione transferase AtGST 10 (EC 2.5.1.18).
CRO_000092	10.2646	10.6332	8.12825	19.6151	10.3448	10.0643	14.7267	7.58813	8.22075	7.27279	8.46935	7.8246	10.3353	11.0769	9.99398	CRO_000092	cro_scaffold_2967981:19372-21264	+	2e-63	SR	serine racemase \\ Serine racemase, which is a bifunctional PLP-dependent enzyme catalyzing racemization of serine and dehydration of serine to pyruvate in the same way as mammalian serine racemases. similar to mammalian serine racemases. \\ serine racemase (SR); CONTAINS InterPro DOMAIN/s: Pyridoxal phosphate-dependent enzyme, beta subunit (InterPro:IPR001926), Serine/threonine dehydratase, pyri…	3e-59	Os04g0555900	Pyridoxal phosphate-dependent enzyme, beta subunit domain containing protein.
CRO_000093	0	0	0	0	0	0	0	0	0	0	0	0	0	0	0	CRO_000093	cro_scaffold_2967981:10-1470	-
CRO_000094	2.01529	1.76376	3.83121	1.31641	1.31611	0.671134	2.28767	0.800758	1.76153	1.34407	1.19472	0.758938	1.09456	0.889815	0.898759	CRO_000094	cro_scaffold_2967981:11885-16956	-	0	HMA5	heavy metal atpase 5 \\ The Arabidopsis P-type ATPase HMA5 is involved in Cu detoxification. hma5 mutant plants exhibit Cu hypersensitivity, which is especially dramatic in roots where HMA5 is mostly expressed. \\ heavy metal atpase 5 (HMA5); FUNCTIONS IN: ATPase activity, coupled to transmembrane movement of ions, phosphorylative mechanism; INVOLVED IN: detoxification of copper ion, response to …	0	Os04g0556000	ATPase, P-type, K/Mg/Cd/Cu/Zn/Na/Ca/Na/H-transporter domain containing protein.
CRO_000095	0	0	0	0	0	0	0	0	0	0	0	0	0	0	0	CRO_000095	cro_scaffold_3056516:12543-13046	+
CRO_000096	0	0	0	0	0	0	0	0	0	0	0	0	0	0	0	CRO_000096	cro_scaffold_2987887:13424-14068	-
CRO_000097	15.684	18.1368	15.9007	24.9158	17.3592	19.4882	24.1624	18.7013	15.8872	13.7193	16.7424	21.9095	20.3627	25.0611	23.3018	CRO_000097	cro_scaffold_2981998:74-9595	-	0	RAD50	DNA repair-recombination protein (RAD50) \\ Encodes the Arabidopsis RAD50 homologue. It is involved in double strand break repair. Component of the meiotic recombination complex that processes meiotic double-strand-breaks to produce single-stranded DNA ends, which act in the homology search and recombination. Accumulates in the nucleus during meiotic prophase, a process regulated by PHS1. \\ RAD5…	0	Os02g0497500	Similar to DNA repair protein Rad50.
CRO_000098	9.64512	10.9037	7.94358	10.4255	11.2856	9.01728	7.66558	7.08357	9.5846	7.99474	7.44508	10.3836	8.6415	8.83453	8.6648	CRO_000098	cro_scaffold_3059266:259-4132	-
CRO_000099	8.37602	9.83855	7.59717	10.5408	10.0704	9.85582	11.2517	9.81183	11.7331	8.324	9.56202	9.41994	8.52824	9.31179	9.94053	CRO_000099	cro_scaffold_3059266:5896-21582	-				2e-96	Os01g0858000	WD40 repeat domain containing protein.
CRO_000100	57.2947	55.2276	74.781	67.5632	73.775	65.9877	68.8522	83.4405	103.695	98.0831	88.5652	75.8117	62.0291	58.9769	61.4357	CRO_000100	cro_scaffold_3066389:3012-6189	+	2e-113	AT2G34460	NAD(P)-binding Rossmann-fold superfamily protein \\ NAD(P)-binding Rossmann-fold superfamily protein; FUNCTIONS IN: binding, catalytic activity; INVOLVED IN: metabolic process; LOCATED IN: chloroplast thylakoid membrane, chloroplast, plastoglobule, chloroplast envelope; EXPRESSED IN: 21 plant structures; EXPRESSED DURING: 13 growth stages; CONTAINS InterPro DOMAIN/s: NAD(P)-binding domain (InterP…	5e-47	Os06g0360300	NAD(P)-binding domain containing protein.
CRO_000101	127.92	114.819	139.82	160.981	100.915	94.8793	113.043	43.4962	76.1878	150.148	127.098	96.2953	97.119	99.0883	113.272	CRO_000101	cro_scaffold_3066389:13489-15266	+	9e-24	FP3	farnesylated protein 3 \\ Farnesylated protein that binds metals. \\ farnesylated protein 3 (FP3); FUNCTIONS IN: transition metal ion binding, metal ion binding; INVOLVED IN: cellular transition metal ion homeostasis; LOCATED IN: plasma membrane; EXPRESSED IN: 22 plant structures; EXPRESSED DURING: 13 growth stages; CONTAINS InterPro DOMAIN/s: Heavy metal transport/detoxification protein (InterPr…	2e-30	Os10g0209700	Heavy metal transport/detoxification protein domain containing protein.
CRO_000102	182.385	145.663	190.095	306.877	497.84	525.659	81.7379	99.331	40.0328	283.472	244.827	372.516	428.443	432.728	403.035	CRO_000102	cro_scaffold_3066389:27489-28356	+	1e-95	OPT3	oligopeptide transporter \\ Encodes an oligopeptide transporter involved in metal homeostasis. \\ oligopeptide transporter (OPT3); CONTAINS InterPro DOMAIN/s: Tetrapeptide transporter, OPT1/isp4 (InterPro:IPR004648), Oligopeptide transporter OPT superfamily (InterPro:IPR004813); BEST Arabidopsis thaliana protein match is: oligopeptide transporter 2 (TAIR:AT1G09930.1); Has 1146 Blast hits to 1125 …	4e-63	Os04g0594800	Similar to OSIGBa0142I02-OSIGBa0101B20.31 protein.
CRO_000103	92.2052	87.3753	81.3966	248.842	252.007	197.224	123.043	160.617	205.961	138.325	121.603	107.285	126.02	123.001	131.799	CRO_000103	cro_scaffold_3066389:7181-8924	-	7e-35	AT4G16380	Heavy metal transport/detoxification superfamily protein \\ Heavy metal transport/detoxification superfamily protein ; FUNCTIONS IN: metal ion binding; INVOLVED IN: metal ion transport; LOCATED IN: cellular_component unknown; CONTAINS InterPro DOMAIN/s: Heavy metal transport/detoxification protein (InterPro:IPR006121); BEST Arabidopsis thaliana protein match is: Heavy metal transport/detoxificati…
CRO_000104	0.202292	0.191695	0	0.24123	0.503425	0	0	0	0	0	0	0	0.189556	0	0.211402	CRO_000104	cro_scaffold_3066389:5897-6453	-
CRO_000105	8.78031	10.3051	4.53783	12.4876	30.7915	17.8996	1.60404	1.45464	0.890288	10.6976	3.33974	12.7726	2.64187	5.30125	3.36723	CRO_000105	cro_scaffold_3063010:2-809	-	4e-24	AT4G10490	2-oxoglutarate (2OG) and Fe(II)-dependent oxygenase superfamily protein \\ 2-oxoglutarate (2OG) and Fe(II)-dependent oxygenase superfamily protein; FUNCTIONS IN: oxidoreductase activity, acting on paired donors, with incorporation or reduction of molecular oxygen, 2-oxoglutarate as one donor, and incorporation of one atom each of oxygen into both donors, oxidoreductase activity; INVOLVED IN: seco…	2e-33	Os08g0560000	Similar to gibberellin 20 oxidase 2.
CRO_000106	0	0	0	0	0.0377214	0	0	0	0.034901	0	0.0641261	0.0678931	0	0	0	CRO_000106	cro_scaffold_2962035:10906-12057	+
CRO_000107	0	0	0	0	0	0	0	0	0	0	0	0	0	0	0	CRO_000107	cro_scaffold_3037830:13622-14185	+
CRO_000108	80.6918	127.42	42.318	151.333	267.095	328.323	140.488	373.693	245.918	63.5015	108.862	154.343	176.808	204.429	169.359	CRO_000108	cro_scaffold_3062407:7399-9379	-	9e-12	AT5G18130	unknown protein; BEST Arabidopsis thaliana protein match is: unknown protein (TAIR:AT3G03870.2); Has 1807 Blast hits to 1807 proteins in 277 species: Archae - 0; Bacteria - 0; Metazoa - 736; Fungi - 347; Plants - 385; Viruses - 0; Other Eukaryotes - 339 (source: NCBI BLink).	4e-16	Os03g0806600	Conserved hypothetical protein.
CRO_000109	0	0	0	0	0	0	0	0	0	0	0	0	0	0	0	CRO_000109	cro_scaffold_3062407:23792-24385	-
CRO_000110	0	0	0	0	0	0	0	0	0	0	0	0	0	0	0	CRO_000110	cro_scaffold_2994163:24842-26774	-
CRO_000111	5.07638	4.2607	3.82248	6.56278	2.22584	2.56421	6.05304	1.82546	2.1596	2.35624	3.12939	3.25908	3.78278	4.71953	4.24399	CRO_000111	cro_scaffold_3044854:942-5919	-				9e-13	Os09g0421700	Zinc finger, U1-type domain containing protein.
CRO_000112	177.235	165.279	110.528	191.309	221.288	228.328	163.764	235.79	129.974	162.816	171.896	193.257	233.517	258.896	247.127	CRO_000112	cro_scaffold_3044854:1191-2750	+	4e-70	EXO70D2	exocyst subunit exo70 family protein D2 \\ A member of EXO70 gene family, putative exocyst subunits, conserved in land plants. Arabidopsis thaliana contains 23 putative EXO70 genes, which can be classified into eight clusters on the phylogenetic tree. \\ exocyst subunit exo70 family protein D2 (EXO70D2); INVOLVED IN: exocytosis, vesicle docking involved in exocytosis; LOCATED IN: cytosol, nucleus…	3e-42	Os09g0439600	Exo70 exocyst complex subunit family protein.
CRO_000113	0	0	0	0	0	0	0	0	0	0	0	0	0	0	0	CRO_000113	cro_scaffold_3048080:1701-2795	+
CRO_000114	0	0	0	0	0	0	0	0	0	0	0	0	0	0	0	CRO_000114	cro_scaffold_3048080:434-856	-
CRO_000115	0	0	0	0	0	0	0	0	0	0	0	0	0	0	0	CRO_000115	cro_scaffold_3060311:169-2113	+
CRO_000116	0	0	0	0	0	0	0	0	0	0	0	0	0	0	0	CRO_000116	cro_scaffold_3062473:2731-6325	+
CRO_000117	0.220984	0.340289	0.1365	0.0878402	0.137486	0.111096	0	0.0906943	0.0254412	0.211637	0	0.0494908	0.0776519	0.0484769	0.115468	CRO_000117	cro_scaffold_3010057:36322-43697	-
CRO_000118	0	0	0	0	0	0	0	0	0	0	0	0	0	0	0	CRO_000118	cro_scaffold_3010057:24395-24960	+
CRO_000119	0	0	0	0	0	0	0	0	0	0	0	0	0	0	0	CRO_000119	cro_scaffold_3010057:82462-83883	+
CRO_000120	1.57645	1.09551	0.934808	2.17233	2.77238	0.792534	0.941745	0.345064	0.290387	1.92357	0.800323	1.03563	0.935563	0.553318	0.878638	CRO_000120	cro_scaffold_2983678:3270-5544	+	5e-19	AT3G47160	RING/U-box superfamily protein \\ RING/U-box superfamily protein; FUNCTIONS IN: zinc ion binding; EXPRESSED IN: 23 plant structures; EXPRESSED DURING: 13 growth stages; CONTAINS InterPro DOMAIN/s: Zinc finger, RING-type, conserved site (InterPro:IPR017907), Zinc finger, RING-type (InterPro:IPR001841); BEST Arabidopsis thaliana protein match is: RING/U-box superfamily protein (TAIR:AT5G58787.1); H…	2e-74	Os07g0275300	Zinc finger, RING/FYVE/PHD-type domain containing protein.
CRO_000121	0	0	0	0	0	0	0	0	0	0	0	0	0	0	0	CRO_000121	cro_scaffold_3005426:3507-6055	-
CRO_000122	0	0	0	0	0	0	0	0	0	0	0	0	0	0	0	CRO_000122	cro_scaffold_3062388:56368-56724	+
CRO_000123	0	0	0	0	0	0	0	0	0	0	0	0	0	0	0	CRO_000123	cro_scaffold_3062388:79047-84975	-
CRO_000124	0	0	0	0	0	0	0	0	0	0	0	0	0	0	0	CRO_000124	cro_scaffold_3062388:19537-22645	-
CRO_000125	0	0	0	0	0	0	0	0	0	0	0	0	0	0	0	CRO_000125	cro_scaffold_3062388:56490-58518	-
CRO_000126	0	0	0	0	0	0	0	0	0	0	0	0	0	0	0	CRO_000126	cro_scaffold_3062388:44229-46275	-
CRO_000127	0	0	0	0	0	0	0	0	0	0	0	0	0	0	0	CRO_000127	cro_scaffold_3062388:40946-44024	-
CRO_000128	11.4999	10.8466	9.99784	10.456	8.83974	8.61805	10.0185	10.8619	8.83457	6.6104	8.53678	8.12361	10.7885	10.5388	9.93995	CRO_000128	cro_scaffold_3051665:1-5817	-	0	AT3G13770	Pentatricopeptide repeat (PPR) superfamily protein \\ Pentatricopeptide repeat (PPR) superfamily protein; CONTAINS InterPro DOMAIN/s: Pentatricopeptide repeat (InterPro:IPR002885); BEST Arabidopsis thaliana protein match is: Tetratricopeptide repeat (TPR)-like superfamily protein (TAIR:AT3G57430.1); Has 37890 Blast hits to 13461 proteins in 236 species: Archae - 0; Bacteria - 8; Metazoa - 36; Fun…	1e-177	Os09g0487600	Similar to polygalacturonase.
CRO_000129	0	0	0	0	0	0	0	0	0	0	0	0	0	0	0	CRO_000129	cro_scaffold_3051665:42205-44561	-
CRO_000130	0	0	0	0	0	0	0	0	0	0	0	0	0	0	0	CRO_000130	cro_scaffold_3051665:16144-21524	-
CRO_000131	0	0	0	0	0	0	0	0	0	0	0	0	0	0	0	CRO_000131	cro_scaffold_3051665:44883-45561	-
CRO_000132	0	0	0	0	0	0	0	0	0	0	0	0	0	0	0	CRO_000132	cro_scaffold_3038148:11534-12061	+
CRO_000133	10.0932	9.43205	12.1543	10.9373	10.8664	8.69635	10.3429	7.418	7.60839	12.201	12.9546	11.337	9.71966	8.84287	8.21099	CRO_000133	cro_scaffold_3061421:4590-9513	-	3e-104	GLR2.2	glutamate receptor 2.2 \\ member of Putative ligand-gated ion channel subunit family \\ glutamate receptor 2.2 (GLR2.2); FUNCTIONS IN: intracellular ligand-gated ion channel activity; INVOLVED IN: cellular calcium ion homeostasis, response to light stimulus; LOCATED IN: endomembrane system, membrane; CONTAINS InterPro DOMAIN/s: Extracellular solute-binding protein, family 3 (InterPro:IPR001638), …	1e-111	LOC_Os09g25960.1
CRO_000134	0	0	0	0.10383	1.56013	0	0	0	0	0.111184	0	0	0	3.43809	0	CRO_000134	cro_scaffold_3069033:45408-46025	-	2e-42	AT5G18450	Integrase-type DNA-binding superfamily protein \\ encodes a member of the DREB subfamily A-2 of ERF/AP2 transcription factor family. The protein contains one AP2 domain. There are eight members in this subfamily including DREB2A AND DREB2B that are involved in response to drought. \\ Integrase-type DNA-binding superfamily protein; FUNCTIONS IN: DNA binding, sequence-specific DNA binding transcrip…	2e-38	Os08g0565200	Pathogenesis-related transcriptional factor and ERF domain containing protein.
CRO_000135	10.3776	13.9618	22.1584	10.5927	1.91302	3.73573	21.4299	1.05162	4.01195	8.07088	16.0437	11.8215	18.1279	9.55572	11.2466	CRO_000135	cro_scaffold_3045859:4403-4717	+	9e-49	AT1G75580	SAUR-like auxin-responsive protein family \\ SAUR-like auxin-responsive protein family ; CONTAINS InterPro DOMAIN/s: Auxin responsive SAUR protein (InterPro:IPR003676); BEST Arabidopsis thaliana protein match is: SAUR-like auxin-responsive protein family (TAIR:AT1G19830.1); Has 1403 Blast hits to 1386 proteins in 27 species: Archae - 0; Bacteria - 0; Metazoa - 0; Fungi - 0; Plants - 1402; Viruses…	7e-29	LOC_Os06g04590.1	Hypothetical conserved gene.
CRO_000136	32.035	26.8594	39.0257	18.4656	13.1361	12.4753	26.3276	9.91044	19.6325	27.4777	27.8413	11.74	24.2571	19.9466	25.0659	CRO_000136	cro_scaffold_3045859:15010-23138	-	5e-87	AT2G23360	Plant protein of unknown function (DUF869) \\ Plant protein of unknown function (DUF869); CONTAINS InterPro DOMAIN/s: Protein of unknown function DUF869, plant (InterPro:IPR008587); BEST Arabidopsis thaliana protein match is: Plant protein of unknown function (DUF869) (TAIR:AT1G19835.2); Has 38218 Blast hits to 24021 proteins in 1620 species: Archae - 547; Bacteria - 4231; Metazoa - 19834; Fungi …	0	Os03g0246500	Protein of unknown function DUF869, plant family protein.
CRO_000137	0	0	0	0.219751	0	0	0.0917377	0	0	0	0	0	0	0	0	CRO_000137	cro_scaffold_3045859:14172-15347	+
CRO_000138	3.66884	8.4985	2.0144	10.5325	9.94189	5.22592	15.7275	15.6429	32.0071	6.24651	8.27809	6.39069	6.68473	5.81264	7.2421	CRO_000138	cro_scaffold_3070822:9934-15257	-
CRO_000139	14.2478	12.0923	9.50135	14.351	14.3206	15.4383	10.1572	11.5814	12.1032	10.4215	11.3239	14.3125	12.249	13.3214	15.7206	CRO_000139	cro_scaffold_3001788:55-4176	+	2e-74	AT1G26370	RNA helicase family protein \\ RNA helicase family protein; FUNCTIONS IN: in 6 functions; INVOLVED IN: biological_process unknown; LOCATED IN: chloroplast; EXPRESSED IN: 22 plant structures; EXPRESSED DURING: 13 growth stages; CONTAINS InterPro DOMAIN/s: Helicase-associated domain (InterPro:IPR007502), ATPase, AAA+ type, core (InterPro:IPR003593), Domain of unknown function DUF1605 (InterPro:IPR0…	5e-71	Os06g0192500	DEAD-like helicase, N-terminal domain containing protein.
CRO_000140	1.62444	2.35713	1.80612	0.968562	1.46544	1.22499	1.92061	0.791693	1.16885	1.1668	1.63219	1.13689	1.14163	0.846333	1.11405	CRO_000140	cro_scaffold_3001788:15928-16722	+
CRO_000141	3.76157	4.61174	4.13764	9.02193	8.33507	6.41039	8.23089	6.08795	8.37734	6.73004	6.47339	6.98693	7.18891	6.99296	7.21788	CRO_000141	cro_scaffold_3001788:50497-54411	+	6e-56	AFP2	ABI five binding protein 2 \\ Encodes a member of a small plant-specific gene family whose members interact with ABI5 and appear to be involved in mediating stress responses. AFP2 mutants affect a number of ABA mediated processes such as germination and response to osmotic and sugar stress. AFP2 nuclear localization is stress dependent. \\ ABI five binding protein 2 (AFP2); CONTAINS InterPro DOMA…	9e-43	Os03g0214200	Protein of unknown function DUF1675 family protein.
CRO_000142	6.85179	6.21519	5.11666	7.00026	8.86258	8.86762	6.61349	7.94935	6.50338	6.37934	6.45867	8.70074	5.96276	7.77554	6.69369	CRO_000142	cro_scaffold_3001788:16841-24360	-				0	Os12g0574900	Similar to Asparagine synthase family protein.
CRO_000143	0.0221257	0.0209667	0	0.140718	0	0	0.330437	0	0	0	0.018721	0	0	0.0194147	0	CRO_000143	cro_scaffold_3001788:29296-32365	+	5e-13	AT3G07250	nuclear transport factor 2 (NTF2) family protein / RNA recognition motif (RRM)-containing protein \\ nuclear transport factor 2 (NTF2) family protein / RNA recognition motif (RRM)-containing protein; FUNCTIONS IN: RNA binding, nucleotide binding, nucleic acid binding; INVOLVED IN: transport, nucleocytoplasmic transport; LOCATED IN: intracellular; EXPRESSED IN: flower, leaf; EXPRESSED DURING: peta…	2e-34	Os07g0603100	Nucleotide-binding, alpha-beta plait domain containing protein.
CRO_000144	0	0	0	0	0	0	0	0	0	0	0	0	0	0	0	CRO_000144	cro_scaffold_3059865:2288-3195	-
CRO_000145	18.5421	22.2032	16.8953	21.9214	22.1632	20.4796	23.9716	21.596	21.7609	18.4156	18.9812	19.8571	25.0486	23.333	24.1333	CRO_000145	cro_scaffold_3038681:332-12548	+	0	AT1G19110	inter-alpha-trypsin inhibitor heavy chain-related \\ inter-alpha-trypsin inhibitor heavy chain-related; FUNCTIONS IN: molecular_function unknown; INVOLVED IN: biological_process unknown; LOCATED IN: plasma membrane, membrane; EXPRESSED IN: 24 plant structures; EXPRESSED DURING: 15 growth stages; CONTAINS InterPro DOMAIN/s: von Willebrand factor, type A (InterPro:IPR002035); BEST Arabidopsis thali…	3e-167	Os03g0407000	von Willebrand factor, type A domain containing protein.
CRO_000146	8.1083	7.33432	6.98142	6.83669	9.66117	6.48503	5.62658	5.84875	7.69415	7.16399	7.17246	8.63932	6.84956	8.73182	8.40924	CRO_000146	cro_scaffold_3062939:6545-7296	+	5e-21	AT2G23755	unknown protein; FUNCTIONS IN: molecular_function unknown; INVOLVED IN: biological_process unknown; LOCATED IN: endomembrane system; Has 35333 Blast hits to 34131 proteins in 2444 species: Archae - 798; Bacteria - 22429; Metazoa - 974; Fungi - 991; Plants - 531; Viruses - 0; Other Eukaryotes - 9610 (source: NCBI BLink).
CRO_000147	4.12434	3.85985	4.17716	8.54931	3.22337	3.27295	10.1132	2.82579	3.98694	3.20635	2.75427	2.41224	4.98257	4.05268	4.43475	CRO_000147	cro_scaffold_3062939:46644-51245	+	9e-166	AT2G23700	Protein of unknown function, DUF547 \\ Protein of unknown function, DUF547; CONTAINS InterPro DOMAIN/s: Protein of unknown function DUF547 (InterPro:IPR006869); BEST Arabidopsis thaliana protein match is: Protein of unknown function, DUF547 (TAIR:AT5G66600.2); Has 867 Blast hits to 688 proteins in 125 species: Archae - 4; Bacteria - 86; Metazoa - 75; Fungi - 16; Plants - 587; Viruses - 0; Other E…	1e-154	Os03g0769000	Similar to ternary complex factor MIP1.
CRO_000148	10.9701	11.9384	9.28543	10.928	7.57236	8.38661	12.8223	6.87936	9.95613	11.0997	11.3146	14.2867	10.4545	11.0664	9.88816	CRO_000148	cro_scaffold_3062939:64-3829	-	0	AT3G50780	BEST Arabidopsis thaliana protein match is: BTB/POZ domain-containing protein (TAIR:AT1G63850.1); Has 298 Blast hits to 298 proteins in 22 species: Archae - 0; Bacteria - 0; Metazoa - 10; Fungi - 0; Plants - 287; Viruses - 0; Other Eukaryotes - 1 (source: NCBI BLink).	8e-175	Os03g0769400	BTB/POZ fold domain containing protein.
CRO_000149	8.65395	8.70823	7.3699	9.33499	7.58145	6.02523	10.6411	6.81483	5.89687	6.64031	6.62831	5.60065	7.11313	6.83719	7.18945	CRO_000149	cro_scaffold_3062939:8398-17946	-	2e-39	SUVH5	SU(VAR)3-9 homolog 5 \\ Encodes SU(var)3-9 homologue 5 (SUVH5). SUVH5 has histone methyltransferase (MTase) activity in vitro and contributes to the maintenance of H3 mK9 (methylation of histone H3 at Lys-9) and CMT3-mediated non-CG methylation in vivo. This is a member of a subfamily of SET proteins that shares a conserved SRA domain. \\ SU(VAR)3-9 homolog 5 (SUVH5); FUNCTIONS IN: histone methyl…	2e-146	Os02g0708600	SET domain containing protein.
CRO_000150	8.20093	10.0891	10.9489	27.0509	10.097	8.02876	22.5616	6.67246	11.5948	8.69612	7.79115	4.31775	11.864	7.06985	12.1788	CRO_000150	cro_scaffold_3062939:51893-52453	-	3e-56	AT5G66590	CAP (Cysteine-rich secretory proteins, Antigen 5, and Pathogenesis-related 1 protein) superfamily protein \\ CAP (Cysteine-rich secretory proteins, Antigen 5, and Pathogenesis-related 1 protein) superfamily protein; FUNCTIONS IN: molecular_function unknown; INVOLVED IN: biological_process unknown; LOCATED IN: endomembrane system, extracellular region; EXPRESSED IN: 22 plant structures; EXPRESSED …	7e-28	Os01g0382400	Similar to Pathogenesis-related protein PRB1-2 precursor.
CRO_000151	1.45869	1.53587	6.72762	62.1056	7.42158	4.15555	31.2251	2.79377	12.3898	1.44874	4.73123	0.290386	9.26427	8.95975	1.94782	CRO_000151	cro_scaffold_3062939:72729-73226	-	5e-41	AT2G23690	unknown protein; FUNCTIONS IN: molecular_function unknown; INVOLVED IN: N-terminal protein myristoylation; LOCATED IN: cellular_component unknown; EXPRESSED IN: 7 plant structures; EXPRESSED DURING: petal differentiation and expansion stage; BEST Arabidopsis thaliana protein match is: unknown protein (TAIR:AT4G37240.1); Has 243 Blast hits to 243 proteins in 15 species: Archae - 0; Bacteria - 0; M…	5e-11	Os09g0492900	Conserved hypothetical protein.
CRO_000152	0.949152	1.36645	0.865892	5.64474	1.50809	1.26633	2.88955	1.18361	1.9501	1.10324	1.03476	0.686761	1.16306	1.15318	0.89652	CRO_000152	cro_scaffold_3062939:81679-85144	-	3e-141	SLO1	SLOW GROWTH 1 \\ SLOW GROWTH 1 (SLO1); CONTAINS InterPro DOMAIN/s: Pentatricopeptide repeat (InterPro:IPR002885); BEST Arabidopsis thaliana protein match is: Tetratricopeptide repeat (TPR)-like superfamily protein (TAIR:AT2G29760.1); Has 42589 Blast hits to 14346 proteins in 282 species: Archae - 0; Bacteria - 11; Metazoa - 210; Fungi - 265; Plants - 41374; Viruses - 0; Other Eukaryotes - 729 (so…	1e-178	Os09g0555400	Pentatricopeptide repeat domain containing protein.
CRO_000153	11.6947	11.8242	7.3785	11.0819	18.0858	16.4831	9.20059	12.7276	12.9348	14.089	10.5136	14.4519	18.2478	16.538	18.9322	CRO_000153	cro_scaffold_3062939:85936-87940	-	5e-31	AT1G49405	Uncharacterised protein family (UPF0497) \\ Uncharacterised protein family (UPF0497); CONTAINS InterPro DOMAIN/s: Uncharacterised protein family UPF0497, trans-membrane plant (InterPro:IPR006702); BEST Arabidopsis thaliana protein match is: Uncharacterised protein family (UPF0497) (TAIR:AT3G50810.1); Has 205 Blast hits to 205 proteins in 15 species: Archae - 0; Bacteria - 0; Metazoa - 0; Fungi - …	4e-33	Os03g0767900	Uncharacterised protein family UPF0497, trans-membrane plant domain containing protein.
CRO_000154	0	0	0	0	0	0	0	0	0	0	0	0	0	0	0	CRO_000154	cro_scaffold_3069205:10078-15956	+
CRO_000155	0	0	0	0	0	0	0	0	0	0	0	0	0	0	0	CRO_000155	cro_scaffold_3069205:37789-54118	+				2e-33	loc_os04g23070
CRO_000156	0	0	0	0	0	0	0	0	0	0	0	0	0	0	0	CRO_000156	cro_scaffold_3069205:22577-25635	+
CRO_000157	0	0	0	0	0	0	0	0	0	0	0	0	0	0	0	CRO_000157	cro_scaffold_3069205:52472-56630	-
CRO_000158	55.3069	49.1176	50.7755	47.8464	49.5355	45.9058	40.2859	45.4548	36.6524	55.4771	47.3309	46.1187	45.0509	46.6211	53.6168	CRO_000158	cro_scaffold_3064765:27304-29113	+	2e-49	AT1G48320	Thioesterase superfamily protein \\ Thioesterase superfamily protein; CONTAINS InterPro DOMAIN/s: Thioesterase superfamily (InterPro:IPR006683), Phenylacetic acid degradation-related protein (InterPro:IPR003736); BEST Arabidopsis thaliana protein match is: Thioesterase superfamily protein (TAIR:AT5G48950.1); Has 2845 Blast hits to 2845 proteins in 1040 species: Archae - 0; Bacteria - 2337; Metazo…	9e-47	Os03g0691400	Thioesterase superfamily domain containing protein.
CRO_000159	0	0	0	0	0	0	0	0	0	0	0	0	0	0	0	CRO_000159	cro_scaffold_3069716:17282-18711	-
CRO_000160	0	0	0	0	0	0	0	0	0	0	0	0	0	0	0	CRO_000160	cro_scaffold_3069716:33409-35038	+
CRO_000161	0	0	0	0	0	0	0	0	0	0	0	0	0	0.0474061	0	CRO_000161	cro_scaffold_3069716:26440-31105	+				5e-16	LOC_Os11g34490	Retrotransposon protein, putative, Ty3-gypsy subclass
CRO_000162	0	0	0	0	0	0	0	0	0	0	0	0	0	0	0	CRO_000162	cro_scaffold_3069716:24906-28145	-
CRO_000163	106.359	94.9407	88.6673	71.896	48.5098	67.9323	97.77	84.2102	90.7523	77.4308	79.3442	102.411	102.145	130.956	110.828	CRO_000163	cro_scaffold_2955244:7570-12681	-	0	AT3G21620	ERD (early-responsive to dehydration stress) family protein \\ ERD (early-responsive to dehydration stress) family protein; FUNCTIONS IN: molecular_function unknown; INVOLVED IN: biological_process unknown; LOCATED IN: plasma membrane; EXPRESSED IN: flower; EXPRESSED DURING: petal differentiation and expansion stage; CONTAINS InterPro DOMAIN/s: Protein of unknown function DUF221 (InterPro:IPR0038…	0	Os01g0534900	Similar to Hv711N16.16 (Fragment).
CRO_000164	0.0448413	0.084985	0.0886337	0.142594	0.133911	0.135259	0.0446457	0.147227	0	0	0.0379413	0.0401701	0.168073	0.0393471	0.0937214	CRO_000164	cro_scaffold_3069311:10513-12244	+	6e-108	AT2G38510	MATE efflux family protein \\ MATE efflux family protein; FUNCTIONS IN: antiporter activity, drug transmembrane transporter activity, transporter activity; INVOLVED IN: drug transmembrane transport, transmembrane transport; LOCATED IN: membrane; CONTAINS InterPro DOMAIN/s: Multi antimicrobial extrusion protein MatE (InterPro:IPR002528); BEST Arabidopsis thaliana protein match is: MATE efflux fami…	7e-90	Os04g0571600	Multi antimicrobial extrusion protein MatE family protein.
CRO_000165	0	0.0712828	0.557574	0.119603	0	0	0	0	0.0692815	0.128074	0	0	0	0	0	CRO_000165	cro_scaffold_2967192:5552-7589	-	3e-103	ATGA2OX1	Arabidopsis thaliana gibberellin 2-oxidase 1 \\ Encodes a gibberellin 2-oxidase that acts on C19 gibberellins. \\ Arabidopsis thaliana gibberellin 2-oxidase 1 (ATGA2OX1); CONTAINS InterPro DOMAIN/s: Isopenicillin N synthase (InterPro:IPR002283), Oxoglutarate/iron-dependent oxygenase (InterPro:IPR005123); BEST Arabidopsis thaliana protein match is: gibberellin 2-oxidase (TAIR:AT1G30040.1); Has 841…	2e-98	Os01g0757200	GA 2-oxidase3, GA metabolism
CRO_000166	63.3867	61.6804	46.0326	22.8412	42.8516	45.1195	26.7874	42.8107	28.4398	45.9968	49.3724	58.464	56.3662	64.7819	59.9731	CRO_000166	cro_scaffold_3033347:9648-14411	+				6e-11	Os01g0166700	Saposin family protein.
CRO_000167	0.0590018	0.0559112	0.174935	0.703588	0.117466	0	2.17354	0.04843	0.0543414	0.100456	0.0998454	0	0.0552872	0	0.123318	CRO_000167	cro_scaffold_3033347:15613-18287	+	8e-18	AT3G51730	saposin B domain-containing protein \\ saposin B domain-containing protein; FUNCTIONS IN: molecular_function unknown; INVOLVED IN: lipid metabolic process; LOCATED IN: vacuole; EXPRESSED IN: 23 plant structures; EXPRESSED DURING: 15 growth stages; CONTAINS InterPro DOMAIN/s: Saposin B (InterPro:IPR008139), Saposin-like (InterPro:IPR011001), Saposin-like type B, 1 (InterPro:IPR007856), Saposin-lik…	2e-19	Os05g0334400	Heat shock protein DnaJ family protein.
CRO_000168	1.09666	1.24706	0.50579	0	0.291111	0.588084	0.145584	0.480088	0.404017	0.809104	0.680468	1.04791	0	0.192459	0	CRO_000168	cro_scaffold_2982286:2911-3562	-	1e-47	AT3G47580	Leucine-rich repeat protein kinase family protein \\ Leucine-rich repeat protein kinase family protein; FUNCTIONS IN: protein serine/threonine kinase activity, kinase activity, ATP binding; INVOLVED IN: transmembrane receptor protein tyrosine kinase signaling pathway, protein amino acid phosphorylation; LOCATED IN: endomembrane system; CONTAINS InterPro DOMAIN/s: Protein kinase, ATP binding site …	2e-46	LOC_Os02g12450.1	Hypothetical conserved gene.
CRO_000169	32.0189	29.4989	27.0296	34.8235	30.7664	29.064	35.3107	26.7381	33.6881	31.0432	29.3496	28.285	23.2316	30.0469	35.5521	CRO_000169	cro_scaffold_2986505:129-1328	+
CRO_000170	49.4089	64.8914	36.5614	40.0761	41.3486	53.4202	37.7232	45.2841	39.6409	37.6756	40.7465	52.5309	46.533	54.1859	49.6898	CRO_000170	cro_scaffold_2986505:401-4110	-	1e-74	AT5G07950	unknown protein; FUNCTIONS IN: molecular_function unknown; INVOLVED IN: biological_process unknown; LOCATED IN: chloroplast; EXPRESSED IN: 20 plant structures; EXPRESSED DURING: 9 growth stages; Has 30201 Blast hits to 17322 proteins in 780 species: Archae - 12; Bacteria - 1396; Metazoa - 17338; Fungi - 3422; Plants - 5037; Viruses - 0; Other Eukaryotes - 2996 (source: NCBI BLink).	2e-55	Os03g0213200	Hypothetical conserved gene.
CRO_000171	0	0	0	0	0	0	0	0	0	0	0	0	0	0	0	CRO_000171	cro_scaffold_3051691:3116-4201	-
CRO_000172	8.13825	10.3306	8.46322	22.8376	5.3504	5.46533	14.7542	1.02195	8.33448	4.23954	5.19016	2.12185	15.5079	4.31663	10.0914	CRO_000172	cro_scaffold_3069335:4699-6759	-	4e-44	IQD19	IQ-domain 19 \\ IQ-domain 19 (IQD19); CONTAINS InterPro DOMAIN/s: IQ calmodulin-binding region (InterPro:IPR000048); BEST Arabidopsis thaliana protein match is: IQ-domain 26 (TAIR:AT3G16490.1); Has 2338 Blast hits to 1945 proteins in 201 species: Archae - 4; Bacteria - 168; Metazoa - 612; Fungi - 134; Plants - 1079; Viruses - 66; Other Eukaryotes - 275 (source: NCBI BLink).	3e-41	Os03g0161400	Similar to IQ calmodulin-binding motif family protein, expressed.
CRO_000173	0.139259	0.211143	0.055052	0.0885676	0.194074	0.224032	0.110921	0	0.0256519	0	0.047132	0.0249504	0.287081	0	0.058212	CRO_000173	cro_scaffold_2959637:3825-5419	+	1e-140	AT1G05280	Protein of unknown function (DUF604) \\ Protein of unknown function (DUF604); CONTAINS InterPro DOMAIN/s: Protein of unknown function DUF604 (InterPro:IPR006740); BEST Arabidopsis thaliana protein match is: Protein of unknown function (DUF604) (TAIR:AT4G15240.1); Has 523 Blast hits to 513 proteins in 78 species: Archae - 0; Bacteria - 0; Metazoa - 61; Fungi - 172; Plants - 273; Viruses - 0; Other…	4e-102	Os10g0534700	Protein of unknown function DUF604 family protein.
CRO_000174	70.5083	95.2002	32.3262	1155.62	946.974	850.674	53.1096	203.339	49.4008	111.379	102.358	235.204	868.027	777.389	795.741	CRO_000174	cro_scaffold_2959637:9216-10856	-	1e-125	AT4G20820	FAD-binding Berberine family protein \\ FAD-binding Berberine family protein; FUNCTIONS IN: electron carrier activity, oxidoreductase activity, FAD binding, catalytic activity; INVOLVED IN: oxidation reduction; EXPRESSED IN: 6 plant structures; EXPRESSED DURING: LP.06 six leaves visible, LP.04 four leaves visible, LP.08 eight leaves visible; CONTAINS InterPro DOMAIN/s: FAD-binding, type 2 (InterP…	2e-109	Os06g0548100	Similar to Nectarin 5 (Fragment).
CRO_000175	42.4781	46.3391	60.0196	29.6851	49.6591	43.5513	24.5964	39.5748	36.1516	60.1671	62.6326	52.0486	56.5427	39.8946	36.4306	CRO_000175	cro_scaffold_3018239:4417-7622	+	8e-101	AT5G65840	Thioredoxin superfamily protein \\ Thioredoxin superfamily protein; FUNCTIONS IN: oxidoreductase activity, antioxidant activity; INVOLVED IN: biological_process unknown; LOCATED IN: chloroplast stroma, chloroplast; EXPRESSED IN: 22 plant structures; EXPRESSED DURING: 13 growth stages; CONTAINS InterPro DOMAIN/s: Thioredoxin fold (InterPro:IPR012335), Alkyl hydroperoxide reductase/ Thiol specific …	2e-100	Os03g0729200	Similar to predicted protein.
CRO_000176	0	0	0	0	0	0	0	0	0	0	0	0	0	0	0	CRO_000176	cro_scaffold_3059039:10339-11397	-
CRO_000177	0.0392198	0.0371654	0.0775222	0.0311794	0.117123	0.0394342	0.117146	0.0965776	0.036122	0.166938	0.0995543	0	0.110252	0.137657	0.122958	CRO_000177	cro_scaffold_2997467:10757-15671	+
CRO_000178	0	0	0	0	0	0	0	0	0	0	0	0	0	0	0	CRO_000178	cro_scaffold_2997467:6925-8794	+
CRO_000179	0	0	0	0	0	0	0	0	0	0	0	0	0	0	0	CRO_000179	cro_scaffold_2997467:11732-14485	-
CRO_000180	0	0	0	0	0	0	0	0	0	0	0	0	0	0	0	CRO_000180	cro_scaffold_2997467:15224-20625	-
CRO_000181	16.7907	19.1922	14.3866	19.4159	23.0144	26.0911	17.1252	21.9415	18.962	14.4522	19.0581	21.8119	20.199	24.1092	21.9432	CRO_000181	cro_scaffold_3053383:15077-19405	-	1e-91	AT3G58600	Adaptin ear-binding coat-associated protein 1 NECAP-1 \\ Adaptin ear-binding coat-associated protein 1 NECAP-1; FUNCTIONS IN: molecular_function unknown; INVOLVED IN: endocytosis; LOCATED IN: membrane; EXPRESSED IN: 24 plant structures; EXPRESSED DURING: 13 growth stages; CONTAINS InterPro DOMAIN/s: Adaptin ear-binding coat-associated protein 1 NECAP-1 (InterPro:IPR012466); BEST Arabidopsis thali…	6e-102	Os01g0614700	Similar to Adaptin ear-binding coat-associated protein 1.
CRO_000182	60.2992	55.5913	90.5282	73.7444	55.8272	50.3112	65.7976	49.6009	67.7611	75.2311	95.652	59.4136	61.4215	49.8529	53.3702	CRO_000182	cro_scaffold_3053383:21925-27710	-				9e-99	Os10g0181600	Methyltransferase type 11 domain containing protein.
CRO_000183	0	0	0	0	0	0	0	0	0	0	0	0	0	0	0	CRO_000183	cro_scaffold_3053383:2000-3309	-
CRO_000184	0	0	0	0	0	0	0	0	0	0	0	0	0	0	0	CRO_000184	cro_scaffold_3053383:8073-10961	-
CRO_000185	0	0	0	0	0	0	0	0	0	0	0	0	0	0	0	CRO_000185	cro_scaffold_3056433:24289-29370	+
CRO_000186	0	0	0	0	0	0	0	0	0	0	0	0	0	0	0	CRO_000186	cro_scaffold_3056433:9192-11541	-
CRO_000187	0	0	0	0	0	0	0	0	0	0	0	0	0	0	0	CRO_000187	cro_scaffold_3054101:3717-6476	+
CRO_000188	0	0.241663	0.252039	0.50685	0.25386	0.128208	0.380864	0.732647	1.64415	0	0.10789	0	0	0.223775	0.133253	CRO_000188	cro_scaffold_2960454:5043-5783	+	2e-17	LEA4-5	Late Embryogenesis Abundant 4-5 \\ Encodes LEA4-5, a member of the Late Embryogenesis Abundant (LEA) proteins which typically accumulate in response to low water availability conditions imposed during development or by the environment. Most of thediverse set of LEA proteins can be grouped according to properties such as high hydrophilicity and high content of glycine or other small amino acids in…	5e-13	Os08g0327700	Late embryogenesis abundant (LEA) group 1 family protein.
CRO_000189	0	0	0	0	0	0	0	0	0	0	0	0	0	0	0	CRO_000189	cro_scaffold_3005792:220-1590	-	3e-59	AT2G05920	Subtilase family protein \\ Subtilase family protein; FUNCTIONS IN: identical protein binding, serine-type endopeptidase activity; INVOLVED IN: proteolysis, negative regulation of catalytic activity; LOCATED IN: cell wall, plant-type cell wall; EXPRESSED IN: 22 plant structures; EXPRESSED DURING: 13 growth stages; CONTAINS InterPro DOMAIN/s: Protease-associated PA (InterPro:IPR003137), Proteinase…	1e-73	Os05g0435800	Similar to Subtilisin-like protease.
CRO_000190	0	0	0	0	0	0	0	0	0	0	0	0	0	0	0	CRO_000190	cro_scaffold_3005792:1600-2061	-
CRO_000191	0	0	0	0	0	0	0	0	0	0	0	0	0	0	0	CRO_000191	cro_scaffold_3065294:24-1289	+
CRO_000192	45.2905	49.6807	39.2019	55.8203	54.7309	53.4321	55.8149	50.2566	48.8147	44.1218	48.4445	51.2798	45.4039	50.9078	51.3222	CRO_000192	cro_scaffold_3067158:3-9928	+	2e-23	FIP1[V]	homolog of yeast FIP1 [V] \\ Encodes a subunit of the polyadenylation apparatus that interacts with and stimulates the activity of poly(A) polymerase. Additionally , it interacts with several polyadenylation factor subunits and is an RNA-binding protein. It is suggested that this protein coordinates a number of polyadenylation factor subunits with PAP and with RNA. \\ homolog of yeast FIP1 [V] (F…	8e-61	Os03g0725050	Conserved hypothetical protein.
CRO_000193	5.31575	5.80298	5.42169	4.09075	3.97923	2.82206	3.38724	2.96704	3.72087	4.52526	5.25341	3.84769	4.98109	7.01531	4.84408	CRO_000193	cro_scaffold_3058378:1929-4207	+	6e-39	AT5G02060	Uncharacterised protein family (UPF0497) \\ Uncharacterised protein family (UPF0497); FUNCTIONS IN: molecular_function unknown; INVOLVED IN: biological_process unknown; LOCATED IN: membrane; EXPRESSED DURING: seedling growth; CONTAINS InterPro DOMAIN/s: Uncharacterised protein family UPF0497, trans-membrane plant (InterPro:IPR006702); BEST Arabidopsis thaliana protein match is: Uncharacterised pr…	5e-41	Os09g0249400	Uncharacterised protein family UPF0497, trans-membrane plant domain containing protein.
CRO_000194	0.996474	0.944277	0.90275	1.45234	1.23992	1.16891	1.40551	0.477125	0.611844	1.48451	1.68628	0.74389	0.778116	2.11308	0.520674	CRO_000194	cro_scaffold_3058378:5020-8101	+
CRO_000195	96.9158	119.856	68.7874	14.9026	70.4489	30.9038	13.1025	35.4065	30.5975	79.3419	53.8189	52.8935	2.41148	15.3454	24.8769	CRO_000195	cro_scaffold_3058378:10715-13087	+	7e-77	AT4G08300	nodulin MtN21 /EamA-like transporter family protein \\ nodulin MtN21 /EamA-like transporter family protein; LOCATED IN: membrane; EXPRESSED IN: 13 plant structures; EXPRESSED DURING: 7 growth stages; CONTAINS InterPro DOMAIN/s: Protein of unknown function DUF6, transmembrane (InterPro:IPR000620); BEST Arabidopsis thaliana protein match is: nodulin MtN21 /EamA-like transporter family protein (TAIR…	5e-134	Os03g0149300	Protein of unknown function DUF6, transmembrane domain containing protein.
CRO_000196	33.3648	32.7595	34.8809	26.2132	28.2323	27.3044	29.2281	23.2303	21.1525	27.3769	34.1471	27.972	29.7674	30.1759	32.127	CRO_000196	cro_scaffold_3058378:13548-17819	-	9e-47	bHLH104	basic helix-loop-helix (bHLH) DNA-binding superfamily protein \\ basic Helix-Loop-Helix 104 (bHLH104); FUNCTIONS IN: DNA binding, sequence-specific DNA binding transcription factor activity; INVOLVED IN: regulation of transcription; LOCATED IN: nucleus; EXPRESSED IN: 24 plant structures; EXPRESSED DURING: 15 growth stages; CONTAINS InterPro DOMAIN/s: Helix-loop-helix DNA-binding domain (InterPro:…	7e-30	Os08g0138500	Similar to Helix-loop-helix-like protein (Fragment).
CRO_000197	10.2355	11.085	8.478	9.11877	8.05408	8.72324	7.31154	8.00147	7.78106	8.04954	8.74299	7.45184	10.261	9.29503	9.44005	CRO_000197	cro_scaffold_3058378:24083-28534	-				8e-116	Os04g0182800	Similar to Electron transfer flavoprotein beta-subunit-like.
CRO_000198	0.122295	0.231777	0.241728	0	0.365212	0.245926	0	0	0	0.208217	0	0.109555	0	0.10731	0.255604	CRO_000198	cro_scaffold_3058378:6361-7498	-
CRO_000199	0	0	0	0	0	0	0	0	0	0	0	0	0	0	0	CRO_000199	cro_scaffold_3057562:2330-5176	-
CRO_000200	0.136804	0	0.067602	0	0	0	0	0	0	0	0	0	0	0.060021	0	CRO_000200	cro_scaffold_3042303:1-590	-	4e-72	WIN1	HOPW1-1-interacting 1 \\ Encodes HopW1-1-Interacting protein 1 (WIN1). Interacts with the P. syringae effector HopW1-1. WIN1 is a putative acetylornithine transaminase. Modulates plant defenses against bacteria. Three WIN proteins are identified so far (WIN1: AT1G80600; WIN2: AT4G31750; WIN3: AT5G13320). \\ HOPW1-1-interacting 1 (WIN1); FUNCTIONS IN: N2-acetyl-L-ornithine:2-oxoglutarate 5-aminotr…	2e-68	Os05g0129100	Similar to Acetylornithine aminotransferase, mitochondrial.
CRO_000201	4.99325	5.7337	6.56044	8.8265	6.90022	5.31586	11.0542	4.58076	7.57458	5.951	5.46752	3.2101	7.211	6.39175	9.76094	CRO_000201	cro_scaffold_3009583:9194-11273	+	5e-46	AT1G44760	Adenine nucleotide alpha hydrolases-like superfamily protein \\ Adenine nucleotide alpha hydrolases-like superfamily protein; FUNCTIONS IN: molecular_function unknown; INVOLVED IN: response to stress; EXPRESSED IN: 22 plant structures; EXPRESSED DURING: 13 growth stages; CONTAINS InterPro DOMAIN/s: UspA (InterPro:IPR006016), Rossmann-like alpha/beta/alpha sandwich fold (InterPro:IPR014729); BEST …	2e-45	Os01g0875300	Similar to Universal stress protein family protein.
CRO_000202	21.0623	20.3778	16.0851	25.058	26.0247	23.4729	23.4634	31.0104	22.6544	20.5633	21.2485	27.3127	19.3223	21.3896	19.2402	CRO_000202	cro_scaffold_3009583:12364-13497	-	8e-73	AT1G77610	EamA-like transporter family protein \\ EamA-like transporter family protein; FUNCTIONS IN: organic anion transmembrane transporter activity; LOCATED IN: membrane; EXPRESSED IN: 22 plant structures; EXPRESSED DURING: 13 growth stages; CONTAINS InterPro DOMAIN/s: Protein of unknown function DUF6, transmembrane (InterPro:IPR000620), Protein of unknown function DUF250 (InterPro:IPR004853); BEST Arab…	1e-69	Os08g0104900	Protein of unknown function DUF6, transmembrane domain containing protein.
CRO_000203	0	0	0	0	0	0	0	0	0	0	0	0	0	0	0	CRO_000203	cro_scaffold_2978291:37507-37875	+
CRO_000204	21.2327	22.8318	15.5841	19.582	21.9925	21.7597	23.132	22.9199	20.9624	17.2695	19.6583	22.3355	21.9722	24.162	24.5044	CRO_000204	cro_scaffold_2978291:3336-13409	-				8e-90	Os05g0557200	Armadillo-type fold domain containing protein.
CRO_000205	0	0	0	0	0	0	0	0	0	0	0	0	0	0.0343143	0	CRO_000205	cro_scaffold_3065778:21057-22164	+	2e-64	AT5G43820	Pentatricopeptide repeat (PPR) superfamily protein \\ Pentatricopeptide repeat (PPR) superfamily protein; CONTAINS InterPro DOMAIN/s: Pentatricopeptide repeat (InterPro:IPR002885); BEST Arabidopsis thaliana protein match is: Tetratricopeptide repeat (TPR)-like superfamily protein (TAIR:AT5G15010.1); Has 33976 Blast hits to 11353 proteins in 260 species: Archae - 0; Bacteria - 8; Metazoa - 169; Fu…	1e-19	Os02g0304800	Hypothetical conserved gene.
CRO_000206	0	0	0	0	0.0943036	0	0	0	0	0	0	0	0	0	0	CRO_000206	cro_scaffold_3065778:29839-31434	+
CRO_000207	0	0	0.55109	0.0554121	0.555072	0.0700825	0	0	0	1.00872	0	0	0.130627	1.77368	0.655564	CRO_000207	cro_scaffold_3065778:28443-33568	-	1e-18	CESA1	cellulose synthase 1 \\ Encodes a cellulose synthase isomer. CESA1 mutants have cellulose defect in the primary cell wall. Multiple lines of evidence suggest that CESA1, along with CESA3 and CESA6 are present in the same plasma membrane complex for cellulose biosynthesis. lasma membrane complex for cellulose biosynthesis. As inferred from the null role of secondary wall-type CesAs, included in a …	3e-15	Os05g0176100	Similar to Cellulose synthase BoCesA1.
CRO_000208	0	0	0	0	0	0	0	0	0	0	0	0	0	0	0	CRO_000208	cro_scaffold_3055927:23250-23607	+
CRO_000209	0	0	0	0	0.0569835	0	0	0	0	0	0	0	0	0	0	CRO_000209	cro_scaffold_3061536:4656-13282	+
CRO_000210	0	0	0	0	0	0	0	0	0	0	0	0	0	0	0	CRO_000210	cro_scaffold_3052112:5633-7491	+
CRO_000211	113.8	184.096	49.8265	71.7787	97.1157	70.5541	106.426	52.8227	34.4907	73.1479	76.6003	155.578	53.8288	48.7053	39.7682	CRO_000211	cro_scaffold_3056591:11084-11455	+
CRO_000212	13.7	16.2671	14.1651	18.3491	17.8548	19.6389	18.9539	19.6905	17.4066	16.5573	16.8059	18.1381	15.9309	16.1492	16.7893	CRO_000212	cro_scaffold_3056953:10480-15525	+	1e-28	ING1	RING/FYVE/PHD zinc finger superfamily protein \\ ING1 encodes a member of the Inhibitor of Growth family of nuclear-localized PhD domain containing homeodomain proteins. Binds to H3K4 di or trimethylated DNA. \\ INHIBITOR OF GROWTH 1 (ING1); CONTAINS InterPro DOMAIN/s: Zinc finger, PHD-type, conserved site (InterPro:IPR019786), Zinc finger, PHD-type (InterPro:IPR001965), Zinc finger, FYVE/PHD-typ…	1e-81	Os03g0748200	Similar to Inhibitor of growth protein 3 (p47ING3 protein).
CRO_000213	207.034	96.736	21.4353	33.4117	18.0011	70.2937	540.775	1107.08	1198.73	13.8774	57.4105	37.0136	82.8857	67.9785	49.7978	CRO_000213	cro_scaffold_3056953:15942-24980	-	0	LOX2	lipoxygenase 2 \\ Chloroplast lipoxygenase required for wound-induced jasmonic acid accumulation in Arabidopsis.Mutants are resistant to Staphylococcus aureus and accumulate salicylic acid upon infection. \\ lipoxygenase 2 (LOX2); FUNCTIONS IN: lipoxygenase activity; INVOLVED IN: in 7 processes; LOCATED IN: chloroplast thylakoid membrane, chloroplast stroma, chloroplast, chloroplast envelope; EXP…	0	Os08g0508800	Lipoxygenase, chloroplast precursor (EC 1.13.11.12).
CRO_000214	229.752	253.307	194.232	212.539	524.506	448.4	245.555	407.842	440.275	333.238	267.627	320.498	227.725	229.978	229.515	CRO_000214	cro_scaffold_3013584:227-1946	+	4e-118	ATJ3	DNAJ homologue 3 \\ homologous to the co-chaperon DNAJ protein from E coli \\ DNAJ homologue 3 (ATJ3); FUNCTIONS IN: unfolded protein binding, heat shock protein binding, ATP binding; INVOLVED IN: protein folding, response to salt stress, regulation of ATPase activity; LOCATED IN: nucleolus, cell wall, plasma membrane; EXPRESSED IN: 28 plant structures; EXPRESSED DURING: 15 growth stages; CONTAIN…	7e-118	Os03g0787300	Similar to DnaJ homolog.
CRO_000215	3.89477	1.79265	4.06917	6.19261	2.43699	1.15617	4.91185	0.334915	1.81065	2.7472	1.94588	0.897181	1.8074	1.79015	1.86064	CRO_000215	cro_scaffold_3013584:1950-6381	-	2e-43	AT3G19300	Protein kinase superfamily protein \\ Protein kinase superfamily protein; FUNCTIONS IN: kinase activity; INVOLVED IN: protein amino acid phosphorylation; LOCATED IN: plasma membrane; EXPRESSED IN: 9 plant structures; EXPRESSED DURING: 6 growth stages; CONTAINS InterPro DOMAIN/s: Protein kinase, ATP binding site (InterPro:IPR017441), Protein kinase, catalytic domain (InterPro:IPR000719), Serine/th…	6e-67	Os07g0159700	Protein kinase, catalytic domain domain containing protein.
CRO_000216	40.5694	38.585	39.319	37.802	28.3452	30.3373	36.7165	27.5877	24.8774	36.2163	34.9191	28.0367	31.3547	29.7896	33.8373	CRO_000216	cro_scaffold_3046051:53-7008	-	0	AT5G64580	AAA-type ATPase family protein \\ AAA-type ATPase family protein; FUNCTIONS IN: nucleoside-triphosphatase activity, metalloendopeptidase activity, nucleotide binding, ATP binding; INVOLVED IN: embryo development; LOCATED IN: chloroplast, chloroplast envelope; EXPRESSED IN: 21 plant structures; EXPRESSED DURING: 13 growth stages; CONTAINS InterPro DOMAIN/s: ATPase, AAA-type, core (InterPro:IPR0039…	3e-66	Os06g0725900	Similar to Cell division protein ftsH homolog, chloroplast precursor (EC 3.4.24.-) (DS9).
CRO_000217	0	0	0	0	0	0	0	0	0	0	0	0	0	0	0	CRO_000217	cro_scaffold_3046051:9126-11579	-
CRO_000218	5.3302	3.00654	2.32036	6.96154	3.78994	4.46611	12.1301	7.34399	4.44164	2.10672	2.46976	3.35382	2.61623	3.78623	4.04505	CRO_000218	cro_scaffold_3040869:2384-4135	+				9e-88	Os08g0304900	Similar to AtMMH-1 protein (F6D8.28 protein).
CRO_000219	20.6351	19.6581	21.9098	16.8403	30.1754	11.3104	14.2907	6.95498	7.50118	30.4694	16.9345	10.4369	13.4839	17.3376	19.9232	CRO_000219	cro_scaffold_3058064:93-3015	+	2e-40	AT1G52695	alpha/beta-Hydrolases superfamily protein \\ alpha/beta-Hydrolases superfamily protein; FUNCTIONS IN: hydrolase activity, hydrolase activity, acting on ester bonds; INVOLVED IN: metabolic process; LOCATED IN: cellular_component unknown; CONTAINS InterPro DOMAIN/s: Phospholipase/carboxylesterase (InterPro:IPR003140); BEST Arabidopsis thaliana protein match is: alpha/beta-Hydrolases superfamily pro…	8e-130	Os01g0175000	Similar to Biostress-resistance-related protein (Fragment).
CRO_000220	14.8937	13.7411	11.4821	17.5696	19.3041	16.7317	14.4374	16.4555	15.8493	13.1995	14.6714	18.6243	15.143	16.863	15.7014	CRO_000220	cro_scaffold_3058064:3241-4760	-	4e-63	AT3G25910	Protein of unknown function (DUF1644) \\ FUNCTIONS IN: zinc ion binding; INVOLVED IN: biological_process unknown; LOCATED IN: intracellular; EXPRESSED IN: 23 plant structures; EXPRESSED DURING: 15 growth stages; CONTAINS InterPro DOMAIN/s: Zinc finger, C2H2-like (InterPro:IPR015880), Protein of unknown function DUF1644 (InterPro:IPR012866); BEST Arabidopsis thaliana protein match is: Protein of u…	1e-56	Os04g0129400	Non-protein coding transcript.
CRO_000221	0	0	0	0	0	0	0	0	0	0	0	0	0	0	0	CRO_000221	cro_scaffold_3041111:12-977	-	9e-33	HDG3	homeodomain GLABROUS 3 \\ Encodes a homeobox-leucine zipper family protein belonging to the HD-ZIP IV family. Together with ATML1 and PDF2, it is involved in cotyledon development. \\ homeodomain GLABROUS 3 (HDG3); FUNCTIONS IN: DNA binding, sequence-specific DNA binding transcription factor activity; INVOLVED IN: regulation of transcription, DNA-dependent, cotyledon development; LOCATED IN: nucl…	2e-34	Os08g0187500	Similar to Roc1.
CRO_000222	0	0	0	0.0445606	0	0	0.111614	0.0460085	0.103249	0	0	0	0.105046	0.0491838	0	CRO_000222	cro_scaffold_3062504:82123-82842	+	8e-64	AGL80	AGAMOUS-like 80 \\ AGL80 is a member of the MADS box family of genes. AGL80 functions as a transcription factor within the central cell gene regulatory network and controls the expression of downstream genes required for central cell development and function. \\ AGAMOUS-like 80 (AGL80); FUNCTIONS IN: DNA binding, sequence-specific DNA binding transcription factor activity; INVOLVED IN: regulation…	1e-40	LOC_Os01g18440.1
CRO_000223	7.07964	9.213	8.25432	12.7479	23.6916	17.1562	9.1114	10.8189	8.89425	16.2614	18.4124	15.8407	13.5124	15.5448	16.9619	CRO_000223	cro_scaffold_3062504:10-4093	-	3e-33	PIF4	phytochrome interacting factor 4 \\ Isolated as a semidominant mutation defective in red -light responses. Encodes a nuclear localized bHLH protein that interacts with active PhyB protein. Negatively regulates phyB mediated red light responses. Involved in shade avoidance response. Protein abundance is negatively regulated by PhyB. \\ phytochrome interacting factor 4 (PIF4); CONTAINS InterPro DOM…	2e-36	Os05g0139100	Helix-loop-helix DNA-binding domain containing protein.
CRO_000224	11.1579	11.0644	12.7464	14.2986	10.665	8.52114	14.4438	7.16897	9.59489	10.0185	10.1455	6.92892	11.6518	10.2129	11.9891	CRO_000224	cro_scaffold_3062504:21311-23491	-	2e-145	AT1G16480	Tetratricopeptide repeat (TPR)-like superfamily protein \\ Tetratricopeptide repeat (TPR)-like superfamily protein; CONTAINS InterPro DOMAIN/s: Pentatricopeptide repeat (InterPro:IPR002885); BEST Arabidopsis thaliana protein match is: Pentatricopeptide repeat (PPR) superfamily protein (TAIR:AT4G13650.1); Has 59612 Blast hits to 13645 proteins in 226 species: Archae - 0; Bacteria - 4; Metazoa - 11…	1e-151	Os09g0251500	Pentatricopeptide repeat domain containing protein.
CRO_000225	0	0	0	0	0	0	0	0	0	0	0	0	0	0	0	CRO_000225	cro_scaffold_3062504:48873-52125	+
CRO_000226	0	0	0	0	0	0	0	0	0	0	0	0	0	0	0	CRO_000226	cro_scaffold_3062504:95798-96549	+
CRO_000227	0.104282	0.197639	0.206125	0.24871	0	0	0	0	0	0.355099	0.264706	0.0934188	0.195434	0.0915048	0.108978	CRO_000227	cro_scaffold_3062504:18573-19832	+
CRO_000228	0	0	0	0	0	0	0	0	0	0	0	0	0	0	0	CRO_000228	cro_scaffold_3062504:105551-106756	-
CRO_000229	0	0	0	0	0	0	0	0	0	0	0	0	0	0	0	CRO_000229	cro_scaffold_3062504:98513-101147	-				1e-22	LOC_Os12g36390	Retrotransposon protein, putative, unclassified
CRO_000230	0	0	0	0	0	0	0	0	0	0	0	0	0	0	0	CRO_000230	cro_scaffold_3062504:45650-46591	-
CRO_000231	0	0	0	0	0	0	0	0	0	0	0	0	0	0	0	CRO_000231	cro_scaffold_3061311:10024-10868	-
CRO_000232	293.122	246.161	293.773	333.368	183.289	216.902	363.213	225.302	194.011	248.18	179.838	207.16	201.35	215.769	211.403	CRO_000232	cro_scaffold_3052810:12646-15337	+				2e-104	Os06g0196900	Similar to Chaperonin.
CRO_000233	11.1948	11.3252	13.4101	23.9702	9.67265	8.88077	19.407	7.45051	18.5097	11.1052	11.9732	5.4313	10.5446	8.59781	10.0207	CRO_000233	cro_scaffold_3052810:15523-22746	-	0	ARF19	auxin response factor 19 \\ Encodes an auxin response factor that contains the conserved VP1-B3 DNA-binding domain at its N-terminus and the Aux/IAA-like domains III and IV present in most ARFs at its C-terminus. The protein interacts with IAA1 (yeast two hybrid) and other auxin response elements such as ER7 and ER9 (yeast one hybrid). ARF19 protein can complement many aspects of the arf7 mutant …	0	Os06g0196700	Similar to Auxin response factor 1.
CRO_000234	13.816	20.1552	9.07297	21.6781	19.2723	25.3154	21.991	31.8578	25.282	14.3923	14.8432	21.1707	12.6907	16.3503	15.673	CRO_000234	cro_scaffold_3052810:41474-43269	-	2e-47	AT2G40700	P-loop containing nucleoside triphosphate hydrolases superfamily protein \\ P-loop containing nucleoside triphosphate hydrolases superfamily protein; FUNCTIONS IN: helicase activity, ATP binding, ATP-dependent helicase activity, nucleic acid binding; EXPRESSED IN: 23 plant structures; EXPRESSED DURING: 13 growth stages; CONTAINS InterPro DOMAIN/s: RNA helicase, DEAD-box type, Q motif (InterPro:IP…	4e-47	Os05g0110500	Similar to DEAD-box ATP-dependent RNA helicase 17.
CRO_000235	0	0	0	0	0	0	0	0	0	0	0	0	0	0	0	CRO_000235	cro_scaffold_2959154:5642-6256	-
CRO_000236	0	0.0155082	0	0	0	0	0	0	0	0	0	0	0	0	0	CRO_000236	cro_scaffold_3066695:48544-52543	+	8e-70	AT5G05140	Transcription elongation factor (TFIIS) family protein \\ Transcription elongation factor (TFIIS) family protein; FUNCTIONS IN: transcription regulator activity, DNA binding; INVOLVED IN: transcription; LOCATED IN: nucleus; EXPRESSED IN: 24 plant structures; EXPRESSED DURING: 15 growth stages; CONTAINS InterPro DOMAIN/s: Transcription factor IIS, N-terminal (InterPro:IPR017923), Transcription elo…	2e-75	Os05g0414100	Hypothetical conserved gene.
CRO_000237	0	0	0	0	0	0	0	0	0	0	0	0	0	0	0	CRO_000237	cro_scaffold_3066695:10114-11643	+
CRO_000238	0	0	0	0	0	0	0	0	0	0	0	0	0	0	0	CRO_000238	cro_scaffold_2981604:40130-42075	-
CRO_000239	33.1268	35.7962	30.2602	46.2778	43.4048	36.1268	46.6453	32.8233	53.9536	30.6501	31.8374	28.2219	37.2634	40.1383	39.3989	CRO_000239	cro_scaffold_2988426:1-1904	+
CRO_000240	27.2086	22.3291	32.4044	14.0163	12.089	11.9489	22.5718	15.7845	22.6443	24.6348	23.2106	15.2609	21.0343	18.8485	22.3895	CRO_000240	cro_scaffold_2988426:14814-19950	+	2e-35	AT3G51510	unknown protein; FUNCTIONS IN: molecular_function unknown; INVOLVED IN: biological_process unknown; LOCATED IN: chloroplast thylakoid membrane, chloroplast; EXPRESSED IN: 22 plant structures; EXPRESSED DURING: 13 growth stages; Has 42 Blast hits to 42 proteins in 19 species: Archae - 0; Bacteria - 0; Metazoa - 0; Fungi - 0; Plants - 40; Viruses - 0; Other Eukaryotes - 2 (source: NCBI BLink).	8e-31	LOC_Os08g05720	Vacuolar iron transporter homolog 3
CRO_000241	14.0158	13.2816	17.3963	6.88208	6.72975	16.3306	37.2671	61.6166	49.3949	16.1777	37.4607	30.8723	25.8033	29.7334	19.6872	CRO_000241	cro_scaffold_2988426:20676-22380	+
CRO_000242	17.2534	24.8534	10.6083	12.1989	14.0903	18.3198	145.792	159.77	243.177	11.7122	15.081	13.9904	16.3531	16.1618	16.761	CRO_000242	cro_scaffold_2988426:35797-39962	+	1e-146	AT3G51520	diacylglycerol acyltransferase family \\ diacylglycerol acyltransferase family; FUNCTIONS IN: diacylglycerol O-acyltransferase activity, transferase activity, transferring acyl groups other than amino-acyl groups; INVOLVED IN: biological_process unknown; LOCATED IN: cellular_component unknown; EXPRESSED IN: 22 plant structures; EXPRESSED DURING: 13 growth stages; CONTAINS InterPro DOMAIN/s: Diacy…	8e-134	Os02g0714100	Diacylglycerol acyltransferase family protein.
CRO_000243	9.61318	9.96902	9.01673	5.46503	4.53191	4.66872	10.9437	6.2679	13.782	9.58874	9.23891	7.40935	8.07318	9.59715	11.752	CRO_000243	cro_scaffold_2988426:2065-4859	-	1e-117	AT2G05920	Subtilase family protein \\ Subtilase family protein; FUNCTIONS IN: identical protein binding, serine-type endopeptidase activity; INVOLVED IN: proteolysis, negative regulation of catalytic activity; LOCATED IN: cell wall, plant-type cell wall; EXPRESSED IN: 22 plant structures; EXPRESSED DURING: 13 growth stages; CONTAINS InterPro DOMAIN/s: Protease-associated PA (InterPro:IPR003137), Proteinase…	0	Os06g0624100	Similar to predicted protein.
CRO_000244	6.52677	7.55931	6.95213	3.4015	2.34615	2.2604	9.09761	4.67277	8.51593	5.49446	6.16673	5.03479	6.52359	6.45886	7.57855	CRO_000244	cro_scaffold_2988426:5061-6630	-	8e-13	AT4G10520	Subtilase family protein \\ Subtilase family protein; FUNCTIONS IN: identical protein binding, serine-type endopeptidase activity; INVOLVED IN: proteolysis, negative regulation of catalytic activity; LOCATED IN: endomembrane system; CONTAINS InterPro DOMAIN/s: Protease-associated PA (InterPro:IPR003137), Proteinase inhibitor, propeptide (InterPro:IPR009020), Peptidase S8/S53, subtilisin/kexin/sed…	2e-34	Os06g0624100	Similar to predicted protein.
CRO_000245	216.082	258.379	289.571	142.059	306.985	259.525	148.434	368.912	392.479	437.262	361.714	210.255	309.106	152.4	169.195	CRO_000245	cro_scaffold_3003075:7251-12296	+	0	NIA1	nitrate reductase 1 \\ Encodes the cytosolic minor isoform of nitrate reductase (NR). Involved in the first step of nitrate assimilation, it contributes about 15% of the nitrate reductase activity in shoots. Similar to molybdopterin oxidoreductases at the N-terminus, and to FAD/NAD-binding cytochrome reductases at the C-terminus. Cofactors: FAD, heme iron (cytochrome B-557), and molybdenum-pterin…	0	Os02g0770800	Similar to Nitrate reductase [NAD(P)H] (EC 1.7.1.2).
CRO_000246	0	0	0	0	0	0	0	0	0	0	0	0	0	0	0	CRO_000246	cro_scaffold_3003075:23774-26112	-
CRO_000247	0	0	0	0	0	0	0	0	0	0	0	0	0	0	0	CRO_000247	cro_scaffold_3062316:1625-3007	+
CRO_000248	23.385	22.5251	18.6773	27.3999	24.2033	26.9987	21.0043	21.6873	14.9012	18.8465	19.8441	28.4393	25.4587	27.9959	24.1302	CRO_000248	cro_scaffold_3062316:23522-27776	+	4e-57	AT4G10500	2-oxoglutarate (2OG) and Fe(II)-dependent oxygenase superfamily protein \\ 2-oxoglutarate (2OG) and Fe(II)-dependent oxygenase superfamily protein; FUNCTIONS IN: oxidoreductase activity, acting on paired donors, with incorporation or reduction of molecular oxygen, 2-oxoglutarate as one donor, and incorporation of one atom each of oxygen into both donors, oxidoreductase activity; INVOLVED IN: seco…	2e-116	Os06g0162500	Similar to Naringenin 3-dioxygenase like protein.
CRO_000249	0	0	0	0	0	0	0	0	0	0	0	0	0	0	0	CRO_000249	cro_scaffold_3062316:7973-17166	+
CRO_000250	0	0	0	0	0	0	0	0	0	0	0	0	0	0	0	CRO_000250	cro_scaffold_3027464:819-2381	+
CRO_000251	0	0	0	0	0	0	0	0	0	0	0	0	0	0	0	CRO_000251	cro_scaffold_3027464:57-2412	-
CRO_000252	20.8895	20.1062	17.8348	28.7796	22.5363	19.1342	25.9163	11.5807	19.2395	16.7589	15.7317	22.5344	25.7234	22.7445	20.4587	CRO_000252	cro_scaffold_3040704:2037-2405	+
CRO_000253	35.5533	47.4681	15.8118	19.6169	50.7486	47.4719	20.9018	39.1885	19.5301	28.6628	30.9777	48.0587	29.1308	37.2693	29.7677	CRO_000253	cro_scaffold_3057524:14957-22125	-	0	AT4G20460	NAD(P)-binding Rossmann-fold superfamily protein \\ NAD(P)-binding Rossmann-fold superfamily protein; FUNCTIONS IN: coenzyme binding, UDP-glucose 4-epimerase activity, binding, catalytic activity; INVOLVED IN: galactose metabolic process, cellular metabolic process, nucleotide-sugar metabolic process, metabolic process; EXPRESSED IN: 18 plant structures; EXPRESSED DURING: 9 growth stages; CONTAIN…	0	Os08g0129700	NAD(P)-binding domain containing protein.
CRO_000254	27.7014	30.0593	24.6039	30.4715	30.1525	26.178	32.9525	31.9966	36.3524	25.6628	23.8678	24.6211	25.2958	26.1343	27.9461	CRO_000254	cro_scaffold_3057524:22538-26656	-	6e-165	AT3G22270	Topoisomerase II-associated protein PAT1 \\ Topoisomerase II-associated protein PAT1; BEST Arabidopsis thaliana protein match is: Topoisomerase II-associated protein PAT1 (TAIR:AT4G14990.1); Has 263 Blast hits to 260 proteins in 68 species: Archae - 0; Bacteria - 0; Metazoa - 98; Fungi - 15; Plants - 121; Viruses - 0; Other Eukaryotes - 29 (source: NCBI BLink).	4e-163	Os02g0517300	Topoisomerase II-associated protein PAT1 domain containing protein.
CRO_000255	0.486231	0.537555	0.560635	2.8347	5.80819	1.14074	12.1027	16.6961	45.529	3.65634	3.29129	3.19425	0.379683	0.995528	0.762192	CRO_000255	cro_scaffold_3021645:1295-2357	-
CRO_000256	15.2422	18.7113	12.539	17.3499	23.6643	20.4195	18.9265	25.1289	24.2479	15.814	17.6598	23.4685	17.8533	19.796	20.137	CRO_000256	cro_scaffold_3038736:1602-2631	+
CRO_000257	6.03223	4.0469	4.06238	6.11117	4.25115	4.29394	5.47441	5.03902	5.8016	5.31697	6.45905	6.55155	6.35276	7.11995	7.58697	CRO_000257	cro_scaffold_3038736:4184-4939	+
CRO_000258	0	0	0	0	0	0	0	0	0	0	0	0	0	0	0	CRO_000258	cro_scaffold_3052732:15306-16157	-
CRO_000259	40.2981	45.5668	38.9109	43.3215	49.7113	44.7604	38.866	41.2013	43.307	42.9154	43.0718	48.5161	41.8253	48.4909	46.4395	CRO_000259	cro_scaffold_3062336:36158-43090	+	2e-19	RIK	RS2-interacting KH protein \\ Nuclear localized K-homology containing protein that interacts with AS1. \\ RS2-interacting KH protein (RIK); FUNCTIONS IN: RNA binding; INVOLVED IN: biological_process unknown; LOCATED IN: nucleus; EXPRESSED IN: 21 plant structures; EXPRESSED DURING: 10 growth stages; Has 9708 Blast hits to 6008 proteins in 528 species: Archae - 14; Bacteria - 833; Metazoa - 2799; F…	4e-108	Os03g0213900	Conserved hypothetical protein.
CRO_000260	2.36577	3.69245	1.00859	21.3522	6.00291	6.20327	29.4661	3.12223	2.43525	2.29039	2.59047	8.02016	4.12938	2.88997	4.7507	CRO_000260	cro_scaffold_3062336:67801-69283	+	1e-16	AT3G02120	hydroxyproline-rich glycoprotein family protein \\ hydroxyproline-rich glycoprotein family protein; Has 21 Blast hits to 21 proteins in 9 species: Archae - 0; Bacteria - 0; Metazoa - 0; Fungi - 0; Plants - 21; Viruses - 0; Other Eukaryotes - 0 (source: NCBI BLink).
CRO_000261	3.17935	2.45398	2.58468	4.62705	3.6498	1.57258	1.02112	0.841832	1.46411	2.02992	1.30167	0.895787	1.20129	1.07992	2.03639	CRO_000261	cro_scaffold_3062336:71481-73818	+	1e-16	AT3G02125	unknown protein; FUNCTIONS IN: molecular_function unknown; INVOLVED IN: biological_process unknown; LOCATED IN: chloroplast; EXPRESSED IN: pollen tube; BEST Arabidopsis thaliana protein match is: unknown protein (TAIR:AT5G39200.1); Has 2247 Blast hits to 1434 proteins in 202 species: Archae - 4; Bacteria - 111; Metazoa - 942; Fungi - 239; Plants - 140; Viruses - 37; Other Eukaryotes - 774 (source…	5e-14	Os07g0298100	Conserved hypothetical protein.
CRO_000262	22.8323	22.1763	16.5337	18.0004	21.7709	17.3103	18.0514	20.3883	20.9851	22.3176	20.0221	20.5814	14.7528	17.1071	16.2792	CRO_000262	cro_scaffold_3062336:79171-82569	+	0	RPK1	receptor-like protein kinase 1 \\ RPK1 is a leucine-rich receptor-like kinase located in the plasma membrane which is upregulated by abscisic acid, dehydration, high salt, low temperature, but not by other plant hormones. RPK1 knock-out and antisense plants show an ABA-insensitive phenotype. RPK1 plays a role in ABA-controlled cell proliferation and is a regulator of the ABA signal transduction p…	0	Os07g0602700	Protein kinase, core domain containing protein.
CRO_000263	15.0782	15.7065	13.9173	18.1436	15.2338	14.1272	18.6701	14.4707	17.2334	12.8359	11.4765	12.0658	15.1975	15.157	17.3871	CRO_000263	cro_scaffold_3062336:583-24724	-	3e-167	AMY3	alpha-amylase-like 3 \\ Encodes a plastid-localized &#945;-amylase. Expression is reduced in the SEX4 mutant. Loss of function mutations show normal diurnal pattern of starch accumulation/degradation. Expression follows circadian rhythms. \\ alpha-amylase-like 3 (AMY3); FUNCTIONS IN: alpha-amylase activity; INVOLVED IN: circadian rhythm, starch catabolic process; LOCATED IN: chloroplast stroma, c…	6e-170	Os07g0600400	WD40/YVTN repeat-like domain containing protein.
CRO_000264	0.146665	0	0.459005	0.349791	0.0243327	0	0.705786	0	0.0225134	0.0208091	0.0206827	0	0.0458104	0	0.0255449	CRO_000264	cro_scaffold_3062336:25865-29515	-	9e-138	AT1G13820	alpha/beta-Hydrolases superfamily protein \\ alpha/beta-Hydrolases superfamily protein; FUNCTIONS IN: hydrolase activity, catalytic activity; CONTAINS InterPro DOMAIN/s: Epoxide hydrolase-like (InterPro:IPR000639), Alpha/beta hydrolase fold-1 (InterPro:IPR000073); BEST Arabidopsis thaliana protein match is: alpha/beta-Hydrolases superfamily protein (TAIR:AT5G39220.1); Has 7432 Blast hits to 7419 …	4e-87	Os07g0602100	Conserved hypothetical protein.
CRO_000265	22.6919	27.7033	15.5503	38.6678	50.5304	38.5561	17.62	15.0502	17.2106	22.0616	19.2947	26.6323	28.3063	28.5091	26.0319	CRO_000265	cro_scaffold_3062336:43313-50319	-	7e-177	EXO70E1	exocyst subunit exo70 family protein E1 \\ A member of EXO70 gene family, putative exocyst subunits, conserved in land plants. Arabidopsis thaliana contains 23 putative EXO70 genes, which can be classified into eight clusters on the phylogenetic tree. \\ exocyst subunit exo70 family protein E1 (EXO70E1); INVOLVED IN: exocytosis, vesicle docking involved in exocytosis; LOCATED IN: exocyst; EXPRESS…	2e-151	Os01g0763700	Similar to CRR7 (CHLORORESPIRATORY REDUCTION 7).
CRO_000266	22.3578	26.8007	16.409	64.3022	46.9346	48.4884	28.3466	16.0752	31.2092	22.5184	17.7041	42.4406	42.9258	33.8065	50.298	CRO_000266	cro_scaffold_3062336:53989-59969	-	0	scpl25	serine carboxypeptidase-like 25 \\ serine carboxypeptidase-like 25 (scpl25); FUNCTIONS IN: serine-type carboxypeptidase activity; INVOLVED IN: proteolysis; LOCATED IN: endomembrane system; EXPRESSED IN: 22 plant structures; EXPRESSED DURING: 13 growth stages; CONTAINS InterPro DOMAIN/s: Peptidase S10, serine carboxypeptidase (InterPro:IPR001563), Peptidase S10, serine carboxypeptidase, active sit…	4e-172	Os02g0794500	Similar to Serine carboxypeptidase II precursor (EC 3.4.16.6) (Carboxypeptidase D) (Bri1 suppressor 1) [Contains: Serine carboxypeptidase II chain A
CRO_000267	117.095	96.8454	127.926	77.1894	75.8567	64.6857	51.1127	36.9746	54.7158	103.926	74.5713	53.9106	90.3702	78.428	102.087	CRO_000267	cro_scaffold_3062336:69535-70601	-	1e-38	CRR7	chlororespiratory reduction 7 \\ Encodes a protein of the chloroplastic NAD(P)H dehydrogenase complex (NDH Complex) involved in respiration, photosystem I (PSI) cyclic electron transport and CO2 uptake. The product of this gene appears to be essential for the stable formation of the NDH Complex. \\ CHLORORESPIRATORY REDUCTION 7 (CRR7); FUNCTIONS IN: molecular_function unknown; INVOLVED IN: NAD(P)…
CRO_000268	8.33036	5.36045	8.28855	15.9747	10.6737	13.4976	13.8981	18.5266	11.4567	10.5655	10.7156	12.1771	10.7331	8.98891	10.2348	CRO_000268	cro_scaffold_3062336:84466-87661	-	2e-45	AFP3	ABI five binding protein 3 \\ ABI five binding protein 3 (AFP3); CONTAINS InterPro DOMAIN/s: Protein of unknown function DUF1675 (InterPro:IPR012463); BEST Arabidopsis thaliana protein match is: ABI five binding protein (TAIR:AT1G69260.1); Has 196 Blast hits to 190 proteins in 23 species: Archae - 0; Bacteria - 0; Metazoa - 2; Fungi - 4; Plants - 184; Viruses - 0; Other Eukaryotes - 6 (source: NC…	2e-34	Os03g0419100	Protein of unknown function DUF1675 family protein.
CRO_000269	1.33277	1.551	1.06299	2.49085	0.791364	0.940389	3.39887	0.825274	0.581447	0.975338	1.18704	0.858792	1.18313	0.902749	1.124	CRO_000269	cro_scaffold_3062336:94244-97280	-	4e-45	AT5G48650	Nuclear transport factor 2 (NTF2) family protein with RNA binding (RRM-RBD-RNP motifs) domain \\ Nuclear transport factor 2 (NTF2) family protein with RNA binding (RRM-RBD-RNP motifs) domain; FUNCTIONS IN: RNA binding, nucleotide binding, nucleic acid binding; INVOLVED IN: transport, nucleocytoplasmic transport; LOCATED IN: endomembrane system, intracellular; EXPRESSED IN: 16 plant structures; EX…	5e-66	Os02g0497700	Similar to Ras-GTPase-activating protein SH3-domain binding protein-like.
CRO_000270	9.11748	11.7208	8.94098	11.0129	10.6941	9.66476	12.8777	8.81816	8.33223	7.76164	8.13312	11.0169	13.1795	11.2873	12.6302	CRO_000270	cro_scaffold_3012899:10593-12279	+	4e-71	SAE1A	SUMO-activating enzyme 1A \\ Encodes one of the two subunits of the SUMO activation enzyme required during sumolation. Sumolation is a post-translational protein modification process similar to ubiquitination during which a polypeptide (SUMO) is covalently attached to a target protein. \\ SUMO-activating enzyme 1A (SAE1A); CONTAINS InterPro DOMAIN/s: UBA/THIF-type NAD/FAD binding fold (InterPro:I…	2e-58	Os11g0497000	Similar to Ubiquitin activating enzyme-like protein (SUMO activating enzyme 1a).
CRO_000271	0	0	0	0	0	0	0	0	0	0	0	0	0	0	0	CRO_000271	cro_scaffold_3056918:8247-10049	+	3e-37	AT5G56200	C2H2 type zinc finger transcription factor family \\ C2H2 type zinc finger transcription factor family; FUNCTIONS IN: sequence-specific DNA binding transcription factor activity, zinc ion binding, nucleic acid binding; LOCATED IN: intracellular; EXPRESSED IN: 12 plant structures; EXPRESSED DURING: LP.04 four leaves visible, 4 anthesis, C globular stage, petal differentiation and expansion stage; …	1e-18	Os04g0552400	Similar to OSIGBa0143N19.4 protein.
CRO_000272	0	0.0817163	0	0.205664	0	0	0.0858571	0	0.158844	0.14682	0	0	0	0.0756674	0	CRO_000272	cro_scaffold_2928092:4751-5412	+	2e-40	DSI-1VOC	dessication-induced 1VOC superfamily protein \\ dessication-induced 1VOC superfamily protein (DSI-1VOC); FUNCTIONS IN: catalytic activity; LOCATED IN: endomembrane system; EXPRESSED IN: seed; CONTAINS InterPro DOMAIN/s: Glyoxalase/bleomycin resistance protein/dioxygenase (InterPro:IPR004360); Has 35333 Blast hits to 34131 proteins in 2444 species: Archae - 798; Bacteria - 22429; Metazoa - 974; Fu…	9e-35	Os03g0277500	Similar to Glyoxalase family protein, expressed.
CRO_000273	10.365	10.24	9.64436	8.76602	8.01272	7.81621	10.4844	9.18661	11.3743	11.405	14.2746	9.28521	8.26589	9.57875	8.8728	CRO_000273	cro_scaffold_2928092:363-2336	-				3e-30	Os03g0820900	Cellular retinaldehyde-binding/triple function, C-terminal domain containing protein.
CRO_000274	6.4909	5.66143	9.71605	23.6658	6.52988	2.63132	31.0615	3.97118	16.888	6.68355	6.17679	1.52694	10.4382	6.84377	7.5209	CRO_000274	cro_scaffold_3062455:23140-27284	+	0	AT3G63240	DNAse I-like superfamily protein \\ DNAse I-like superfamily protein; FUNCTIONS IN: hydrolase activity, inositol or phosphatidylinositol phosphatase activity; INVOLVED IN: biological_process unknown; LOCATED IN: cellular_component unknown; EXPRESSED IN: 10 plant structures; EXPRESSED DURING: 4 anthesis, F mature embryo stage, petal differentiation and expansion stage, E expanded cotyledon stage, …	0	Os03g0793600	Similar to type I inositol-1,4,5-trisphosphate 5-phosphatase CVP2.
CRO_000275	0	0	0	0	0	0	0	0	0	0	0	0	0	0	0	CRO_000275	cro_scaffold_3007125:490-2188	-
CRO_000276	0	0	0	0	0	0	0	0.0849387	0	0	0	0	0	0	0	CRO_000276	cro_scaffold_3048194:3574-5164	-
CRO_000277	12.096	11.3208	10.2572	13.1481	9.99688	12.4999	14.1991	10.9092	12.0689	10.0112	9.76084	12.5081	10.9146	9.59836	9.67558	CRO_000277	cro_scaffold_3063871:44-5639	-	4e-83	AT5G04540	Myotubularin-like phosphatases II superfamily \\ Myotubularin-like phosphatases II superfamily; FUNCTIONS IN: phosphatase activity, protein tyrosine phosphatase activity; INVOLVED IN: dephosphorylation; EXPRESSED IN: 24 plant structures; EXPRESSED DURING: 15 growth stages; CONTAINS InterPro DOMAIN/s: Protein-tyrosine phosphatase, active site (InterPro:IPR016130), Myotubularin phosphatase (InterPr…	4e-45	Os08g0556700	Similar to phosphatase/ protein tyrosine phosphatase.
CRO_000278	104.614	125.438	77.1243	47.5777	135.492	95.8031	27.7152	71.1322	56.534	107.659	120.198	91.7406	30.3638	58.6291	51.8439	CRO_000278	cro_scaffold_3058269:13849-17246	-	2e-71	AT4G10465	Heavy metal transport/detoxification superfamily protein \\ Heavy metal transport/detoxification superfamily protein ; FUNCTIONS IN: metal ion binding; INVOLVED IN: metal ion transport; LOCATED IN: chloroplast; CONTAINS InterPro DOMAIN/s: Heavy metal transport/detoxification protein (InterPro:IPR006121); BEST Arabidopsis thaliana protein match is: Heavy metal transport/detoxification superfamily …	1e-58	Os03g0120400	Heavy metal transport/detoxification protein domain containing protein.
CRO_000279	0	0	0	0	0	0	0	0	0	0	0	0	0	0	0	CRO_000279	cro_scaffold_3039076:793-3186	-	2e-49	AT4G20820	FAD-binding Berberine family protein \\ FAD-binding Berberine family protein; FUNCTIONS IN: electron carrier activity, oxidoreductase activity, FAD binding, catalytic activity; INVOLVED IN: oxidation reduction; EXPRESSED IN: 6 plant structures; EXPRESSED DURING: LP.06 six leaves visible, LP.04 four leaves visible, LP.08 eight leaves visible; CONTAINS InterPro DOMAIN/s: FAD-binding, type 2 (InterP…	7e-49	LOC_Os06g35660.1	Similar to reticuline oxidase.
CRO_000280	0	0	0	0	0	0	0	0	0	0	0	0	0	0	0	CRO_000280	cro_scaffold_3057778:8623-10004	-
CRO_000281	103.504	91.6323	34.317	171.081	157.67	172.717	52.6863	79.8744	76.584	63.7453	74.842	117.444	118.654	138.319	135.14	CRO_000281	cro_scaffold_3057778:19309-22338	-	0	IKU2	Leucine-rich repeat protein kinase family protein \\ Encodes leucine rich repeat (LRR) kinase. Iku2-3 identified in a screen for mutants with abnormal endosperm. Sporophytic recessive mutants have reduced embryo and endosperm size. Seed size is also reduced and the shape is abnormal suggesting an interaction between the endosperm and cell elongation in the integuments. \\ HAIKU2 (IKU2); FUNCTIONS…	0	Os12g0632800	Protein kinase, catalytic domain domain containing protein.
CRO_000282	0	0	0	0	0	0	0	0	0	0	0	0	0	0	0	CRO_000282	cro_scaffold_3003700:700-1308	-
CRO_000283	0	0	0	0	0	0	0	0	0	0	0	0	0	0	0	CRO_000283	cro_scaffold_2977141:177-1061	-
CRO_000284	25.4479	26.1858	31.8217	27.9911	14.5997	8.88707	48.6912	10.9224	24.6008	22.077	16.5599	4.43756	23.5272	13.6791	17.5601	CRO_000284	cro_scaffold_3061453:16501-17428	+	1e-65	AT1G62520	unknown protein; BEST Arabidopsis thaliana protein match is: unknown protein (TAIR:AT4G12450.1); Has 388 Blast hits to 388 proteins in 26 species: Archae - 0; Bacteria - 1; Metazoa - 0; Fungi - 8; Plants - 376; Viruses - 0; Other Eukaryotes - 3 (source: NCBI BLink).	5e-34	LOC_Os02g44280.1	Conserved hypothetical protein.
CRO_000285	18.0037	17.552	20.6258	15.0113	17.1618	18.2759	13.1069	12.5435	11.1296	22.6464	25.519	19.0829	20.2444	19.4629	18.2275	CRO_000285	cro_scaffold_3061453:49375-57530	+	4e-154	FMO GS-OX4	flavin-monooxygenase glucosinolate S-oxygenase 4 \\ belongs to the flavin-monooxygenase (FMO) family, encodes a glucosinolate S-oxygenase that catalyzes the conversion of methylthioalkyl glucosinolates to methylsulfinylalkyl glucosinolates \\ flavin-monooxygenase glucosinolate S-oxygenase 4 (FMO GS-OX4); CONTAINS InterPro DOMAIN/s: Flavin-containing monooxygenase FMO (InterPro:IPR000960), Flavin-…	8e-162	Os10g0553800	Flavin-containing monooxygenase FMO family protein.
CRO_000286	2.03556	1.887	1.26828	2.35702	2.02629	1.91321	2.99596	1.88877	2.40461	1.35615	1.57257	2.37849	1.65862	1.43669	1.66479	CRO_000286	cro_scaffold_3061453:68710-69621	+	2e-62	AT4G22600	unknown protein; Has 26 Blast hits to 26 proteins in 8 species: Archae - 0; Bacteria - 0; Metazoa - 0; Fungi - 0; Plants - 26; Viruses - 0; Other Eukaryotes - 0 (source: NCBI BLink).	5e-24	Os02g0661300	Conserved hypothetical protein.
CRO_000287	42.8738	39.1037	39.4621	39.3027	23.3989	33.2735	33.3357	30.8581	20.3351	25.742	29.5261	30.2612	45.669	46.1579	35.5183	CRO_000287	cro_scaffold_3061453:83806-94053	+	8e-159	AT4G22590	Haloacid dehalogenase-like hydrolase (HAD) superfamily protein \\ Haloacid dehalogenase-like hydrolase (HAD) superfamily protein; FUNCTIONS IN: catalytic activity, trehalose-phosphatase activity; INVOLVED IN: trehalose biosynthetic process, metabolic process; LOCATED IN: chloroplast; EXPRESSED IN: sperm cell, male gametophyte, pollen tube; EXPRESSED DURING: L mature pollen stage, M germinated pol…	5e-129	Os10g0553300	Similar to Trehalose-6-phosphate phosphatase.
CRO_000288	48.0965	40.4558	76.2294	38.4603	40.1333	48.0558	59.5202	64.1292	83.3673	119.166	114.602	95.4765	74.6521	55.132	59.3495	CRO_000288	cro_scaffold_3061453:96790-107582	+	0	ATBETAFRUCT4	Glycosyl hydrolases family 32 protein \\ ATBETAFRUCT4; FUNCTIONS IN: hydrolase activity, hydrolyzing O-glycosyl compounds, beta-fructofuranosidase activity; INVOLVED IN: sucrose catabolic process, using beta-fructofuranosidase, carbohydrate metabolic process; LOCATED IN: vacuole, plant-type cell wall; EXPRESSED IN: 25 plant structures; EXPRESSED DURING: 16 growth stages; CONTAINS InterPro DOMAIN/…	0	Os02g0106100	Similar to Fructosyltransferase.
CRO_000289	19.241	9.95879	31.9892	50.5791	8.7308	6.42252	65.9313	6.73425	10.9566	14.6503	21.1395	4.30477	10.7812	7.6104	7.85926	CRO_000289	cro_scaffold_3061453:113884-118330	+	0	SKS2	SKU5 similar 2 \\ SKU5 similar 2 (SKS2); FUNCTIONS IN: oxidoreductase activity, copper ion binding; INVOLVED IN: oxidation reduction; LOCATED IN: anchored to plasma membrane, plasma membrane, anchored to membrane; EXPRESSED IN: 11 plant structures; EXPRESSED DURING: M germinated pollen stage, 4 anthesis, C globular stage, petal differentiation and expansion stage, E expanded cotyledon stage; CONT…	0	Os06g0104300	Similar to Pectinesterase-like protein.
CRO_000290	4.26684	4.26797	2.98699	6.97265	6.07614	6.97151	7.19838	8.17208	7.58673	2.32066	3.15899	2.76059	3.99822	4.16004	3.71582	CRO_000290	cro_scaffold_3061453:4243-4923	-	6e-29	AT4G22550	Phosphatidic acid phosphatase (PAP2) family protein \\ Phosphatidic acid phosphatase (PAP2) family protein; FUNCTIONS IN: catalytic activity; INVOLVED IN: biological_process unknown; LOCATED IN: membrane; CONTAINS InterPro DOMAIN/s: Phosphatidic acid phosphatase/chloroperoxidase, N-terminal (InterPro:IPR016118), Phosphatidic acid phosphatase type 2/haloperoxidase (InterPro:IPR000326); Has 1103 Bl…	3e-24	Os02g0661800	Phosphatidic acid phosphatase type 2/haloperoxidase domain containing protein.
CRO_000291	6.67463	4.39818	22.6729	9.98001	0.704023	2	12.8509	0.471675	3.01265	4.36503	4.74993	3.64303	4.92898	1.82298	2.21729	CRO_000291	cro_scaffold_3061453:23342-28066	-	1e-51	APT3	adenine phosphoribosyl transferase 3 \\ Encodes an adenine phosphoribosyltransferase (APT; EC 2.4.2.7), which is a constitutively expressed enzyme involved in the one-step salvage of adenine to AMP. APT3 has higher affinity for zeatin, isopentenyladenine and benzyladenine than APT1 but lower Vmax than APT1. \\ adenine phosphoribosyl transferase 3 (APT3); CONTAINS InterPro DOMAIN/s: Adenine phosph…	2e-73	Os07g0484800	Similar to Adenine phosphoribosyltransferase (EC 2.4.2.7)-like protein.
CRO_000292	4.36082	4.23138	4.56789	3.90276	3.3272	3.32131	6.21371	3.96527	6.25304	3.72345	4.29739	4.08199	5.26078	4.09001	3.75219	CRO_000292	cro_scaffold_3061453:37881-42907	-	5e-19	AT1G12120	Plant protein of unknown function (DUF863) \\ Plant protein of unknown function (DUF863); CONTAINS InterPro DOMAIN/s: Protein of unknown function DUF863, plant (InterPro:IPR008581); BEST Arabidopsis thaliana protein match is: Plant protein of unknown function (DUF863) (TAIR:AT1G62530.2); Has 160 Blast hits to 145 proteins in 37 species: Archae - 0; Bacteria - 2; Metazoa - 12; Fungi - 14; Plants -…	2e-11	Os10g0553900	Protein of unknown function DUF863, plant family protein.
CRO_000293	18.9988	22.6497	19.1097	19.6351	21.5661	19.5648	26.3908	25.0018	25.9933	19.2257	19.809	20.2589	16.97	18.7683	18.7656	CRO_000293	cro_scaffold_3061453:57517-58833	-	0	AT4G22580	Exostosin family protein \\ Exostosin family protein; FUNCTIONS IN: catalytic activity; LOCATED IN: endomembrane system, membrane; EXPRESSED IN: 23 plant structures; EXPRESSED DURING: 13 growth stages; CONTAINS InterPro DOMAIN/s: Exostosin-like (InterPro:IPR004263); BEST Arabidopsis thaliana protein match is: Exostosin family protein (TAIR:AT4G13990.1); Has 709 Blast hits to 706 proteins in 36 sp…	4e-118	Os10g0553600	Exostosin-like family protein.
CRO_000294	44.7538	43.2491	67.3832	72.8272	24.7246	28.4044	123.059	22.111	53.3972	66.1977	80.6483	39.8272	47.4397	39.1263	43.8204	CRO_000294	cro_scaffold_3061453:122079-124987	-	4e-48	YAB2	Plant-specific transcription factor YABBY family protein \\ Member of the YABBY family of Arabidopsis proteins involved in the abaxial cell fate specification in lateral organs \\ YABBY2 (YAB2); CONTAINS InterPro DOMAIN/s: High mobility group, superfamily (InterPro:IPR009071), YABBY protein (InterPro:IPR006780); BEST Arabidopsis thaliana protein match is: plant-specific transcription factor YABBY…	2e-63	Os02g0643200	YABBY protein family protein.
CRO_000295	4.04688	2.82989	2.78589	4.85914	2.16703	2.49752	5.14074	1.97016	5.578	1.54435	2.2198	0.800068	3.79211	2.64491	4.69579	CRO_000295	cro_scaffold_3057022:10154-11599	+	4e-112	UGT71B1	UDP-glucosyl transferase 71B1 \\ Encodes a glucosyltransferase that can attach glucose to a number of hydroxylated phenolic compounds as well as quercetins in vitro \\ UDP-glucosyl transferase 71B1 (UGT71B1); FUNCTIONS IN: quercetin 3-O-glucosyltransferase activity, UDP-glycosyltransferase activity, UDP-glucosyltransferase activity, transferase activity, transferring glycosyl groups; INVOLVED IN:…	1e-59	Os07g0503900	UDP-glucuronosyl/UDP-glucosyltransferase family protein.
CRO_000296	0.511109	0.871806	0.080821	0.308809	0.895454	0.534459	0.5903	0.771935	0.790841	0.261062	0.363267	0.622697	0.574718	0.322909	0.555491	CRO_000296	cro_scaffold_3057022:35128-37469	+	0	COBL7	COBRA-like protein-7 precursor \\ putative membrane-anchored cell wall protein \\ COBRA-like protein-7 precursor (COBL7); FUNCTIONS IN: molecular_function unknown; INVOLVED IN: biological_process unknown; LOCATED IN: anchored to plasma membrane, Golgi apparatus, anchored to membrane; EXPRESSED IN: 25 plant structures; EXPRESSED DURING: 13 growth stages; CONTAINS InterPro DOMAIN/s: Glycosyl-phosph…	0	Os06g0685100	Similar to COBRA-like protein 10 precursor.
CRO_000297	0	0	0	0	0	0	0	0	0	0	0	0	0	0	0	CRO_000297	cro_scaffold_3057022:43131-43848	+
CRO_000298	1.03119	1.06601	1.85297	3.09285	0.606566	0.659801	5.32015	0.461688	1.76998	1.15716	1.42775	0.419896	1.6251	1.76856	1.22458	CRO_000298	cro_scaffold_3057022:9944-24667	-
CRO_000299	125.62	96.8462	136.681	86.3642	68.2561	52.0115	43.65	35.6284	36.501	96.5999	69.4407	60.3418	90.3695	65.5171	90.3669	CRO_000299	cro_scaffold_3057022:40556-41389	-	2e-115	RPI2	ribose-5-phosphate isomerase 2 \\ Cytosolic ribose-5-phosphate isomerase. Knockout mutation causes chloroplast dysfunction, late flowering and premature cell death. \\ ribose-5-phosphate isomerase 2 (RPI2); CONTAINS InterPro DOMAIN/s: Ribose-5-phosphate isomerase, type A, subgroup (InterPro:IPR020672), Ribose 5-phosphate isomerase, type A (InterPro:IPR004788); BEST Arabidopsis thaliana protein ma…	7e-95	Os07g0176900	Similar to Ribose-5-phosphate isomerase precursor (EC 5.3.1.6).
CRO_000300	0	0	0	0	0	0	0	0	0	0	0	0	0	0	0	CRO_000300	cro_scaffold_3057022:59939-62484	+
CRO_000301	0	0	0	0	0	0	0	0	0	0	0	0	0	0	0	CRO_000301	cro_scaffold_3057022:61529-61980	-
CRO_000302	17.8832	20.0772	21.262	12.4303	14.8188	12.8628	21.6875	19.2986	17.4083	19.459	25.0943	11.4774	15.1734	14.7818	15.1957	CRO_000302	cro_scaffold_3053412:16840-20652	+				0	Os01g0607200	Amino acid permease subfamily protein.
CRO_000303	0.112337	0	0	0	0	0	0.0279618	0.0230523	0.0258661	0	0	0	0	0.0246433	0	CRO_000303	cro_scaffold_3053412:21024-26952	-	9e-30	RR10	response regulator 10 \\ Encodes an Arabidopsis response regulator (ARR) protein that acts in concert with other type-B ARRs in the cytokinin signaling pathway. \\ response regulator 10 (RR10); CONTAINS InterPro DOMAIN/s: Response regulator, plant B-type (InterPro:IPR017053), Myb-like DNA-binding domain, SHAQKYF class (InterPro:IPR006447), CheY-like (InterPro:IPR011006), Homeodomain-like (InterPr…	3e-31	Os01g0904700	B-type response regulator, Cytokinin signaling
CRO_000304	14.5734	19.759	11.6332	17.0221	12.052	30.3206	8.25945	8.55758	1.34223	6.48943	15.0817	17.5744	22.7949	18.4931	21.0873	CRO_000304	cro_scaffold_3038419:1091-1450	+	3e-40	AT4G00165	Bifunctional inhibitor/lipid-transfer protein/seed storage 2S albumin superfamily protein \\ Bifunctional inhibitor/lipid-transfer protein/seed storage 2S albumin superfamily protein; FUNCTIONS IN: lipid binding; INVOLVED IN: N-terminal protein myristoylation, lipid transport; LOCATED IN: endomembrane system; CONTAINS InterPro DOMAIN/s: Bifunctional inhibitor/plant lipid transfer protein/seed sto…	2e-31	Os04g0554600	Similar to RCc3 protein.
CRO_000305	0	0	0	0	0	0	0	0	0	0	0	0	0	0	0	CRO_000305	cro_scaffold_3038419:10-399	-	2e-40	AT1G63390	FAD/NAD(P)-binding oxidoreductase family protein \\ FAD/NAD(P)-binding oxidoreductase family protein; FUNCTIONS IN: NADP or NADPH binding, monooxygenase activity, FAD binding, flavin-containing monooxygenase activity; INVOLVED IN: oxidation reduction; LOCATED IN: cellular_component unknown; CONTAINS InterPro DOMAIN/s: Adrenodoxin reductase (InterPro:IPR000759), Flavin-containing monooxygenase-lik…	7e-33	Os10g0553800	Flavin-containing monooxygenase FMO family protein.
CRO_000306	0	0	0	0.146501	0	0	0	0	0	0	0	0	0	0	0	CRO_000306	cro_scaffold_3038419:2316-2948	-
CRO_000307	8.35526	9.00552	9.26609	5.64094	7.65055	6.34879	8.03305	7.60421	9.69257	7.58786	8.22985	7.34203	9.06937	8.94054	11.081	CRO_000307	cro_scaffold_3070754:8081-16216	-	0	NHX1	Na+/H+ exchanger 1 \\ Encodes a vacuolar sodium/proton antiporter involved in salt tolerance, ion homeostasis, and leaf development. \\ Na+/H+ exchanger 1 (NHX1); FUNCTIONS IN: protein binding, sodium:hydrogen antiporter activity, sodium ion transmembrane transporter activity; INVOLVED IN: response to salt stress, lithium ion transport, sodium ion transport, leaf development; LOCATED IN: vacuolar…	0	Os07g0666900	Vacuolar Na /H antiporter, Salt tolerance
CRO_000308	2.84039	4.11218	2.65121	3.92029	4.24117	4.64086	3.65283	4.3391	4.43273	3.224	3.4047	4.38219	3.36393	2.80391	3.38056	CRO_000308	cro_scaffold_3070754:63868-69186	-	1e-108	SRD2	snRNA activating complex family protein \\ Encodes a protein similar to human SNAP50. Mutants display different temperature sensitivities in the dedifferentiation of cells from different organs. Mutation inhibits the dedifferentiation-associated accumulation of U-snRNAs and some other small RNA species encoded by independent-type genes carrying the USE and TATA box. Required for the elevation of …	5e-101	Os01g0912600	Similar to SRD2 (SHOOT REDIFFERENTIATION DEFECTIVE 2)
CRO_000309	17.5823	20.518	16.2473	21.0384	11.8744	17.497	17.9647	14.037	15.2334	14.2168	18.5239	21.7134	20.2514	14.7596	21.6006	CRO_000309	cro_scaffold_2972379:13472-15484	+	6e-158	AT4G02750	Tetratricopeptide repeat (TPR)-like superfamily protein \\ Tetratricopeptide repeat (TPR)-like superfamily protein; LOCATED IN: mitochondrion; EXPRESSED IN: 16 plant structures; EXPRESSED DURING: 7 growth stages; CONTAINS InterPro DOMAIN/s: Pentatricopeptide repeat (InterPro:IPR002885); BEST Arabidopsis thaliana protein match is: pentatricopeptide (PPR) repeat-containing protein (TAIR:AT1G09410.1…	2e-137	Os09g0327200	Pentatricopeptide repeat domain containing protein.
CRO_000310	0	0	0	0	0	0	0	0	0	0	0	0	0	0	0	CRO_000310	cro_scaffold_3062330:15149-17075	-	9e-34	ATCG00680.1	photosystem II reaction center protein B \\ encodes for CP47, subunit of the photosystem II reaction center. \\ photosystem II reaction center protein B (PSBB); FUNCTIONS IN: chlorophyll binding; INVOLVED IN: photosynthesis, light reaction, photosystem II assembly; LOCATED IN: in 6 components; EXPRESSED IN: 24 plant structures; EXPRESSED DURING: 13 growth stages; CONTAINS InterPro DOMAIN/s: Photo…	2e-32	loc_os09g04680
CRO_000311	0	0	0	0	0	0	0	0	0	0	0	0	0	0	0	CRO_000311	cro_scaffold_3051498:74913-79784	-
CRO_000312	0	0	0	0	0	0	0	0	0	0	0	0	0	0	0	CRO_000312	cro_scaffold_3051498:61816-63056	+
CRO_000313	0	0	0	0	0	0	0	0	0	0	0	0	0	0	0	CRO_000313	cro_scaffold_3051498:55660-60602	+
CRO_000314	0	0	0	0	0	0	0	0	0	0	0	0	0	0	0	CRO_000314	cro_scaffold_3051498:43752-44352	+
CRO_000315	0	0	0	0	0	0	0	0	0	0	0	0	0	0	0	CRO_000315	cro_scaffold_3051498:36034-38054	-
CRO_000316	0	0	0	0	0	0	0	0	0	0	0	0	0	0	0	CRO_000316	cro_scaffold_3069220:38236-39340	+
CRO_000317	0.376116	0.677187	0.22303	0.478414	0.636483	0.0756342	0.262132	0.0926172	0.484971	0.224129	0.668304	0.269548	0.0704873	0.264025	0.275137	CRO_000317	cro_scaffold_2979326:5349-7238	-	2e-102	AT2G38600	HAD superfamily, subfamily IIIB acid phosphatase \\ HAD superfamily, subfamily IIIB acid phosphatase ; FUNCTIONS IN: acid phosphatase activity; INVOLVED IN: biological_process unknown; LOCATED IN: endomembrane system; EXPRESSED IN: 15 plant structures; EXPRESSED DURING: 6 growth stages; CONTAINS InterPro DOMAIN/s: Acid phosphatase (Class B) (InterPro:IPR005519), Vegetative storage protein/acid ph…	6e-86	LOC_Os03g21480	Similar to Plant acid phosphatase family protein, expressed.
CRO_000318	1.4093	2.8733	1.3084	0.679018	1.61544	2.27579	1.14803	3.01465	0.314663	1.63599	1.58992	4.93518	2.60113	4.38439	1.87443	CRO_000318	cro_scaffold_3065786:7-2539	-	1e-121	AT3G03080	Zinc-binding dehydrogenase family protein \\ Zinc-binding dehydrogenase family protein; FUNCTIONS IN: oxidoreductase activity, binding, zinc ion binding, catalytic activity; INVOLVED IN: oxidation reduction, metabolic process; LOCATED IN: cellular_component unknown; EXPRESSED IN: 8 plant structures; EXPRESSED DURING: L mature pollen stage, M germinated pollen stage, 4 anthesis, petal differentiat…	1e-94	Os12g0226700	Similar to Allyl alcohol dehydrogenase.
CRO_000319	0	0.285397	0.0992168	0.15962	0.199867	0.10094	0.099953	0.24721	0.0924615	0.256386	0.169886	0.089933	0.658495	0.968995	0.734384	CRO_000319	cro_scaffold_3065786:7816-8217	-	6e-60	AT3G03080	Zinc-binding dehydrogenase family protein \\ Zinc-binding dehydrogenase family protein; FUNCTIONS IN: oxidoreductase activity, binding, zinc ion binding, catalytic activity; INVOLVED IN: oxidation reduction, metabolic process; LOCATED IN: cellular_component unknown; EXPRESSED IN: 8 plant structures; EXPRESSED DURING: L mature pollen stage, M germinated pollen stage, 4 anthesis, petal differentiat…	2e-52	Os12g0226700	Similar to Allyl alcohol dehydrogenase.
CRO_000320	0	0	0	0	0	0	0	0	0	0	0	0	0	0	0	CRO_000320	cro_scaffold_3003612:13542-19488	+
CRO_000321	0.0617083	6.13997	0	0.294345	0.982834	0.310228	1.16734	53.2348	0	0	5.58676	0.22112	6.1871	16.894	0.128974	CRO_000321	cro_scaffold_3045797:10640-11293	-	4e-57	AT1G18980	RmlC-like cupins superfamily protein \\ RmlC-like cupins superfamily protein; FUNCTIONS IN: manganese ion binding, nutrient reservoir activity; INVOLVED IN: biological_process unknown; LOCATED IN: endomembrane system, apoplast; EXPRESSED IN: inflorescence meristem, hypocotyl, root, flower, pollen tube; EXPRESSED DURING: petal differentiation and expansion stage; CONTAINS InterPro DOMAIN/s: Cupin,…	2e-53	LOC_Os01g50900	Similar to Germin-like protein.
CRO_000322	19.2464	18.8936	19.2887	26.6088	23.4095	18.384	25.48	21.5739	23.044	17.5619	16.8955	16.6218	17.4147	16.5451	15.7133	CRO_000322	cro_scaffold_3045797:16991-20651	-				2e-80	Os07g0578600	Similar to 5-formyltetrahydrofolate cycloligase (EC 6.3.3.2).
CRO_000323	0.942925	1.35817	0.726879	1.42427	1.31408	1.06185	1.12657	1.17644	1.14635	0.738489	0.861657	0.996743	0.724521	1.20799	1.0248	CRO_000323	cro_scaffold_3045797:21887-25078	-	1e-125	AT1G18990	Protein of unknown function, DUF593 \\ Protein of unknown function, DUF593; FUNCTIONS IN: molecular_function unknown; INVOLVED IN: biological_process unknown; LOCATED IN: endomembrane system; EXPRESSED IN: 9 plant structures; EXPRESSED DURING: L mature pollen stage, M germinated pollen stage, 4 anthesis, C globular stage, petal differentiation and expansion stage; CONTAINS InterPro DOMAIN/s: Prot…	9e-50	Os03g0259900	Protein of unknown function DUF593 family protein.
CRO_000324	0	0	0	0	0	0	0	0	0	0	0	0	0	0	0	CRO_000324	cro_scaffold_3030594:6876-7214	+
CRO_000325	15.8445	18.6441	12.113	19.1348	20.2271	17.5526	20.5923	20.1536	20.2	12.8705	13.8499	17.3723	15.1115	14.4338	18.2855	CRO_000325	cro_scaffold_3030594:2261-6174	-	1e-94	NRPC2	nuclear RNA polymerase C2 \\ Encodes a subunit of RNA polymerase III (aka RNA polymerase C). \\ nuclear RNA polymerase C2 (NRPC2); FUNCTIONS IN: DNA-directed RNA polymerase activity, ribonucleoside binding, DNA binding; INVOLVED IN: transcription; LOCATED IN: cellular_component unknown; EXPRESSED IN: 22 plant structures; EXPRESSED DURING: 13 growth stages; CONTAINS InterPro DOMAIN/s: DNA-directed…
CRO_000326	2.4098	2.46731	2.46374	4.20588	3.28114	3.17492	3.08873	3.02387	2.34701	2.07502	2.10929	2.65503	3.76348	3.69436	3.38671	CRO_000326	cro_scaffold_3051199:436-4095	-	3e-122	REP	Rab escort protein \\ Rab escort protein (REP); FUNCTIONS IN: RAB GDP-dissociation inhibitor activity; INVOLVED IN: intracellular protein transport, regulation of GTPase activity, protein transport; LOCATED IN: cellular_component unknown; EXPRESSED IN: 22 plant structures; EXPRESSED DURING: 13 growth stages; CONTAINS InterPro DOMAIN/s: Rab GTPase activator (InterPro:IPR002005), Rab protein gerany…	3e-69	Os01g0269100	Similar to Rab proteins geranylgeranyltransferase component A 2 (Rab escort protein 2) (REP-2) (Choroideraemia-like protein).
CRO_000327	0.111177	0.210707	0.164815	0.265154	0.11067	0.447138	0	0.273769	0.153593	0.094644	0.329242	0.19919	0.312533	0.195109	0.116183	CRO_000327	cro_scaffold_3051199:5926-6695	-	1e-48	AT5G66010	RNA-binding (RRM/RBD/RNP motifs) family protein \\ RNA-binding (RRM/RBD/RNP motifs) family protein; FUNCTIONS IN: RNA binding, nucleotide binding, nucleic acid binding; INVOLVED IN: biological_process unknown; LOCATED IN: cellular_component unknown; EXPRESSED IN: 24 plant structures; EXPRESSED DURING: 15 growth stages; CONTAINS InterPro DOMAIN/s: RNA recognition motif, RNP-1 (InterPro:IPR000504),…	6e-61	Os11g0133600	Similar to Heterogeneous nuclear ribonucleoprotein H3 (hnRNP H3) (hnRNP 2H9). Splice isoform 6.
CRO_000328	21.4492	29.1291	21.2793	2.04188	2.36634	2.47258	30.0066	34.8082	33.4702	13.8167	9.08587	2.61908	1.20337	1.43855	2.65554	CRO_000328	cro_scaffold_2991705:158-3451	-	7e-101	AT1G20925	Auxin efflux carrier family protein \\ Auxin efflux carrier family protein; FUNCTIONS IN: auxin:hydrogen symporter activity; INVOLVED IN: auxin polar transport, transmembrane transport; LOCATED IN: integral to membrane; CONTAINS InterPro DOMAIN/s: Auxin efflux carrier (InterPro:IPR004776); BEST Arabidopsis thaliana protein match is: Auxin efflux carrier family protein (TAIR:AT1G76520.2); Has 641 …	2e-72	Os09g0491740	Auxin efflux carrier domain containing protein.
CRO_000329	6.58796	6.31025	7.04958	2.84476	5.85026	5.05137	6.27609	9.22007	16.7841	5.40655	3.97013	3.63017	6.43968	5.656	7.37994	CRO_000329	cro_scaffold_2991705:8465-13622	-	5e-88	AT1G76520	Auxin efflux carrier family protein \\ Auxin efflux carrier family protein; FUNCTIONS IN: auxin:hydrogen symporter activity; INVOLVED IN: auxin polar transport, transmembrane transport; LOCATED IN: endomembrane system, integral to membrane; EXPRESSED IN: 22 plant structures; EXPRESSED DURING: 13 growth stages; CONTAINS InterPro DOMAIN/s: Auxin efflux carrier (InterPro:IPR004776); BEST Arabidopsis…	3e-70	Os09g0555100	Similar to auxin Efflux Carrier family protein.
CRO_000330	39.1893	41.0305	30.7795	33.3903	42.2401	40.4908	43.6695	52.8668	44.46	34.7608	37.4411	39.098	36.1952	34.7292	30.7382	CRO_000330	cro_scaffold_2991705:16595-18627	-	2e-66	AT1G48120	hydrolases;protein serine/threonine phosphatases \\ hydrolases;protein serine/threonine phosphatases; FUNCTIONS IN: hydrolase activity, protein serine/threonine phosphatase activity; INVOLVED IN: biological_process unknown; LOCATED IN: cellular_component unknown; EXPRESSED IN: 21 plant structures; EXPRESSED DURING: 12 growth stages; CONTAINS InterPro DOMAIN/s: Metallophosphoesterase (InterPro:IPR…	3e-93	LOC_Os08g40200.1	Similar to Serine/threonine protein phosphatase.
CRO_000331	14.9605	18.2927	12.9373	9.59152	17.8949	19.2274	10.3306	19.8063	15.779	13.9683	13.1178	20.5894	15.2057	19.4265	14.0582	CRO_000331	cro_scaffold_3058383:5029-12354	+
CRO_000332	0	0	0	0	0	0	0	0	0	0	0	0	0	0	0	CRO_000332	cro_scaffold_3062348:10291-12531	+
CRO_000333	0	0	0	0	0	0	0	0	0	0	0	0	0	0	0	CRO_000333	cro_scaffold_3062348:17245-17821	-
CRO_000334	0.543531	0.450678	0.335734	0.270064	0.473423	0.409876	0.27058	0.836518	0.438025	0.983246	0.0574868	0.48691	0.954961	0.953868	0.497007	CRO_000334	cro_scaffold_2976472:33453-34046	+
CRO_000335	1.396	1.80393	0.438988	0.378345	0.694822	1.05273	0.442245	0.703148	0.496763	0.756259	0.61744	1.33584	0.743248	0.751678	0.696279	CRO_000335	cro_scaffold_2976472:34612-35883	-	3e-114	AT2G38152	alpha 1,4-glycosyltransferase family protein \\ alpha 1,4-glycosyltransferase family protein; FUNCTIONS IN: galactosyltransferase activity; INVOLVED IN: biological_process unknown; LOCATED IN: Golgi stack; CONTAINS InterPro DOMAIN/s: Alpha 1,4-glycosyltransferase conserved region (InterPro:IPR007652), Glycosyltransferase, DXD sugar-binding region (InterPro:IPR007577); BEST Arabidopsis thaliana pr…	3e-103	Os04g0529700	Glycosyltransferase sugar-binding region containing DXD motif domain containing protein.
CRO_000336	0	0	0	0	0	0	0	0	0	0	0	0	0	0	0	CRO_000336	cro_scaffold_2976472:6621-9953	+
CRO_000337	0	0	0	0	0	0	0	0	0	0	0	0	0	0	0	CRO_000337	cro_scaffold_3032542:539-4587	+	0	BGAL7	beta-galactosidase 7 \\ beta-galactosidase 7 (BGAL7); FUNCTIONS IN: beta-galactosidase activity; INVOLVED IN: lactose catabolic process, using glucoside 3-dehydrogenase, carbohydrate metabolic process, lactose catabolic process via UDP-galactose, lactose catabolic process; LOCATED IN: endomembrane system; EXPRESSED IN: 12 plant structures; EXPRESSED DURING: 4 anthesis, C globular stage, F mature …	0	Os01g0580200	Similar to Beta-galactosidase precursor (EC 3.2.1.23) (Lactase).
CRO_000338	0	0	0.0227266	0	0	0	0.183162	0	0.105896	0	0	0	0	0	0	CRO_000338	cro_scaffold_3032542:6610-10017	+	0	INT4	inositol transporter 4 \\ Encodes a high affinity H+:<i>myo</i>-inositol symporter. The only other compound shown to be transported was pinitol, a methylated derivative of <i>myo</i>-inositol. \\ inositol transporter 4 (INT4); FUNCTIONS IN: carbohydrate transmembrane transporter activity, myo-inositol:hydrogen symporter activity, sugar:hydrogen symporter activity; INVOLVED IN: transport, transmem…	0	Os04g0511400	Sugar/inositol transporter domain containing protein.
CRO_000339	43.1883	44.1083	44.3233	136.546	113.076	106.342	55.752	49.7933	64.2869	64.9053	65.4032	75.9092	101.795	104.353	115.689	CRO_000339	cro_scaffold_3032542:22369-25012	-	5e-148	AT4G16490	ARM repeat superfamily protein \\ ARM repeat superfamily protein; FUNCTIONS IN: binding; INVOLVED IN: biological_process unknown; EXPRESSED IN: 22 plant structures; EXPRESSED DURING: 13 growth stages; CONTAINS InterPro DOMAIN/s: Armadillo-like helical (InterPro:IPR011989), Armadillo (InterPro:IPR000225), Armadillo-type fold (InterPro:IPR016024); BEST Arabidopsis thaliana protein match is: ARM rep…	3e-101	Os07g0584900	Armadillo-like helical domain containing protein.
CRO_000340	66.7191	68.9979	68.0254	68.7872	58.1683	51.4753	62.1836	47.2381	63.4679	71.4162	63.3942	48.06	60.333	67.3664	73.5271	CRO_000340	cro_scaffold_1551766:3086-5359	-	6e-82	HAM3	GRAS family transcription factor \\ HAIRY MERISTEM 3 (HAM3); FUNCTIONS IN: sequence-specific DNA binding transcription factor activity; INVOLVED IN: regulation of transcription; LOCATED IN: chloroplast; EXPRESSED IN: 22 plant structures; EXPRESSED DURING: 13 growth stages; CONTAINS InterPro DOMAIN/s: Transcription factor GRAS (InterPro:IPR005202); BEST Arabidopsis thaliana protein match is: GRAS …	2e-71	Os04g0555000	GRAS transcription factor domain containing protein.
CRO_000341	0	0	0	0	0	0	0	0	0	0	0	0	0	0	0	CRO_000341	cro_scaffold_3042259:2-409	+
CRO_000342	0	0	0	0	0	0	0	0	0	0	0	0	0	0	0	CRO_000342	cro_scaffold_3053898:8829-11184	+
CRO_000343	41.5103	42.0676	35.7067	35.292	36.0604	42.6067	28.4138	23.0305	20.0893	39.8363	40.814	56.4676	38.5368	44.8557	43.2792	CRO_000343	cro_scaffold_3053898:23619-24477	-
CRO_000344	16.1617	19.3114	9.36009	14.197	16.5806	25.1331	12.948	24.6367	7.11711	11.1511	15.3293	28.3864	25.8953	29.1899	25.4082	CRO_000344	cro_scaffold_3057904:27497-29302	+	2e-118	CYP71B37	cytochrome P450, family 71, subfamily B, polypeptide 37 \\ putative cytochrome P450 \\ cytochrome P450, family 71, subfamily B, polypeptide 37 (CYP71B37); FUNCTIONS IN: electron carrier activity, monooxygenase activity, iron ion binding, oxygen binding, heme binding; INVOLVED IN: oxidation reduction; EXPRESSED IN: 11 plant structures; EXPRESSED DURING: 4 anthesis, F mature embryo stage, petal dif…	1e-130	LOC_Os09g26970.1	Similar to flavonoid 3-monooxygenase.
CRO_000345	8.43009	7.34032	9.86623	8.65655	3.11008	3.1228	10.2339	3.61155	3.09888	5.7758	6.60105	2.99757	5.17962	5.49922	5.06173	CRO_000345	cro_scaffold_3057904:78483-82097	+	5e-39	PTAC2	plastid transcriptionally active 2 \\ Present in transcriptionally active plastid chromosomes. Involved in plastid gene expression. \\ plastid transcriptionally active 2 (PTAC2); INVOLVED IN: positive regulation of transcription, DNA-dependent, transcription from plastid promoter; LOCATED IN: plastid chromosome, chloroplast, nucleoid; EXPRESSED IN: 21 plant structures; EXPRESSED DURING: 13 growth…	0	Os02g0750400	Pentatricopeptide repeat domain containing protein.
CRO_000346	16.1737	9.44612	20.8342	3.91861	4.53429	4.09318	4.20653	4.37106	9.82946	13.9559	19.1403	6.54461	6.04156	4.44103	4.36923	CRO_000346	cro_scaffold_3057904:84963-94285	+	0	GGT2	gamma-glutamyl transpeptidase 2 \\ The gene encodes a gamma-glutamyltransferase (AKA gamma-glutamyl transpeptidase, EC 2.3.2.2) that is located in the apoplast of young siliques (within the ovules of the carpel) and is involved in the degradation of glutathione. The encoded enzyme also acts as part of a GSH pumping gamma-glutamyl cycle in this tissue and may also be involved in gamma-glutamyl ami…	0	Os04g0457500	Similar to H0523F07.13 protein.
CRO_000347	13.6215	15.3568	11.9584	19.4883	14.473	16.5856	22.0984	19.0312	13.2129	11.1641	13.2011	14.8204	13.3523	15.0677	14.6135	CRO_000347	cro_scaffold_3057904:13788-21489	-	2e-102	AT5G10010	unknown protein; FUNCTIONS IN: molecular_function unknown; INVOLVED IN: biological_process unknown; LOCATED IN: nucleolus; EXPRESSED IN: 25 plant structures; EXPRESSED DURING: 15 growth stages; BEST Arabidopsis thaliana protein match is: unknown protein (TAIR:AT5G64910.1); Has 33260 Blast hits to 16857 proteins in 1270 species: Archae - 88; Bacteria - 3040; Metazoa - 11915; Fungi - 3137; Plants -…	1e-81	Os04g0661300	Similar to H0112G12.10 protein.
CRO_000348	8.73226	6.90103	8.26359	7.1833	5.77261	6.81381	7.65355	7.30601	4.53363	7.95034	6.04778	5.98021	7.3611	6.09436	6.30681	CRO_000348	cro_scaffold_3057904:32099-33295	-	9e-70	AT5G64950	Mitochondrial transcription termination factor family protein \\ Mitochondrial transcription termination factor family protein; FUNCTIONS IN: molecular_function unknown; INVOLVED IN: biological_process unknown; LOCATED IN: mitochondrion; EXPRESSED IN: 23 plant structures; EXPRESSED DURING: 13 growth stages; CONTAINS InterPro DOMAIN/s: Mitochodrial transcription termination factor-related (InterPr…	6e-27	Os02g0749800	Mitochodrial transcription termination factor-related family protein.
CRO_000349	6.57634	5.93464	8.31802	7.46401	3.70511	3.20627	10.7948	4.33386	7.15466	5.39368	6.13056	3.44672	5.50592	5.19259	4.98229	CRO_000349	cro_scaffold_3057904:35210-40327	-	0	AT5G10020	Leucine-rich receptor-like protein kinase family protein \\ Leucine-rich receptor-like protein kinase family protein; FUNCTIONS IN: protein serine/threonine kinase activity, protein kinase activity, ATP binding; INVOLVED IN: transmembrane receptor protein tyrosine kinase signaling pathway, protein amino acid phosphorylation; LOCATED IN: cytosol, plasma membrane; EXPRESSED IN: 23 plant structures;…	0	Os07g0626500	Protein kinase, core domain containing protein.
CRO_000350	118.295	94.6942	181.577	90.0479	81.0158	76.4396	102.489	70.5219	102.963	163.246	176.769	107.556	110.314	91.8901	105.834	CRO_000350	cro_scaffold_3057904:53692-63062	-	8e-50	AT1G71810	Protein kinase superfamily protein \\ Protein kinase superfamily protein; FUNCTIONS IN: protein kinase activity, ATP binding; INVOLVED IN: protein amino acid phosphorylation; LOCATED IN: chloroplast, plastoglobule; EXPRESSED IN: 22 plant structures; EXPRESSED DURING: 14 growth stages; CONTAINS InterPro DOMAIN/s: ABC-1 (InterPro:IPR004147), Protein kinase, catalytic domain (InterPro:IPR000719), Pr…	0	Os02g0575500	Similar to ABC transporter-like.
CRO_000351	0.233955	0.0831375	0.202316	0.836964	0.378445	0.558679	0.116467	0.720133	0.188541	0.174268	0.321676	0.340572	2.08265	2.1812	1.16133	CRO_000351	cro_scaffold_3057904:73639-76737	-	1e-86	CYP71B10	cytochrome P450, family 71, subfamily B, polypeptide 10 \\ putative cytochrome P450 \\ cytochrome P450, family 71, subfamily B, polypeptide 10 (CYP71B10); FUNCTIONS IN: electron carrier activity, monooxygenase activity, iron ion binding, oxygen binding, heme binding; INVOLVED IN: oxidation reduction; CONTAINS InterPro DOMAIN/s: Cytochrome P450 (InterPro:IPR001128), Cytochrome P450, E-class, group…	4e-93	Os09g0441400	Similar to Elicitor-inducible cytochrome P450.
CRO_000352	429.678	433.544	316.618	412.007	509.944	510.322	446.955	587.982	464.869	385.802	379.782	497.04	411.669	475.642	434.235	CRO_000352	cro_scaffold_3056233:3640-6506	+	1e-105	ER-ANT1	endoplasmic reticulum-adenine nucleotide transporter 1 \\ This gene is predicted to encode an ER-localized adenine nucleotide transporter with six putative transmembrane helices. It appears to act as a ATP:ADP antiporter when expressed in E.coli plasma membranes. Transcript levels for several ER-localized chaperones (e.g. BIP1/2) and other ATP-requiring ER proteins (e.g. CPK2) are reduced in er-a…	2e-172	Os05g0302700	Similar to ATP/ADP carrier protein.
CRO_000353	0	0	0	0	0	0	0	0	0	0	0	0	0	0	0	CRO_000353	cro_scaffold_3064179:36536-36952	-
CRO_000354	0.192833	0.130523	0.190578	0.328501	0.164532	0.166189	0	0.0452233	0.0253717	0.0703531	0.0699259	0.197423	0.206506	0.193378	0.230305	CRO_000354	cro_scaffold_3055729:20582-22046	-	2e-39	AT4G15390	HXXXD-type acyl-transferase family protein \\ HXXXD-type acyl-transferase family protein; FUNCTIONS IN: transferase activity, transferring acyl groups other than amino-acyl groups, transferase activity; INVOLVED IN: biological_process unknown; LOCATED IN: cellular_component unknown; EXPRESSED IN: hypocotyl, root; CONTAINS InterPro DOMAIN/s: Transferase (InterPro:IPR003480); BEST Arabidopsis thali…	2e-18	Os02g0611800	Similar to Hydroxyanthranilate hydroxycinnamoyltransferase 3.
CRO_000355	0	0	0	0.0906317	0.340452	0.114626	0.113506	0	0	0.1941	0.0964608	0.102127	0.106826	0	0	CRO_000355	cro_scaffold_3055729:76-429	-	4e-11	AT1G24420	HXXXD-type acyl-transferase family protein \\ HXXXD-type acyl-transferase family protein; FUNCTIONS IN: transferase activity, transferring acyl groups other than amino-acyl groups, transferase activity; INVOLVED IN: biological_process unknown; LOCATED IN: cellular_component unknown; EXPRESSED IN: hypocotyl, root; CONTAINS InterPro DOMAIN/s: Transferase (InterPro:IPR003480); BEST Arabidopsis thali…
CRO_000356	0	0	0	0	0	0	0	0	0	0	0	0	0	0	0	CRO_000356	cro_scaffold_3058129:577-2028	+
CRO_000357	0	0	0	0	0	0	0	0	0	0	0	0	0	0	0	CRO_000357	cro_scaffold_3048989:32843-35325	+
CRO_000358	0	0	0	0	0	0	0	0	0	0	0	0	0	0	0	CRO_000358	cro_scaffold_3048989:7495-14564	+
CRO_000359	39.5784	40.8431	34.6371	33.8426	45.5122	51.0426	33.5195	44.2989	55.1185	39.0872	40.4074	45.7146	46.69	55.8211	53.0882	CRO_000359	cro_scaffold_3058128:1-2489	+	2e-43	AT4G15563	unknown protein; Has 36 Blast hits to 36 proteins in 12 species: Archae - 0; Bacteria - 0; Metazoa - 0; Fungi - 0; Plants - 36; Viruses - 0; Other Eukaryotes - 0 (source: NCBI BLink).	6e-29	Os05g0372800	Cyclin-like F-box domain containing protein.
CRO_000360	33.5618	34.5595	22.0835	27.4598	27.9736	27.5093	24.4928	24.9907	18.1748	25.9184	29.0502	32.0061	28.3901	34.2146	37.585	CRO_000360	cro_scaffold_3033575:168-10234	-				4e-99	Os02g0167000	Similar to holocarboxylase synthetase 1.
CRO_000361	71.4998	65.0462	61.2157	99.1889	82.1616	79.5205	81.4416	80.53	68.8022	63.2163	60.6226	66.7441	62.1963	67.5818	74.8741	CRO_000361	cro_scaffold_2978869:5521-6435	-	9e-41	AT1G05070	Protein of unknown function (DUF1068) \\ Protein of unknown function (DUF1068); CONTAINS InterPro DOMAIN/s: Protein of unknown function DUF1068 (InterPro:IPR010471); BEST Arabidopsis thaliana protein match is: Protein of unknown function (DUF1068) (TAIR:AT2G32580.1); Has 119 Blast hits to 119 proteins in 15 species: Archae - 0; Bacteria - 2; Metazoa - 0; Fungi - 0; Plants - 116; Viruses - 0; Othe…	1e-28	Os03g0777500	Protein of unknown function DUF1068 family protein.
CRO_000362	0	0	0	0	0	0	0	0	0	0	0	0	0	0	0	CRO_000362	cro_scaffold_3069898:226-975	-
CRO_000363	0	0	0	0	0	0	0	0	0	0	0	0	0	0	0	CRO_000363	cro_scaffold_3068858:21016-21897	+
CRO_000364	9.09987	3.69566	2.56955	22.5068	9.02966	29.5982	19.8748	19.7049	10.1371	8.97628	30.0896	81.2862	11.3964	25.5263	6.73224	CRO_000364	cro_scaffold_3069163:22773-25139	-	0	GolS1	galactinol synthase 1 \\ galactinol synthase 1 (GolS1); FUNCTIONS IN: transferase activity, transferring hexosyl groups, transferase activity, transferring glycosyl groups; INVOLVED IN: response to high light intensity, carbohydrate biosynthetic process, response to hydrogen peroxide, response to heat; LOCATED IN: cellular_component unknown; EXPRESSED IN: 19 plant structures; EXPRESSED DURING: 11…	9e-173	Os03g0316200	Similar to Galactinol synthase (Fragment).
CRO_000365	0	0	0	0	0	0	0	0	0	0	0	0	0	0	0	CRO_000365	cro_scaffold_3069163:10366-15591	+
CRO_000366	27.4828	29.2302	20.6697	35.0079	36.3025	33.7091	43.2679	43.0035	41.1382	25.0064	26.055	32.4813	24.0292	26.5593	26.8534	CRO_000366	cro_scaffold_3039498:144-1799	-	8e-125	IMPA-2	importin alpha isoform 2 \\ Protein interacts with Agrobacterium proteins VirD2 and VirE2. Is not individually essential for Agrobacterium-mediated root transformation, but when overexpressed can rescue the impa-4 decreased transformation susceptibility phenotype. \\ importin alpha isoform 2 (IMPA-2); FUNCTIONS IN: protein transporter activity, binding; INVOLVED IN: intracellular protein transpor…	1e-124	Os01g0253300	Importin alpha-1a subunit.
CRO_000367	0.0186064	0.0176317	0	0.133127	0.0185216	0.0374161	0	0	0	0.0158395	0.0157433	0	0.0348699	0	0.0194443	CRO_000367	cro_scaffold_3039498:4666-6834	-	1e-147	AT3G14240	Subtilase family protein \\ Subtilase family protein; FUNCTIONS IN: identical protein binding, serine-type endopeptidase activity; INVOLVED IN: proteolysis, negative regulation of catalytic activity; LOCATED IN: endomembrane system; EXPRESSED IN: 22 plant structures; EXPRESSED DURING: 13 growth stages; CONTAINS InterPro DOMAIN/s: Protease-associated PA (InterPro:IPR003137), Proteinase inhibitor, …	0	LOC_Os01g64850.1	Similar to Subtilase.
CRO_000368	0	0	0	0	0	0	0	0	0	0	0	0	0	0	0	CRO_000368	cro_scaffold_3054483:480-2241	+
CRO_000369	0	0	0	0	0	0	0	0	0	0	0	0	0	0.0643276	0	CRO_000369	cro_scaffold_3040351:4-1364	+	0	BGLU44	B-S glucosidase 44 \\ B-S glucosidase 44 (BGLU44); FUNCTIONS IN: in 6 functions; INVOLVED IN: carbohydrate metabolic process; LOCATED IN: cytosolic ribosome, cell wall, plant-type cell wall; EXPRESSED IN: 22 plant structures; EXPRESSED DURING: 13 growth stages; CONTAINS InterPro DOMAIN/s: Glycoside hydrolase, family 1 (InterPro:IPR001360), Glycoside hydrolase, catalytic core (InterPro:IPR017853),…	2e-167	Os01g0508000	Similar to Beta-glucosidase.
CRO_000370	0	0.0130079	0	0	0	0	0	0.0112674	0	0	0	0.012297	0.0128627	0	0	CRO_000370	cro_scaffold_3066063:2542-9644	-	0	GLR2.2	glutamate receptor 2.2 \\ member of Putative ligand-gated ion channel subunit family \\ glutamate receptor 2.2 (GLR2.2); FUNCTIONS IN: intracellular ligand-gated ion channel activity; INVOLVED IN: cellular calcium ion homeostasis, response to light stimulus; LOCATED IN: endomembrane system, membrane; CONTAINS InterPro DOMAIN/s: Extracellular solute-binding protein, family 3 (InterPro:IPR001638), …	0	LOC_Os09g25960.1
CRO_000371	0	0	0	0	0	0	0	0	0	0	0	0	0	0	0	CRO_000371	cro_scaffold_3066063:42286-53360	-	0	GLR2.2	glutamate receptor 2.2 \\ member of Putative ligand-gated ion channel subunit family \\ glutamate receptor 2.2 (GLR2.2); FUNCTIONS IN: intracellular ligand-gated ion channel activity; INVOLVED IN: cellular calcium ion homeostasis, response to light stimulus; LOCATED IN: endomembrane system, membrane; CONTAINS InterPro DOMAIN/s: Extracellular solute-binding protein, family 3 (InterPro:IPR001638), …	0	LOC_Os09g25960.1
CRO_000372	0	0	0	0	0	0	0	0	0	0	0	0	0	0	0	CRO_000372	cro_scaffold_3066063:18031-19929	-
CRO_000373	15.344	13.1026	8.63562	3.82439	12.1581	15.2058	4.72269	10.1357	1.68912	25.0291	20.238	29.4437	14.369	20.1791	10.486	CRO_000373	cro_scaffold_2954858:2791-8895	-	0	PGP7	P-glycoprotein 7 \\ P-glycoprotein 7 (PGP7); FUNCTIONS IN: ATPase activity, coupled to transmembrane movement of substances; INVOLVED IN: transport, transmembrane transport; LOCATED IN: integral to membrane; EXPRESSED IN: 8 plant structures; EXPRESSED DURING: 4 anthesis, C globular stage, petal differentiation and expansion stage; CONTAINS InterPro DOMAIN/s: ATPase, AAA+ type, core (InterPro:IPR0…	0	Os01g0290700	Similar to CjMDR1.
CRO_000374	60.0854	71.0231	49.5894	50.2023	58.8252	51.1751	37.6698	47.0272	70.1077	55.6748	48.2481	46.8053	40.2644	49.9567	44.9988	CRO_000374	cro_scaffold_3017058:14568-16328	-				2e-52	Os04g0662900	RNA polymerase III transcriptional repressor, MAF1 domain containing protein.
CRO_000375	0	0	0	0	0	0	0	0	0	0	0	0	0	0	0	CRO_000375	cro_scaffold_3068726:723-1265	-
CRO_000376	3.48293	3.2702	2.179	10.3897	1.33593	1.38151	13.8073	3.88176	3.53155	2.28495	1.91959	1.28811	6.168	4.26182	6.67848	CRO_000376	cro_scaffold_3065508:11453-15176	+	1e-22	GIF2	GRF1-interacting factor 2 \\ Arabidopsis thaliana GRF1-interacting factor 2 (GIF2) mRNA \\ GRF1-interacting factor 2 (GIF2); CONTAINS InterPro DOMAIN/s: SSXT (InterPro:IPR007726); BEST Arabidopsis thaliana protein match is: GRF1-interacting factor 3 (TAIR:AT4G00850.1); Has 425 Blast hits to 425 proteins in 91 species: Archae - 0; Bacteria - 4; Metazoa - 291; Fungi - 20; Plants - 89; Viruses - 0; …	9e-27	Os03g0733600	SSXT family protein.
CRO_000377	0.935518	0.738762	0.693432	0.495819	0.715687	0.749021	0.758948	0.618581	0.678131	0.781651	0.732928	0.807023	0.422077	0.524459	0.597451	CRO_000377	cro_scaffold_3065508:34685-51002	+	0	MYA1	myosin 1 \\ Encodes a member of the type XI myosin protein family involved in organelle trafficking and overall plant development. \\ myosin 1 (MYA1); FUNCTIONS IN: motor activity; INVOLVED IN: in 8 processes; LOCATED IN: myosin complex; EXPRESSED IN: 23 plant structures; EXPRESSED DURING: 13 growth stages; CONTAINS InterPro DOMAIN/s: Dil domain (InterPro:IPR018444), Dilute (InterPro:IPR002710), …	0	Os06g0488200	Similar to Myosin heavy chain (Fragment).
CRO_000378	21.2304	21.1519	18.8646	16.5683	17.2559	17.978	19.7803	18.3856	16.0374	18.8028	17.9635	19.263	18.5432	20.2015	23.9369	CRO_000378	cro_scaffold_3065508:54848-56247	+				1e-73	Os08g0192400	Similar to DRP1 protein.
CRO_000379	117.432	120.798	94.4768	163.385	121.85	151.24	168.797	165.706	126.02	110.99	106.768	150.968	119.882	149.856	130.664	CRO_000379	cro_scaffold_3065508:67815-74472	+	1e-26	AT4G33865	Ribosomal protein S14p/S29e family protein \\ Ribosomal protein S14p/S29e family protein; FUNCTIONS IN: structural constituent of ribosome; INVOLVED IN: translation; LOCATED IN: cytosolic small ribosomal subunit, ribosome; EXPRESSED IN: 24 plant structures; EXPRESSED DURING: 14 growth stages; CONTAINS InterPro DOMAIN/s: Ribosomal protein S14 (InterPro:IPR001209); BEST Arabidopsis thaliana protein…	4e-36	Os07g0185800	Similar to C-Myc binding protein (Associate of Myc 1) (AMY-1).
CRO_000380	13.1152	12.6838	17.96	12.946	10.2028	9.72917	11.9838	11.7616	6.86255	21.067	9.98454	10.9335	13.2057	7.69191	14.4105	CRO_000380	cro_scaffold_3065508:298-3287	-	0	ATCG00490.1	ribulose-bisphosphate carboxylases \\ large subunit of RUBISCO. Protein is tyrosine-phosphorylated and its phosphorylation state is modulated in response to ABA in Arabidopsis thaliana seeds. \\ RBCL; FUNCTIONS IN: ribulose-bisphosphate carboxylase activity; INVOLVED IN: response to cadmium ion, carbon fixation, peptidyl-cysteine S-nitrosylation, response to abscisic acid stimulus; LOCATED IN: in…	0	Os10g0356000	Similar to ribulose-1,5-bisphosphate carboxylase/oxygenase large subunit.
CRO_000381	10.5697	12.6466	3.9041	2.6312	7.43951	8.15849	5.63386	6.39737	2.26164	5.72596	9.30464	10.5207	6.80296	8.05678	3.12405	CRO_000381	cro_scaffold_3065508:18639-19016	-
CRO_000382	0.0255371	0.032266	0	0.00676727	0.0084736	0.0256767	0.00847524	0.00698716	0.00784002	0.0217396	0.00720252	0.0228769	0	0	0	CRO_000382	cro_scaffold_3065508:53692-66464	-	0	AT4G12750	Homeodomain-like transcriptional regulator \\ Homeodomain-like transcriptional regulator; FUNCTIONS IN: sequence-specific DNA binding, DNA binding, sequence-specific DNA binding transcription factor activity; INVOLVED IN: regulation of transcription, DNA-dependent, regulation of transcription; EXPRESSED IN: 23 plant structures; EXPRESSED DURING: 13 growth stages; CONTAINS InterPro DOMAIN/s: DDT d…	3e-66	Os07g0619600	Homeobox domain containing protein.
CRO_000383	0.0747356	0	0	0.237656	0	0	0	0	0.0688325	0	0	0	0	0	0	CRO_000383	cro_scaffold_3065508:23339-26169	-
CRO_000384	0	0	0	0	0	0	0	0	0	0	0	0	0	0	0	CRO_000384	cro_scaffold_3054197:1991-3232	+
CRO_000385	0	0	0	0	0	0	0	0	0	0	0	0	0	0	0	CRO_000385	cro_scaffold_3061586:501-5384	-
CRO_000386	79.3094	75.706	62.4851	91.308	65.4927	60.9235	90.9582	61.0427	60.7445	56.9847	62.2546	73.4635	86.4376	89.1332	89.1253	CRO_000386	cro_scaffold_3062718:6567-12094	+	4e-59	CPSF73-II	cleavage and polyadenylation specificity factor 73 kDa subunit-II \\ a homolog of cleavage and polyadenylation specificity factor that plays an essential role in the development of female gametophyte and embryo \\ cleavage and polyadenylation specificity factor 73 kDa subunit-II (CPSF73-II); CONTAINS InterPro DOMAIN/s: RNA-metabolising metallo-beta-lactamase (InterPro:IPR011108), Beta-Casp domain…	0	Os03g0852900	Similar to Cleavage and polyadenylation specificity factor, 73 kDa subunit (CPSF 73 kDa subunit).
CRO_000387	23.8046	23.7626	20.0589	25.4947	22.0555	27.4859	21.3799	17.2781	15.5054	20.2246	22.9308	26.7668	28.7926	34.0074	28.1984	CRO_000387	cro_scaffold_3003928:1-4302	+	4e-98	SOS1	sodium proton exchanger, putative (NHX7) (SOS1) \\ Encodes a plasma membrane-localized Na+/H+ antiporter SOS1. Functions in the extrusion of toxic Na+ from cells and is essential for plant salt tolerance. Has 12 predicted transmembrane domains in the N-terminal region and a long cytoplasmic tail of approx. 700 aa at the C-terminal side. SOS1 interacts through its predicted cytoplasmic tail with R…	1e-115	Os12g0641100	Similar to Na /H antiporter.
CRO_000388	4.93086	7.00167	4.04849	4.77636	6.16193	5.44596	7.90027	10.9715	4.76497	4.53341	5.80245	5.30064	4.23658	6.04407	5.77126	CRO_000388	cro_scaffold_3003928:4785-11652	-	7e-145	KUP3	K+ uptake transporter 3 \\ potassium transporter KUP3p (KUP3) \\ K+ uptake transporter 3 (KUP3); FUNCTIONS IN: potassium ion transmembrane transporter activity; INVOLVED IN: potassium ion transport, response to external stimulus; LOCATED IN: membrane; EXPRESSED IN: 22 plant structures; EXPRESSED DURING: 13 growth stages; CONTAINS InterPro DOMAIN/s: Potassium uptake protein, kup (InterPro:IPR01851…	0	Os09g0448200	Similar to High-affinity potassium transporter.
CRO_000389	27.166	21.2875	22.2014	36.0292	31.2026	33.3552	38.4906	40.8448	34.7637	24.6828	32.158	30.4201	30.4735	30.7136	24.2948	CRO_000389	cro_scaffold_2920578:2075-3454	-	4e-13	ARF1	ADP-ribosylation factor 1 \\ Gene encoding ADP-ribosylation factor and similar to other ARFs and ARF-like proteins. A member of ARF GTPase family. Arabidopsis has 21 known members, known to be essential for vesicle coating and uncoating and functions in GTP-binding. The gene is shown to play a role in cell division, cell expansion and cellulose production using antisense construct. \\ ADP-ribosyl…	5e-13	Os01g0813400	Similar to ADP-ribosylation factor 1.
CRO_000390	0	0	0	0	0	0	0	0	0	0	0	0	0	0	0	CRO_000390	cro_scaffold_3055174:73-4296	-
CRO_000391	84.6583	72.186	77.8481	78.6414	64.7506	56.4938	62.8805	47.5384	48.9623	63.1466	62.0774	60.0615	72.5954	74.9965	79.4373	CRO_000391	cro_scaffold_2993267:12067-15387	+	7e-58	AT4G32930	unknown protein; CONTAINS InterPro DOMAIN/s: Protein of unknown function DUF866, eukaryotic (InterPro:IPR008584); Has 30201 Blast hits to 17322 proteins in 780 species: Archae - 12; Bacteria - 1396; Metazoa - 17338; Fungi - 3422; Plants - 5037; Viruses - 0; Other Eukaryotes - 2996 (source: NCBI BLink).	9e-50	Os01g0565600	Protein of unknown function DUF866, eukaryotic family protein.
CRO_000392	0	0	0	0	0	0	0	0	0	0	0	0	0	0	0	CRO_000392	cro_scaffold_2993267:25712-26137	+
CRO_000393	6.74547	8.25499	5.98087	6.22061	7.63562	6.93736	7.31089	8.35271	8.87525	6.33301	7.89265	7.70022	6.42916	6.37558	5.71996	CRO_000393	cro_scaffold_2993267:30603-35097	+	3e-175	AT5G11730	Core-2/I-branching beta-1,6-N-acetylglucosaminyltransferase family protein \\ Core-2/I-branching beta-1,6-N-acetylglucosaminyltransferase family protein; INVOLVED IN: biological_process unknown; EXPRESSED IN: 23 plant structures; EXPRESSED DURING: 13 growth stages; CONTAINS InterPro DOMAIN/s: Core-2/I-Branching enzyme (InterPro:IPR021141); BEST Arabidopsis thaliana protein match is: Core-2/I-bran…	9e-161	Os03g0731050	Similar to OSIGBa0138E08-OSIGBa0161L23.2 protein.
CRO_000394	33.6441	35.4462	31.2111	27.6604	31.1246	26.9993	30.4674	35.2916	43.172	37.6579	38.8106	36.2233	35.6258	36.7647	37.302	CRO_000394	cro_scaffold_2993267:35353-47332	-	0	AT4G22760	Tetratricopeptide repeat (TPR)-like superfamily protein \\ Tetratricopeptide repeat (TPR)-like superfamily protein; INVOLVED IN: biological_process unknown; LOCATED IN: endomembrane system; EXPRESSED IN: flower; EXPRESSED DURING: petal differentiation and expansion stage; CONTAINS InterPro DOMAIN/s: Pentatricopeptide repeat (InterPro:IPR002885); BEST Arabidopsis thaliana protein match is: Pentatr…	1e-143	Os08g0162200	Pentatricopeptide repeat domain containing protein.
CRO_000395	0	0	0	0	0	0	0	0	0	0	0	0	0	0	0	CRO_000395	cro_scaffold_3042985:3605-4701	+
CRO_000396	0	0	0	0	0	0	0	0	0	0	0	0	0	0	0	CRO_000396	cro_scaffold_3042985:2377-3531	+
CRO_000397	0	0	0	0	0	0	0	0	0	0	0	0	0	0	0	CRO_000397	cro_scaffold_3042985:5667-7728	+
CRO_000398	9.78231	10.9957	6.9407	9.21376	10.2459	9.68317	8.98408	9.87554	7.61181	8.2219	8.73233	12.187	8.41658	10.6782	8.99725	CRO_000398	cro_scaffold_3069702:11002-15664	+	0	AT3G03305	Calcineurin-like metallo-phosphoesterase superfamily protein \\ Calcineurin-like metallo-phosphoesterase superfamily protein; FUNCTIONS IN: hydrolase activity, protein serine/threonine phosphatase activity; INVOLVED IN: biological_process unknown; LOCATED IN: cellular_component unknown; CONTAINS InterPro DOMAIN/s: Metallophosphoesterase (InterPro:IPR004843); Has 171 Blast hits to 169 proteins in …	0	Os01g0894000	Metallophosphoesterase domain containing protein.
CRO_000399	51.2897	47.6663	54.3679	43.5487	28.8854	34.2046	44.9866	25.7276	26.9934	46.7318	38.5754	43.1336	43.3745	45.3625	54.1464	CRO_000399	cro_scaffold_3069702:2021-3100	-	1e-52	NPQ7	Protein of unknown function (DUF565) \\ Chloroplast localized YCF20-like gene involved in nonphotochemical quenching. Has overlapping functions with npq6. \\ NONPHOTOCHEMICAL QUENCHING 7 (NPQ7); CONTAINS InterPro DOMAIN/s: Protein of unknown function DUF565 (InterPro:IPR007572); BEST Arabidopsis thaliana protein match is: Protein of unknown function (DUF565) (TAIR:AT3G56830.1); Has 195 Blast hits…	3e-55	Os09g0287500	Protein of unknown function DUF565 family protein.
CRO_000400	65.255	63.0705	55.3782	61.1486	71.0053	69.1022	60.1637	60.7312	63.2482	61.8312	70.7727	74.5414	63.4849	71.2531	68.1936	CRO_000400	cro_scaffold_3069702:16245-19652	-	7e-55	ARI8	IBR domain-containing protein \\ ARIADNE 8 (ARI8); FUNCTIONS IN: ubiquitin-protein ligase activity; LOCATED IN: intracellular; EXPRESSED IN: 24 plant structures; EXPRESSED DURING: 15 growth stages; CONTAINS InterPro DOMAIN/s: Zinc finger, C6HC-type (InterPro:IPR002867), Zinc finger, RING-type (InterPro:IPR001841), Zinc finger, CCHC-type (InterPro:IPR001878), Zinc finger, RanBP2-type (InterPro:IPR…	4e-29	Os09g0513800	Similar to H0425E08.1 protein.
CRO_000401	19.7929	15.4484	21.6028	55.489	14.4062	11.8565	59.9398	9.64702	15.4602	14.4234	18.5835	17.1455	23.3734	23.9294	20.9439	CRO_000401	cro_scaffold_3055517:36889-44993	-	0	AGO5	Argonaute family protein \\ ARGONAUTE 5 (AGO5); FUNCTIONS IN: nucleic acid binding; INVOLVED IN: biological_process unknown; LOCATED IN: cellular_component unknown; EXPRESSED IN: 10 plant structures; EXPRESSED DURING: 6 growth stages; CONTAINS InterPro DOMAIN/s: Domain of unknown function DUF1785 (InterPro:IPR014811), Stem cell self-renewal protein Piwi (InterPro:IPR003165), Polynucleotidyl trans…	0	Os06g0597400	Similar to Protein argonaute PNH1.
CRO_000402	71.7222	76.4049	59.4876	67.468	85.4647	82.6696	63.2274	94.3988	68.0385	57.7968	64.8177	68.7024	75.7942	82.245	83.3151	CRO_000402	cro_scaffold_2990283:5063-11468	+	3e-92	AT1G03210	Phenazine biosynthesis PhzC/PhzF protein \\ Phenazine biosynthesis PhzC/PhzF protein; FUNCTIONS IN: catalytic activity; INVOLVED IN: biosynthetic process; LOCATED IN: endomembrane system; EXPRESSED IN: 24 plant structures; EXPRESSED DURING: 15 growth stages; CONTAINS InterPro DOMAIN/s: Phenazine biosynthesis PhzC/PhzF protein (InterPro:IPR003719); BEST Arabidopsis thaliana protein match is: Phena…	8e-86	Os01g0266500	Phenazine biosynthesis PhzC/PhzF protein family protein.
CRO_000403	2.82543	3.35677	3.6676	6.87267	3.23234	2.84087	7.13771	1.9038	2.67994	3.15915	2.81883	2.56887	3.43786	2.84927	5.42056	CRO_000403	cro_scaffold_2990283:165-3329	-	1e-11	LRL3	LJRHL1-like 3 \\ Encodes a basic helix-loop-helix (bHLH) protein that regulates root hair development. One of the three Arabidopsis homologs of the Lotus japonicus ROOTHAIRLESS1 (LjRHL1) gene: At2g24260 (AtLRL1), At4g30980 (AtLRL2), and At5g58010 (AtLRL3). \\ LJRHL1-like 3 (LRL3); CONTAINS InterPro DOMAIN/s: Helix-loop-helix DNA-binding domain (InterPro:IPR001092), Helix-loop-helix DNA-binding (I…	5e-12	LOC_Os02g55250.1
CRO_000404	0.364474	0.376781	0.229225	0.737554	0.428779	0.499726	0.230926	0.407957	0.274652	0.394894	0.280354	0.534282	0.372576	0.581484	0.484766	CRO_000404	cro_scaffold_2990283:12085-13302	-	9e-105	AT1G03230	Eukaryotic aspartyl protease family protein \\ Eukaryotic aspartyl protease family protein; FUNCTIONS IN: aspartic-type endopeptidase activity; INVOLVED IN: response to salt stress; LOCATED IN: cell wall, plant-type cell wall; EXPRESSED IN: stem, root; CONTAINS InterPro DOMAIN/s: Peptidase aspartic (InterPro:IPR021109), Peptidase aspartic, catalytic (InterPro:IPR009007), Peptidase A1 (InterPro:IP…	1e-100	Os05g0402900	Similar to EDGP.
CRO_000405	98.6509	96.6338	83.1323	129.625	127.831	126.397	135.246	87.3209	133.155	99.6449	88.377	97.4471	89.6148	96.7395	97.6803	CRO_000405	cro_scaffold_3063676:21848-24902	+	4e-89	PBD1	20S proteasome beta subunit D1 \\ Encodes 20S proteasome beta subunit PBD1 (PBD1). \\ 20S proteasome beta subunit D1 (PBD1); FUNCTIONS IN: peptidase activity, endopeptidase activity, threonine-type endopeptidase activity; INVOLVED IN: ubiquitin-dependent protein catabolic process; LOCATED IN: proteasome core complex, proteasome complex, apoplast, plasma membrane, vacuole; EXPRESSED IN: 23 plant s…	7e-77	Os03g0695600	Proteasome subunit beta type 2 (EC 3.4.25.1) (20S proteasome alpha subunit D) (20S proteasome subunit beta-4).
CRO_000406	7.39248	7.32819	5.73859	11.16	7.39795	7.22202	9.22639	6.56282	8.9936	5.22199	6.46566	6.62239	11.6434	12.5134	13.6564	CRO_000406	cro_scaffold_3063676:31174-37457	+	9e-29	LBA1	RNA helicase, putative \\ Required for nonsense-mediated mRNA decay. Involved in RNA interference. lba1 mutants has reduced sugar-induced expression of Atb- amylase, is hypersensitive to glucose and abscisic acid and resistant to mannose, and shows early flowering, short day-sensitive growth, and seed germination phenotypes. \\ LOW-LEVEL BETA-AMYLASE 1 (LBA1); FUNCTIONS IN: in 6 functions; INVOLV…	0	Os03g0160400	Similar to ACL098Cp.
CRO_000407	0	0	0	0	0	0	0	0	0	0	0	0	0	0	0	CRO_000407	cro_scaffold_3063676:40724-41819	-
CRO_000408	0	0	0	0	0.0617102	0	0	0	0	0.105548	0	0	0	0.217587	0	CRO_000408	cro_scaffold_3063676:42798-44877	-	2e-23	AT1G05450	Bifunctional inhibitor/lipid-transfer protein/seed storage 2S albumin superfamily protein \\ Encodes a Protease inhibitor/seed storage/LTP family protein \\ Bifunctional inhibitor/lipid-transfer protein/seed storage 2S albumin superfamily protein; Has 3 Blast hits to 3 proteins in 1 species: Archae - 0; Bacteria - 0; Metazoa - 0; Fungi - 0; Plants - 3; Viruses - 0; Other Eukaryotes - 0 (source: N…	6e-22	Os07g0175500	Similar to lipid binding protein.
CRO_000409	17.2426	18.4134	15.3262	17.3998	18.7316	21.6039	16.5561	18.7977	17.5769	15.1783	18.8125	22.0457	17.4826	21.594	20.2784	CRO_000409	cro_scaffold_3063676:45-17196	+				7e-159	Os10g0516300	Similar to ETFQO (electron-transfer flavoprotein:ubiquinone oxidoreductase)
CRO_000410	0	0.0522449	0.0544879	0	0	0	0.0548922	0	0	0	0.0932982	0	0	0.0483775	0.0576156	CRO_000410	cro_scaffold_3063676:38116-39724	-	3e-22	AT4G14805	Bifunctional inhibitor/lipid-transfer protein/seed storage 2S albumin superfamily protein \\ Bifunctional inhibitor/lipid-transfer protein/seed storage 2S albumin superfamily protein; CONTAINS InterPro DOMAIN/s: Bifunctional inhibitor/plant lipid transfer protein/seed storage (InterPro:IPR016140); BEST Arabidopsis thaliana protein match is: Bifunctional inhibitor/lipid-transfer protein/seed stora…
CRO_000411	0	0	0	0	0	0	0	0	0	0	0	0	0	0	0	CRO_000411	cro_scaffold_3054469:36089-36743	+
CRO_000412	0	0	0	0	0	0	0	0	0	0	0	0	0	0	0	CRO_000412	cro_scaffold_3054469:34047-35701	+
CRO_000413	0	0	0	0	0	0	0	0	0	0	0	0	0	0	0	CRO_000413	cro_scaffold_3054469:1788-2093	+
CRO_000414	0	0	0	0	0	0	0	0	0	0	0	0	0	0	0	CRO_000414	cro_scaffold_3054469:507-1070	-
CRO_000415	0.981506	1.47721	0.855905	0.229497	2.12649	0.464409	0.114967	0.473907	0.850805	0.589799	0.390811	0.103442	0.324605	0.405292	0.301678	CRO_000415	cro_scaffold_3054469:18811-19841	-
CRO_000416	0.484771	0.344534	0	0	0	0.121855	0	0	0.11162	0	0	0	0.113563	0.531717	0	CRO_000416	cro_scaffold_3054469:12287-12619	-
CRO_000417	1.29458	0.906743	0.77879	0.626458	1.56883	0.396157	0.0560406	0.184804	0.829446	1.05415	0.5715	0.352959	0.263713	0.395117	0.705851	CRO_000417	cro_scaffold_3054469:12675-17233	-
CRO_000418	0	0	0	0	0	0	0	0	0	0	0	0	0	0	0	CRO_000418	cro_scaffold_3044385:80-382	-
CRO_000419	1.13446	0.437976	1.16271	30.9646	0.271865	0.380219	35.9559	0.103465	1.62532	0.572298	1.22652	0.301119	1.24021	0.755808	1.25141	CRO_000419	cro_scaffold_2953770:27429-34870	+	0	AT3G44050	P-loop containing nucleoside triphosphate hydrolases superfamily protein \\ P-loop containing nucleoside triphosphate hydrolases superfamily protein; FUNCTIONS IN: microtubule motor activity, ATP binding; INVOLVED IN: microtubule-based movement; LOCATED IN: chloroplast; EXPRESSED IN: 20 plant structures; EXPRESSED DURING: 8 growth stages; CONTAINS InterPro DOMAIN/s: Kinesin, motor region, conserv…	6e-178	LOC_Os03g53920.1	Conserved hypothetical protein.
CRO_000420	11.6923	14.8327	11.8661	13.2932	10.1372	9.86002	10.765	7.68814	7.64234	8.9903	9.46759	12.5015	10.6616	12.5764	13.8611	CRO_000420	cro_scaffold_3039418:2597-5081	-
CRO_000421	0	0	0.0841459	0.135374	0	0	0	0.0698863	0.156834	0	0	0.0762723	0.319126	0	0.088976	CRO_000421	cro_scaffold_3036370:404-877	-
CRO_000422	1.80959	2.10305	1.04606	2.28005	1.32552	2.33442	3.12746	2.18599	1.19496	1.24983	1.96447	1.3458	1.82364	1.76762	2.28357	CRO_000422	cro_scaffold_2962642:3071-4340	-	6e-11	AT5G58630	unknown protein; Has 1807 Blast hits to 1807 proteins in 277 species: Archae - 0; Bacteria - 0; Metazoa - 736; Fungi - 347; Plants - 385; Viruses - 0; Other Eukaryotes - 339 (source: NCBI BLink).
CRO_000423	118.896	198.128	25.4183	72.4475	85.1104	99.6818	541.235	1143.11	1401.32	40.4122	38.8675	33.9064	13.0451	21.3103	28.99	CRO_000423	cro_scaffold_2962642:8479-11562	-	0	FAD7	fatty acid desaturase 7 \\ Chloroplastic enzyme responsible for the synthesis of 16:3 and 18:3 fatty acids from galactolipids, sulpholipids and phosphatidylglycerol. Uses ferredoxin as electron donor. Gene expression is induced by wounding in shoot and root. The wound-response in shoot is independent of jasmonic acid mediated pathway whereas the root response is mediated by jasmonic acid. \\ fatt…	0	Os03g0290300	Similar to W-3 fatty acid desaturase (Fragment).
CRO_000424	0	0	0	0	0	0	0	0	0	0	0	0	0	0	0	CRO_000424	cro_scaffold_2975886:7049-8615	+	2e-17	AT5G08420	RNA-binding KH domain-containing protein \\ RNA-binding KH domain-containing protein; FUNCTIONS IN: RNA binding; INVOLVED IN: biological_process unknown; LOCATED IN: cellular_component unknown; EXPRESSED IN: 22 plant structures; EXPRESSED DURING: 13 growth stages; CONTAINS InterPro DOMAIN/s: K Homology (InterPro:IPR004087); Has 2263 Blast hits to 1799 proteins in 332 species: Archae - 149; Bacter…	7e-23	Os10g0452800	Similar to Rev interacting protein mis3-like.
CRO_000425	38.9554	41.2496	31.5241	51.8304	45.0206	46.908	65.4259	55.7754	49.4688	33.0159	39.4326	44.2825	42.7941	42.0158	44.6419	CRO_000425	cro_scaffold_3054685:37-5893	+	3e-58	PSL4	calmodulin-binding protein \\ Encodes PSL4, beat-subunit of endoplasmic reticulum-resident glucosidase II, which is essential for stable accumulation and quality control of the elf18 receptor EFR but not the flg22 receptor FLS2. \\ PRIORITY IN SWEET LIFE 4 (PSL4); FUNCTIONS IN: calmodulin binding; INVOLVED IN: defense response to bacterium; LOCATED IN: endomembrane system; EXPRESSED IN: 23 plant …	1e-56	Os01g0276800	Mannose-6-phosphate receptor, binding domain containing protein.
CRO_000426	0	0	0	0	0	0	0	0	0	0	0	0	0	0	0	CRO_000426	cro_scaffold_2964076:10776-12328	-
CRO_000427	18.8018	16.4421	14.5436	21.0909	16.1813	17.2969	25.5886	19.3215	19.5801	15.3	15.157	11.1138	12.1246	12.5749	13.6766	CRO_000427	cro_scaffold_3027012:2-4914	+	1e-148	AT1G24310	unknown protein; FUNCTIONS IN: molecular_function unknown; INVOLVED IN: biological_process unknown; LOCATED IN: nucleolus; EXPRESSED IN: 20 plant structures; EXPRESSED DURING: 13 growth stages; Has 2922 Blast hits to 2454 proteins in 263 species: Archae - 0; Bacteria - 57; Metazoa - 1043; Fungi - 654; Plants - 388; Viruses - 11; Other Eukaryotes - 769 (source: NCBI BLink).	5e-132	Os07g0295400	Conserved hypothetical protein.
CRO_000428	0	0	0	0	0	0	0	0	0	0	0	0	0	0	0	CRO_000428	cro_scaffold_3065994:17931-18883	-
CRO_000429	0	0	0	0	0	0	0	0	0	0	0	0	0	0	0	CRO_000429	cro_scaffold_3064251:932-1522	+
CRO_000430	0.840775	1.40961	0.0639185	0.565577	0.772564	2.66617	0.837107	1.06173	0.0595666	0.715746	1.25863	1.68019	2.18172	2.49703	0.946225	CRO_000430	cro_scaffold_3031217:9551-10174	+	7e-24	AT5G65030	unknown protein; BEST Arabidopsis thaliana protein match is: unknown protein (TAIR:AT5G10210.1); Has 1807 Blast hits to 1807 proteins in 277 species: Archae - 0; Bacteria - 0; Metazoa - 736; Fungi - 347; Plants - 385; Viruses - 0; Other Eukaryotes - 339 (source: NCBI BLink).
CRO_000431	11.7504	9.27391	10.5455	20.088	3.16043	4.87065	37.183	6.04491	8.2599	7.27239	6.50817	6.3627	6.28741	4.85376	4.9255	CRO_000431	cro_scaffold_3031217:24178-27113	+	5e-73	AT4G39860	unknown protein; BEST Arabidopsis thaliana protein match is: unknown protein (TAIR:AT2G22270.1); Has 152 Blast hits to 146 proteins in 19 species: Archae - 0; Bacteria - 0; Metazoa - 0; Fungi - 2; Plants - 146; Viruses - 0; Other Eukaryotes - 4 (source: NCBI BLink).	2e-84	Os02g0574600	Similar to H0523F07.2 protein.
CRO_000432	25.4704	23.6072	19.9081	22.4308	15.9999	19.9264	20.0558	19.9329	16.3675	17.8808	21.5117	25.901	23.4745	25.9214	22.9712	CRO_000432	cro_scaffold_3031217:32853-37756	+	6e-15	AT4G39870	TLD-domain containing nucleolar protein \\ TLD-domain containing nucleolar protein; CONTAINS InterPro DOMAIN/s: TLDc (InterPro:IPR006571); BEST Arabidopsis thaliana protein match is: TLD-domain containing nucleolar protein (TAIR:AT2G05590.2); Has 2250 Blast hits to 2105 proteins in 277 species: Archae - 0; Bacteria - 56; Metazoa - 1073; Fungi - 317; Plants - 190; Viruses - 32; Other Eukaryotes - …	7e-74	Os06g0221100	TLDc domain containing protein.
CRO_000433	10.1775	9.95104	7.09328	12.5575	12.2394	11.3866	9.92813	8.28153	8.66928	8.26342	8.58656	9.11732	10.8323	12.4408	12.9106	CRO_000433	cro_scaffold_3031217:50578-54145	+				2e-42	Os02g0573300	Similar to Nucleotide-sugar transporter/ sugar porter.
CRO_000434	20.0044	21.6444	19.7213	23.3803	20.7554	25.7676	24.4753	25.8555	17.1869	21.6471	19.5788	24.429	21.8692	26.8977	26.1056	CRO_000434	cro_scaffold_3031217:54988-55949	+	7e-52	AT4G39880	Ribosomal protein L23/L15e family protein \\ Ribosomal protein L23/L15e family protein; FUNCTIONS IN: structural constituent of ribosome, nucleotide binding; INVOLVED IN: translation, ribosome biogenesis; LOCATED IN: ribosome, intracellular; EXPRESSED IN: 22 plant structures; EXPRESSED DURING: 13 growth stages; CONTAINS InterPro DOMAIN/s: Ribosomal protein L23/L15e, core (InterPro:IPR012678), Nuc…	9e-46	Os07g0415200	Ribosomal protein L25/L23 domain containing protein.
CRO_000435	4.45518	3.23426	1.93117	11.4126	2.5935	3.64126	17.0685	7.44215	12.0459	2.55062	2.62331	2.31062	6.05454	3.97789	6.23498	CRO_000435	cro_scaffold_3031217:27033-30541	-	1e-156	ANNAT7	annexin 7 \\ Encodes a calcium-binding protein annexin (AnnAt7). \\ annexin 7 (ANNAT7); FUNCTIONS IN: calcium-dependent phospholipid binding, calcium ion binding; INVOLVED IN: response to water deprivation, response to salt stress, response to cold, response to heat; EXPRESSED IN: root, flower, leaf; CONTAINS InterPro DOMAIN/s: Annexin like protein (InterPro:IPR015472), Annexin repeat (InterPro:I…	4e-137	Os06g0221200	Similar to Annexin p33.
CRO_000436	39.8881	45.0171	33.6548	54.3676	53.994	47.935	48.363	52.2379	44.8419	35.6176	33.8296	41.7836	40.1195	42.9854	44.1549	CRO_000436	cro_scaffold_3031217:38783-47970	-				0	Os06g0265000	Similar to Asparagine synthetase.
CRO_000437	1.44841	3.13993	3.27474	1.4354	0.888791	1.23688	3.20027	0.667734	2.90558	1.97622	2.92114	0.551005	1.58033	1.2013	1.59658	CRO_000437	cro_scaffold_3031217:56803-61160	-	1e-106	AT1G30440	Phototropic-responsive NPH3 family protein \\ Phototropic-responsive NPH3 family protein; FUNCTIONS IN: signal transducer activity; INVOLVED IN: response to light stimulus; LOCATED IN: plasma membrane; EXPRESSED IN: 22 plant structures; EXPRESSED DURING: 13 growth stages; CONTAINS InterPro DOMAIN/s: NPH3 (InterPro:IPR004249), BTB/POZ (InterPro:IPR013069), BTB/POZ fold (InterPro:IPR011333), BTB/PO…	1e-153	Os02g0568200	NPH3 domain containing protein.
CRO_000438	0	0	0	0	0	0	0	0	0	0	0	0	0	0	0	CRO_000438	cro_scaffold_3062560:19858-25898	+
CRO_000439	0	0	0	0	0	0	0	0	0	0	0	0	0	0	0	CRO_000439	cro_scaffold_3062560:13970-18740	-
CRO_000440	30.286	30.9613	25.9647	39.8027	43.5031	47.2135	41.9633	54.7352	59.9675	35.4486	38.2931	50.6337	37.1218	43.25	38.9435	CRO_000440	cro_scaffold_3004185:1984-8807	+	7e-101	AT5G56140	RNA-binding KH domain-containing protein \\ RNA-binding KH domain-containing protein; FUNCTIONS IN: RNA binding, nucleic acid binding; INVOLVED IN: biological_process unknown; LOCATED IN: cellular_component unknown; EXPRESSED IN: 22 plant structures; EXPRESSED DURING: 13 growth stages; CONTAINS InterPro DOMAIN/s: K Homology (InterPro:IPR004087); BEST Arabidopsis thaliana protein match is: RNA-bin…	7e-104	Os02g0722700	Similar to Nucleic acid binding protein.
CRO_000441	33.848	31.4581	30.6376	17.6589	30.859	25.0339	25.5993	31.3229	31.3243	34.9792	27.4003	30.6135	34.9192	40.7671	40.8141	CRO_000441	cro_scaffold_3004185:10222-11093	-	3e-19	AT4G26470	Calcium-binding EF-hand family protein \\ Calcium-binding EF-hand family protein; FUNCTIONS IN: calcium ion binding; INVOLVED IN: N-terminal protein myristoylation; LOCATED IN: cytoplasm; EXPRESSED IN: 8 plant structures; EXPRESSED DURING: L mature pollen stage, M germinated pollen stage, 4 anthesis, petal differentiation and expansion stage; CONTAINS InterPro DOMAIN/s: EF-Hand 1, calcium-binding…	2e-54	Os02g0198200	EF-Hand type domain containing protein.
CRO_000442	0	0	0	0	0	0	0	0	0	0	0	0	0	0	0	CRO_000442	cro_scaffold_3067486:158-1371	+
CRO_000443	0	0	0	0	0	0	0	0	0	0	0	0	0	0	0	CRO_000443	cro_scaffold_3039621:2771-3448	+
CRO_000444	0	0	0	0	0	0	0	0	0	0	0	0	0	0	0	CRO_000444	cro_scaffold_3039621:48-3009	-
CRO_000445	1.31644	1.44241	1.09776	2.55099	1.18759	1.11682	5.038	1.21564	1.4398	1.33081	0.974638	1.51098	0.655331	1.11905	1.24675	CRO_000445	cro_scaffold_3061231:1405-3874	-	4e-134	TIL2	DNA polymerase epsilon catalytic subunit \\ Encodes a protein with similarity to DNA polymerase epsilon catalytic subunit. Based on yeast two hybrid analysis, not predicted to be a subunit of the DNA polymerase epsilon complex. No phenotype observed in homozygous mutant embryos or plants but in combination with TIL1-1/til1-1 heterozygotes arrest earlier than til1 homozygotes suggesting TIL2 funct…	2e-137	Os02g0511900	Similar to DNA polymerase.
CRO_000446	0	0	0	0	0	0	0	0	0	0	0	0	0	0	0.214629	CRO_000446	cro_scaffold_3061231:16225-17505	-	2e-11	AT1G64260	MuDR family transposase \\ MuDR family transposase; FUNCTIONS IN: zinc ion binding; INVOLVED IN: biological_process unknown; LOCATED IN: cellular_component unknown; EXPRESSED IN: shoot apex, embryo, leaf whorl, flower, seed; EXPRESSED DURING: F mature embryo stage, petal differentiation and expansion stage, E expanded cotyledon stage, D bilateral stage; CONTAINS InterPro DOMAIN/s: MULE transposas…	3e-12	loc_os05g37320
CRO_000447	5.00403	5.45012	4.239	4.7273	4.94889	4.83535	4.69103	4.48083	4.48907	4.92378	5.25129	5.9964	5.26751	5.90206	6.11226	CRO_000447	cro_scaffold_2967306:17084-19926	-	3e-95	AT4G26220	S-adenosyl-L-methionine-dependent methyltransferases superfamily protein \\ S-adenosyl-L-methionine-dependent methyltransferases superfamily protein; FUNCTIONS IN: O-methyltransferase activity; LOCATED IN: cytosol; EXPRESSED IN: shoot, inflorescence meristem, root, flower; EXPRESSED DURING: petal differentiation and expansion stage, seed development stages; CONTAINS InterPro DOMAIN/s: O-methyltra…	3e-68	Os09g0481400	Similar to Caffeoyl-CoA O-methyltransferase (EC 2.1.1.104) (Trans-caffeoyl-CoA 3- O-methyltransferase) (CCoAMT) (CCoAOMT).
CRO_000448	26.4706	32.7175	22.5468	17.7145	33.152	28.7812	22.5345	34.1048	39.458	23.0119	25.6697	28.6316	24.2127	29.4341	22.0087	CRO_000448	cro_scaffold_2967306:27108-32999	-	2e-91	AT2G19710	Regulator of Vps4 activity in the MVB pathway protein \\ Regulator of Vps4 activity in the MVB pathway protein; INVOLVED IN: biological_process unknown; EXPRESSED IN: 24 plant structures; EXPRESSED DURING: 15 growth stages; CONTAINS InterPro DOMAIN/s: Protein of unknown function DUF292, eukaryotic (InterPro:IPR005061); BEST Arabidopsis thaliana protein match is: Regulator of Vps4 activity in the …	2e-90	Os01g0706400	Protein of unknown function DUF292, eukaryotic domain containing protein.
CRO_000449	67.6272	58.432	56.6694	14.4691	32.1144	20.1971	21.3936	23.9327	28.4798	72.6498	57.5299	36.5893	19.8494	25.3174	23.918	CRO_000449	cro_scaffold_3062278:2574-3236	-	2e-46	AT3G59440	Calcium-binding EF-hand family protein \\ Calcium-binding EF-hand family protein; FUNCTIONS IN: calcium ion binding; INVOLVED IN: biological_process unknown; LOCATED IN: endomembrane system; EXPRESSED IN: root; CONTAINS InterPro DOMAIN/s: EF-Hand 1, calcium-binding site (InterPro:IPR018247), EF-HAND 2 (InterPro:IPR018249), EF-hand-like domain (InterPro:IPR011992), Calcium-binding EF-hand (InterPr…	3e-38	Os04g0492800	Similar to H0425E08.6 protein.
CRO_000450	47.6043	54.0813	42.6606	39.6454	42.1121	42.3994	29.0422	31.1556	32.0384	43.4556	44.3031	49.746	41.3816	45.1498	47.618	CRO_000450	cro_scaffold_3062278:7500-13614	-
CRO_000451	48.1135	60.1785	48.6287	48.27	53.6851	55.4441	34.6306	35.2151	34.379	57.5692	61.0137	58.518	57.3493	57.2128	63.5785	CRO_000451	cro_scaffold_3062278:13633-15177	-
CRO_000452	32.9797	37.9559	27.7998	34.8822	37.3062	40.256	35.4352	41.5044	37.3867	31.6314	31.4251	37.5563	32.5764	38.4127	37.0524	CRO_000452	cro_scaffold_3011402:12478-19112	-	0	DOT2	SART-1 family \\ Encodes a protein belonging to SART-1 family. The gene is expressed in the basal region of the developing embryo during heart stage. Phenotypic analyses of dot2 mutants suggest that this protein plays a role in root, shoot, and flower development. dot2 mutants are dwarved plants that display an aberrant spurred leaf venation pattern and fail to flower. In the roots DOT2 appears t…	0	Os02g0511500	Similar to DOT2 (DEFECTIVELY ORGANIZED TRIBUTARIES 2).
CRO_000453	12.3314	8.23292	15.5663	4.8571	4.85428	2.31068	4.79941	2.7145	6.40142	6.91887	5.97575	2.66127	4.98967	5.06594	6.56049	CRO_000453	cro_scaffold_3011402:31290-32934	-	2e-59	AT1G76590	PLATZ transcription factor family protein \\ PLATZ transcription factor family protein; CONTAINS InterPro DOMAIN/s: Protein of unknown function DUF597 (InterPro:IPR006734); BEST Arabidopsis thaliana protein match is: PLATZ transcription factor family protein (TAIR:AT1G21000.1); Has 404 Blast hits to 404 proteins in 27 species: Archae - 0; Bacteria - 0; Metazoa - 2; Fungi - 0; Plants - 402; Viruse…	7e-65	Os02g0692700	Similar to PLATZ transcription factor.
CRO_000454	45.3095	53.0572	37.5476	49.33	51.9457	50.7965	51.8822	58.092	51.3974	38.5716	44.7478	51.0844	47.4091	48.0272	49.5127	CRO_000454	cro_scaffold_3011402:19999-22125	-
CRO_000455	16.1007	16.4404	11.8101	30.4466	22.6933	19.058	24.5058	14.3471	18.5773	14.5346	12.1689	15.8324	18.2777	17.6706	21.7397	CRO_000455	cro_scaffold_3055943:95-3821	+	4e-47	AT5G04730	Ankyrin-repeat containing protein \\ Ankyrin-repeat containing protein; BEST Arabidopsis thaliana protein match is: Ankyrin repeat family protein (TAIR:AT5G04700.1); Has 30201 Blast hits to 17322 proteins in 780 species: Archae - 12; Bacteria - 1396; Metazoa - 17338; Fungi - 3422; Plants - 5037; Viruses - 0; Other Eukaryotes - 2996 (source: NCBI BLink).
CRO_000456	17.4607	18.3151	15.737	15.8454	19.3488	14.2436	13.9404	17.4419	16.2332	17.5285	13.8447	14.2153	17.5962	15.9958	18.9355	CRO_000456	cro_scaffold_3055943:15885-18139	+
CRO_000457	7.5975	9.17083	6.82928	13.7481	7.16674	7.83909	9.05921	3.72687	4.56497	8.10002	5.29579	7.9728	10.1703	12.3173	11.9662	CRO_000457	cro_scaffold_3055943:4461-12080	-	1e-68	AT5G04730	Ankyrin-repeat containing protein \\ Ankyrin-repeat containing protein; BEST Arabidopsis thaliana protein match is: Ankyrin repeat family protein (TAIR:AT5G04700.1); Has 30201 Blast hits to 17322 proteins in 780 species: Archae - 12; Bacteria - 1396; Metazoa - 17338; Fungi - 3422; Plants - 5037; Viruses - 0; Other Eukaryotes - 2996 (source: NCBI BLink).	2e-13	Os07g0193200	Ankyrin repeat containing protein.
CRO_000458	0.261212	0.123764	0.903547	0.10383	0.910076	0.525278	0.520144	1.17925	0.601449	0.88947	0.994577	1.755	1.4686	1.37524	0.136487	CRO_000458	cro_scaffold_3070460:35170-35967	+	7e-23	SVP	K-box region and MADS-box transcription factor family protein \\ Encodes a nuclear protein that acts as a floral repressor and that functions within the thermosensory pathway. SVP represses FT expression via direct binding to the vCArG III motif in the FT promoter. \\ SHORT VEGETATIVE PHASE (SVP); CONTAINS InterPro DOMAIN/s: Transcription factor, MADS-box (InterPro:IPR002100), Transcription facto…	3e-29	Os02g0731200	Transcription factor MADS57.
CRO_000459	0.0915129	0.260158	0.0904425	0	0.182192	0.552078	0.273341	0.300463	0.337139	0.467426	1.0066	0.409899	0.686013	0.481801	0.382536	CRO_000459	cro_scaffold_3070460:42168-47050	+
CRO_000460	0.685076	0.236069	0.307756	0.495118	0.619959	1.2524	0.992126	1.53362	1.37665	0.636218	1.47549	2.84538	1.9842	1.14762	1.2366	CRO_000460	cro_scaffold_3070460:51910-53685	+	3e-11	CAL	K-box region and MADS-box transcription factor family protein \\ Floral homeotic gene encoding a MADS domain protein homologous to AP1. Enhances the flower to shoot transformation in ap1 mutants. \\ CAULIFLOWER (CAL); FUNCTIONS IN: DNA binding, sequence-specific DNA binding transcription factor activity; INVOLVED IN: positive regulation of flower development, floral meristem determinacy; LOCATED …	1e-40	Os02g0579600	Transcription factor MADS27.
CRO_000461	9.55179	10.1036	8.96981	15.4674	10.9643	8.22187	12.4754	8.34662	12.1085	7.56127	7.58991	6.40967	9.56145	10.5309	12.634	CRO_000461	cro_scaffold_3070460:9125-14568	-	0	AT4G37950	Rhamnogalacturonate lyase family protein \\ Rhamnogalacturonate lyase family protein; CONTAINS InterPro DOMAIN/s: Rhamnogalacturonate lyase (InterPro:IPR010325), Carbohydrate-binding-like fold (InterPro:IPR013784), Galactose-binding domain-like (InterPro:IPR008979); BEST Arabidopsis thaliana protein match is: Rhamnogalacturonate lyase family protein (TAIR:AT2G22620.1); Has 315 Blast hits to 298 p…	0	Os08g0554100	Similar to MYST1 protein (Fragment).
CRO_000462	17.5125	15.654	14.8278	19.9068	22.1942	20.1575	18.7894	20.146	19.2829	16.6216	18.0467	18.4512	18.4674	20.5731	19.9947	CRO_000462	cro_scaffold_3070460:15562-20268	-	3e-80	AT1G09920	TRAF-type zinc finger-related \\ TRAF-type zinc finger-related; BEST Arabidopsis thaliana protein match is: Ubiquitin fusion degradation UFD1 family protein (TAIR:AT4G15420.1); Has 897 Blast hits to 860 proteins in 162 species: Archae - 0; Bacteria - 0; Metazoa - 570; Fungi - 106; Plants - 68; Viruses - 0; Other Eukaryotes - 153 (source: NCBI BLink).	1e-58	Os03g0356652	Zinc finger, C2H2-like domain containing protein.
CRO_000463	5.6799	9.51832	4.13624	5.22844	4.28516	4.86933	4.34551	2.89547	3.52422	4.27539	4.70472	4.49905	3.19339	3.67239	2.87412	CRO_000463	cro_scaffold_3070460:44833-58089	-
CRO_000464	2.91739	4.96599	2.24254	2.7488	2.3663	2.55309	3.7653	1.99555	2.33865	3.12743	2.28562	2.22629	1.82248	1.5644	2.3148	CRO_000464	cro_scaffold_3070460:58769-61559	-
CRO_000465	0	0	0	0	0	0	0	0	0	0	0	0	0	0	0	CRO_000465	cro_scaffold_3070460:6941-8681	+				6e-15	Os06g0681000	Conserved hypothetical protein.
CRO_000466	48.9949	51.2032	40.2646	57.9107	55.507	65.185	45.0544	58.5714	47.1138	48.6128	50.5102	63.3646	61.4236	59.6241	60.5288	CRO_000466	cro_scaffold_2993273:5422-9510	-	2e-79	AT1G09580	emp24/gp25L/p24 family/GOLD family protein \\ emp24/gp25L/p24 family/GOLD family protein; FUNCTIONS IN: protein transmembrane transporter activity; INVOLVED IN: intracellular protein transport, transport; LOCATED IN: endomembrane system, integral to membrane, membrane; CONTAINS InterPro DOMAIN/s: GOLD (InterPro:IPR009038), emp24/gp25L/p24 (InterPro:IPR000348); BEST Arabidopsis thaliana protein ma…	2e-70	Os06g0210100	Similar to Transmembrane emp24 domain-containing protein 10.
CRO_000467	56.8344	64.3422	59.2377	25.6922	46.8293	45.3799	20.0509	36.393	22.9469	65.2557	51.3217	54.4079	44.3803	42.5367	45.8347	CRO_000467	cro_scaffold_2963990:7013-9064	+				2e-49	LOC_Os06g07760.1
CRO_000468	54.4038	58.2432	49.4689	44.3275	47.697	47.8904	39.6132	40.9687	37.6292	55.4791	49.1695	45.862	57.7937	53.5565	56.8538	CRO_000468	cro_scaffold_2963990:2485-5329	-	4e-50	HIT3	HIS triad family protein 3 \\ Encodes a protein that has adenylylsulfate sulfohydrolase activity (E.C. 3.6.2.1) in vitro. \\ HIS triad family protein 3 (HIT3); FUNCTIONS IN: protein kinase C binding, adenylylsulfatase activity, zinc ion binding; INVOLVED IN: sulfur metabolic process, purine ribonucleotide metabolic process; LOCATED IN: peroxisome, plasma membrane; EXPRESSED IN: 23 plant structure…	9e-56	Os06g0667500	Similar to 14 kDa zinc-binding protein (Protein kinase C inhibitor) (PKCI).
CRO_000469	0	0	0	0	0	0	0	0	0	0	0	0	0	0	0	CRO_000469	cro_scaffold_3066475:202-611	+
CRO_000470	4.9228	6.37387	5.15424	5.30852	6.0163	5.43977	3.68812	4.12076	5.29711	5.18656	5.07258	7.29174	4.06481	8.04049	6.06133	CRO_000470	cro_scaffold_2973370:1507-2334	-	4e-61	AT3G18215	Protein of unknown function, DUF599 \\ Protein of unknown function, DUF599; CONTAINS InterPro DOMAIN/s: Protein of unknown function DUF599 (InterPro:IPR006747); BEST Arabidopsis thaliana protein match is: Protein of unknown function, DUF599 (TAIR:AT5G24600.2); Has 303 Blast hits to 303 proteins in 73 species: Archae - 0; Bacteria - 107; Metazoa - 0; Fungi - 0; Plants - 182; Viruses - 0; Other Euk…	9e-40	Os01g0683700	Protein of unknown function DUF599 family protein.
CRO_000471	22.3437	22.7736	22.2535	40.3111	30.2593	30.6075	29.8772	24.5602	32.982	21.4171	24.9142	24.2443	23.0064	25.6094	25.16	CRO_000471	cro_scaffold_3012090:82-1713	+	5e-59	AT4G25660	PPPDE putative thiol peptidase family protein \\ PPPDE putative thiol peptidase family protein; CONTAINS InterPro DOMAIN/s: Protein of unknown function DUF862, eukaryotic (InterPro:IPR008580); BEST Arabidopsis thaliana protein match is: PPPDE putative thiol peptidase family protein (TAIR:AT4G25680.1); Has 753 Blast hits to 753 proteins in 154 species: Archae - 0; Bacteria - 0; Metazoa - 205; Fung…	1e-66	Os10g0533900	Protein of unknown function DUF862, eukaryotic domain containing protein.
CRO_000472	68.617	69.3591	64.4946	76.784	87.7611	78.9773	70.3775	70.2881	75.6393	71.5918	84.8118	85.2584	75.6785	81.4185	75.4463	CRO_000472	cro_scaffold_3012090:1962-4930	-
CRO_000473	6.40926	6.00679	2.08823	2.07172	5.46862	7.43572	3.50621	6.35929	1.81631	4.31696	5.89977	12.9343	6.26974	9.95007	6.25627	CRO_000473	cro_scaffold_3070161:4520-6539	+
CRO_000474	0	0	0	0	0.0829171	0	0	0	0.115076	0.14182	0.0352396	0.0746193	0.0390263	0	0.0870477	CRO_000474	cro_scaffold_3070161:2923-3976	-	1e-11	AT5G67120	RING/U-box superfamily protein \\ RING/U-box superfamily protein; FUNCTIONS IN: zinc ion binding; CONTAINS InterPro DOMAIN/s: Zinc finger, RING-type (InterPro:IPR001841), Zinc finger, C3HC4 RING-type (InterPro:IPR018957); BEST Arabidopsis thaliana protein match is: RING/U-box superfamily protein (TAIR:AT4G34040.1); Has 1807 Blast hits to 1807 proteins in 277 species: Archae - 0; Bacteria - 0; Met…
CRO_000475	49.5753	140.655	37.1008	49.4713	13.6043	10.8091	11.983	1.78512	14.6356	13.8643	17.314	8.34642	14.3114	13.1631	17.9494	CRO_000475	cro_scaffold_2977962:2697-5136	-	2e-118	AT5G20860	Plant invertase/pectin methylesterase inhibitor superfamily \\ Plant invertase/pectin methylesterase inhibitor superfamily; FUNCTIONS IN: enzyme inhibitor activity, pectinesterase activity; INVOLVED IN: cell wall modification; LOCATED IN: endomembrane system, cell wall, plant-type cell wall; EXPRESSED IN: flower; CONTAINS InterPro DOMAIN/s: Pectinesterase, active site (InterPro:IPR018040), Pectin…	4e-87	Os04g0641200	Similar to Pectin methylesterase-like protein.
CRO_000476	0	0	0	0	0	0	0	0	0	0	0	0	0	0	0	CRO_000476	cro_scaffold_3068997:1955-3357	+
CRO_000477	1.09316	1.17175	0.956394	2.02303	0.445974	0.468482	3.62201	0.838449	3.94472	0.991619	1.54663	1.31641	0.604526	0.927766	1.16111	CRO_000477	cro_scaffold_3024018:5891-13611	+	4e-54	AT5G65290	LMBR1-like membrane protein \\ LMBR1-like membrane protein; FUNCTIONS IN: molecular_function unknown; INVOLVED IN: biological_process unknown; LOCATED IN: endomembrane system, integral to membrane; EXPRESSED IN: 23 plant structures; EXPRESSED DURING: 15 growth stages; CONTAINS InterPro DOMAIN/s: LMBR1-like membrane protein, conserved region (InterPro:IPR006876); Has 1807 Blast hits to 1807 protei…	0	Os02g0758100	Similar to LMBR1 integral membrane family protein.
CRO_000478	0	0	0	0	0	0	0	0	0	0	0	0	0	0	0	CRO_000478	cro_scaffold_2995188:4029-5525	+
CRO_000479	0	0	0	0	0	0	0	0	0	0	0	0	0	0	0	CRO_000479	cro_scaffold_3062508:17822-18896	+				2e-14	loc_os11g01470
CRO_000480	0	0	0	0	0	0	0	0	0	0	0	0	0	0	0	CRO_000480	cro_scaffold_3048594:1954-6915	-
CRO_000481	0	0	0	0	0	0	0	0	0	0	0	0	0	0	0	CRO_000481	cro_scaffold_3048594:6694-10510	+
CRO_000482	29.7931	41.1356	19.5404	22.8495	37.5401	42.0611	37.2097	81.5904	41.5112	26.7773	23.9317	35.6214	39.1829	36.2307	33.7751	CRO_000482	cro_scaffold_3052851:1917-7134	+	0	NHX1	Na+/H+ exchanger 1 \\ Encodes a vacuolar sodium/proton antiporter involved in salt tolerance, ion homeostasis, and leaf development. \\ Na+/H+ exchanger 1 (NHX1); FUNCTIONS IN: protein binding, sodium:hydrogen antiporter activity, sodium ion transmembrane transporter activity; INVOLVED IN: response to salt stress, lithium ion transport, sodium ion transport, leaf development; LOCATED IN: vacuolar…	0	Os11g0648000	Similar to Na /H antiporter.
CRO_000483	40.8734	39.4884	47.3056	93.6767	57.8309	56.2899	96.9486	66.4063	71.3569	44.9022	42.2074	48.1761	49.4252	48.4655	43.2535	CRO_000483	cro_scaffold_3052851:16286-19008	+	4e-29	ACP4	acyl carrier protein 4 \\ encodes an acyl carrier protein predominantly expressed in leaves. Gene expression is upregulated by light. \\ acyl carrier protein 4 (ACP4); FUNCTIONS IN: acyl carrier activity; INVOLVED IN: response to light stimulus, fatty acid biosynthetic process; LOCATED IN: chloroplast stroma, chloroplast, chloroplast envelope; EXPRESSED IN: 22 plant structures; EXPRESSED DURING: …	4e-31	Os12g0534200	Similar to Acyl carrier protein I, chloroplast precursor (ACP I).
CRO_000484	12.9067	13.1554	9.89351	21.7978	14.3208	15.4461	19.8398	11.6019	13.279	10.7998	11.4001	12.6902	16.0174	14.1152	16.383	CRO_000484	cro_scaffold_3052851:7760-11354	-	7e-65	VAP27-2	vamp/synaptobrevin-associated protein 27-2 \\ Encodes VAP33-like protein that interacts with cowpea mosaic virus protein 60K. Is a SNARE-like protein that may be involved in vesicular transport to or from the ER. \\ vamp/synaptobrevin-associated protein 27-2 (VAP27-2); FUNCTIONS IN: structural molecule activity; INVOLVED IN: intracellular transport; LOCATED IN: plasma membrane, endoplasmic reticu…	5e-71	Os01g0936800	PapD-like domain containing protein.
CRO_000485	0	0	0	0.0938118	0.117466	0	0	0	0	0.100456	0	0.105711	0	0	0	CRO_000485	cro_scaffold_3052851:21729-22690	-	3e-24	ATCG00480.1	ATP synthase subunit beta \\ chloroplast-encoded gene for beta subunit of ATP synthase \\ ATP synthase subunit beta (PB); FUNCTIONS IN: hydrogen ion transmembrane transporter activity, zinc ion binding; INVOLVED IN: defense response to fungus, incompatible interaction, response to cold, ATP synthesis coupled proton transport; LOCATED IN: in 11 components; EXPRESSED IN: 24 plant structures; EXPRES…	3e-24	loc_os05g35320
CRO_000486	0	0	0	0	0	0	0	0	0	0	0	0	0	0	0	CRO_000486	cro_scaffold_3061886:9819-10657	-
CRO_000487	0	0	0	0	0	0	0	0	0	0	0	0	0	0	0	CRO_000487	cro_scaffold_3061886:30628-32462	-
CRO_000488	0	0	0	0	0	0	0	0	0	0	0	0	0	0	0	CRO_000488	cro_scaffold_3061886:11233-12119	-
CRO_000489	0	0	0	0	0	0	0	0	0	0	0	0	0	0	0	CRO_000489	cro_scaffold_3024677:3807-4359	-	7e-22	ArthMp112	open reading frame 204 \\ open reading frame 204 (ORF204); FUNCTIONS IN: molecular_function unknown; INVOLVED IN: biological_process unknown; LOCATED IN: mitochondrion; EXPRESSED IN: 22 plant structures; EXPRESSED DURING: 13 growth stages; CONTAINS InterPro DOMAIN/s: RNA-dependent RNA polymerase, mitoviral (InterPro:IPR008686); BEST Arabidopsis thaliana protein match is: Mitovirus RNA-dependent R…
CRO_000490	0	0	0	0	0	0	0	0	0	0	0	0	0	0	0	CRO_000490	cro_scaffold_2983488:1793-2513	-
CRO_000491	47.5076	51.1058	44.5564	43.5008	39.1479	27.2346	62.9866	42.9247	83.771	37.812	35.7366	20.3022	45.3116	41.0486	52.4966	CRO_000491	cro_scaffold_3057698:5861-6526	-	2e-114	CESA1	cellulose synthase 1 \\ Encodes a cellulose synthase isomer. CESA1 mutants have cellulose defect in the primary cell wall. Multiple lines of evidence suggest that CESA1, along with CESA3 and CESA6 are present in the same plasma membrane complex for cellulose biosynthesis. lasma membrane complex for cellulose biosynthesis. As inferred from the null role of secondary wall-type CesAs, included in a …	1e-122	Os05g0176100	Similar to Cellulose synthase BoCesA1.
CRO_000492	0.614039	0.762457	0.983527	0.959479	0.716628	0.42579	1.28596	0.295458	1.69662	1.06348	0.967442	0.379361	0.555541	0.464485	0.531055	CRO_000492	cro_scaffold_3014853:34692-42343	+	2e-136	RCI3	Peroxidase superfamily protein \\ Encodes a cold-inducible cationic peroxidase that is involved in the stress response. In response to low temperature, RCI3 transcripts accumulate in the aerial part and in roots of etiolated seedlings but only in roots of light-grown seedlings. \\ RARE COLD INDUCIBLE GENE 3 (RCI3); FUNCTIONS IN: peroxidase activity; INVOLVED IN: response to desiccation, response …	3e-111	Os06g0681600	Haem peroxidase family protein.
CRO_000493	0	0	0	0	0.0200466	0	0	0	0	0	0	0	0	0	0.0210452	CRO_000493	cro_scaffold_3014853:1298-5107	-	0	ICL	isocitrate lyase \\ Encodes a glyoxylate cycle enzyme isocitrate lyase (ICL). \\ isocitrate lyase (ICL); FUNCTIONS IN: isocitrate lyase activity, catalytic activity; INVOLVED IN: carboxylic acid metabolic process, metabolic process; LOCATED IN: cellular_component unknown; EXPRESSED IN: leaf whorl, seed, leaf; CONTAINS InterPro DOMAIN/s: Isocitrate lyase/phosphorylmutase, conserved site (InterPro:…	0	Os07g0529000	Similar to Isocitrate lyase (Fragment).
CRO_000494	1.0673	0.537302	1.08778	1.80305	1.22844	0.368889	1.19547	0.711801	1.07515	0.454291	1.01595	0.537814	1.09386	2.72178	0.766811	CRO_000494	cro_scaffold_3014853:21896-25111	-	3e-58	AT1G52800	2-oxoglutarate (2OG) and Fe(II)-dependent oxygenase superfamily protein \\ 2-oxoglutarate (2OG) and Fe(II)-dependent oxygenase superfamily protein; FUNCTIONS IN: oxidoreductase activity; LOCATED IN: cellular_component unknown; EXPRESSED IN: stem, root; CONTAINS InterPro DOMAIN/s: Oxoglutarate/iron-dependent oxygenase (InterPro:IPR005123); BEST Arabidopsis thaliana protein match is: 2-oxoglutarate…	3e-19	Os05g0576500	Hypothetical conserved gene.
CRO_000495	0	0	0	0	0	0	0	0	0	0	0	0	0	0	0	CRO_000495	cro_scaffold_3014853:29912-30676	-	4e-77	AT2G32350	Ubiquitin-like superfamily protein \\ Ubiquitin-like superfamily protein; CONTAINS InterPro DOMAIN/s: Ubiquitin (InterPro:IPR000626), Ubiquitin supergroup (InterPro:IPR019955); BEST Arabidopsis thaliana protein match is: Ubiquitin-like superfamily protein (TAIR:AT4G05230.1); Has 234 Blast hits to 197 proteins in 60 species: Archae - 0; Bacteria - 0; Metazoa - 37; Fungi - 4; Plants - 98; Viruses -…	1e-10	Os12g0276300	Similar to Ubiquitin family protein, expressed.
CRO_000496	3.24421	3.74098	1.68039	3.49579	4.22161	5.26627	4.51429	5.56647	3.79795	2.87823	2.79461	4.20181	2.32576	2.86386	3.00226	CRO_000496	cro_scaffold_3014853:47679-53645	-	5e-178	ATXR2	histone-lysine N-methyltransferase ATXR2 \\ histone-lysine N-methyltransferase ATXR2 (ATXR2); FUNCTIONS IN: zinc ion binding; INVOLVED IN: biological_process unknown; EXPRESSED IN: cultured cell; CONTAINS InterPro DOMAIN/s: Zinc finger, MYND-type (InterPro:IPR002893), SET domain (InterPro:IPR001214); BEST Arabidopsis thaliana protein match is: SET domain group 37 (TAIR:AT2G17900.1); Has 1293 Blas…	6e-151	Os04g0629100	Similar to H0303G06.16 protein.
CRO_000497	1.6961	1.93816	0.0493018	0.614705	2.13529	5.66785	3.79957	7.28856	0	0.212335	5.97258	5.0945	3.22538	8.20744	0.729845	CRO_000497	cro_scaffold_3014853:54248-58697	-	2e-107	CYP71B35	cytochrome P450, family 71, subfamily B, polypeptide 35 \\ putative cytochrome P450 \\ cytochrome P450, family 71, subfamily B, polypeptide 35 (CYP71B35); FUNCTIONS IN: electron carrier activity, monooxygenase activity, iron ion binding, oxygen binding, heme binding; INVOLVED IN: oxidation reduction; LOCATED IN: endomembrane system; EXPRESSED IN: 17 plant structures; EXPRESSED DURING: 10 growth s…	4e-129	Os02g0184700	Cytochrome P450 family protein.
CRO_000498	0	0.0998518	0.0347129	0	0.0699275	0.0706314	0	0	0.0323495	0	0	0	0	0	0	CRO_000498	cro_scaffold_3014853:43637-44785	-	4e-18	AT1G11510	DNA-binding storekeeper protein-related transcriptional regulator \\ DNA-binding storekeeper protein-related transcriptional regulator; CONTAINS InterPro DOMAIN/s: Protein of unknown function DUF573 (InterPro:IPR007592); BEST Arabidopsis thaliana protein match is: DNA-binding storekeeper protein-related transcriptional regulator (TAIR:AT1G61730.1); Has 6244 Blast hits to 2746 proteins in 297 spec…
CRO_000499	0	0.0462713	0	0	0	0	0	0.08016	0	0	0	0	0	0	0	CRO_000499	cro_scaffold_3057894:13022-14674	+	4e-137	AT5G44440	FAD-binding Berberine family protein \\ FAD-binding Berberine family protein; FUNCTIONS IN: electron carrier activity, oxidoreductase activity, FAD binding, catalytic activity; LOCATED IN: endomembrane system; EXPRESSED IN: petal, embryo, sepal, pedicel, flower; EXPRESSED DURING: 4 anthesis, C globular stage, petal differentiation and expansion stage; CONTAINS InterPro DOMAIN/s: FAD-binding, type…	2e-115	Os06g0548100	Similar to Nectarin 5 (Fragment).
CRO_000500	0	0	0	0	0	0	0	0	0	0	0	0	0	0	0	CRO_000500	cro_scaffold_3057894:13519-14509	-	1e-41	AT5G44380	FAD-binding Berberine family protein \\ FAD-binding Berberine family protein; FUNCTIONS IN: electron carrier activity, oxidoreductase activity, FAD binding, catalytic activity; INVOLVED IN: response to oxidative stress; LOCATED IN: cell wall; EXPRESSED IN: shoot apex, hypocotyl, sepal, root, stamen; EXPRESSED DURING: 4 anthesis; CONTAINS InterPro DOMAIN/s: FAD-linked oxidase, FAD-binding, subdoma…	9e-37	Os06g0549600	FAD-linked oxidase, FAD-binding, subdomain 2 domain containing protein.
CRO_000501	23.5966	30.2197	20.577	11.6141	38.8607	54.22	21.248	47.7096	12.7201	26.0549	40.1368	84.554	205.308	101.487	68.2482	CRO_000501	cro_scaffold_2987012:12117-13887	+	6e-49	MYB305	myb domain protein 305 \\ snapdragon myb protein 305 homolog (myb) \\ myb domain protein 305 (MYB305); CONTAINS InterPro DOMAIN/s: SANT, DNA-binding (InterPro:IPR001005), Homeodomain-like (InterPro:IPR009057), Myb, DNA-binding (InterPro:IPR014778), HTH transcriptional regulator, Myb-type, DNA-binding (InterPro:IPR017930), Homeodomain-related (InterPro:IPR012287), Myb transcription factor (InterPr…	2e-61	Os11g0700500	Similar to Snapdragon myb protein 305 homolog.
CRO_000502	0	0	0	0	0	0	0	0	0	0	0	0	0	0	0	CRO_000502	cro_scaffold_3059810:574-1134	+
CRO_000503	0	0	0	0	0	0	0	0	0	0	0.0885788	0	0	0	0.0547012	CRO_000503	cro_scaffold_3059810:35378-40303	-
CRO_000504	76.5494	52.4427	76.6003	34.0056	31.1665	35.9809	33.0791	23.9899	25.0222	56.5872	45.5903	52.5356	50.1976	50.9342	61.0856	CRO_000504	cro_scaffold_3059810:42705-46088	-	2e-12	AUD1	NAD(P)-binding Rossmann-fold superfamily protein \\ encodes an isoform of UDP-glucuronic acid decarboxylase, which is predicted to be membrane-bound by PSORT. This enzyme produces UDP-xylose, which is a substrate for many cell wall carbohydrates including hemicellulose and pectin. UDP-xylose is also known to feedback regulate several cell wall biosynthetic enzymes. \\ AUD1; FUNCTIONS IN: UDP-gluc…	0	Os10g0417600	NAD(P)-binding domain containing protein.
CRO_000505	0	0	0	0	0	0	0	0	0	0	0	0	0	0	0	CRO_000505	cro_scaffold_3054900:1975-2714	+
CRO_000506	26.9731	30.4134	24.9029	29.3693	31.8124	27.5325	30.9347	23.8216	33.1444	37.3205	35.9961	31.2592	24.7631	26.3046	27.2601	CRO_000506	cro_scaffold_3060906:58533-63786	+
CRO_000507	0	0	0	0	0	0	0	0	0	0	0	0	0	0	0	CRO_000507	cro_scaffold_3060906:13194-13496	+
CRO_000508	0	0	0	0	0	0	0	0	0	0	0	0	0	0	0	CRO_000508	cro_scaffold_3060906:124783-126543	+
CRO_000509	0	0	0	0	0	0	0	0	0	0	0	0	0	0	0	CRO_000509	cro_scaffold_3060906:115867-117133	+
CRO_000510	0	0	0	0	0	0	0	0	0	0	0	0	0	0	0	CRO_000510	cro_scaffold_3060906:43854-47917	+
CRO_000511	0	0	0	0	0	0	0	0	0	0	0	0	0	0	0	CRO_000511	cro_scaffold_3060906:81723-87816	-
CRO_000512	0	0	0	0	0	0	0	0	0	0	0	0	0	0	0	CRO_000512	cro_scaffold_3060906:46895-49829	-
CRO_000513	5.565	4.85826	1.64564	2.22948	4.5364	4.9786	2.0505	5.57497	4.03578	5.03586	5.67265	6.98724	1.14969	1.26885	1.69431	CRO_000513	cro_scaffold_2989393:72-992	+	5e-157	AT5G41770	crooked neck protein, putative / cell cycle protein, putative \\ crooked neck protein, putative / cell cycle protein, putative; FUNCTIONS IN: binding; INVOLVED IN: RNA processing; LOCATED IN: intracellular; EXPRESSED IN: 22 plant structures; EXPRESSED DURING: 13 growth stages; CONTAINS InterPro DOMAIN/s: Tetratricopeptide-like helical (InterPro:IPR011990), RNA-processing protein, HAT helix (Inter…	3e-144	Os05g0289400	Similar to CRN (Crooked neck) protein.
CRO_000514	0	0	0	0	0	0	0	0	0	0	0	0	0	0	0	CRO_000514	cro_scaffold_3067600:20146-21016	-
CRO_000515	0	0	0	0	0	0	0	0	0	0	0	0	0	0	0	CRO_000515	cro_scaffold_3067600:3358-6112	-
CRO_000516	0	0	0	0	0	0	0	0	0	0	0	0	0	0	0	CRO_000516	cro_scaffold_3067600:21408-23722	-
CRO_000517	0	0	0	0.155746	0	0	0	0	0	0	0	0	0	0	0	CRO_000517	cro_scaffold_2986594:2778-5153	-	6e-14	AT1G73120	unknown protein; FUNCTIONS IN: molecular_function unknown; INVOLVED IN: response to oxidative stress; EXPRESSED IN: root, cultured cell; Has 36 Blast hits to 36 proteins in 8 species: Archae - 0; Bacteria - 0; Metazoa - 0; Fungi - 0; Plants - 36; Viruses - 0; Other Eukaryotes - 0 (source: NCBI BLink).
CRO_000518	11.119	16.9541	6.88618	14.9353	14.8928	16.6796	16.3383	21.3669	19.312	10.6435	11.2814	17.0484	8.57315	11.0565	9.81636	CRO_000518	cro_scaffold_3069360:507-6792	+	4e-88	AT2G18220	Noc2p family \\ Noc2p family; INVOLVED IN: biological_process unknown; LOCATED IN: cellular_component unknown; EXPRESSED IN: 22 plant structures; EXPRESSED DURING: 13 growth stages; CONTAINS InterPro DOMAIN/s: Uncharacterised protein family UPF0120 (InterPro:IPR005343); BEST Arabidopsis thaliana protein match is: Noc2p family (TAIR:AT3G55510.1); Has 4709 Blast hits to 3397 proteins in 331 species…	2e-113	Os12g0163200	Uncharacterised protein family UPF0120 domain containing protein.
CRO_000519	0	0	0	0	0	0	0	0	0	0	0	0	0	0	0	CRO_000519	cro_scaffold_3069360:27707-28369	+
CRO_000520	3.14843	12.7929	1.69724	1.40318	5.65086	2.73396	1.09239	3.24996	0.790841	2.76146	1.8567	3.54693	1.96681	1.75806	0.84748	CRO_000520	cro_scaffold_3069360:8898-9743	-
CRO_000521	6.81052	10.4367	4.92314	13.4894	11.5832	13.6172	13.6779	17.1221	15.0184	7.45424	7.77119	10.5287	7.25697	8.77626	6.8732	CRO_000521	cro_scaffold_3069360:14514-18393	-	1e-72	AT2G35790	unknown protein; CONTAINS InterPro DOMAIN/s: Protein of unknown function DUF1301 (InterPro:IPR009724); Has 116 Blast hits to 116 proteins in 49 species: Archae - 0; Bacteria - 0; Metazoa - 53; Fungi - 6; Plants - 49; Viruses - 0; Other Eukaryotes - 8 (source: NCBI BLink).	2e-65	Os03g0853800	Protein of unknown function DUF1301 family protein.
CRO_000522	0	0	0	0	0	0	0	0	0	0	0	0	0	0	0	CRO_000522	cro_scaffold_2995336:143-1975	-
CRO_000523	16.9809	15.7431	18.7438	26.9993	12.9521	15.6694	28.4708	19.1878	16.7906	14.1428	10.4494	12.5778	18.5983	15.0293	17.6688	CRO_000523	cro_scaffold_3040362:539-3172	-	4e-44	AK-HSDH I	aspartate kinase-homoserine dehydrogenase i \\ Encodes a bifunctional aspartate kinase/homoserine dehydrogenase. These two activities catalyze the first and the third steps toward the synthesis of the essential amino acids threonine, isoleucine and methionine. \\ aspartate kinase-homoserine dehydrogenase i (AK-HSDH I); FUNCTIONS IN: homoserine dehydrogenase activity, aspartate kinase activity; IN…	7e-41	Os08g0342400	Similar to aspartate kinase-homoserine dehydrogenase.
CRO_000524	23.4407	22.0487	25.0209	34.9753	16.8395	18.2281	38.7728	26.3255	22.3336	19.7583	15.1439	17.0162	25.1298	22.443	21.9923	CRO_000524	cro_scaffold_3040362:3226-6411	-	2e-177	AK-HSDH I	aspartate kinase-homoserine dehydrogenase i \\ Encodes a bifunctional aspartate kinase/homoserine dehydrogenase. These two activities catalyze the first and the third steps toward the synthesis of the essential amino acids threonine, isoleucine and methionine. \\ aspartate kinase-homoserine dehydrogenase i (AK-HSDH I); FUNCTIONS IN: homoserine dehydrogenase activity, aspartate kinase activity; IN…	3e-166	Os08g0342400	Similar to aspartate kinase-homoserine dehydrogenase.
CRO_000525	0	0	0	0	0	0	0	0	0	0	0	0	0	0	0	CRO_000525	cro_scaffold_3056715:5293-5610	-
CRO_000526	5.89891	4.70371	2.48838	1.60132	6.15848	2.24227	19.1236	36.4919	53.0709	5.26666	4.56513	0.579996	3.50527	2.33557	1.42837	CRO_000526	cro_scaffold_3056715:23386-23946	-	3e-18	AT2G29500	HSP20-like chaperones superfamily protein \\ HSP20-like chaperones superfamily protein; CONTAINS InterPro DOMAIN/s: Heat shock protein Hsp20 (InterPro:IPR002068), HSP20-like chaperone (InterPro:IPR008978); BEST Arabidopsis thaliana protein match is: HSP20-like chaperones superfamily protein (TAIR:AT1G07400.1); Has 6873 Blast hits to 6873 proteins in 1575 species: Archae - 184; Bacteria - 4083; Me…	8e-18	Os03g0266300	Class I low-molecular-weight heat shock protein 17.9.
CRO_000527	0	0	0	0	0	0	0	0	0	0	0	0	0	0	0	CRO_000527	cro_scaffold_3056715:2317-2903	-
CRO_000528	0	0	0	0	0	0	0	0	0	0	0	0	0	0	0	CRO_000528	cro_scaffold_3056715:2925-4005	-
CRO_000529	218.028	197.409	220.577	129.914	103.857	123.924	162.018	126.356	102.146	166.541	138.917	129.24	167.452	155.868	170.655	CRO_000529	cro_scaffold_2953314:1-3633	-	7e-21	CLPP5	nuclear encoded CLP protease 5 \\ One of several nuclear-encoded ClpPs (caseinolytic protease). Contains a highly conserved catalytic triad of Ser-type proteases (Ser-His-Asp). The name reflects nomenclature described in Adam et. al (2001). \\ nuclear encoded CLP protease 5 (CLPP5); FUNCTIONS IN: serine-type endopeptidase activity; INVOLVED IN: peptidyl-cysteine S-nitrosylation; LOCATED IN: in 7 …	3e-60	Os03g0411500	Peptidase S14, ClpP family protein.
CRO_000530	13.2319	15.4877	6.24795	11.5322	13.1472	16.4331	12.3203	17.6994	8.91437	10.1169	10.5531	17.1656	12.33	12.4277	11.2414	CRO_000530	cro_scaffold_3029367:8210-12954	+	0	AT5G14590	Isocitrate/isopropylmalate dehydrogenase family protein \\ Isocitrate/isopropylmalate dehydrogenase family protein; FUNCTIONS IN: NAD or NADH binding, isocitrate dehydrogenase (NADP+) activity, magnesium ion binding, oxidoreductase activity, acting on the CH-OH group of donors, NAD or NADP as acceptor; INVOLVED IN: oxidation reduction, isocitrate metabolic process, metabolic process; LOCATED IN: …	0	Os04g0508200	Isocitrate/isopropylmalate dehydrogenase domain containing protein.
CRO_000531	173.778	189.125	93.7364	149.622	313.994	291.127	126.754	222.164	164.781	236.011	149.73	254.212	117.823	123.478	104.394	CRO_000531	cro_scaffold_3029367:13690-15247	+	2e-33	AT5G63030	Thioredoxin superfamily protein \\ Thioredoxin superfamily protein; FUNCTIONS IN: electron carrier activity, arsenate reductase (glutaredoxin) activity, protein disulfide oxidoreductase activity; INVOLVED IN: N-terminal protein myristoylation, cell redox homeostasis; LOCATED IN: cellular_component unknown; EXPRESSED IN: 24 plant structures; EXPRESSED DURING: 15 growth stages; CONTAINS InterPro DO…	1e-42	Os02g0618100	Similar to Glutaredoxin-C4, chloroplastic.
CRO_000532	18.8924	21.1268	28.0481	13.2161	11.2067	23.6402	24.5383	17.0739	7.18424	24.9132	44.8898	45.6188	43.5706	29.5629	22.258	CRO_000532	cro_scaffold_3029367:25759-28591	+	2e-131	CUE1	Glucose-6-phosphate/phosphate translocator-related \\ Encodes a plastid inner envelope protein PPT (phosphoenolpyruvate/phosphate translocator) that catalyzes the transport of phosphoenolpyruvate and phosphate across the inner envelope membrane of plastids. \\ CAB UNDEREXPRESSED 1 (CUE1); FUNCTIONS IN: antiporter activity; INVOLVED IN: transport; LOCATED IN: mitochondrion, chloroplast, plastid, p…	9e-134	Os08g0344600	Similar to Triose phosphate/phosphate translocator, non-green plastid, chloroplast precursor (CTPT).
CRO_000533	2.74965	4.60106	1.68553	4.35806	4.50413	5.86182	4.27975	7.04233	6.07471	3.02224	3.23949	5.5812	1.97317	3.05411	2.50974	CRO_000533	cro_scaffold_3029367:73-6898	-	0	AT5G14580	polyribonucleotide nucleotidyltransferase, putative \\ polyribonucleotide nucleotidyltransferase, putative; FUNCTIONS IN: polyribonucleotide nucleotidyltransferase activity, 3'-5'-exoribonuclease activity, RNA binding, nucleic acid binding; INVOLVED IN: mRNA catabolic process, RNA processing; LOCATED IN: mitochondrion; EXPRESSED IN: 16 plant structures; EXPRESSED DURING: 7 growth stages; CONTAINS…	1e-97	Os07g0168000	Similar to Polyribonucleotide phophorylase (Fragment).
CRO_000534	13.428	10.573	14.4894	16.7211	8.1416	7.85534	14.0743	4.96992	6.19492	10.1529	9.40957	9.84203	12.1708	11.7399	11.7237	CRO_000534	cro_scaffold_3029367:13783-23343	-	1e-155	TRP1	tryptophan biosynthesis 1 \\ Encodes the tryptophan biosynthetic enzyme phosphoribosylanthranilate transferase (PAT1, called trpD in bacteria). Converts anthranilate and phosphoribosylpyrophosphate into phosphoribosylanthranilate and inorganic pyrophosphate. \\ tryptophan biosynthesis 1 (TRP1); FUNCTIONS IN: anthranilate phosphoribosyltransferase activity; INVOLVED IN: tryptophan biosynthetic pro…	7e-145	Os03g0126000	Similar to Phosphorybosyl anthranilate transferase 1.
CRO_000535	36.7022	46.9502	29.3996	45.4417	41.5377	51.0923	53.6254	42.2097	42.406	43.7766	37.9269	53.07	36.8651	47.3947	39.1508	CRO_000535	cro_scaffold_3029367:35880-36858	-				4e-13	Os01g0549400	Similar to RNA helicase-like protein DB10.
CRO_000536	1.04112	1.09044	0.54155	1.26331	1.30911	0.96417	0.600125	0.809599	0.428976	0.862976	1.13592	0.908122	1.12962	0.817393	1.03074	CRO_000536	cro_scaffold_3029367:29406-33560	-	2e-56	MYB98	myb domain protein 98 \\ MYB98 is a member of the R2R3-MYB gene family, the members of which likely encode transcription factors. Within an ovule, MYB98 is expressed exclusively in the synergid cells, and mutations in this gene affect the female gametophyte specifically. myb98 female gametophytes are affected in two unique features of the synergid cell, pollen tube guidance and the filiform appar…	7e-53	Os06g0162700	SANT domain, DNA binding domain containing protein.
CRO_000537	44.6812	47.3162	47.618	103.699	62.0022	71.4251	52.994	56.5341	52.7201	42.6818	52.7016	56.0741	58.5576	65.2238	61.8633	CRO_000537	cro_scaffold_2997087:1657-2769	-				8e-21	Os05g0117500	Similar to Nudix hydrolase 9 (EC 3.6.1.-) (AtNUDT9).
CRO_000538	0	0	0	0	0	0	0	0	0	0	0	0	0	0	0	CRO_000538	cro_scaffold_3055350:1319-2611	+
CRO_000539	8.88584	12.4353	8.40716	16.7364	17.5102	19.6093	8.10844	11.6916	6.74153	8.67315	9.91773	11.667	14.4129	14.8709	15.626	CRO_000539	cro_scaffold_3012680:652-11289	-				4e-41	Os04g0492500	RWD domain containing protein.
CRO_000540	0	0	0	0	0	0	0	0	0	0	0	0	0	0	0	CRO_000540	cro_scaffold_3012680:16412-18661	-
CRO_000541	0	0	0	0	0	0	0	0	0	0	0	0	0	0	0	CRO_000541	cro_scaffold_3012680:14302-16899	+
CRO_000542	0	0	0.124253	0	0.250301	0.252821	0.125175	0	0	0	0.212755	0.337879	0.117808	0.441276	0.131385	CRO_000542	cro_scaffold_3016686:2525-3644	-
CRO_000543	0.323375	0.122574	0.127837	0.0514161	0.0643804	0.130057	0.193178	0.212347	0.119133	0.0550573	0.164169	0.23175	0.121207	0.0567506	0.135175	CRO_000543	cro_scaffold_3016686:3778-6346	-
CRO_000544	95.1192	151.394	80.1233	191.271	215.443	169.972	141.878	198.463	186.835	89.0818	76.4533	104.087	87.5691	89.6278	97.0389	CRO_000544	cro_scaffold_3044920:15670-18479	-	4e-67	CYTC-2	cytochrome c-2 \\ Encodes cytochrome c. Promoter directs preferential expression in vascular tissues of cotyledons, leaves, roots, and hypocotyls, and in anthers. \\ cytochrome c-2 (CYTC-2); CONTAINS InterPro DOMAIN/s: Cytochrome c, class IA/ IB (InterPro:IPR002327), Cytochrome c, class I (InterPro:IPR003088), Cytochrome c domain (InterPro:IPR009056); BEST Arabidopsis thaliana protein match is: C…	6e-69	Os05g0420600	Cytochrome c.
CRO_000545	0.462547	0.438318	0.952368	0.459651	0.3837	0.155025	0.652415	0	0.497014	0.393763	0.4566	0.0345301	0.469545	0.270582	0.443095	CRO_000545	cro_scaffold_3044920:34882-38249	+
CRO_000546	546.279	619.186	496.47	2161.3	1564.82	2623.17	392.582	685.444	189.065	709.761	541.69	922.407	2077.81	1170.42	1525.46	CRO_000546	cro_scaffold_3062505:7145-12758	+	2e-147	AT1G78830	Curculin-like (mannose-binding) lectin family protein \\ Curculin-like (mannose-binding) lectin family protein; FUNCTIONS IN: sugar binding; LOCATED IN: apoplast, cell wall, plasma membrane, plant-type cell wall; EXPRESSED IN: leaf; CONTAINS InterPro DOMAIN/s: Curculin-like (mannose-binding) lectin (InterPro:IPR001480), PAN-2 domain (InterPro:IPR013227); BEST Arabidopsis thaliana protein match is…	3e-30	LOC_Os02g13965.1	Hypothetical conserved gene.
CRO_000547	8.6933	10.102	11.2883	9.63518	8.84319	6.12495	8.71854	1.61464	4.7923	9.12913	9.98643	5.34338	9.27573	6.95998	13.5277	CRO_000547	cro_scaffold_3061916:6767-7938	+	2e-39	FKD1	FORKED 1 \\ Encodes a pleckstrin homology domain- and DUF828-containing protein. Mutants have defects in leaf vascular pattering, with vascular bundles that fail to meet distally in both the cotyledons and leaves. Necessary to the formation of the closed leaf vascular pattern characteristic of dicot leaves in response to auxin. Redundant with FKD2. FKD1 may influence PIN1 localization in an auxin…	2e-38	LOC_Os01g13070.1	Pleckstrin homology-type domain containing protein.
CRO_000548	25.5596	21.6712	31.7942	10.2362	8.64683	5.25579	11.2124	2.4608	8.3189	23.2311	18.537	10.3639	17.6117	17.234	24.3408	CRO_000548	cro_scaffold_3061916:22916-25176	+	8e-92	TIP4;1	tonoplast intrinsic protein 4;1 \\ tonoplast intrinsic protein 4;1 (TIP4;1); FUNCTIONS IN: water channel activity; INVOLVED IN: transport, transmembrane transport; LOCATED IN: plant-type vacuole membrane, membrane, central vacuole; EXPRESSED IN: 14 plant structures; EXPRESSED DURING: 4 anthesis, F mature embryo stage, petal differentiation and expansion stage, E expanded cotyledon stage, D bilate…	7e-63	Os01g0232000	Major intrinsic protein family protein.
CRO_000549	12.5424	9.20699	15.7763	9.95831	6.05877	6.26509	8.60224	4.45548	5.01412	8.16172	7.47351	6.44511	9.4353	9.68098	11.1101	CRO_000549	cro_scaffold_3061916:5665-13219	-				5e-146	Os05g0230900	Similar to Glyoxalase I.
CRO_000550	11.34	12.537	13.9543	12.5506	11.8417	8.71919	12.0654	1.91639	5.83654	11.6412	9.40692	9.85993	13.8556	11.5115	19.0541	CRO_000550	cro_scaffold_3061916:5472-6480	+
CRO_000551	179.307	176.773	153.383	249.582	214.417	206.166	281.077	232.748	234.98	169.127	165.91	186.261	169.545	184.716	180.119	CRO_000551	cro_scaffold_3066825:14806-17592	+	1e-67	AT3G12390	Nascent polypeptide-associated complex (NAC), alpha subunit family protein \\ Nascent polypeptide-associated complex (NAC), alpha subunit family protein; INVOLVED IN: response to salt stress; LOCATED IN: cytosolic ribosome; EXPRESSED IN: 24 plant structures; EXPRESSED DURING: 13 growth stages; CONTAINS InterPro DOMAIN/s: Ubiquitin-associated/translation elongation factor EF1B, N-terminal (InterPr…	3e-72	Os01g0938900	Similar to Nascent polypeptide-associated complex alpha subunit-like protein 3 (NAC-alpha-like protein 3) (Alpha-NAC-like protein 3).
CRO_000552	0.246764	0.191322	0.332561	0.552858	0.24564	0.135334	0.379699	0.0736545	0.206612	0.248263	0.0949059	0.0602886	0.0840833	0.0984224	0.14066	CRO_000552	cro_scaffold_3066825:28272-31643	+	1e-49	AT5G56790	Protein kinase superfamily protein \\ Protein kinase superfamily protein; FUNCTIONS IN: protein tyrosine kinase activity, protein kinase activity, kinase activity, ATP binding; INVOLVED IN: protein amino acid phosphorylation; EXPRESSED IN: 22 plant structures; EXPRESSED DURING: 13 growth stages; CONTAINS InterPro DOMAIN/s: Protein kinase, catalytic domain (InterPro:IPR000719), Tyrosine-protein ki…	1e-41	Os01g0602800	Serine/threonine protein kinase-related domain containing protein.
CRO_000553	15.5296	11.1543	22.7776	18.8334	8.81253	8.40397	22.6019	11.5292	16.8538	12.5466	12.303	8.81674	18.1204	12.6721	13.2829	CRO_000553	cro_scaffold_3066825:20439-22081	-	1e-44	RHC1A	RING-H2 finger C1A \\ Encodes a putative RING-H2 finger protein RHC1a. \\ RING-H2 finger C1A (RHC1A); FUNCTIONS IN: zinc ion binding; LOCATED IN: cell wall; EXPRESSED IN: 22 plant structures; EXPRESSED DURING: 13 growth stages; CONTAINS InterPro DOMAIN/s: Zinc finger, RING-type (InterPro:IPR001841), Zinc finger, C3HC4 RING-type (InterPro:IPR018957); BEST Arabidopsis thaliana protein match is: RIN…	1e-57	Os03g0351800	Zinc finger, RING/FYVE/PHD-type domain containing protein.
CRO_000554	0.33631	0.637387	1.10792	1.15858	0.44637	0.450864	0.669685	0.644119	3.51046	0.954327	0.948532	1.10468	2.10091	1.18041	0.70291	CRO_000554	cro_scaffold_3066825:25638-26096	-
CRO_000555	5.18647	4.45403	4.19675	4.56129	3.96893	3.12889	8.29441	7.2904	8.47884	4.71875	8.22823	5.60445	6.4698	7.22469	5.58941	CRO_000555	cro_scaffold_3066825:34172-35416	-	4e-156	ZAT	zinc transporter of Arabidopsis thaliana \\ Encodes a member of the zinc transporter (ZAT) and cation diffusion facilitator (CDF) families. It is expressed throughout the plant, especially in dividing, differentiating and expanding cells. The protein is localized to the vacuolar membrane. Mediates Zn ion homeostasis. \\ zinc transporter of Arabidopsis thaliana (ZAT); FUNCTIONS IN: zinc ion transm…	2e-147	Os05g0128400	Similar to Metal tolerance protein 1 (AtMTP1) (Zinc transporter ZAT-1) (ZAT1p) [Contains: Metal tolerance protein 1 short form].
CRO_000556	1.05139	0.459838	4.87574	6.46173	1.77117	5.1637	5.39506	0.39831	11.5829	1.79008	1.60813	0.32603	6.25222	5.35798	10.8606	CRO_000556	cro_scaffold_3066825:39995-43756	-	5e-125	AT1G77700	Pathogenesis-related thaumatin superfamily protein \\ Pathogenesis-related thaumatin superfamily protein; CONTAINS InterPro DOMAIN/s: Thaumatin, pathogenesis-related (InterPro:IPR001938); BEST Arabidopsis thaliana protein match is: thaumatin-like protein 3 (TAIR:AT1G75030.1); Has 1591 Blast hits to 1571 proteins in 178 species: Archae - 0; Bacteria - 39; Metazoa - 54; Fungi - 86; Plants - 1401; V…	2e-128	Os04g0689900	Similar to Pathogenesis-related protein 5 precursor (PR-5).
CRO_000557	11.6018	10.8929	10.0944	10.5531	9.81306	11.1643	10.063	7.94559	6.98158	9.78564	9.30464	8.95856	10.638	12.0539	10.0788	CRO_000557	cro_scaffold_3066825:44079-52859	-	6e-164	AT1G22800	S-adenosyl-L-methionine-dependent methyltransferases superfamily protein \\ S-adenosyl-L-methionine-dependent methyltransferases superfamily protein; FUNCTIONS IN: methyltransferase activity; INVOLVED IN: metabolic process; LOCATED IN: cellular_component unknown; EXPRESSED IN: 23 plant structures; EXPRESSED DURING: 16 growth stages; CONTAINS InterPro DOMAIN/s: Methyltransferase type 11 (InterPro:…	5e-55	Os12g0203100	Similar to methyltransferase.
CRO_000558	0	0	0	0	0	0	0	0	0	0	0	0	0	0	0	CRO_000558	cro_scaffold_3066825:9478-10337	+
CRO_000559	0	0	0	0	0	0	0	0	0	0	0	0	0	0	0	CRO_000559	cro_scaffold_3066825:10342-10695	+
CRO_000560	0	0	0	0	0	0	0	0	0	0	0	0	0	0	0	CRO_000560	cro_scaffold_2968031:8045-10514	+
CRO_000561	0	0	0	0.05117	0	0	0.128169	0.105665	0.118563	0	0	0	0	0	0	CRO_000561	cro_scaffold_3006898:8542-9410	+
CRO_000562	4.75888	6.32229	3.13548	5.52654	6.50204	6.61441	8.59365	6.62522	6.35964	4.60725	5.25037	4.97366	5.02762	3.88922	6.63092	CRO_000562	cro_scaffold_3040073:9-1108	-	4e-92	AT5G14600	S-adenosyl-L-methionine-dependent methyltransferases superfamily protein \\ S-adenosyl-L-methionine-dependent methyltransferases superfamily protein; FUNCTIONS IN: tRNA (adenine-N1-)-methyltransferase activity; INVOLVED IN: tRNA methylation; LOCATED IN: cellular_component unknown; EXPRESSED IN: 21 plant structures; EXPRESSED DURING: 11 growth stages; CONTAINS InterPro DOMAIN/s: tRNA methyltransfe…	3e-77	Os04g0319600	tRNA methyltransferase complex GCD14 subunit domain containing protein.
CRO_000563	0	0	0	0	0	0	0	0	0	0	0	0	0	0	0	CRO_000563	cro_scaffold_3061313:5858-8396	+
CRO_000564	0.803128	0.126843	0.0992168	2.92637	0.399735	0.437405	5.86391	1.04377	0.462308	0.142437	0.396401	0.689486	0.250855	0.704724	0.349707	CRO_000564	cro_scaffold_3053181:3682-9027	-	7e-32	AT1G14600	Homeodomain-like superfamily protein \\ Homeodomain-like superfamily protein; CONTAINS InterPro DOMAIN/s: Myb, DNA-binding (InterPro:IPR014778), Homeodomain-like (InterPro:IPR009057), Homeodomain-related (InterPro:IPR012287), HTH transcriptional regulator, Myb-type, DNA-binding (InterPro:IPR017930), Myb-like DNA-binding domain, SHAQKYF class (InterPro:IPR006447); BEST Arabidopsis thaliana protein…	1e-38	Os03g0129800	Similar to Putataive InsB from Escherichia coli.
CRO_000565	0	0	0	0	0	0	0	0	0	0	0	0	0	0	0	CRO_000565	cro_scaffold_3053181:18715-21063	-
CRO_000566	0	0	0	0	0	0	0	0	0	0	0	0	0	0	0	CRO_000566	cro_scaffold_3063805:1271-3295	+
CRO_000567	0	0	0	0	0	0	0	0	0	0	0	0	0	0	0	CRO_000567	cro_scaffold_3066162:33806-35700	+
CRO_000568	0	0	0	0	0	0	0	0	0	0	0	0	0	0	0	CRO_000568	cro_scaffold_3066162:29505-32117	+
CRO_000569	0	0	0	0	0	0	0	0	0	0	0	0	0	0	0	CRO_000569	cro_scaffold_3066162:37834-39312	+
CRO_000570	0	0	0	0	0	0	0	0	0	0	0	0	0	0	0	CRO_000570	cro_scaffold_3065231:386-975	-
CRO_000571	0	0	0	0	0	0	0	0	0	0	0.239629	0	0	0	0	CRO_000571	cro_scaffold_2953961:5726-6580	+	4e-16	AT1G60360	RING/U-box superfamily protein \\ RING/U-box superfamily protein; FUNCTIONS IN: zinc ion binding; CONTAINS InterPro DOMAIN/s: Zinc finger, RING-type (InterPro:IPR001841), Zinc finger, C3HC4 RING-type (InterPro:IPR018957); BEST Arabidopsis thaliana protein match is: RING/U-box superfamily protein (TAIR:AT3G19950.1); Has 9982 Blast hits to 9957 proteins in 273 species: Archae - 0; Bacteria - 6; Met…	2e-13	Os06g0101300	Zinc finger, RING/FYVE/PHD-type domain containing protein.
CRO_000572	0	0	0	0	0	0	0	0	0	0	0	0	0	0	0	CRO_000572	cro_scaffold_3064687:3-6519	+
CRO_000573	64.2481	72.3417	44.2987	48.9874	60.3698	74.1154	41.4619	49.4025	39.1837	56.0081	58.4202	73.5903	68.9169	64.1003	68.7162	CRO_000573	cro_scaffold_3066216:16520-18715	+	0	AT2G41900	CCCH-type zinc finger protein with ARM repeat domain \\ CCCH-type zinc finger protein with ARM repeat domain; CONTAINS InterPro DOMAIN/s: Zinc finger, CCCH-type (InterPro:IPR000571), Ankyrin repeat-containing domain (InterPro:IPR020683), Ankyrin repeat (InterPro:IPR002110); BEST Arabidopsis thaliana protein match is: CCCH-type zinc finger protein with ARM repeat domain (TAIR:AT5G12850.1); Has 539…	0	Os03g0698800	Ankyrin domain containing protein.
CRO_000574	0	0	0	0	0	0	0	0	0	0	0	0	0	0	0	CRO_000574	cro_scaffold_3066216:42068-42445	-
CRO_000575	0	0	0	0	0	0	0	0	0	0	0	0	0	0	0	CRO_000575	cro_scaffold_3066216:4785-7028	+
CRO_000576	0	0	0	0	0	0	0	0	0	0	0	0	0	0	0	CRO_000576	cro_scaffold_3066216:12245-13615	-
CRO_000577	20.481	21.3881	19.698	23.8879	19.8677	19.6531	20.9938	14.7352	16.8124	17.1311	18.3529	16.8698	18.8567	19.9255	19.2774	CRO_000577	cro_scaffold_3035388:7586-11453	+	3e-23	AT1G72740	Homeodomain-like/winged-helix DNA-binding family protein \\ Homeodomain-like/winged-helix DNA-binding family protein; FUNCTIONS IN: sequence-specific DNA binding transcription factor activity; INVOLVED IN: nucleosome assembly, regulation of transcription; LOCATED IN: nucleus; EXPRESSED IN: 23 plant structures; EXPRESSED DURING: 14 growth stages; CONTAINS InterPro DOMAIN/s: Winged helix-turn-helix…	1e-37	Os01g0589300	Similar to Single myb histone 1.
CRO_000578	8.62293	11.5593	8.33731	9.12163	10.4911	10.5967	7.49179	8.17123	7.85575	7.65893	8.32423	10.781	8.97785	10.5191	9.79271	CRO_000578	cro_scaffold_3035388:30-6135	-				4e-70	Os03g0431600	Hypothetical conserved gene.
CRO_000579	91.0287	115.725	74.9144	141.096	194.818	140.627	122.149	152.793	166.572	105.111	86.2247	93.3058	93.8031	101.498	112.021	CRO_000579	cro_scaffold_3035388:13273-15256	-
CRO_000580	0.55742	1.16209	1.46907	3.95875	0.55488	0.597831	6.17886	1.12861	5.57885	0.537798	0.31443	0.0665802	1.04465	0.749986	0.699027	CRO_000580	cro_scaffold_3068134:12093-13267	+	7e-89	AT3G21690	MATE efflux family protein \\ MATE efflux family protein; FUNCTIONS IN: antiporter activity, drug transmembrane transporter activity, transporter activity; INVOLVED IN: drug transmembrane transport, transmembrane transport; LOCATED IN: plasma membrane, membrane; EXPRESSED IN: 23 plant structures; EXPRESSED DURING: 13 growth stages; CONTAINS InterPro DOMAIN/s: Multi antimicrobial extrusion protein…	1e-84	Os03g0572900	Multi antimicrobial extrusion protein MatE family protein.
CRO_000581	0	0	0	0	0	0	0	0	0	0	0	0	0	0	0	CRO_000581	cro_scaffold_3067261:2705-6832	+
CRO_000582	13.1445	12.355	11.481	7.45605	9.37142	8.57277	10.399	9.85618	14.2331	12.0366	12.5647	10.5022	10.7524	10.6923	10.9149	CRO_000582	cro_scaffold_2962660:5414-7031	-				6e-101	Os03g0820900	Cellular retinaldehyde-binding/triple function, C-terminal domain containing protein.
CRO_000583	40.8548	39.3608	45.4581	41.8845	43.7504	41.7821	49.2631	37.8152	36.6264	53.1181	58.0189	49.046	48.7642	49.9007	47.1239	CRO_000583	cro_scaffold_2993484:6227-11644	+	0	AT1G63050	MBOAT (membrane bound O-acyl transferase) family protein \\ MBOAT (membrane bound O-acyl transferase) family protein; FUNCTIONS IN: acyltransferase activity; INVOLVED IN: biological_process unknown; LOCATED IN: endomembrane system, membrane; EXPRESSED IN: 23 plant structures; EXPRESSED DURING: 12 growth stages; CONTAINS InterPro DOMAIN/s: Membrane bound O-acyl transferase, MBOAT (InterPro:IPR0042…	0	Os02g0676000	Membrane bound O-acyl transferase, MBOAT family protein.
CRO_000584	99.7731	128.986	78.58	124.37	97.8883	134.225	114.758	115.803	92.5736	86.501	85.1533	128.694	102.025	135.105	120.893	CRO_000584	cro_scaffold_3002766:3160-11275	+	0	STRS1	DEA(D/H)-box RNA helicase family protein \\ STRESS RESPONSE SUPPRESSOR 1 (STRS1); FUNCTIONS IN: helicase activity, nucleic acid binding, ATP-dependent helicase activity, ATP binding; EXPRESSED IN: 24 plant structures; EXPRESSED DURING: 13 growth stages; CONTAINS InterPro DOMAIN/s: RNA helicase, DEAD-box type, Q motif (InterPro:IPR014014), DNA/RNA helicase, DEAD/DEAH box type, N-terminal (InterPro…	0	Os07g0301200	Similar to RNA helicase (Fragment).
CRO_000585	0	0.0717509	0.112247	0.0300972	0.113058	0.228393	0.0376934	0.0310751	0.0697365	0.0644574	0.128132	0.339147	0	0.265759	0.11869	CRO_000585	cro_scaffold_3002766:11492-12621	+
CRO_000586	0	0	0	0	0	0	0	0	0	0	0	0	0	0	0	CRO_000586	cro_scaffold_3070557:20354-23540	-
CRO_000587	0	0	0	0	0	0	0	0	0	0	0	0	0	0	0	CRO_000587	cro_scaffold_3070557:10086-12174	-
CRO_000588	0	0	0	0	0	0	0	0	0	0	0	0	0	0	0	CRO_000588	cro_scaffold_2989832:7406-8238	-
CRO_000589	0	0	0	0	0	0	0	0	0	0	0	0	0	0	0	CRO_000589	cro_scaffold_2989832:6846-7229	-
CRO_000590	0	0	0	0	0	0	0	0	0	0.117657	0	0.0412706	0	0	0.0481445	CRO_000590	cro_scaffold_2989832:1634-5807	-
CRO_000591	0	0	0	0	0	0	0	0	0	0	0	0	0	0	0	CRO_000591	cro_scaffold_2998969:1144-2752	-	6e-33	EMS1	Leucine-rich repeat transmembrane protein kinase \\ Encodes EMS1 (EXCESS MICROSPOROCYTES1), a putative leucine-rich repeat receptor protein kinase that controls somatic and reproductive cell fates in Arabidopsis anther. \\ EXCESS MICROSPOROCYTES1 (EMS1); CONTAINS InterPro DOMAIN/s: Protein kinase, ATP binding site (InterPro:IPR017441), Serine/threonine-protein kinase domain (InterPro:IPR002290), …	2e-34	Os11g0569600	Similar to Receptor kinase-like protein.
CRO_000592	0	0	0	0	0	0	0	0	0	0	0	0	0	0	0	CRO_000592	cro_scaffold_3059946:1612-2133	+
CRO_000593	0.720664	0.439017	0.915731	0.695691	0.66614	0.672846	0.820023	0.295769	0.616332	0.525854	0.914655	0.50725	0.675294	0.451688	0.699324	CRO_000593	cro_scaffold_3059946:4310-19981	+	1e-42	RA-5	RAS 5 \\ Belongs to the Rab1 GTPase subfamily. This small GTP-binding protein is required in ER to Golgi transportation. \\ RAS 5 (RA-5); FUNCTIONS IN: GTP binding; INVOLVED IN: response to cadmium ion, ER to Golgi vesicle-mediated transport; LOCATED IN: plasma membrane, vacuole; EXPRESSED IN: 24 plant structures; EXPRESSED DURING: 13 growth stages; CONTAINS InterPro DOMAIN/s: Ras GTPase (InterPr…	2e-79	Os03g0146000	Similar to RAB1X.
CRO_000594	0	0	0	0	0	0	0	0	0	0	0	0	0	0	0	CRO_000594	cro_scaffold_3055482:4058-8013	+
CRO_000595	21.5095	18.474	22.822	29.9676	16.1123	14.5386	29.5091	13.0497	19.0817	18.0046	19.0518	16.7554	21.8405	17.2959	20.6738	CRO_000595	cro_scaffold_3031007:146-1923	-				2e-61	Os03g0279400	Similar to predicted protein.
CRO_000596	0	0	0	0	0	0	0	0	0	0	0	0	0	0	0	CRO_000596	cro_scaffold_3057453:8733-9160	+
CRO_000597	8.93817	11.4644	7.40597	15.9341	6.65062	7.80691	14.6522	6.8179	7.15119	6.22554	9.24341	13.2642	10.4905	15.4483	14.4356	CRO_000597	cro_scaffold_3059005:11033-15064	-
CRO_000598	0	0	0	0	0	0	0	0	0	0	0	0	0	0	0	CRO_000598	cro_scaffold_3056229:30317-33472	-
CRO_000599	2.1981	2.89532	1.84653	2.07949	3.10709	3.18257	1.90401	1.8223	1.68032	1.75896	1.85987	3.07183	1.81255	2.66171	2.366	CRO_000599	cro_scaffold_3022697:10456-16035	+	0	AT1G49980	DNA/RNA polymerases superfamily protein \\ DNA/RNA polymerases superfamily protein; FUNCTIONS IN: damaged DNA binding, DNA-directed DNA polymerase activity; INVOLVED IN: DNA repair; LOCATED IN: membrane; EXPRESSED IN: 22 plant structures; EXPRESSED DURING: 13 growth stages; CONTAINS InterPro DOMAIN/s: DNA polymerase, Y-family, little finger domain (InterPro:IPR017961), DNA-repair protein, UmuC-li…	8e-179	Os03g0616300	Similar to DNA polymerase kappa (EC 2.7.7.7) (DINB protein) (DINP). Splice isoform 4.
CRO_000600	26.6658	27.3924	25.7338	31.6383	28.7749	27.8705	27.1741	22.5684	24.477	26.7445	24.1741	24.8916	24.756	25.4041	27.0704	CRO_000600	cro_scaffold_3022697:16901-22793	+	2e-18	AT3G19650	cyclin-related \\ cyclin-related; FUNCTIONS IN: molecular_function unknown; INVOLVED IN: biological_process unknown; LOCATED IN: cellular_component unknown; EXPRESSED IN: 23 plant structures; EXPRESSED DURING: 13 growth stages; Has 5668 Blast hits to 3895 proteins in 309 species: Archae - 0; Bacteria - 250; Metazoa - 3167; Fungi - 631; Plants - 477; Viruses - 7; Other Eukaryotes - 1136 (source: N…	3e-58	LOC_Os10g21020.1	Similar to predicted protein.
CRO_000601	9.10624	9.85499	7.61909	11.1881	13.9062	13.2658	8.03622	12.6134	10.2455	9.24963	9.80636	13.766	10.3753	11.7133	10.057	CRO_000601	cro_scaffold_3022697:5127-7841	-				1e-50	Os02g0296800	Cobalamin (vitamin B12) biosynthesis CbiX domain containing protein.
CRO_000602	6.7262	7.47612	5.9228	8.44306	8.35686	9.89019	8.10672	8.26077	7.12649	5.53223	6.86794	10.3521	8.93283	8.14307	8.58819	CRO_000602	cro_scaffold_3022697:23194-26587	-	0	AT3G19630	Radical SAM superfamily protein \\ Radical SAM superfamily protein; FUNCTIONS IN: iron-sulfur cluster binding, catalytic activity, RNA methyltransferase activity; INVOLVED IN: rRNA processing; LOCATED IN: cytoplasm; EXPRESSED IN: 23 plant structures; EXPRESSED DURING: 14 growth stages; CONTAINS InterPro DOMAIN/s: Ribosomal RNA large subunit methyltransferase RlmN; (InterPro:IPR004383), Radical SA…	3e-177	Os03g0202300	Similar to radical SAM domain-containing protein.
CRO_000603	5.13015	12.0996	5.18282	19.3046	32.5699	33.3563	11.8046	27.2308	5.14494	7.95812	14.9514	18.7914	9.72118	14.7051	7.26738	CRO_000603	cro_scaffold_3022697:27287-27737	-
CRO_000604	6.64386	16.0463	7.74469	8.38318	7.86848	2.94613	4.66433	4.96402	9.33553	3.49504	5.86656	0.427305	7.4707	6.42774	10.5036	CRO_000604	cro_scaffold_3022697:30827-33421	-	0	AT3G19620	Glycosyl hydrolase family protein \\ Glycosyl hydrolase family protein; FUNCTIONS IN: hydrolase activity, hydrolyzing O-glycosyl compounds; INVOLVED IN: carbohydrate metabolic process; LOCATED IN: cell wall; EXPRESSED IN: 14 plant structures; EXPRESSED DURING: LP.04 four leaves visible, 4 anthesis, LP.10 ten leaves visible, C globular stage, petal differentiation and expansion stage; CONTAINS Int…	0	Os02g0752200	Similar to Beta-D-xylosidase.
CRO_000605	0.139403	0.247689	0.154994	0.277061	0.156114	0.0876031	0.624577	0.0572126	0.16049	0.103839	0.235904	0.140491	0.212269	0.107032	0.0910505	CRO_000605	cro_scaffold_3022697:34782-39711	+	1e-53	AT1G08760	Plant protein of unknown function (DUF936) \\ Plant protein of unknown function (DUF936); FUNCTIONS IN: molecular_function unknown; INVOLVED IN: biological_process unknown; LOCATED IN: cellular_component unknown; EXPRESSED IN: cultured cell; CONTAINS InterPro DOMAIN/s: Protein of unknown function DUF936, plant (InterPro:IPR010341); BEST Arabidopsis thaliana protein match is: Plant protein of unkn…	1e-43	Os07g0588300	Hypothetical conserved gene.
CRO_000606	0	0	0	0	0	0	0	0	0	0	0	0	0	0	0	CRO_000606	cro_scaffold_3059102:24875-26155	+
CRO_000607	0	0	0	0	0	0	0	0	0	0	0	0	0	0	0	CRO_000607	cro_scaffold_3059102:4792-5511	-
CRO_000608	0	0	0	0	0	0	0	0	0	0	0	0	0	0	0	CRO_000608	cro_scaffold_3059102:6974-11776	-
CRO_000609	0.0530318	0	0	0	0	0	0	0	0	0	0	0	0	0	0	CRO_000609	cro_scaffold_3051693:2688-4765	+
CRO_000610	54.4378	39.1461	56.0192	50.2464	27.1897	28.4853	64.3404	35.9938	58.036	39.529	38.429	30.1971	53.1533	45.2966	59.4781	CRO_000610	cro_scaffold_3058444:12738-15325	+	1e-104	AT5G43060	Granulin repeat cysteine protease family protein \\ Granulin repeat cysteine protease family protein; FUNCTIONS IN: cysteine-type peptidase activity, cysteine-type endopeptidase activity; INVOLVED IN: response to salt stress; LOCATED IN: vacuole; EXPRESSED IN: 24 plant structures; EXPRESSED DURING: 15 growth stages; CONTAINS InterPro DOMAIN/s: Peptidase C1A, papain (InterPro:IPR013128), Proteinas…	2e-100	Os05g0508300	Similar to Papain-like cysteine peptidase XBCP3.
CRO_000611	24.3238	20.5916	27.7109	7.47167	6.60473	6.21249	10.4606	9.58688	10.2408	19.0976	16.4118	12.9035	17.0272	11.2894	16.987	CRO_000611	cro_scaffold_3058444:26803-31057	+	2e-30	AT1G29240	Protein of unknown function (DUF688) \\ Protein of unknown function (DUF688); CONTAINS InterPro DOMAIN/s: Protein of unknown function DUF688 (InterPro:IPR007789); BEST Arabidopsis thaliana protein match is: Protein of unknown function (DUF688) (TAIR:AT2G34170.2); Has 97 Blast hits to 87 proteins in 12 species: Archae - 0; Bacteria - 2; Metazoa - 0; Fungi - 2; Plants - 93; Viruses - 0; Other Eukar…	1e-24	Os01g0758900	Protein of unknown function DUF688 family protein.
CRO_000612	0	0	0	0	0	0	0	0	0	0	0	0	0	0	0	CRO_000612	cro_scaffold_3058444:37014-37982	-
CRO_000613	0	0	0	0	0	0	0	0	0	0	0	0	0	0	0	CRO_000613	cro_scaffold_3058444:2909-8184	-
CRO_000614	31.8373	31.9301	25.957	42.6763	21.8084	22.8652	23.2795	15.2485	9.38088	21.486	18.1576	25.0776	33.2545	31.028	36.0827	CRO_000614	cro_scaffold_2923780:110-2050	+				5e-45	Os11g0525600	Similar to Alpha-mannosidase.
CRO_000615	14.9909	19.8807	10.4048	21.7429	25.0609	26.272	13.976	20.6647	11.98	14.9048	18.6551	29.4897	22.0179	28.4504	21.3265	CRO_000615	cro_scaffold_2973278:7704-13086	+	7e-75	at2g14695		8e-93	Os02g0614100	Protein of unknown function DUF250 domain containing protein.
CRO_000616	11.3197	11.6595	11.09	17.4504	12.9339	12.3713	14.3084	11.3114	10.8789	11.9826	12.1597	16.4893	13.4663	15.2878	14.0925	CRO_000616	cro_scaffold_3003380:171-767	+	4e-30	AT5G24940	Protein phosphatase 2C family protein \\ Protein phosphatase 2C family protein; FUNCTIONS IN: protein serine/threonine phosphatase activity, catalytic activity; INVOLVED IN: protein amino acid dephosphorylation; LOCATED IN: protein serine/threonine phosphatase complex; EXPRESSED IN: 6 plant structures; EXPRESSED DURING: L mature pollen stage, M germinated pollen stage, 4 anthesis, petal different…	5e-31	Os02g0149800	Protein phosphatase 2C family protein.
CRO_000617	0	0	0	0	0	0	0	0	0	0	0	0	0	0	0	CRO_000617	cro_scaffold_3052837:43668-45917	+
CRO_000618	0	0.118035	0	0	0	0	0	0	0	0	0	0	0	0	0	CRO_000618	cro_scaffold_3052837:30324-35773	+
CRO_000619	0	0	0	0	0	0	0	0	0	0	0	0	0	0	0	CRO_000619	cro_scaffold_3052837:13766-16779	+
CRO_000620	0	0	0	0	0	0	0	0	0	0	0	0	0	0	0	CRO_000620	cro_scaffold_2962040:4275-10183	-	1e-59	AGD2	Pyridoxal phosphate (PLP)-dependent transferases superfamily protein \\ Involved in disease resistance against Pseudomonas syringae. mutants have elevated SA levels, a low level of spontaneous cell death, callose deposition, and enlarged cells in leaves. genetically maps on chr 4 between L23H3 and nga1139. \\ ABERRANT GROWTH AND DEATH 2 (AGD2); FUNCTIONS IN: transaminase activity, copper ion bind…	1e-59	Os03g0299900	Similar to Plastid aminotransferase (Fragment).
CRO_000621	0	0	0	0	0	0	0	0	0	0	0	0	0	0	0	CRO_000621	cro_scaffold_2962040:17197-17760	-
CRO_000622	0	0	0	0	0	0	0	0	0	0	0	0	0	0	0	CRO_000622	cro_scaffold_3065929:2381-11405	+
CRO_000623	27.4235	29.9757	23.6655	33.7061	33.4524	35.4136	27.6256	31.8558	23.7851	26.4871	24.7506	29.8152	30.5894	33.8753	32.7817	CRO_000623	cro_scaffold_3001193:384-15368	-	2e-149	AT1G78930	Mitochondrial transcription termination factor family protein \\ Mitochondrial transcription termination factor family protein; FUNCTIONS IN: molecular_function unknown; INVOLVED IN: biological_process unknown; LOCATED IN: chloroplast; EXPRESSED IN: 22 plant structures; EXPRESSED DURING: 13 growth stages; CONTAINS InterPro DOMAIN/s: Mitochodrial transcription termination factor-related (InterPro:…	0	Os02g0537900	Similar to Vacuolar-type H -translocating inorganic pyrophosphatase (EC 3.6.1.1).
CRO_000624	0	0	0	0	0	0	0	0	0	0	0.017065	0	0	0	0	CRO_000624	cro_scaffold_3001193:18047-20408	-	2e-164	AT5G35390	Leucine-rich repeat protein kinase family protein \\ Encodes a member of the receptor-like kinase family of genes. In pollen tubes, it accumulates in the plasma membrane of the apical growing tip through the process of exocytosis. \\ Leucine-rich repeat protein kinase family protein; FUNCTIONS IN: protein serine/threonine kinase activity, kinase activity, ATP binding; INVOLVED IN: transmembrane r…	8e-136	Os08g0521200	Similar to Receptor-like protein kinase 1.
CRO_000625	0	0	0	0	0	0	0	0	0	0	0	0	0	0	0	CRO_000625	cro_scaffold_2971847:481-3497	+
CRO_000626	94.0391	107.606	95.2699	83.9471	100.83	91.6482	89.8132	146.515	124.677	84.6221	95.8564	82.3413	94.1682	84.0429	111.644	CRO_000626	cro_scaffold_3069586:28905-35198	-				2e-79	Os07g0204500	Survival protein SurE family protein.
CRO_000627	0	0	0	0	0	0	0	0	0	0	0	0	0	0	0	CRO_000627	cro_scaffold_3069575:58-1823	+
CRO_000628	195.709	181.884	194.498	181.576	196.555	211.161	141.891	174.66	110.447	200.219	182.522	200.168	207.947	208.673	220.252	CRO_000628	cro_scaffold_3069575:5533-10728	+	2e-129	APX3	ascorbate peroxidase 3 \\ Encodes a microsomal ascorbate peroxidase APX3. Ascorbate peroxidases are enzymes that scavenge hydrogen peroxide in plant cells. Eight types of APX have been described for Arabidopsis: three cytosolic (APX1, APX2, APX6), two chloroplastic types (stromal sAPX, thylakoid tAPX), and three microsomal (APX3, APX4, APX5) isoforms. The APX3 protein interacts with AKR2 (ankyrin…	1e-124	Os04g0223300	Similar to Peroxisome type ascorbate peroxidase.
CRO_000629	0	0	0	0	0	0	0	0	0	0	0	0	0	0	0	CRO_000629	cro_scaffold_3069575:2170-4444	-
CRO_000630	0	0	0	0	0	0	0	0	0	0	0	0	0	0	0	CRO_000630	cro_scaffold_3057364:24408-26618	+
CRO_000631	0	0	0	0	0	0	0	0	0	0	0	0	0	0	0	CRO_000631	cro_scaffold_3057364:25467-25847	-
CRO_000632	0	0	0	0	0	0	0	0	0.131457	0	0	0	0	0	0	CRO_000632	cro_scaffold_3062783:2878-4429	+
CRO_000633	0	0	0	0	0	0	0	0	0	0	0	0	0	0	0	CRO_000633	cro_scaffold_3051089:203-1081	+
CRO_000634	588.988	270.389	894.667	1222.14	337.47	445.821	819.427	322.361	461.633	714.564	931.686	460.499	1172.24	805.468	796.763	CRO_000634	cro_scaffold_3051089:18734-20113	+	1e-123	GAMMA-TIP	gamma tonoplast intrinsic protein \\ Encodes a tonoplast intrinsic protein, which functions as water channel. It has also been shown to be able to facilitate the transport of urea and hydrogen peroxide. Highly expressed in vascular tissues of the root, stem, cauline leaves and flowers but not in the apical meristems. \\ gamma tonoplast intrinsic protein (GAMMA-TIP); FUNCTIONS IN: water channel ac…	5e-115	Os03g0146100	Tonoplast intrinsic protein (Tonoplast water channel).
CRO_000635	0	0	0	0	0	0	0	0	0	0	0	0	0	0	0	CRO_000635	cro_scaffold_3034887:5645-6751	-
CRO_000636	0.300612	0.356082	0.222822	0.119492	0.374053	0.831202	0.224475	0.308437	0.138434	0.0639773	0.699476	0.673241	0.563374	0.593503	0.157075	CRO_000636	cro_scaffold_3055294:2731-3267	-
CRO_000637	0	0	0	0.0216928	0	0.0274359	0	0	0	0	0	0	0.0255689	0	0	CRO_000637	cro_scaffold_3055294:3302-5116	-	9e-23	AT2G01050	zinc ion binding;nucleic acid binding \\ zinc ion binding;nucleic acid binding; FUNCTIONS IN: zinc ion binding, nucleic acid binding; INVOLVED IN: biological_process unknown; LOCATED IN: cellular_component unknown; CONTAINS InterPro DOMAIN/s: Zinc finger, CCHC-type (InterPro:IPR001878); BEST Arabidopsis thaliana protein match is: unknown protein (TAIR:AT3G31430.1); Has 369 Blast hits to 365 prote…
CRO_000638	15.6768	14.6549	11.0967	17.2628	19.2959	20.2356	17.8231	17.9107	19.5116	12.4438	11.6513	13.9488	13.6973	13.5701	14.9438	CRO_000638	cro_scaffold_3060916:27508-30835	-
CRO_000639	0	0	0	0	0	0	0	0	0	0	0	0	0	0	0	CRO_000639	cro_scaffold_3060916:14339-15358	-	2e-11	ASK2	E3 ubiquitin ligase SCF complex subunit SKP1/ASK1 family protein \\ Similar to SKP1 in yeast and humans which are involved in mitotic cell cycle control and ubiquitin mediated proteolysis. \\ E3 ubiquitin ligase SCF complex subunit SKP1/ASK1 family protein; CONTAINS InterPro DOMAIN/s: E3 ubiquitin ligase, SCF complex, Skp subunit (InterPro:IPR016897), SKP1 component, dimerisation (InterPro:IPR016…
CRO_000640	0	0	0	0	0	0	0	0	0	0	0	0	0	0	0	CRO_000640	cro_scaffold_3028502:5179-7205	+
CRO_000641	0	0	0	0	0	0	0	0	0	0	0	0	0	0	0	CRO_000641	cro_scaffold_3028502:10343-10947	+
CRO_000642	25.6604	23.7205	19.4571	29.6156	26.4432	30.463	31.2215	24.643	16.0332	20.0715	17.6554	21.5088	31.1516	31.4815	32.6473	CRO_000642	cro_scaffold_3027881:9615-13753	+				2e-125	Os02g0709200	Similar to Histidinol-phosphate aminotransferase, chloroplast precursor (EC 2.6.1.9) (Imidazole acetol-phosphate transaminase).
CRO_000643	0	0	0	0	0	0	0	0	0	0	0	0	0	0	0	CRO_000643	cro_scaffold_3027881:7455-8698	-
CRO_000644	11.9057	10.6092	14.5571	12.1561	12.1638	10.5263	13.9911	14.8552	15.8777	18.8788	15.0337	10.2513	9.46959	9.02697	10.699	CRO_000644	cro_scaffold_3028371:16620-25862	-	0	AT1G35510	O-fucosyltransferase family protein \\ O-fucosyltransferase family protein; FUNCTIONS IN: molecular_function unknown; INVOLVED IN: biological_process unknown; LOCATED IN: chloroplast; EXPRESSED IN: 22 plant structures; EXPRESSED DURING: 13 growth stages; CONTAINS InterPro DOMAIN/s: GDP-fucose protein O-fucosyltransferase (InterPro:IPR019378); BEST Arabidopsis thaliana protein match is: O-fucosylt…	0	Os05g0459600	Hypothetical conserved gene.
CRO_000645	0	0	0	0	0	0	0	0	0	0	0	0	0	0	0	CRO_000645	cro_scaffold_3028371:5621-14192	+
CRO_000646	0	0	0	0	0	0	0	0	0	0	0	0	0	0	0	CRO_000646	cro_scaffold_3028371:5310-6927	-
CRO_000647	0	0	0	0	0	0	0	0	0	0	0	0	0	0	0	CRO_000647	cro_scaffold_3039068:22533-23220	+
CRO_000648	1.05875	1.06231	0.615512	1.28731	1.17792	1.69074	0.930118	0.460085	0.458883	1.32545	0.948532	0.892668	0.758663	1.03833	0.91118	CRO_000648	cro_scaffold_3039068:27-2352	-	2e-45	BON3	Calcium-dependent phospholipid-binding Copine family protein \\ Encodes a copine-like protein, which is a member of a newly identified class of calcium-dependent, phospholipid binding proteins that are present in a wide range of organisms. Overexpression of this gene suppresses bon1-1 phenotypes. Double mutant analyses with bon1-1 suggest that BON1 and BON3 have overlapping functions in maintaini…	1e-34	Os05g0373300	Similar to predicted protein.
CRO_000649	2.62628	2.23984	1.81689	2.78383	3.74719	1.76042	1.13309	1.29343	1.29005	2.23573	1.25922	1.25477	2.21485	1.68996	1.37228	CRO_000649	cro_scaffold_3039068:7086-10865	-	6e-36	BON3	Calcium-dependent phospholipid-binding Copine family protein \\ Encodes a copine-like protein, which is a member of a newly identified class of calcium-dependent, phospholipid binding proteins that are present in a wide range of organisms. Overexpression of this gene suppresses bon1-1 phenotypes. Double mutant analyses with bon1-1 suggest that BON1 and BON3 have overlapping functions in maintaini…	2e-27	Os05g0373300	Similar to predicted protein.
CRO_000650	0	0	0	0	0	0.149458	0.0739984	0.122011	0	0.126541	0	0.0665802	0	0	0	CRO_000650	cro_scaffold_3039068:3258-6247	+
CRO_000651	0	0	0	0	0	0	0	0.162383	0	0.0842054	0	0	0	0.260385	0	CRO_000651	cro_scaffold_3039068:1458-3171	+
CRO_000652	0	0	0	0	0	0	0	0	0	0	0	0	0	0	0	CRO_000652	cro_scaffold_3039068:12372-14588	+
CRO_000653	13.3919	23.4043	10.9348	7.93078	13.7221	11.3375	5.56817	11.2405	12.362	11.8379	11.6637	12.8364	11.1891	13.9527	13.3948	CRO_000653	cro_scaffold_3013649:5394-6821	-	1e-78	HSFC1	heat shock transcription factor C1 \\ member of Heat Stress Transcription Factor (Hsf) family \\ heat shock transcription factor C1 (HSFC1); FUNCTIONS IN: DNA binding, sequence-specific DNA binding transcription factor activity; INVOLVED IN: regulation of transcription, DNA-dependent; LOCATED IN: nucleus; EXPRESSED IN: 14 plant structures; EXPRESSED DURING: LP.06 six leaves visible, LP.04 four le…	2e-55	Os02g0232000	Similar to Heat shock transcription factor 29 (Fragment).
CRO_000654	85.5144	72.5705	54.3019	66.7013	77.9726	74.6025	48.9999	31.6548	48.0904	88.4465	76.0743	81.6451	55.0415	62.3023	80.7909	CRO_000654	cro_scaffold_3070558:2976-9856	+	2e-33	AT3G28020	BEST Arabidopsis thaliana protein match is: DNA binding;ATP binding (TAIR:AT3G48770.1); Has 66 Blast hits to 55 proteins in 9 species: Archae - 0; Bacteria - 0; Metazoa - 0; Fungi - 0; Plants - 66; Viruses - 0; Other Eukaryotes - 0 (source: NCBI BLink).	0	Os11g0514000	Os11g0514000
CRO_000655	3.34716	2.14476	2.99296	30.5631	1.1741	1.47439	43.3232	0.680315	3.61126	2.19812	1.42954	1.99898	2.00134	1.45454	1.06602	CRO_000655	cro_scaffold_3063680:23684-27133	+	1e-18	AT2G42110	unknown protein; Has 27 Blast hits to 27 proteins in 11 species: Archae - 0; Bacteria - 0; Metazoa - 0; Fungi - 0; Plants - 25; Viruses - 0; Other Eukaryotes - 2 (source: NCBI BLink).
CRO_000656	0	0	0	0	0	0	0	0	0	0	0	0	0	0	0	CRO_000656	cro_scaffold_2977834:12350-12751	-
CRO_000657	0	0	0	0	0	0	0	0	0	0	0	0	0	0	0	CRO_000657	cro_scaffold_2977834:7982-12150	-
CRO_000658	6.25141	5.39904	5.23981	6.10218	11.8945	7.87686	14.3391	22.7336	40.6679	10.7109	6.96334	13.8232	17.9443	10.5543	8.8484	CRO_000658	cro_scaffold_3034955:101-610	-
CRO_000659	0	0	0	0	0	0	0	0	0	0	0	0	0	0	0	CRO_000659	cro_scaffold_3068254:925-3552	+
CRO_000660	0	0	0	0	0	0	0	0	0	0	0	0	0	0	0	CRO_000660	cro_scaffold_2959821:1021-1733	+
CRO_000661	0	0	0	0	0	0	0	0	0	0	0	0	0	0	0	CRO_000661	cro_scaffold_3068227:5357-10026	-
CRO_000662	22.9383	17.4993	25.2957	12.9703	5.60602	7.20505	18.8518	1.62789	3.9806	20.5306	19.9944	12.5371	19.3027	11.2952	16.1112	CRO_000662	cro_scaffold_3068227:10735-16102	-	6e-54	AT1G63080	Pentatricopeptide repeat (PPR) superfamily protein \\ Transacting siRNA generating locus. Is targeted by TAS2-derived ta-siR2140 for cleavage. \\ Pentatricopeptide repeat (PPR) superfamily protein; INVOLVED IN: biological_process unknown; LOCATED IN: mitochondrion; EXPRESSED IN: 23 plant structures; EXPRESSED DURING: 13 growth stages; CONTAINS InterPro DOMAIN/s: Pentatricopeptide repeat (InterPro…	0	Os02g0170000	Conserved hypothetical protein.
CRO_000663	0	0	0	0	0	0	0	0	0	0	0	0	0	0	0	CRO_000663	cro_scaffold_2982380:2106-2426	-
CRO_000664	0	0	0	0	0	0.0614815	0	0	0	0	0	0.0547774	0.114595	0	0	CRO_000664	cro_scaffold_3061864:22844-23826	-	2e-22	AT5G65490	FUNCTIONS IN: molecular_function unknown; INVOLVED IN: biological_process unknown; LOCATED IN: chloroplast; EXPRESSED IN: 22 plant structures; EXPRESSED DURING: 13 growth stages; CONTAINS InterPro DOMAIN/s: SGT1 (InterPro:IPR010770); Has 1807 Blast hits to 1807 proteins in 277 species: Archae - 0; Bacteria - 0; Metazoa - 736; Fungi - 347; Plants - 385; Viruses - 0; Other Eukaryotes - 339 (source:…	4e-19	Os08g0447200	SGT1 family protein.
CRO_000665	17.4634	19.0047	13.661	14.2757	20.0867	17.1866	14.8068	13.7772	15.2316	15.9171	16.6559	19.9008	19.0239	24.3122	27.9874	CRO_000665	cro_scaffold_409879:331-3208	-	3e-80	AT5G11850	Protein kinase superfamily protein \\ Protein kinase superfamily protein; FUNCTIONS IN: protein serine/threonine/tyrosine kinase activity, kinase activity; INVOLVED IN: protein amino acid phosphorylation; LOCATED IN: plasma membrane; EXPRESSED IN: 24 plant structures; EXPRESSED DURING: 13 growth stages; CONTAINS InterPro DOMAIN/s: Protein kinase, ATP binding site (InterPro:IPR017441), Protein kin…	1e-83	Os03g0160100	Similar to EDR1 (Fragment).
CRO_000666	65.5717	61.7393	62.9384	52.6989	58.3801	58.2822	60.6895	60.6403	71.6818	67.744	65.5128	59.9001	55.3975	57.8596	57.9261	CRO_000666	cro_scaffold_3044998:12914-17706	-				7e-138	Os04g0414100	Ovarian tumour, otubain domain containing protein.
CRO_000667	0	0	0.0984819	0.237656	0	0	0	0	0.0917766	0.0848291	0	0	0.186748	0.174876	0.104135	CRO_000667	cro_scaffold_3057751:9542-9946	+
CRO_000668	0	0	0	0	0	0	0	0	0	0	0	0	0.100044	0	0	CRO_000668	cro_scaffold_3057751:11372-12959	+	3e-39	ATMG00570.1	Sec-independent periplasmic protein translocase \\ encodes a protein of unknown function. The transcript has extensive RNA editing at the 3' end. Protein has orthologous in other plants and sequence is similar to E. coli ORFs orf154 and orf131, both of unknown function. So far, similar proteins are found only in plants and prokaryotes. \\ Sec-independent periplasmic protein translocase; FUNCTIONS…	6e-39	loc_os12g33962
CRO_000669	0	0	0	0.0291404	0	0	0	0	0	0	0.0310147	0.0328366	0	0	0	CRO_000669	cro_scaffold_3057751:13838-15147	+	4e-170	ATMG01190.1	ATP synthase subunit 1 \\ ATPase subunit 1 \\ ATP synthase subunit 1 (ATP1); FUNCTIONS IN: copper ion binding, cobalt ion binding, zinc ion binding; INVOLVED IN: response to oxidative stress; LOCATED IN: mitochondrion, cell wall; EXPRESSED IN: cotyledon, guard cell, seed, leaf; CONTAINS InterPro DOMAIN/s: ATPase, alpha/beta subunit, nucleotide-binding domain, active site (InterPro:IPR020003), ATP…	2e-171	loc_os09g08910
CRO_000670	0.116977	0.11085	0	0	0.116444	0.117617	0.232934	0.192035	0	0.099582	0.197954	0.314374	0	0.102645	0.122245	CRO_000670	cro_scaffold_3057751:437-808	+	4e-50	ATMG00980.1	Ribosomal protein S12/S23 family protein \\ ribosomal protein L2 \\ RPSL2; FUNCTIONS IN: structural constituent of ribosome; INVOLVED IN: translation; LOCATED IN: mitochondrial large ribosomal subunit; CONTAINS InterPro DOMAIN/s: Ribosomal protein S12/S23 (InterPro:IPR006032), Nucleic acid-binding, OB-fold (InterPro:IPR012340), Nucleic acid-binding, OB-fold-like (InterPro:IPR016027), Ribosomal pr…	2e-50	loc_os12g34062
CRO_000671	0	0.0904095	0	0	0.189945	0.287786	0	0.0783123	0.175743	0.0812193	0.242178	0.427341	0	0.251152	0.0997036	CRO_000671	cro_scaffold_3057751:8155-8896	+
CRO_000672	0	0	0	0	0	0	0	0	0	0	0	0	0	0	0	CRO_000672	cro_scaffold_3057751:10034-10647	-
CRO_000673	0.10269	0.291933	0.405956	0.0816377	0	0.103251	0	0.168581	0.094579	0.0874193	0	0	0	0.180216	0.107315	CRO_000673	cro_scaffold_3057751:3110-3989	-
CRO_000674	0	0	0	0	0	0	0	0	0	0	0	0	0	0	0	CRO_000674	cro_scaffold_3067266:7593-8042	+	1e-40	PRB1	basic pathogenesis-related protein 1 \\ pathogenesis related protein, encodes a basic PR1-like protein. Expresses in flowers, roots, and not in leaves and responses to ethylene and methyl jasmonate. Salicylic acid represses gene expression. \\ basic pathogenesis-related protein 1 (PRB1); FUNCTIONS IN: molecular_function unknown; INVOLVED IN: response to ethylene stimulus, response to jasmonic aci…	4e-37	Os07g0129300	Similar to PR1a protein.
CRO_000675	0	0	0	0	0	0	0	0	0	0	0	0	0	0	0	CRO_000675	cro_scaffold_3061560:3-2381	-
CRO_000676	0	0	0	0	0	0	0	0	0	0	0	0	0	0	0	CRO_000676	cro_scaffold_3064246:6297-8293	+
CRO_000677	0.0714919	0.0677471	0.353279	0.596772	0	0.287531	0.42708	0	0.823063	0.0608606	0.181473	0	0.502433	1.03508	1.56894	CRO_000677	cro_scaffold_3011102:55-2695	-	2e-28	AT3G01680	CONTAINS InterPro DOMAIN/s: Mediator complex subunit Med28 (InterPro:IPR021640); BEST Arabidopsis thaliana protein match is: unknown protein (TAIR:AT3G01670.1); Has 122 Blast hits to 112 proteins in 13 species: Archae - 0; Bacteria - 0; Metazoa - 0; Fungi - 0; Plants - 122; Viruses - 0; Other Eukaryotes - 0 (source: NCBI BLink).
CRO_000678	0	0.0811958	0.169364	0.136236	0.0852937	0	0.0853102	0.210994	0	0	0.144998	0.153516	0.0802897	0.150371	0	CRO_000678	cro_scaffold_3010755:49-1750	-				2e-34	Os11g0479232	Similar to Gpi16 subunit, GPI transamidase component family protein, expressed.
CRO_000679	0	0	0	0	0	0	0	0	0	0	0	0	0	0	0	CRO_000679	cro_scaffold_3010755:3605-3973	-	1e-31	XTH6	xyloglucan endotransglucosylase/hydrolase 6 \\ xyloglucan endotransglucosylase/hydrolase 6 (XTH6); FUNCTIONS IN: hydrolase activity, acting on glycosyl bonds, hydrolase activity, hydrolyzing O-glycosyl compounds, xyloglucan:xyloglucosyl transferase activity; INVOLVED IN: response to water deprivation; LOCATED IN: endomembrane system, cell wall, apoplast; EXPRESSED IN: 21 plant structures; EXPRESS…	3e-26	Os11g0539200	Similar to Xyloglucan endotransglycosylase XET2 (Fragment).
CRO_000680	0	0	0	0	0	0	0	0	0	0	0	0	0	0	0	CRO_000680	cro_scaffold_2964826:107-1637	+
CRO_000681	15.9203	13.4243	16.2841	21.1701	10.6435	11.1576	32.9777	16.8053	23.4076	17.5583	15.7536	10.2733	15.5501	14.7095	16.5138	CRO_000681	cro_scaffold_3059632:37503-41350	+	0	AT5G58090	O-Glycosyl hydrolases family 17 protein \\ O-Glycosyl hydrolases family 17 protein; FUNCTIONS IN: cation binding, hydrolase activity, hydrolyzing O-glycosyl compounds, catalytic activity; INVOLVED IN: carbohydrate metabolic process; LOCATED IN: anchored to plasma membrane, plasma membrane, anchored to membrane; EXPRESSED IN: 24 plant structures; EXPRESSED DURING: 13 growth stages; CONTAINS InterP…	0	Os02g0139300	Glycoside hydrolase, family 17 protein.
CRO_000682	0	0	0.12662	0.203706	0.0425115	0	0	0	0.0393328	0	0	0	0	0.0374734	0.0446292	CRO_000682	cro_scaffold_3059632:44645-45783	+	4e-97	AT1G47980	unknown protein; FUNCTIONS IN: molecular_function unknown; INVOLVED IN: biological_process unknown; LOCATED IN: endomembrane system; EXPRESSED IN: 6 plant structures; EXPRESSED DURING: 4 anthesis, F mature embryo stage, petal differentiation and expansion stage, E expanded cotyledon stage; BEST Arabidopsis thaliana protein match is: unknown protein (TAIR:AT3G62730.1); Has 169 Blast hits to 169 pr…	1e-101	Os03g0345300	Similar to Desiccation-related protein Lb_13-62 (Fragment).
CRO_000683	15.7947	17.4053	13.8896	18.8961	20.6664	18.9955	19.447	19.1108	19.522	15.1349	14.718	18.0249	15.6999	15.8362	16.399	CRO_000683	cro_scaffold_3059632:1408-18199	-				2e-118	Os02g0469200	Conserved hypothetical protein.
CRO_000684	0	0	0	0	0	0	0	0	0	0	0	0	0	0	0	CRO_000684	cro_scaffold_3070798:6624-7921	-
CRO_000685	0	0	0	0	0	0	0	0	0	0	0	0	0	0	0	CRO_000685	cro_scaffold_3070798:11798-15785	-
CRO_000686	28.4313	27.0948	25.7362	34.8062	28.2617	27.9521	35.8087	28.8379	32.4074	26.6729	28.4313	33.4942	35.073	34.6228	36.9537	CRO_000686	cro_scaffold_3049686:6700-16832	+	9e-13	AT5G65260	RNA-binding (RRM/RBD/RNP motifs) family protein \\ RNA-binding (RRM/RBD/RNP motifs) family protein; FUNCTIONS IN: RNA binding, nucleotide binding, nucleic acid binding; INVOLVED IN: biological_process unknown; LOCATED IN: cellular_component unknown; EXPRESSED IN: 23 plant structures; EXPRESSED DURING: 13 growth stages; CONTAINS InterPro DOMAIN/s: RNA recognition motif, RNP-1 (InterPro:IPR000504),…	2e-78	LOC_Os04g39629.1	Similar to RNA recognition motif family protein.
CRO_000687	0	0	0	0	0	0	0	0.133037	0	0	0.0342843	0	0	0	0	CRO_000687	cro_scaffold_3050151:3610-6718	-	3e-118	STM	KNOX/ELK homeobox transcription factor \\ Class I knotted-like homeodomain protein that is required for shoot apical meristem (SAM) formation during embryogenesis and for SAM function throughout the lifetime of the plant. Functions by preventing incorporation of cells in the meristem center into differentiating organ primordia. \\ SHOOT MERISTEMLESS (STM); CONTAINS InterPro DOMAIN/s: KNOX2 (Inter…	2e-81	Os07g0129700	OSH15 protein (Homeobox gene).
CRO_000688	22.8286	22.2782	17.4699	29.7297	36.2827	34.564	28.1238	32.4699	33.079	23.0887	21.3451	23.713	21.114	25.4616	28.3433	CRO_000688	cro_scaffold_3050151:29322-32876	-	1e-116	PUX4	plant UBX domain containing protein 4 \\ Arabidopsis thaliana CDC48-interacting UBX-domain protein (PUX4) \\ plant UBX domain containing protein 4 (PUX4); INVOLVED IN: biological_process unknown; LOCATED IN: cellular_component unknown; EXPRESSED IN: 23 plant structures; EXPRESSED DURING: 13 growth stages; CONTAINS InterPro DOMAIN/s: UBX (InterPro:IPR001012), SEP domain (InterPro:IPR012989); BEST …	1e-99	Os04g0464500	SEP domain containing protein.
CRO_000689	0	0	0	0	0	0	0	0	0	0	0	0	0	0	0	CRO_000689	cro_scaffold_3064218:25588-28312	+
CRO_000690	14.3767	14.8517	14.9532	18.977	17.8215	16.6978	17.2548	18.5298	17.0441	12.1105	12.496	14.796	14.5448	13.3821	13.5123	CRO_000690	cro_scaffold_3070143:27358-31685	+	3e-125	AT5G27490	Integral membrane Yip1 family protein \\ Integral membrane Yip1 family protein; FUNCTIONS IN: molecular_function unknown; INVOLVED IN: biological_process unknown; LOCATED IN: membrane; EXPRESSED IN: 23 plant structures; EXPRESSED DURING: 14 growth stages; CONTAINS InterPro DOMAIN/s: Yip1 domain (InterPro:IPR006977); BEST Arabidopsis thaliana protein match is: Integral membrane Yip1 family protein…	3e-114	Os01g0610500	Yip1 domain containing protein.
CRO_000691	0	0	0	0	0	0	0	0	0	0	0	0	0	0	0	CRO_000691	cro_scaffold_3070143:18810-21529	-
CRO_000692	0	0	0	0	0	0	0	0	0	0	0	0	0	0	0	CRO_000692	cro_scaffold_3070143:17381-17969	-
CRO_000693	0.622076	0.221059	0.6148	0.68	0.696648	0.234554	1.00646	0.255307	0.644559	0.198588	0.526353	0.626932	0.510048	0.614087	0.568829	CRO_000693	cro_scaffold_2996535:15775-18564	-
CRO_000694	0	0	0	0	0	0	0	0	0	0	0	0	0	0	0	CRO_000694	cro_scaffold_2996535:6275-11457	+
CRO_000695	0	0	0	0	0.0313854	0	0	0	0	0.0268405	0	0	0	0	0.0658978	CRO_000695	cro_scaffold_2996180:881-3664	+	3e-44	DIS2	Arp2/3 complex, 34 kD subunit p34-Arc \\ Involved in trichome maturation. mutant displays enlarged trichomes \\ DISTORTED TRICHOMES 2 (DIS2); CONTAINS InterPro DOMAIN/s: Arp2/3 complex, 34kDa subunit p34-Arc (InterPro:IPR007188); BEST Arabidopsis thaliana protein match is: actin-related protein C2B (TAIR:AT2G33385.2); Has 407 Blast hits to 407 proteins in 172 species: Archae - 0; Bacteria - 0; Me…	1e-43	Os01g0654300	Similar to ARP2/3 complex 34 kDa subunit.
CRO_000696	0	0	0	0	0	0	0	0	0	0	0	0	0	0	0	CRO_000696	cro_scaffold_2979604:23599-26159	+
CRO_000697	0	0	0	0	0	0	0	0	0	0	0	0	0	0	0	CRO_000697	cro_scaffold_3051684:2379-6711	+
CRO_000698	74.5546	77.4258	69.3442	91.2413	83.3068	76.8486	92.2051	78.2822	88.3592	71.1828	69.4325	70.2448	71.7849	71.5392	74.0275	CRO_000698	cro_scaffold_3064457:33428-37385	+	0	EIF4A-III	eukaryotic initiation factor 4A-III \\ Encodes an RNA helicase that may be a component of the Exon Junction Complex. Subcellular localization is modulated by stress. Under normal conditions it is localized to the nuceloplasm but under hyopoxic conditions it localizes to the nucleolus and splicing speckles. \\ eukaryotic initiation factor 4A-III (EIF4A-III); FUNCTIONS IN: protein binding, ATP-depe…	0	Os03g0566800	Similar to Eukaryotic initiation factor 4A-3 (eIF4A-3) (eIF-4A-3).
CRO_000699	0	0	0	0	0	0	0	0	0	0	0	0	0	0	0	CRO_000699	cro_scaffold_3064457:16067-17013	-	1e-62	AT1G19260	TTF-type zinc finger protein with HAT dimerisation domain \\ TTF-type zinc finger protein with HAT dimerisation domain; FUNCTIONS IN: protein dimerization activity; INVOLVED IN: biological_process unknown; LOCATED IN: cellular_component unknown; CONTAINS InterPro DOMAIN/s: HAT dimerisation (InterPro:IPR008906), Zinc finger, TTF-type (InterPro:IPR006580); BEST Arabidopsis thaliana protein match is…	7e-64	loc_os09g14530
CRO_000700	0	0	0	0	0	0	0	0	0	0	0	0	0	0	0	CRO_000700	cro_scaffold_3064457:17014-17459	-	1e-26	AT1G19260	TTF-type zinc finger protein with HAT dimerisation domain \\ TTF-type zinc finger protein with HAT dimerisation domain; FUNCTIONS IN: protein dimerization activity; INVOLVED IN: biological_process unknown; LOCATED IN: cellular_component unknown; CONTAINS InterPro DOMAIN/s: HAT dimerisation (InterPro:IPR008906), Zinc finger, TTF-type (InterPro:IPR006580); BEST Arabidopsis thaliana protein match is…	8e-21	LOC_Os11g28740	HAT family dimerisation domain containing protein
CRO_000701	0	0	0	0	0	0	0	0	0	0	0	0	0	0	0	CRO_000701	cro_scaffold_3064457:17607-18289	-				6e-16	loc_os01g08610
CRO_000702	126.672	156.76	71.3149	42.6439	170.19	105.915	40.9377	60.8698	38.3619	86.0332	98.8457	129.41	56.25	71.8866	52.5565	CRO_000702	cro_scaffold_3058940:5572-7005	-	0	AT5G25250	SPFH/Band 7/PHB domain-containing membrane-associated protein family \\ SPFH/Band 7/PHB domain-containing membrane-associated protein family; FUNCTIONS IN: molecular_function unknown; INVOLVED IN: biological_process unknown; LOCATED IN: plasma membrane, vacuole; EXPRESSED IN: cultured cell; CONTAINS InterPro DOMAIN/s: Band 7 protein (InterPro:IPR001107); BEST Arabidopsis thaliana protein match is…	0	Os10g0481500	Similar to Flotillin-like protein 1.
CRO_000703	17.0447	17.7579	16.6873	19.3468	20.1185	18.1989	24.0068	22.4428	20.1752	15.1634	20.7534	22.7747	19.8372	21.7469	19.9845	CRO_000703	cro_scaffold_3060337:130-6374	-	5e-123	AT5G21326	Ca2+regulated serine-threonine protein kinase family protein \\ Ca2+regulated serine-threonine protein kinase family protein; FUNCTIONS IN: protein serine/threonine kinase activity, protein kinase activity, ATP binding; INVOLVED IN: signal transduction, protein amino acid phosphorylation; CONTAINS InterPro DOMAIN/s: Protein kinase, ATP binding site (InterPro:IPR017441), Serine/threonine-protein k…	2e-140	Os06g0606000	Similar to CBL-interacting serine/threonine-protein kinase 24 (EC 2.7.1.37) (SNF1-related kinase 3.11) (SALT OVERLY SENSITIVE 2 protein).
CRO_000704	0	0	0	0	0	0	0	0	0	0	0	0	0	0	0	CRO_000704	cro_scaffold_3060337:41934-42859	+
CRO_000705	0	0	0	0	0	0	0	0	0	0	0	0	0	0	0	CRO_000705	cro_scaffold_3060337:64102-65522	-
CRO_000706	0	0	0	0	0	0	0	0	0	0	0	0	0	0	0	CRO_000706	cro_scaffold_3052232:12743-13060	-
CRO_000707	0	0	0	0	0	0	0	0	0	0	0	0	0	0	0	CRO_000707	cro_scaffold_3068518:454-2847	+	2e-49	AT4G20820	FAD-binding Berberine family protein \\ FAD-binding Berberine family protein; FUNCTIONS IN: electron carrier activity, oxidoreductase activity, FAD binding, catalytic activity; INVOLVED IN: oxidation reduction; EXPRESSED IN: 6 plant structures; EXPRESSED DURING: LP.06 six leaves visible, LP.04 four leaves visible, LP.08 eight leaves visible; CONTAINS InterPro DOMAIN/s: FAD-binding, type 2 (InterP…	7e-49	LOC_Os06g35660.1	Similar to reticuline oxidase.
CRO_000708	1.83924	1.27366	2.76155	53.4821	0.774596	1.03134	81.8765	0.493553	4.5281	0.903307	1.07739	0.633708	3.94405	1.48974	2.73525	CRO_000708	cro_scaffold_2926772:492-3080	-	4e-45	AT1G03470	Kinase interacting (KIP1-like) family protein \\ Kinase interacting (KIP1-like) family protein; CONTAINS InterPro DOMAIN/s: KIP1-like (InterPro:IPR011684); BEST Arabidopsis thaliana protein match is: Kinase interacting (KIP1-like) family protein (TAIR:AT2G47920.1); Has 687 Blast hits to 664 proteins in 124 species: Archae - 6; Bacteria - 10; Metazoa - 109; Fungi - 52; Plants - 347; Viruses - 3; O…	1e-38	Os07g0666600	KIP1-like domain containing protein.
CRO_000709	0	0	0	0	0	0	0	0	0	0	0	0	0	0	0	CRO_000709	cro_scaffold_3049442:5571-6192	+
CRO_000710	54.0513	56.4795	45.2877	57.8924	64.5217	69.4617	61.2297	71.8152	61.9064	53.0176	51.8461	64.4109	61.9646	62.6018	58.0302	CRO_000710	cro_scaffold_2973927:179-4094	+	2e-49	AT3G57280	Transmembrane proteins 14C \\ Transmembrane proteins 14C; INVOLVED IN: biological_process unknown; LOCATED IN: chloroplast, chloroplast inner membrane, chloroplast envelope; EXPRESSED IN: 24 plant structures; EXPRESSED DURING: 13 growth stages; CONTAINS InterPro DOMAIN/s: Uncharacterised protein family UPF0136, Transmembrane (InterPro:IPR005349); BEST Arabidopsis thaliana protein match is: Transm…	1e-35	Os06g0301100	Similar to OSIGBa0124N08.6 protein.
CRO_000711	0	0	0	0	0	0	0	0	0	0	0	0	0	0	0	CRO_000711	cro_scaffold_3061253:5679-7279	+	2e-14	ATCG01280.1	Chloroplast Ycf2;ATPase, AAA type, core \\ hypothetical protein \\ YCF2.2; FUNCTIONS IN: nucleoside-triphosphatase activity, nucleotide binding, ATP binding; INVOLVED IN: biological_process unknown; LOCATED IN: chloroplast; CONTAINS InterPro DOMAIN/s: ATPase, AAA+ type, core (InterPro:IPR003593), ATPase, AAA-type, core (InterPro:IPR003959), Chloroplast Ycf2 (InterPro:IPR008543); BEST Arabidopsis …
CRO_000712	43.1228	47.2378	35.6334	57.9514	68.8589	68.8311	54.7986	68.186	54.8424	41.3897	42.6695	51.171	63.9872	52.1898	49.5605	CRO_000712	cro_scaffold_3049400:5584-12196	+	7e-129	PBG1	20S proteasome beta subunit G1 \\ 20S proteasome beta subunit PBG1 (PBG1) mRNA, complete cds \\ 20S proteasome beta subunit G1 (PBG1); FUNCTIONS IN: peptidase activity, endopeptidase activity, threonine-type endopeptidase activity; INVOLVED IN: response to cadmium ion, response to salt stress, ubiquitin-dependent protein catabolic process; LOCATED IN: proteasome core complex, proteasome complex, …	4e-114	Os09g0515200	Beta 7 subunit of 20S proteasome.
CRO_000713	550.142	590.914	499.561	928.951	783.253	793.609	855.02	902.815	738.715	567.61	461.702	646.519	537.033	641.979	623.898	CRO_000713	cro_scaffold_3049400:32886-35340	+	0	AT1G07940	GTP binding Elongation factor Tu family protein \\ GTP binding Elongation factor Tu family protein; FUNCTIONS IN: calmodulin binding, translation elongation factor activity; INVOLVED IN: translational elongation; LOCATED IN: mitochondrion, plasma membrane; EXPRESSED IN: guard cell, juvenile leaf, leaf; EXPRESSED DURING: seedling growth; CONTAINS InterPro DOMAIN/s: Translation elongation factor EF…	0	Os03g0177500	EF-1 alpha.
CRO_000714	29.1421	26.3677	21.3281	26.4437	28.2059	28.4044	25.3352	27.4424	23.7103	24.4107	23.1122	28.0091	28.223	33.064	29.1227	CRO_000714	cro_scaffold_3049400:35796-39550	-	1e-11	PDIL2-3	PDI-like 2-3 \\ Encodes a protein disulfide isomerase-like (PDIL) protein, a member of a multigene family within the thioredoxin (TRX) superfamily. Transcript levels for this gene are up-regulated in response to three different chemical inducers of ER stress (dithiothreitol, beta-mercaptoethanol, and tunicamycin). AtIRE1-2 does not appear to be required for this response, but the atbzip60 mutant …	5e-56	Os03g0287900	Similar to Protein disulfide isomerase.
CRO_000715	25.2951	30.3985	27.1583	41.3157	37.9987	31.2137	28.3901	31.1442	35.3693	27.7	29.1856	25.235	29.0896	32.7892	31.6009	CRO_000715	cro_scaffold_3049400:1599-2947	-
CRO_000716	0	0	0	0	0	0	0	0	0	0	0	0	0	0	0	CRO_000716	cro_scaffold_3044233:827-1192	-
CRO_000717	3734.82	3247.96	5782.99	3271.33	2086.11	2076.66	2755.54	1204.09	2145.72	4123.78	5180.65	2651.33	3215.29	2454.6	2590.69	CRO_000717	cro_scaffold_3051875:14904-16831	+	1e-80	PSAF	photosystem I subunit F \\ Encodes subunit F of photosystem I. \\ photosystem I subunit F (PSAF); FUNCTIONS IN: molecular_function unknown; INVOLVED IN: photosynthesis; LOCATED IN: in 7 components; EXPRESSED IN: 25 plant structures; EXPRESSED DURING: 14 growth stages; CONTAINS InterPro DOMAIN/s: Photosystem I reaction centre protein PsaF, subunit III (InterPro:IPR003666); Has 387 Blast hits to 38…	3e-74	Os03g0778100	Similar to Photosystem-1 F subunit.
CRO_000718	1.82848	2.62381	6.37646	7.72499	1.82015	5.98817	6.60583	2.14408	16.6722	2.44604	3.40366	1.3104	7.0248	8.32019	13.7852	CRO_000718	cro_scaffold_3014285:323-2052	+	4e-162	AT3G15800	Glycosyl hydrolase superfamily protein \\ Glycosyl hydrolase superfamily protein; FUNCTIONS IN: cation binding, hydrolase activity, hydrolyzing O-glycosyl compounds, catalytic activity; INVOLVED IN: carbohydrate metabolic process; LOCATED IN: anchored to membrane; EXPRESSED IN: root; CONTAINS InterPro DOMAIN/s: Glycoside hydrolase, family 17 (InterPro:IPR000490), Glycoside hydrolase, catalytic co…	2e-155	Os06g0607000	Similar to Beta-1,3-glucanase.
CRO_000719	0	0	0	0	0	0	0	0	0	0	0	0	0	0	0	CRO_000719	cro_scaffold_3034020:17490-19544	+
CRO_000720	0	0	0	0	0	0	0	0	0	0	0	0	0	0	0	CRO_000720	cro_scaffold_3034020:21681-22211	-
CRO_000721	89.4517	93.7844	84.7459	124.371	121.345	106.825	89.2231	82.3687	89.2817	83.5599	89.4834	97.7078	111.456	115.87	119.786	CRO_000721	cro_scaffold_3053158:3890-9349	+	2e-39	AT4G34040	RING/U-box superfamily protein \\ RING/U-box superfamily protein; FUNCTIONS IN: zinc ion binding; EXPRESSED IN: 24 plant structures; EXPRESSED DURING: 14 growth stages; CONTAINS InterPro DOMAIN/s: Zinc finger, RING-type (InterPro:IPR001841), Zinc finger, C3HC4 RING-type (InterPro:IPR018957); BEST Arabidopsis thaliana protein match is: RING/U-box superfamily protein (TAIR:AT2G15530.3); Has 8873 Bl…	8e-32	Os04g0648800	Similar to zinc finger, C3HC4 type family protein.
CRO_000722	181.724	200.583	138.615	270.014	225.553	238.527	308.405	325.98	268.698	164.26	144.012	235.99	176.532	201.953	186.668	CRO_000722	cro_scaffold_3022823:2091-4730	+	2e-35	AT4G34555	Ribosomal protein S25 family protein \\ Ribosomal protein S25 family protein; CONTAINS InterPro DOMAIN/s: Ribosomal protein S25 (InterPro:IPR004977); BEST Arabidopsis thaliana protein match is: Ribosomal protein S25 family protein (TAIR:AT4G39200.1); Has 30201 Blast hits to 17322 proteins in 780 species: Archae - 12; Bacteria - 1396; Metazoa - 17338; Fungi - 3422; Plants - 5037; Viruses - 0; Othe…	1e-33	Os08g0559200	Similar to Ribosomal protein S25 (40S ribosomal 25S subunit).
CRO_000723	10.883	11.1122	9.12322	6.42604	4.71118	7.19681	12.0135	10.2407	7.66049	6.39247	7.23582	6.90529	8.24388	8.1618	8.21456	CRO_000723	cro_scaffold_3022823:12430-27199	-	0	AT5G14120	Major facilitator superfamily protein \\ Major facilitator superfamily protein; LOCATED IN: plasma membrane, vacuole; EXPRESSED IN: 26 plant structures; EXPRESSED DURING: 15 growth stages; CONTAINS InterPro DOMAIN/s: Nodulin-like (InterPro:IPR010658), Major facilitator superfamily, general substrate transporter (InterPro:IPR016196); BEST Arabidopsis thaliana protein match is: Major facilitator su…	0	Os08g0532400	Similar to AT.I.24-7 protein.
CRO_000724	0	0	0	0	0	0	0	0	0	0	0	0	0	0	0	CRO_000724	cro_scaffold_3068761:5774-6366	+
CRO_000725	2.60705	2.07521	2.67962	3.73065	7.2665	0.943669	4.9837	1.79754	2.49718	0.976521	2.11765	1.77496	1.36804	3.38568	2.94241	CRO_000725	cro_scaffold_2967616:19590-20122	+	2e-12	FLS3	flavonol synthase 3 \\ flavonol synthase 3 (FLS3); CONTAINS InterPro DOMAIN/s: Oxoglutarate/iron-dependent oxygenase (InterPro:IPR005123); BEST Arabidopsis thaliana protein match is: flavonol synthase 1 (TAIR:AT5G08640.2); Has 8006 Blast hits to 7970 proteins in 965 species: Archae - 0; Bacteria - 1024; Metazoa - 86; Fungi - 741; Plants - 4902; Viruses - 0; Other Eukaryotes - 1253 (source: NCBI B…
CRO_000726	0	0	0	0	0	0	0	0	0	0	0	0.0995952	0	0	0	CRO_000726	cro_scaffold_3061762:10001-10530	+
CRO_000727	42.2418	40.9311	46.3759	33.9602	41.0829	28.8829	38.4564	30.4541	43.8495	43.7064	28.8318	17.9401	39.6181	37.5839	55.1055	CRO_000727	cro_scaffold_2967953:8670-15069	+	0	CRY3	cryptochrome 3 \\ Binds flavin adenine dinucleotide and DNA. It does not have photolyase activity, and it is likely to act as photoreceptor. Closely related to Synechocystis cryptochrome. \\ cryptochrome 3 (CRY3); FUNCTIONS IN: FMN binding, DNA binding, DNA photolyase activity; INVOLVED IN: DNA repair; LOCATED IN: mitochondrion, chloroplast; EXPRESSED IN: 23 plant structures; EXPRESSED DURING: 13…	0	Os06g0661800	Similar to Cryptochrome DASH, chloroplastic/mitochondrial.
CRO_000728	0	0	0	0	0	0	0	0	0	0	0	0	0	0	0	CRO_000728	cro_scaffold_3025091:5983-6855	-
CRO_000729	62.4786	78.2418	45.3876	55.2302	102.706	85.8866	40.2659	43.804	40.4247	62.6578	58.6473	71.5813	62.3857	69.0592	61.7545	CRO_000729	cro_scaffold_3042755:1-4540	+	3e-30	AT2G38800	Plant calmodulin-binding protein-related \\ Plant calmodulin-binding protein-related; CONTAINS InterPro DOMAIN/s: Calmodulin-binding protein, plant (InterPro:IPR012417); BEST Arabidopsis thaliana protein match is: Plant calmodulin-binding protein-related (TAIR:AT3G54570.1); Has 4321 Blast hits to 2381 proteins in 392 species: Archae - 26; Bacteria - 2334; Metazoa - 540; Fungi - 255; Plants - 198;…	2e-31	Os05g0381700	Calmodulin-binding protein, plant domain containing protein.
CRO_000730	7.34478	7.55239	4.9036	7.36091	5.0557	4.32096	8.16847	3.55953	3.85009	3.25931	3.50397	4.12978	5.49126	5.93063	7.38974	CRO_000730	cro_scaffold_2970357:9566-12598	-				2e-22	Os04g0602300	Similar to B0403H10-OSIGBa0105A11.17 protein.
CRO_000731	194.806	190.578	188.15	668.714	402.862	319.243	294.144	168.655	133.406	299.309	327.201	78.6861	311.562	266.665	262.971	CRO_000731	cro_scaffold_3052923:6710-8586	-	6e-87	XTH16	xyloglucan endotransglucosylase/hydrolase 16 \\ xyloglucan endotransglucosylase/hydrolase 16 (XTH16); FUNCTIONS IN: hydrolase activity, acting on glycosyl bonds, hydrolase activity, hydrolyzing O-glycosyl compounds, xyloglucan:xyloglucosyl transferase activity; INVOLVED IN: carbohydrate metabolic process, cellular glucan metabolic process; LOCATED IN: endomembrane system, cell wall, apoplast; EXP…	8e-102	Os04g0631200	Similar to cDNA clone:J033024P08, full insert sequence.
CRO_000732	48.0097	54.3467	34.815	105.461	65.8136	53.9891	117.032	90.8687	45.8122	27.6775	39.971	32.4573	89.2132	49.2359	33.5967	CRO_000732	cro_scaffold_3052923:14529-19773	-	6e-85	AT3G25810	Terpenoid cyclases/Protein prenyltransferases superfamily protein \\ Terpenoid cyclases/Protein prenyltransferases superfamily protein; CONTAINS InterPro DOMAIN/s: Terpene synthase, metal-binding domain (InterPro:IPR005630), Terpenoid synthase (InterPro:IPR008949), Terpenoid cylases/protein prenyltransferase alpha-alpha toroid (InterPro:IPR008930), Terpene synthase-like (InterPro:IPR001906); BEST…	3e-82	Os02g0121700	Terpenoid synthase domain containing protein.
CRO_000733	15.6407	12.9534	16.3217	18.2596	11.5336	10.8831	6.98077	3.67898	4.14517	12.1274	9.42587	7.26393	18.1066	16.4007	17.8222	CRO_000733	cro_scaffold_3052923:24239-27208	-	2e-122	AT3G22104	Phototropic-responsive NPH3 family protein \\ Phototropic-responsive NPH3 family protein; FUNCTIONS IN: signal transducer activity; INVOLVED IN: response to light stimulus; EXPRESSED IN: 20 plant structures; EXPRESSED DURING: 13 growth stages; CONTAINS InterPro DOMAIN/s: NPH3 (InterPro:IPR004249), BTB/POZ fold (InterPro:IPR011333), BTB/POZ-like (InterPro:IPR000210); BEST Arabidopsis thaliana prot…	9e-104	Os07g0546400	NPH3 domain containing protein.
CRO_000734	0.242386	2.03849	0	0.0481736	0	0.152319	18.8839	16.8864	122.447	0	0	0	0.113563	0	0	CRO_000734	cro_scaffold_3065433:3435-4766	-	3e-65	AT5G46760	Basic helix-loop-helix (bHLH) DNA-binding family protein \\ Basic helix-loop-helix (bHLH) DNA-binding family protein; FUNCTIONS IN: protein binding, DNA binding, sequence-specific DNA binding transcription factor activity; INVOLVED IN: regulation of transcription; LOCATED IN: nucleus; EXPRESSED IN: 23 plant structures; EXPRESSED DURING: 13 growth stages; CONTAINS InterPro DOMAIN/s: Helix-loop-hel…	6e-52	Os10g0575000	Similar to Transcription factor MYC7E (Fragment).
CRO_000735	13.3404	13.9149	10.4337	11.9026	10.5568	13.4133	11.1322	12.2106	7.51346	9.2732	10.8816	10.0162	11.916	11.9164	11.7848	CRO_000735	cro_scaffold_2968855:4569-6974	+				3e-50	Os05g0556000	Oxoglutarate/iron-dependent oxygenase domain containing protein.
CRO_000736	0.694317	0.986922	1.02929	2.3459	1.5551	1.30896	0.604877	0.427434	1.67862	1.84709	0.734347	1.24398	0.650606	1.3708	2.26745	CRO_000736	cro_scaffold_2956492:8-512	+	2e-37	AT4G25270	Tetratricopeptide repeat (TPR)-like superfamily protein \\ Tetratricopeptide repeat (TPR)-like superfamily protein; INVOLVED IN: biological_process unknown; LOCATED IN: chloroplast; EXPRESSED IN: 21 plant structures; EXPRESSED DURING: 13 growth stages; CONTAINS InterPro DOMAIN/s: Pentatricopeptide repeat (InterPro:IPR002885); BEST Arabidopsis thaliana protein match is: Tetratricopeptide repeat (T…	2e-24	Os03g0852700	Pentatricopeptide repeat domain containing protein.
CRO_000737	1.19958	0.243587	0.254046	1.08989	0.767643	1.46459	1.36496	2.03961	0.0789162	0.802364	1.59498	2.07247	0.642318	0.977411	0.268628	CRO_000737	cro_scaffold_2956492:668-1810	-	7e-27	AT4G25270	Tetratricopeptide repeat (TPR)-like superfamily protein \\ Tetratricopeptide repeat (TPR)-like superfamily protein; INVOLVED IN: biological_process unknown; LOCATED IN: chloroplast; EXPRESSED IN: 21 plant structures; EXPRESSED DURING: 13 growth stages; CONTAINS InterPro DOMAIN/s: Pentatricopeptide repeat (InterPro:IPR002885); BEST Arabidopsis thaliana protein match is: Tetratricopeptide repeat (T…	2e-14	Os04g0414800	Pentatricopeptide repeat domain containing protein.
CRO_000738	399.382	394.262	364.769	346.145	297.073	121.217	343.043	298.79	628.653	329.364	287.236	116.655	250.721	181.638	288.61	CRO_000738	cro_scaffold_3068959:5012-6427	+	0	GAE6	UDP-D-glucuronate 4-epimerase 6 \\ UDP-D-glucuronate 4-epimerase \\ UDP-D-glucuronate 4-epimerase 6 (GAE6); FUNCTIONS IN: UDP-glucuronate 4-epimerase activity, catalytic activity; INVOLVED IN: cellular metabolic process, carbohydrate metabolic process, nucleotide-sugar metabolic process, metabolic process; LOCATED IN: cellular_component unknown; EXPRESSED IN: 26 plant structures; EXPRESSED DURING…	0	Os02g0791500	Similar to Nucleotide sugar epimerase-like protein (UDP-D-glucuronate 4- epimerase) (EC 5.1.3.6).
CRO_000739	1.13454	1.38229	1.12127	3.1783	0.914253	1.19506	2.47434	0.931256	2.13961	1.33376	0.822823	0.677567	1.56936	1.13775	1.52438	CRO_000739	cro_scaffold_2964617:9905-10801	+
CRO_000740	0.0602946	0.114273	0.0993156	0.0159779	0.0400133	0.282913	0.180095	0.131976	0.111064	0.0513284	0.357116	0.612153	0.677984	0.511434	0.168026	CRO_000740	cro_scaffold_3060641:21075-23315	+	6e-22	AT4G25580	CAP160 protein \\ CAP160 protein; CONTAINS InterPro DOMAIN/s: CAP160 (InterPro:IPR012418); BEST Arabidopsis thaliana protein match is: CAP160 protein (TAIR:AT5G52300.1); Has 292 Blast hits to 249 proteins in 85 species: Archae - 0; Bacteria - 26; Metazoa - 66; Fungi - 33; Plants - 116; Viruses - 9; Other Eukaryotes - 42 (source: NCBI BLink).
CRO_000741	0	0	0	0	0	0	0	0	0	0	0	0	0	0	0	CRO_000741	cro_scaffold_3060641:2143-7385	+
CRO_000742	0	0	0	0	0	0	0	0	0	0	0	0	0	0	0	CRO_000742	cro_scaffold_3060641:31396-31809	+
CRO_000743	0	0	0	0	0	0	0	0	0	0	0	0	0	0	0	CRO_000743	cro_scaffold_3060641:59295-59814	+
CRO_000744	0	0	0	0	0	0	0	0	0	0	0	0	0	0	0	CRO_000744	cro_scaffold_3060641:42744-44592	-
CRO_000745	0	0	0	0	0	0	0	0	0	0	0	0	0	0	0	CRO_000745	cro_scaffold_3069321:7933-8891	-				2e-21	Os10g0544600	Zinc finger, RING/FYVE/PHD-type domain containing protein.
CRO_000746	0	0	0	0	0	0	0	0	0	0	0	0	0	0	0	CRO_000746	cro_scaffold_3069321:7698-11736	+
CRO_000747	71.9662	62.681	75.7679	145.436	105.948	80.7148	120.892	88.9742	109.862	63.5328	60.6253	52.2822	74.8279	58.5796	67.8421	CRO_000747	cro_scaffold_3059269:82520-86020	+	0	AT5G64030	S-adenosyl-L-methionine-dependent methyltransferases superfamily protein \\ S-adenosyl-L-methionine-dependent methyltransferases superfamily protein; CONTAINS InterPro DOMAIN/s: Protein of unknown function DUF248, methyltransferase putative (InterPro:IPR004159); BEST Arabidopsis thaliana protein match is: S-adenosyl-L-methionine-dependent methyltransferases superfamily protein (TAIR:AT1G29470.2);…	6e-178	Os01g0883900	Protein of unknown function DUF248, methyltransferase putative family protein.
CRO_000748	0	0	0	0	0	0	0	0	0	0	0	0	0	0	0	CRO_000748	cro_scaffold_3059269:28945-30500	-
CRO_000749	0	0	0	0.0321157	0	0	0	0	0	0	0	0	0	0	0	CRO_000749	cro_scaffold_3059269:43148-50769	+
CRO_000750	0	0	0	0	0	0	0	0	0	0	0	0	0	0	0	CRO_000750	cro_scaffold_3059269:19959-21737	-
CRO_000751	21.3656	23.2159	18.3002	21.4394	19.5668	22.0552	17.727	19.0183	16.0048	18.8755	19.3233	26.3705	16.1498	21.7474	19.9957	CRO_000751	cro_scaffold_3043319:1094-2890	+	3e-144	RFC2	replication factor C 2 \\ replication factor C 2 (RFC2); FUNCTIONS IN: in 6 functions; INVOLVED IN: DNA replication; LOCATED IN: DNA replication factor C complex; EXPRESSED IN: 20 plant structures; EXPRESSED DURING: 15 growth stages; CONTAINS InterPro DOMAIN/s: ATPase, AAA+ type, core (InterPro:IPR003593), ATPase, AAA-type, core (InterPro:IPR003959), Replication factor C (InterPro:IPR013748), DNA…	5e-141	Os04g0569000	Similar to Replication factor C 40kDa subunit.
CRO_000752	0	0.78852	0.0685312	0.110253	0.0690264	0.209164	0	0.0569177	0	0.118061	0	0.559068	0	0	0	CRO_000752	cro_scaffold_3043319:12394-13763	-	8e-55	AT2G23970	Class I glutamine amidotransferase-like superfamily protein \\ Class I glutamine amidotransferase-like superfamily protein; FUNCTIONS IN: catalytic activity; INVOLVED IN: defense response; LOCATED IN: endomembrane system; EXPRESSED IN: 6 plant structures; EXPRESSED DURING: 4 anthesis, petal differentiation and expansion stage; CONTAINS InterPro DOMAIN/s: Glutamine amidotransferase class-I, C-term…	2e-56	Os02g0179200	Glutamine amidotransferase class-I domain containing protein.
CRO_000753	6.14054	3.43079	7.89284	11.7386	3.35661	2.31975	9.50635	2.03943	6.4728	4.01875	5.04549	1.27188	5.95351	4.57838	4.89626	CRO_000753	cro_scaffold_3005157:42551-44756	+	1e-69	GATA12	GATA transcription factor 12 \\ Encodes a member of the GATA factor family of zinc finger transcription factors. \\ GATA transcription factor 12 (GATA12); CONTAINS InterPro DOMAIN/s: Zinc finger, NHR/GATA-type (InterPro:IPR013088), Transcription factor, GATA, plant (InterPro:IPR016679), Zinc finger, GATA-type (InterPro:IPR000679); BEST Arabidopsis thaliana protein match is: GATA transcription fac…	1e-61	Os05g0520300	Similar to GATA transcription factor 3 (AtGATA-3).
CRO_000754	5.81075	5.88892	5.54934	11.8259	6.10089	4.87081	10.4503	4.16712	4.25889	4.62382	4.33697	4.95338	6.1671	5.71063	5.86788	CRO_000754	cro_scaffold_3005157:7868-15222	-	0	HB-8	homeobox gene 8 \\ member of homeodomain-leucine zipper family, acting as a differentiation-promoting transcription factor of the vascular meristems. \\ homeobox gene 8 (HB-8); CONTAINS InterPro DOMAIN/s: Basic-leucine zipper (bZIP) transcription factor (InterPro:IPR004827), Homeobox (InterPro:IPR001356), Homeodomain-like (InterPro:IPR009057), Lipid-binding START (InterPro:IPR002913), MEKHLA (Int…	0	Os03g0640800	Similar to HD-Zip protein (Homeodomain transcription factor) (ATHB-14) (Homeodomain-leucine zipper protein 14).
CRO_000755	8.07144	7.0732	6.40163	7.9857	6.62419	7.42866	9.24543	7.87134	5.96577	6.16035	6.85084	7.61594	9.03327	8.10377	8.91087	CRO_000755	cro_scaffold_3005157:26858-34307	-	2e-54	AT5G11640	Thioredoxin superfamily protein \\ Thioredoxin superfamily protein; CONTAINS InterPro DOMAIN/s: Thioredoxin fold (InterPro:IPR012335), Thioredoxin-like fold (InterPro:IPR012336); Has 1807 Blast hits to 1807 proteins in 277 species: Archae - 0; Bacteria - 0; Metazoa - 736; Fungi - 347; Plants - 385; Viruses - 0; Other Eukaryotes - 339 (source: NCBI BLink).	5e-44	Os01g0200400	Thioredoxin domain 2 containing protein.
CRO_000756	3.38116	5.01147	2.57047	4.97968	5.93323	6.40702	5.71858	7.16961	5.80899	4.39134	4.18128	5.94137	3.73696	4.79265	3.80523	CRO_000756	cro_scaffold_3005157:54015-56273	-	2e-22	AT5G11630	unknown protein; FUNCTIONS IN: molecular_function unknown; INVOLVED IN: biological_process unknown; LOCATED IN: chloroplast; EXPRESSED IN: 22 plant structures; EXPRESSED DURING: 13 growth stages; BEST Arabidopsis thaliana protein match is: unknown protein (TAIR:AT4G17310.1); Has 90 Blast hits to 90 proteins in 10 species: Archae - 0; Bacteria - 0; Metazoa - 0; Fungi - 0; Plants - 90; Viruses - 0;…
CRO_000757	160.059	203.811	124.91	223.048	173.684	201.512	273.568	284.646	237.855	140.783	116.209	176.869	129.301	149.566	132.501	CRO_000757	cro_scaffold_3046364:5149-5649	-	8e-97	AT5G60670	Ribosomal protein L11 family protein \\ Ribosomal protein L11 family protein; FUNCTIONS IN: structural constituent of ribosome; INVOLVED IN: translation, ribosome biogenesis; LOCATED IN: ribosome, cytosolic large ribosomal subunit; EXPRESSED IN: 23 plant structures; EXPRESSED DURING: 13 growth stages; CONTAINS InterPro DOMAIN/s: Ribosomal protein L11, C-terminal domain (InterPro:IPR020783), Ribos…	3e-100	Os02g0699600	Similar to 60S ribosomal protein L12.
CRO_000758	0	0	0	0	0	0	0	0	0	0	0	0	0	0	0	CRO_000758	cro_scaffold_2998315:12943-15705	-
CRO_000759	0.164835	0.416536	1.43902	0.96098	0.382864	0.718191	0.875286	0.135301	1.9483	0.374195	0.255697	0.196885	0.875262	1.22943	1.89484	CRO_000759	cro_scaffold_2952771:94-2349	+	2e-57	PAB7	poly(A) binding protein 7 \\ polyadenylate-binding protein, putative / PABP, putative. Member of the class III family of PABP proteins. \\ poly(A) binding protein 7 (PAB7); CONTAINS InterPro DOMAIN/s: Polyadenylate-binding protein/Hyperplastic disc protein (InterPro:IPR002004), RNA recognition motif, RNP-1 (InterPro:IPR000504), Polyadenylate binding protein, human types 1, 2, 3, 4 (InterPro:IPR00…	5e-59	Os03g0278500	Nucleotide-binding, alpha-beta plait domain containing protein.
CRO_000760	114.516	122.989	147.633	64.4002	51.6202	30.8936	70.2258	40.07	89.045	144.531	81.6185	40.8444	38.2969	28.8569	52.393	CRO_000760	cro_scaffold_2952771:2349-3766	-	5e-123	AT3G16370	GDSL-like Lipase/Acylhydrolase superfamily protein \\ GDSL-like Lipase/Acylhydrolase superfamily protein; FUNCTIONS IN: hydrolase activity, acting on ester bonds, carboxylesterase activity; INVOLVED IN: lipid metabolic process; LOCATED IN: apoplast; EXPRESSED IN: 22 plant structures; EXPRESSED DURING: 14 growth stages; CONTAINS InterPro DOMAIN/s: Lipase, GDSL (InterPro:IPR001087); BEST Arabidopsi…	2e-112	Os06g0148200	Lipase, GDSL domain containing protein.
CRO_000761	25.0195	25.2835	22.3584	29.5942	29.6767	29.0759	29.1416	24.0249	24.9857	25.488	25.6306	27.0218	26.3488	29.9169	29.0848	CRO_000761	cro_scaffold_3068375:1-2628	+	2e-161	AT1G60900	U2 snRNP auxilliary factor, large subunit, splicing factor \\ U2 snRNP auxilliary factor, large subunit, splicing factor; FUNCTIONS IN: RNA binding, nucleotide binding, nucleic acid binding; INVOLVED IN: mRNA processing; LOCATED IN: nucleus; CONTAINS InterPro DOMAIN/s: RNA recognition motif, RNP-1 (InterPro:IPR000504), Nucleotide-binding, alpha-beta plait (InterPro:IPR012677), U2 snRNP auxilliary…	2e-159	Os11g0682300	Similar to Splicing factor U2af large subunit B.
CRO_000762	8.35752	8.17866	9.1334	9.44237	10.1113	9.24352	8.73711	7.20305	8.49674	6.499	6.85391	6.23428	7.98197	8.22199	8.16283	CRO_000762	cro_scaffold_3068375:18641-21860	+	2e-134	AT3G11950	TRAF-like superfamily protein \\ publications Tian et al (2007) and Sadre et al (2006) refer to At3g11950. The prenyltransferase gene studied is actually At3g11945 which arises from a split of the previous At3g11950 gene model. \\ TRAF-like superfamily protein; FUNCTIONS IN: prenyltransferase activity, zinc ion binding; LOCATED IN: chloroplast, chloroplast envelope; CONTAINS InterPro DOMAIN/s: Zi…	2e-96	Os05g0305200	Similar to TRAF-type zinc finger family protein.
CRO_000763	95.5033	102.459	84.3175	131.47	144.402	127.747	130.687	142.809	135.784	95.6814	87.648	110.108	102.671	96.0286	99.1172	CRO_000763	cro_scaffold_3068375:42078-45041	+	3e-25	VAG2	vacuolar ATP synthase subunit G2 \\ vacuolar ATP synthase subunit G2 (VAG2); FUNCTIONS IN: hydrolase activity, acting on acid anhydrides, catalyzing transmembrane movement of substances; INVOLVED IN: proton transport; LOCATED IN: plasma membrane, vacuole; EXPRESSED IN: 25 plant structures; EXPRESSED DURING: 15 growth stages; CONTAINS InterPro DOMAIN/s: Vacuolar (H+)-ATPase G subunit (InterPro:IPR…	8e-33	Os04g0601700	Similar to Vacuolar ATP synthase subunit G 1 (EC 3.6.3.14) (V-ATPase G subunit 1) (Vacuolar proton pump G subunit 1).
CRO_000764	0	0	0	0	0	0	0	0	0	0	0	0	0	0	0	CRO_000764	cro_scaffold_3068375:22479-23393	+
CRO_000765	0	0	0	0	0	0	0	0	0	0	0	0	0	0	0	CRO_000765	cro_scaffold_3068375:5839-12470	+
CRO_000766	0	0	0	0	0	0	0	0	0	0	0	0	0	0	0	CRO_000766	cro_scaffold_3068375:4955-5669	+
CRO_000767	22.0246	26.9834	20.2152	33.9054	38.2724	31.8307	30.3788	38.7342	38.9674	22.9039	23.6983	28.6639	29.5056	27.8533	27.1851	CRO_000767	cro_scaffold_3050873:18295-20078	+	4e-132	AT3G59500	Integral membrane HRF1 family protein \\ Integral membrane HRF1 family protein; LOCATED IN: integral to membrane, endoplasmic reticulum; EXPRESSED IN: guard cell, callus; CONTAINS InterPro DOMAIN/s: Hrf1 (InterPro:IPR005578); BEST Arabidopsis thaliana protein match is: Integral membrane HRF1 family protein (TAIR:AT1G30890.2); Has 472 Blast hits to 472 proteins in 183 species: Archae - 0; Bacteria…	6e-102	Os04g0165400	Hrf1 family protein.
CRO_000768	0	0	0	0	0	0.0895756	0	0.146252	0	0.0758406	0	0	0.08348	0	0	CRO_000768	cro_scaffold_3050873:20101-22964	+
CRO_000769	34.5828	37.7622	28.9105	32.689	34.1094	40.8968	33.1052	36.72	31.2084	30.4124	29.9056	37.631	32.9407	38.9202	39.4558	CRO_000769	cro_scaffold_3050873:33737-35753	+				1e-40	Os03g0804100	Conserved hypothetical protein.
CRO_000770	7.78188	8.1174	6.5581	9.78335	10.6889	9.7047	9.72996	8.46721	8.7229	8.26798	9.39174	9.18688	9.21387	10.4808	9.96052	CRO_000770	cro_scaffold_3050873:36509-39341	+	2e-11	AT2G25890	Oleosin family protein \\ Oleosin family protein; FUNCTIONS IN: molecular_function unknown; INVOLVED IN: lipid storage; LOCATED IN: monolayer-surrounded lipid storage body, integral to membrane, membrane; EXPRESSED IN: petal, leaf whorl, flower, carpel; EXPRESSED DURING: 4 anthesis, petal differentiation and expansion stage; CONTAINS InterPro DOMAIN/s: Oleosin (InterPro:IPR000136); BEST Arabidops…
CRO_000771	10.3849	10.4559	9.11792	9.14042	10.4298	10.5348	10.6165	9.32326	10.5253	9.39308	10.0225	11.1927	10.5347	11.5533	11.3612	CRO_000771	cro_scaffold_3050873:45368-50155	-	8e-166	AT2G25740	ATP-dependent protease La (LON) domain protein \\ ATP-dependent protease La (LON) domain protein; FUNCTIONS IN: ATP-dependent peptidase activity; INVOLVED IN: proteolysis, N-terminal protein myristoylation; LOCATED IN: cellular_component unknown; EXPRESSED IN: 22 plant structures; EXPRESSED DURING: 13 growth stages; CONTAINS InterPro DOMAIN/s: Peptidase S16, lon N-terminal (InterPro:IPR003111); H…	2e-149	Os05g0521500	Peptidase S16, lon N-terminal domain containing protein.
CRO_000772	0	0	0.0513322	0	0	0	0	0.0852667	0	0	0	0	0	0.0455758	0	CRO_000772	cro_scaffold_3050873:36643-44291	-	2e-21	AT2G25890	Oleosin family protein \\ Oleosin family protein; FUNCTIONS IN: molecular_function unknown; INVOLVED IN: lipid storage; LOCATED IN: monolayer-surrounded lipid storage body, integral to membrane, membrane; EXPRESSED IN: petal, leaf whorl, flower, carpel; EXPRESSED DURING: 4 anthesis, petal differentiation and expansion stage; CONTAINS InterPro DOMAIN/s: Oleosin (InterPro:IPR000136); BEST Arabidops…	5e-16	Os04g0546500	Similar to Oleosin.
CRO_000773	0	0.030497	0	0	0	0	0	0	0	0	0	0	0	0	0	CRO_000773	cro_scaffold_3050873:20180-25338	-
CRO_000774	47.0328	80.3204	39.8852	159.775	76.6213	33.3572	200.805	90.2458	139.362	38.4027	42.2774	15.2223	39.6172	22.1882	30.5475	CRO_000774	cro_scaffold_3040707:4846-5244	+
CRO_000775	0	0	0	0	0	0	0	0	0	0	0	0	0	0	0	CRO_000775	cro_scaffold_3047811:1652-6119	+	4e-32	ArthMp003	hypothetical protein \\ unknown protein.
CRO_000776	0	0	0	0	0	0	0	0	0	0	0	0	0	0	0	CRO_000776	cro_scaffold_3047811:7928-8284	+
CRO_000777	0	0	0	0	0	0	0	0	0	0	0	0	0	0	0	CRO_000777	cro_scaffold_3047811:6168-6736	-	6e-83	ATMG00510.1	NADH dehydrogenase subunit 7 \\ NADH dehydrogenase subunit 7 \\ NADH dehydrogenase subunit 7 (NAD7); FUNCTIONS IN: NADH dehydrogenase activity; INVOLVED IN: oxidation reduction, cellular respiration; LOCATED IN: mitochondrion, mitochondrial respiratory chain complex I, respiratory chain complex I, membrane; EXPRESSED IN: leaf whorl, guard cell, cultured cell, seed, leaf; EXPRESSED DURING: E expan…	4e-83	loc_os12g33958
CRO_000778	17.3032	27.3281	15.944	21.4295	34.6007	28.5699	23.1899	24.5487	39.9975	16.7519	20.7122	18.0689	21.38	17.6094	18.1002	CRO_000778	cro_scaffold_2953603:369-3764	-	0	RSH2	RELA/SPOT homolog 2 \\ RELA/SPOT homolog 2 (RSH2); CONTAINS InterPro DOMAIN/s: Metal-dependent phosphohydrolase, HD subdomain (InterPro:IPR006674), Metal-dependent phosphohydrolase, HD domain (InterPro:IPR003607), RelA/SpoT (InterPro:IPR007685); BEST Arabidopsis thaliana protein match is: RELA/SPOT homolog 3 (TAIR:AT1G54130.1); Has 12447 Blast hits to 12322 proteins in 2456 species: Archae - 4; B…	0	Os08g0457600	Similar to RSH2.
CRO_000779	0	0	0	0	0	0	0	0	0	0	0	0	0	0	0	CRO_000779	cro_scaffold_3070785:979-2367	-
CRO_000780	159.454	160.75	151.368	107.877	63.7614	93.1303	125.581	56.5778	42.6256	70.235	64.2739	61.3054	105.528	91.8339	97.2467	CRO_000780	cro_scaffold_2955816:116-1687	-	2e-50	AT3G12930	Lojap-related protein \\ Lojap-related protein; INVOLVED IN: biological_process unknown; LOCATED IN: chloroplast; EXPRESSED IN: 21 plant structures; EXPRESSED DURING: 13 growth stages; CONTAINS InterPro DOMAIN/s: Iojap-related protein (InterPro:IPR004394); Has 4153 Blast hits to 4153 proteins in 1667 species: Archae - 0; Bacteria - 3137; Metazoa - 32; Fungi - 0; Plants - 68; Viruses - 0; Other Eu…	3e-29	Os09g0493600	Similar to IojAP protein-like (Expressed protein).
CRO_000781	4.67319	1.95304	1.30266	2.91496	2.14703	1.27709	5.4402	2.55724	6.11399	1.87692	2.16968	2.51182	1.45966	1.78744	1.65292	CRO_000781	cro_scaffold_3041212:10659-15403	+	1e-38	IQD22	IQ-domain 22 \\ IQ-domain 22 (IQD22); CONTAINS InterPro DOMAIN/s: IQ calmodulin-binding region (InterPro:IPR000048); BEST Arabidopsis thaliana protein match is: IQ-domain 26 (TAIR:AT3G16490.1); Has 890 Blast hits to 763 proteins in 40 species: Archae - 0; Bacteria - 0; Metazoa - 31; Fungi - 3; Plants - 728; Viruses - 0; Other Eukaryotes - 128 (source: NCBI BLink).	2e-38	Os04g0569900	IQ calmodulin-binding region domain containing protein.
CRO_000782	7.65131	8.45016	5.0183	8.28357	12.6572	12.0852	6.05279	7.77624	7.03415	7.48461	7.62749	11.3157	9.25532	10.2905	9.28975	CRO_000782	cro_scaffold_3041212:24465-33750	+	5e-115	AT5G06970	Protein of unknown function (DUF810) \\ CONTAINS InterPro DOMAIN/s: Munc13 homology 1 (InterPro:IPR014770), Protein of unknown function DUF810 (InterPro:IPR008528), Mammalian uncoordinated homology 13, domain 2 (InterPro:IPR014772); BEST Arabidopsis thaliana protein match is: Protein of unknown function (DUF810) (TAIR:AT4G11670.1); Has 30201 Blast hits to 17322 proteins in 780 species: Archae - 1…	2e-112	Os03g0683700	Conserved hypothetical protein.
CRO_000783	15.4004	20.3132	19.1969	19.174	18.978	10.596	14.7132	9.35788	18.8384	14.2317	12.8685	7.08042	14.7675	12.3155	18.2965	CRO_000783	cro_scaffold_3041212:16246-19842	-	3e-103	RBL2	RHOMBOID-like 2 \\ AtRBL2 has been identified as a rhomboid protein involved in regulated intramembrane proteolysis (RIP). The enzyme has the proteolytic activity and substrate specificity comparable to the Drosophila Rho-1 protein. \\ RHOMBOID-like 2 (RBL2); CONTAINS InterPro DOMAIN/s: Peptidase S54, rhomboid (InterPro:IPR002610); BEST Arabidopsis thaliana protein match is: RHOMBOID-like protein…	1e-96	Os03g0116400	Similar to Membrane protein.
CRO_000784	0	0	0	0	0	0	0	0	0	0	0	0	0	0	0	CRO_000784	cro_scaffold_3041212:41-1372	-	3e-33	AT3G02960	Heavy metal transport/detoxification superfamily protein \\ Heavy metal transport/detoxification superfamily protein ; FUNCTIONS IN: copper ion binding, metal ion binding; INVOLVED IN: copper ion transport, metal ion transport; CONTAINS InterPro DOMAIN/s: Heavy metal transport/detoxification protein (InterPro:IPR006121); BEST Arabidopsis thaliana protein match is: Heavy metal transport/detoxifica…	3e-37	Os04g0390100	Heavy metal transport/detoxification protein domain containing protein.
CRO_000785	16.2027	17.5822	14.9569	23.0431	15.9587	19.945	16.7279	16.7034	12.9542	16.8867	15.1926	20.0297	16.7049	20.4071	20.6852	CRO_000785	cro_scaffold_3021420:6803-12932	+				5e-16	Os08g0559700	Protein of unknown function DUF3245 domain containing protein.
CRO_000786	8.84231	9.99767	9.44098	13.4222	11.1191	8.78425	17.9686	10.4093	14.6033	7.46305	8.45365	7.73161	11.3449	10.6502	10.9938	CRO_000786	cro_scaffold_3021420:13152-17441	-	7e-39	AT4G00440	Protein of unknown function (DUF3741) \\ FUNCTIONS IN: molecular_function unknown; INVOLVED IN: biological_process unknown; LOCATED IN: mitochondrion; EXPRESSED IN: 22 plant structures; EXPRESSED DURING: 13 growth stages; CONTAINS InterPro DOMAIN/s: Protein of unknown function DUF3741 (InterPro:IPR022212); BEST Arabidopsis thaliana protein match is: Phosphatidylinositol N-acetyglucosaminlytransfe…
CRO_000787	0	0	0	0	0	0	0	0	0	0	0	0	0	0	0	CRO_000787	cro_scaffold_3065540:2976-3765	+
CRO_000788	0	0	0	0	0	0	0	0	0	0	0	0	0	0	0	CRO_000788	cro_scaffold_3065540:3475-3903	-
CRO_000789	0	0	0	0	0	0	0	0	0	0	0	0	0	0	0	CRO_000789	cro_scaffold_2995293:3104-4596	-
CRO_000790	0	0	0	0.416284	0.111696	0	1.07994	0.184204	0.344481	0	0.063294	0	0.385525	0.0656392	0	CRO_000790	cro_scaffold_3053163:17066-19646	-	9e-130	AT1G49960	Xanthine/uracil permease family protein \\ Xanthine/uracil permease family protein; FUNCTIONS IN: transmembrane transporter activity; INVOLVED IN: transport, transmembrane transport; LOCATED IN: membrane; EXPRESSED IN: 9 plant structures; EXPRESSED DURING: 4 anthesis, petal differentiation and expansion stage, D bilateral stage; CONTAINS InterPro DOMAIN/s: Xanthine/uracil/vitamin C permease (Inte…	1e-133	Os02g0741800	Similar to Permease 1.
CRO_000791	0	0	0	0	0	0	0	0	0	0	0	0	0	0	0	CRO_000791	cro_scaffold_3068221:24990-29314	+
CRO_000792	0	0	0	0	0	0	0	0	0	0	0	0	0	0	0	CRO_000792	cro_scaffold_3068221:18065-18791	-
CRO_000793	0	0	0	0	0	0	0	0	0	0	0	0	0	0	0	CRO_000793	cro_scaffold_3058747:575-4796	-
CRO_000794	35.8731	35.346	30.216	45.0467	33.7314	31.4068	49.8205	35.5102	35.3392	25.897	28.0679	31.9078	34.6651	35.0547	32.696	CRO_000794	cro_scaffold_2981127:957-3061	+	6e-29	AT1G26170	ARM repeat superfamily protein \\ ARM repeat superfamily protein; FUNCTIONS IN: protein transporter activity, binding; INVOLVED IN: intracellular protein transport, protein import into nucleus, docking; LOCATED IN: nucleus, nuclear pore, cytoplasm; EXPRESSED IN: 22 plant structures; EXPRESSED DURING: 13 growth stages; CONTAINS InterPro DOMAIN/s: Importin-beta, N-terminal (InterPro:IPR001494), Arm…	1e-28	Os06g0274100	Armadillo-like helical domain containing protein.
CRO_000795	0	0	0	0	0	0	0	0	0	0	0	0	0	0	0	CRO_000795	cro_scaffold_3053175:2502-9046	+
CRO_000796	0	0	0	0	0	0	0	0	0	0	0	0	0	0	0	CRO_000796	cro_scaffold_2955381:631-1029	-
CRO_000797	0.188145	0.0891451	0	0.149574	0	0.0945869	0	0	0	0.320334	0.159194	0.168546	0.1763	0	0	CRO_000797	cro_scaffold_3066286:1598-2026	-	1e-12	AT2G01300	unknown protein; BEST Arabidopsis thaliana protein match is: unknown protein (TAIR:AT1G15010.1); Has 73 Blast hits to 73 proteins in 12 species: Archae - 0; Bacteria - 0; Metazoa - 0; Fungi - 0; Plants - 73; Viruses - 0; Other Eukaryotes - 0 (source: NCBI BLink).
CRO_000798	0	0	0	0	0	0	0	0	0	0	0	0	0	0	0	CRO_000798	cro_scaffold_3039299:241-918	+
CRO_000799	0	0	0	0	0	0	0	0	0	0	0	0	0	0	0	CRO_000799	cro_scaffold_3055432:4887-7582	+
CRO_000800	0	0	0	0	0	0	0	0	0	0	0	0	0	0	0	CRO_000800	cro_scaffold_3067178:15728-16281	+	5e-11	AT1G66235	unknown protein; BEST Arabidopsis thaliana protein match is: unknown protein (TAIR:AT1G24380.1); Has 283 Blast hits to 282 proteins in 34 species: Archae - 0; Bacteria - 19; Metazoa - 15; Fungi - 0; Plants - 234; Viruses - 0; Other Eukaryotes - 15 (source: NCBI BLink).
CRO_000801	2.24655	2.33284	2.1405	8.26688	3.12013	1.62311	6.00038	2.1532	4.94355	2.16441	2.33339	1.2292	1.95385	2.36082	2.10873	CRO_000801	cro_scaffold_2961861:9320-12319	+	0	AT4G23440	Disease resistance protein (TIR-NBS class) \\ Disease resistance protein (TIR-NBS class); FUNCTIONS IN: transmembrane receptor activity, nucleoside-triphosphatase activity, nucleotide binding, ATP binding; INVOLVED IN: signal transduction, apoptosis, innate immune response; LOCATED IN: plasma membrane; EXPRESSED IN: 22 plant structures; EXPRESSED DURING: 13 growth stages; CONTAINS InterPro DOMAIN…	0	Os01g0760400	Toll-Interleukin receptor domain containing protein.
CRO_000802	23.3408	21.8226	18.9476	14.1592	21.5124	26.0633	21.7707	46.3952	30.3782	36.3838	29.8038	54.3693	46.48	50.6175	42.8266	CRO_000802	cro_scaffold_2961861:33148-36069	+	4e-18	AT5G24870	RING/U-box superfamily protein \\ RING/U-box superfamily protein; FUNCTIONS IN: zinc ion binding; EXPRESSED IN: 20 plant structures; EXPRESSED DURING: 11 growth stages; CONTAINS InterPro DOMAIN/s: Zinc finger, RING-type (InterPro:IPR001841), Zinc finger, C3HC4 RING-type (InterPro:IPR018957); BEST Arabidopsis thaliana protein match is: RING/U-box superfamily protein (TAIR:AT5G10650.2); Has 13925 B…	2e-16	Os06g0695600	Zinc finger, RING/FYVE/PHD-type domain containing protein.
CRO_000803	20.8758	22.8402	17.9936	21.7269	22.7636	27.8396	23.4026	30.8043	21.2817	17.3983	21.5737	26.1958	28.6703	31.7767	31.5997	CRO_000803	cro_scaffold_2961861:14315-17820	-	2e-15	UBC29	ubiquitin-conjugating enzyme 29 \\ ubiquitin-conjugating enzyme 29 (UBC29); CONTAINS InterPro DOMAIN/s: Ubiquitin-conjugating enzyme/RWD-like (InterPro:IPR016135), Ubiquitin-conjugating enzyme, E2 (InterPro:IPR000608); BEST Arabidopsis thaliana protein match is: ubiquitin-conjugating enzyme 10 (TAIR:AT5G53300.4); Has 10587 Blast hits to 10548 proteins in 402 species: Archae - 0; Bacteria - 4; Met…	7e-84	Os10g0447100	Similar to Ubiquitin-conjugating enzyme E2-21 kDa 2 (EC 6.3.2.19) (Ubiquitin- protein ligase 5) (Ubiquitin carrier protein 5).
CRO_000804	4.97841	4.13934	3.60284	4.94085	4.42818	4.74726	4.66888	5.36503	4.46685	4.37479	4.63357	4.51733	4.57469	4.76298	4.86695	CRO_000804	cro_scaffold_2961861:21066-24947	-	2e-67	AT4G11400	ARID/BRIGHT DNA-binding domain;ELM2 domain protein \\ ARID/BRIGHT DNA-binding domain;ELM2 domain protein; FUNCTIONS IN: DNA binding; LOCATED IN: vacuole; CONTAINS InterPro DOMAIN/s: SANT, DNA-binding (InterPro:IPR001005), ELM2 (InterPro:IPR000949), ARID/BRIGHT DNA-binding domain (InterPro:IPR001606); BEST Arabidopsis thaliana protein match is: ARID/BRIGHT DNA-binding domain;ELM2 domain protein (T…	3e-46	Os04g0166400	Similar to OSIGBa0136O08-OSIGBa0153H12.2 protein.
CRO_000805	27.3867	32.1167	22.1452	35.7549	42.9315	40.4566	28.3067	30.3244	31.363	26.254	31.4629	38.5273	37.8541	48.9783	45.4059	CRO_000805	cro_scaffold_2961861:37246-41213	-				5e-21	Os11g0294600	Zinc finger, RING/FYVE/PHD-type domain containing protein.
CRO_000806	0	0.188855	0.393927	0.712969	0.29758	0.200384	0.793701	0.245379	0.27533	0.424145	0.337256	0.2678	0.186748	0.174876	0.520674	CRO_000806	cro_scaffold_2961861:7535-9311	+
CRO_000807	114.107	115.216	87.9937	66.1197	66.9921	84.2882	75.2529	76.0005	44.0565	63.8125	63.0838	73.7838	92.1196	92.1493	93.5043	CRO_000807	cro_scaffold_2961861:41-2486	-				1e-131	Os08g0562700	Similar to peptidase M1 family protein.
CRO_000808	0	0	0	0	0	0	0	0	0	0	0	0	0	0	0	CRO_000808	cro_scaffold_3051697:2493-6519	-
CRO_000809	85.4117	75.964	67.6086	70.6541	42.8296	55.5893	37.8098	45.743	26.5061	47.7414	66.6709	84.851	93.9419	113.378	95.9876	CRO_000809	cro_scaffold_3052019:1894-9026	+	0	AT1G15740	Leucine-rich repeat family protein \\ Leucine-rich repeat family protein; BEST Arabidopsis thaliana protein match is: Leucine-rich repeat (LRR) family protein (TAIR:AT4G23840.1); Has 38052 Blast hits to 19856 proteins in 856 species: Archae - 6; Bacteria - 8624; Metazoa - 11681; Fungi - 680; Plants - 12072; Viruses - 79; Other Eukaryotes - 4910 (source: NCBI BLink).	1e-163	Os02g0613200	Hypothetical conserved gene.
CRO_000810	32.5294	38.7064	23.5357	32.0537	44.3351	53.9978	25.3724	36.4653	31.8507	32.653	30.8832	51.1949	39.9162	44.8279	45.1057	CRO_000810	cro_scaffold_3052019:5810-16981	-	0	TPR2	TOPLESS-related 2 \\ TOPLESS-related 2 (TPR2); FUNCTIONS IN: protein binding; INVOLVED IN: primary shoot apical meristem specification; LOCATED IN: endomembrane system; EXPRESSED IN: 24 plant structures; EXPRESSED DURING: 13 growth stages; CONTAINS InterPro DOMAIN/s: WD40 repeat 2 (InterPro:IPR019782), WD40 repeat, conserved site (InterPro:IPR019775), WD40 repeat (InterPro:IPR001680), CTLH, C-ter…	0	Os03g0254700	WD40 repeat-like domain containing protein.
CRO_000811	0.326968	0.929523	0.461634	21.4633	8.32295	9.25211	3.25541	7.05463	3.69975	1.59055	1.65993	4.81204	8.31612	7.54152	5.66233	CRO_000811	cro_scaffold_3063395:24729-26362	+	3e-47	AT1G25330	basic helix-loop-helix (bHLH) DNA-binding superfamily protein \\ basic helix-loop-helix (bHLH) DNA-binding superfamily protein; FUNCTIONS IN: DNA binding, sequence-specific DNA binding transcription factor activity; INVOLVED IN: regulation of transcription; LOCATED IN: nucleus; EXPRESSED IN: 7 plant structures; EXPRESSED DURING: 4 anthesis, C globular stage, petal differentiation and expansion st…	2e-38	Os01g0915600	Similar to TA1 protein (Fragment).
CRO_000812	9.03377	9.36076	7.55818	11.539	10.2455	10.7492	8.07429	9.15447	8.64306	6.97153	9.70625	9.93389	11.227	11.3241	10.8225	CRO_000812	cro_scaffold_3063395:33040-39166	+	0	AT3G18350	Plant protein of unknown function (DUF639) \\ Plant protein of unknown function (DUF639); CONTAINS InterPro DOMAIN/s: Protein of unknown function DUF639 (InterPro:IPR006927); BEST Arabidopsis thaliana protein match is: Plant protein of unknown function (DUF639) (TAIR:AT1G48840.1); Has 149 Blast hits to 146 proteins in 12 species: Archae - 0; Bacteria - 0; Metazoa - 0; Fungi - 0; Plants - 149; Vir…	0	Os10g0127700	Protein of unknown function DUF639 family protein.
CRO_000813	67.098	70.9354	80.8089	64.2028	82.7281	53.9313	40.6486	47.7163	58.6887	61.612	55.5246	42.4223	63.0833	56.6402	71.1244	CRO_000813	cro_scaffold_3063395:9477-19074	-	4e-73	MYB62	myb domain protein 62 \\ putative transcription factor: R2R3-MYB transcription family. Involved in regulation of phosphate starvation responses and gibberellic acid biosynthesis. \\ myb domain protein 62 (MYB62); CONTAINS InterPro DOMAIN/s: SANT, DNA-binding (InterPro:IPR001005), Homeodomain-like (InterPro:IPR009057), Myb, DNA-binding (InterPro:IPR014778), HTH transcriptional regulator, Myb-type,…	8e-78	Os01g0128000	Myb transcription factor domain containing protein.
CRO_000814	21.0417	22.9459	19.3201	57.4538	37.8047	41.8444	37.8121	39.2535	31.0677	21.7256	24.357	32.684	41.8385	42.4539	35.1049	CRO_000814	cro_scaffold_3063395:19471-20737	-	6e-39	HLL	Ribosomal protein L14p/L23e family protein \\ Mutant shows abnormal ovule development \\ HUELLENLOS (HLL); FUNCTIONS IN: structural constituent of ribosome; INVOLVED IN: translation; LOCATED IN: ribosome, intracellular, large ribosomal subunit; EXPRESSED IN: 20 plant structures; EXPRESSED DURING: 11 growth stages; CONTAINS InterPro DOMAIN/s: Ribosomal protein L14, bacterial-type (InterPro:IPR0057…	3e-58	Os12g0616200	HUELLENLOS-like protein.
CRO_000815	0.271218	0.257011	0.214436	0.172493	0.647957	0.43632	0.108014	0.267146	0	0.507948	0.458967	0.34015	0.406629	0.285584	0.340118	CRO_000815	cro_scaffold_3063395:39985-40728	-	3e-25	AT3G18360	VQ motif-containing protein \\ VQ motif-containing protein; CONTAINS InterPro DOMAIN/s: VQ (InterPro:IPR008889); BEST Arabidopsis thaliana protein match is: VQ motif-containing protein (TAIR:AT1G68450.1); Has 752 Blast hits to 743 proteins in 135 species: Archae - 2; Bacteria - 26; Metazoa - 338; Fungi - 62; Plants - 207; Viruses - 16; Other Eukaryotes - 101 (source: NCBI BLink).
CRO_000816	53.7142	61.4785	52.8973	86.1631	69.3299	70.6034	98.6005	115.119	106.851	54.0921	33.5821	53.3322	42.5547	42.2772	39.682	CRO_000816	cro_scaffold_3063395:88-1683	-	2e-43	AT3G02560	Ribosomal protein S7e family protein \\ Ribosomal protein S7e family protein; FUNCTIONS IN: structural constituent of ribosome; INVOLVED IN: translation; LOCATED IN: cytosolic small ribosomal subunit, cytosolic ribosome, chloroplast, membrane; EXPRESSED IN: 23 plant structures; EXPRESSED DURING: 16 growth stages; CONTAINS InterPro DOMAIN/s: Ribosomal protein S7e (InterPro:IPR000554); BEST Arabido…	2e-43	Os03g0297300	Similar to 40S ribosomal protein S7.
CRO_000817	0	0	0	0	0	0	0	0	0	0	0	0	0	0	0	CRO_000817	cro_scaffold_3067770:2052-2801	-
CRO_000818	0	0	0	0	0	0	0	0	0	0	0	0	0	0	0	CRO_000818	cro_scaffold_3067770:27920-28249	-
CRO_000819	0	0	0	0.0938118	0	0	0	0	0	0	0	0	0	0	0	CRO_000819	cro_scaffold_3067770:43833-47559	-
CRO_000820	0	0	0	0	0	0	0	0	0	0	0	0	0	0	0	CRO_000820	cro_scaffold_3067770:7135-11167	-
CRO_000821	0	0	0	0	0	0	0	0	0	0	0	0	0	0	0	CRO_000821	cro_scaffold_3067770:20670-22675	-				8e-42	loc_os05g17830
CRO_000822	23.7265	26.266	17.3441	29.943	31.4071	28.6975	19.4282	18.6952	17.6803	19.9555	19.5663	26.7317	21.5797	21.9312	25.755	CRO_000822	cro_scaffold_3066842:16915-19558	+	8e-59	AT1G19310	RING/U-box superfamily protein \\ RING/U-box superfamily protein; FUNCTIONS IN: zinc ion binding; EXPRESSED IN: 24 plant structures; EXPRESSED DURING: 15 growth stages; CONTAINS InterPro DOMAIN/s: Zinc finger, RING-type, conserved site (InterPro:IPR017907), Zinc finger, RING-type (InterPro:IPR001841), Zinc finger, C3HC4 RING-type (InterPro:IPR018957); BEST Arabidopsis thaliana protein match is: R…	1e-59	Os01g0766200	Similar to RING finger protein 5.
CRO_000823	22.3097	19.0794	22.5951	10.8883	9.00039	10.4896	8.87784	5.97236	5.69944	15.5762	12.9466	8.72275	12.7002	13.2855	14.4993	CRO_000823	cro_scaffold_3066842:20099-25078	+	0	AT1G49380	cytochrome c biogenesis protein family \\ cytochrome c biogenesis protein family; FUNCTIONS IN: molecular_function unknown; INVOLVED IN: cytochrome complex assembly; LOCATED IN: chloroplast; EXPRESSED IN: 22 plant structures; EXPRESSED DURING: 13 growth stages; CONTAINS InterPro DOMAIN/s: ResB-like (InterPro:IPR007816); Has 1416 Blast hits to 1414 proteins in 516 species: Archae - 0; Bacteria - 1…	0	Os03g0769600	ResB-like family protein.
CRO_000824	12.8385	15.9878	6.13822	11.489	21.184	24.5467	16.9853	30.3564	15.8732	7.9309	16.0385	17.9441	12.7105	14.8515	9.52511	CRO_000824	cro_scaffold_3066842:26144-36215	+	1e-127	AT1G23300	MATE efflux family protein \\ MATE efflux family protein; FUNCTIONS IN: antiporter activity, drug transmembrane transporter activity, transporter activity; INVOLVED IN: drug transmembrane transport, transmembrane transport; LOCATED IN: membrane; CONTAINS InterPro DOMAIN/s: Multi antimicrobial extrusion protein MatE (InterPro:IPR002528); BEST Arabidopsis thaliana protein match is: MATE efflux fami…	2e-157	Os03g0626700	Multi antimicrobial extrusion protein MatE family protein.
CRO_000825	89.7727	67.5185	128.974	48.4617	51.8569	37.3174	54.6744	33.4877	65.282	79.9335	67.1163	43.0364	56.7742	46.8711	57.9763	CRO_000825	cro_scaffold_3066842:43236-48464	+	7e-128	AT3G18890	NAD(P)-binding Rossmann-fold superfamily protein \\ NAD(P)-binding Rossmann-fold superfamily protein; FUNCTIONS IN: binding, catalytic activity; INVOLVED IN: metabolic process; LOCATED IN: chloroplast thylakoid membrane, chloroplast, chloroplast envelope; EXPRESSED IN: 21 plant structures; EXPRESSED DURING: 14 growth stages; CONTAINS InterPro DOMAIN/s: NAD(P)-binding domain (InterPro:IPR016040), …	7e-105	Os10g0100300	NAD(P)-binding domain containing protein.
CRO_000826	4.55585	4.82088	3.48948	6.60989	5.44211	7.13833	7.10635	4.95489	4.37083	4.13691	4.01542	3.94521	4.55363	6.16302	5.27679	CRO_000826	cro_scaffold_3066842:49016-51299	+	5e-114	AT4G34360	S-adenosyl-L-methionine-dependent methyltransferases superfamily protein \\ S-adenosyl-L-methionine-dependent methyltransferases superfamily protein; FUNCTIONS IN: methyltransferase activity, catalytic activity; INVOLVED IN: metabolic process; LOCATED IN: cellular_component unknown; EXPRESSED IN: 21 plant structures; EXPRESSED DURING: 13 growth stages; CONTAINS InterPro DOMAIN/s: Methyltransferas…	1e-96	Os11g0557700	Similar to S-adenosylmethionine-dependent methyltransferase/ catalytic.
CRO_000827	7.36521	8.27123	6.29667	8.61735	9.33891	7.7291	8.54897	5.38503	6.0249	6.43919	7.69772	9.27784	8.1257	8.28199	7.60785	CRO_000827	cro_scaffold_3066842:55455-67331	+	6e-171	ARI3	RING/U-box superfamily protein \\ ARIADNE 3 (ARI3); FUNCTIONS IN: zinc ion binding; CONTAINS InterPro DOMAIN/s: Zinc finger, C6HC-type (InterPro:IPR002867), Zinc finger, RING-type (InterPro:IPR001841); BEST Arabidopsis thaliana protein match is: RING/U-box superfamily protein (TAIR:AT4G34370.1); Has 3131 Blast hits to 3105 proteins in 234 species: Archae - 0; Bacteria - 4; Metazoa - 1303; Fungi -…	0	Os03g0233500	Zinc finger, C6HC-type domain containing protein.
CRO_000828	49.028	37.9024	63.0659	48.6019	30.8261	31.7792	42.2896	37.5866	63.4826	59.0511	53.8916	39.84	71.6266	56.2741	63.6795	CRO_000828	cro_scaffold_3066842:68746-71588	+	5e-18	PDV2	plastid division2 \\ An integral outer envelope membrane protein (its homolog in A thaliana PDV1), component of the plastid division machinery. Similar to ARC6, PDV2 localizes to a continuous ring at the division site in wild-type plants. PDV1 and PDV2 are required for localization of ARC5 at the chloroplast division site. \\ PLASTID DIVISION2 (PDV2); FUNCTIONS IN: molecular_function unknown; INV…	1e-22	Os07g0123300	Conserved hypothetical protein.
CRO_000829	326.719	340.217	322.688	343.261	293.19	352.155	473.382	455.919	518.639	360.195	412.615	433.141	505.006	416.457	403.464	CRO_000829	cro_scaffold_3066842:36077-39235	-	0	HDR	4-hydroxy-3-methylbut-2-enyl diphosphate reductase \\ Arabidopsis ISPH is involved in the plastid nonmevalonate pathway of isoprenoid biosynthesis. It was shown to complement the lethal phenotype of E. coli ispH mutant and is therefore most likely encodes a protein with 4-hydroxy-3-methylbut-2-en-1-yl diphosphate reductase activity involved in the last step of mevalonate-independent isopentenyl b…	0	Os03g0731900	Similar to Isopentenyl/dimethylallyl diphosphate synthase (Fragment).
CRO_000830	0	0	0	0	0	0	0	0	0	0	0	0	0	0	0	CRO_000830	cro_scaffold_3057248:14701-15066	+
CRO_000831	0	0	0	0	0	0	0	0	0	0	0	0	0	0	0	CRO_000831	cro_scaffold_3057248:15788-18007	+
CRO_000832	0	0	0	0	0	0	0	0	0	0	0	0	0	0	0	CRO_000832	cro_scaffold_3057248:1627-10910	+
CRO_000833	0	0	0	0	0	0	0	0	0	0	0	0	0	0	0	CRO_000833	cro_scaffold_3057248:25852-28770	+
CRO_000834	18.2725	12.4571	14.9407	18.7416	10.2941	11.8958	13.3501	11.1859	8.59621	12.2726	11.3082	12.7576	15.8492	15.9567	16.0731	CRO_000834	cro_scaffold_3057248:45468-48608	+				2e-34	Os08g0556500	Similar to predicted protein.
CRO_000835	62.5488	62.9478	53.5684	74.3544	73.7	86.7831	93.1205	132.283	94.0769	61.2929	52.0723	76.5504	66.6158	67.2921	61.3379	CRO_000835	cro_scaffold_3017945:3583-7404	+	3e-56	AT5G51050	Mitochondrial substrate carrier family protein \\ Mitochondrial substrate carrier family protein; FUNCTIONS IN: binding, calcium ion binding; INVOLVED IN: transport, transmembrane transport; LOCATED IN: mitochondrial inner membrane, membrane; EXPRESSED IN: 23 plant structures; EXPRESSED DURING: 15 growth stages; CONTAINS InterPro DOMAIN/s: EF-Hand 1, calcium-binding site (InterPro:IPR018247), Mit…	0	Os05g0585900	Mitochondrial carrier protein domain containing protein.
CRO_000836	38.9372	39.2963	26.685	26.2755	39.1081	34.4528	23.4407	28.8523	20.9635	28.3291	30.5774	35.5262	29.3699	33.9496	31.1417	CRO_000836	cro_scaffold_2980075:2653-7805	-	2e-156	AT5G01960	RING/U-box superfamily protein \\ RING/U-box superfamily protein; FUNCTIONS IN: zinc ion binding; LOCATED IN: chloroplast; EXPRESSED IN: 23 plant structures; EXPRESSED DURING: 14 growth stages; CONTAINS InterPro DOMAIN/s: Zinc finger, RING-type, conserved site (InterPro:IPR017907), Zinc finger, RING-type (InterPro:IPR001841), Zinc finger, C3HC4 RING-type (InterPro:IPR018957); BEST Arabidopsis tha…	5e-159	Os05g0316000	Zinc finger, RING/FYVE/PHD-type domain containing protein.
CRO_000837	22.7983	23.8852	23.9311	19.4378	21.6137	21.1194	25.3775	26.1134	30.4312	20.6135	23.4038	21.9878	19.1515	22.49	24.5649	CRO_000837	cro_scaffold_3061393:7755-14279	+				6e-25	Os03g0378200	GWT1 family protein.
CRO_000838	0	0	0	0	0	0	0	0	0	0	0	0	0	0	0	CRO_000838	cro_scaffold_3061393:22370-24492	-
CRO_000839	0	0	0	0	0	0	0	0	0	0	0	0	0	0	0	CRO_000839	cro_scaffold_3061393:6179-7499	-
CRO_000840	15.4936	18.2477	17.5485	13.334	19.34	18.0758	11.9246	14.4737	14.5643	27.6772	26.219	29.6979	19.8185	21.1913	20.8946	CRO_000840	cro_scaffold_3068566:1738-4492	+	4e-160	AT5G65380	MATE efflux family protein \\ MATE efflux family protein; FUNCTIONS IN: antiporter activity, drug transmembrane transporter activity, transporter activity; INVOLVED IN: drug transmembrane transport, ripening, transmembrane transport; LOCATED IN: membrane; EXPRESSED IN: 22 plant structures; EXPRESSED DURING: 13 growth stages; CONTAINS InterPro DOMAIN/s: Multi antimicrobial extrusion protein MatE (…	2e-152	Os08g0480000	Multi antimicrobial extrusion protein MatE family protein.
CRO_000841	5.86444	6.4269	3.11914	8.00756	4.99103	5.19882	9.13714	10.3439	11.3591	2.83916	3.35221	3.48898	3.41879	4.9102	4.51453	CRO_000841	cro_scaffold_3068566:7489-10921	+	1e-116	AT5G65380	MATE efflux family protein \\ MATE efflux family protein; FUNCTIONS IN: antiporter activity, drug transmembrane transporter activity, transporter activity; INVOLVED IN: drug transmembrane transport, ripening, transmembrane transport; LOCATED IN: membrane; EXPRESSED IN: 22 plant structures; EXPRESSED DURING: 13 growth stages; CONTAINS InterPro DOMAIN/s: Multi antimicrobial extrusion protein MatE (…	7e-109	LOC_Os03g08900.1
CRO_000842	0.0462282	0	0.0228437	0.0551265	0	0.0464808	0.0460265	0.113835	0	0.0196769	0.29336	0.207062	0.259907	0.223102	0.169085	CRO_000842	cro_scaffold_3068566:25266-29444	+	0	AT5G65380	MATE efflux family protein \\ MATE efflux family protein; FUNCTIONS IN: antiporter activity, drug transmembrane transporter activity, transporter activity; INVOLVED IN: drug transmembrane transport, ripening, transmembrane transport; LOCATED IN: membrane; EXPRESSED IN: 22 plant structures; EXPRESSED DURING: 13 growth stages; CONTAINS InterPro DOMAIN/s: Multi antimicrobial extrusion protein MatE (…	0	Os09g0468000	Multi antimicrobial extrusion protein MatE family protein.
CRO_000843	2.92841	1.64767	3.43682	3.32234	0.546576	0.981473	4.88976	1.22689	2.69711	1.94761	2.4778	1.99484	0.771764	1.606	1.24324	CRO_000843	cro_scaffold_3068566:41373-45024	+	5e-129	AT5G65380	MATE efflux family protein \\ MATE efflux family protein; FUNCTIONS IN: antiporter activity, drug transmembrane transporter activity, transporter activity; INVOLVED IN: drug transmembrane transport, ripening, transmembrane transport; LOCATED IN: membrane; EXPRESSED IN: 22 plant structures; EXPRESSED DURING: 13 growth stages; CONTAINS InterPro DOMAIN/s: Multi antimicrobial extrusion protein MatE (…	1e-114	Os08g0480000	Multi antimicrobial extrusion protein MatE family protein.
CRO_000844	0	0	0	0	0	0	0	0	0	0	0	0	0	0	0	CRO_000844	cro_scaffold_3068566:37374-37860	+
CRO_000845	46.466	46.8649	37.9583	28.9838	99.56	54.169	27.6286	31.0991	34.117	61.6302	54.9873	53.0944	32.5794	28.2272	35.3832	CRO_000845	cro_scaffold_3023993:2942-3562	+	3e-38	AT5G40690	CONTAINS InterPro DOMAIN/s: EF-Hand 1, calcium-binding site (InterPro:IPR018247); BEST Arabidopsis thaliana protein match is: unknown protein (TAIR:AT2G41730.1); Has 1807 Blast hits to 1807 proteins in 277 species: Archae - 0; Bacteria - 0; Metazoa - 736; Fungi - 347; Plants - 385; Viruses - 0; Other Eukaryotes - 339 (source: NCBI BLink).	8e-18	Os05g0296600	Non-protein coding transcript.
CRO_000846	55.4293	57.8978	60.3835	48.5904	64.5819	34.8779	63.2729	46.3285	63.2752	110.344	52.5341	33.1907	27.1924	23.4503	43.256	CRO_000846	cro_scaffold_3023993:4328-7026	-
CRO_000847	9.21571	9.81732	6.94342	13.6062	12.3582	10.9238	9.94728	12.2001	8.14784	7.16444	6.7045	9.49018	8.98141	9.46849	8.79495	CRO_000847	cro_scaffold_3023993:8673-17151	-	0	AT3G01720	unknown protein; FUNCTIONS IN: molecular_function unknown; INVOLVED IN: biological_process unknown; LOCATED IN: endomembrane system; EXPRESSED IN: 24 plant structures; EXPRESSED DURING: 13 growth stages; BEST Arabidopsis thaliana protein match is: unknown protein (TAIR:AT5G25265.1); Has 374 Blast hits to 211 proteins in 23 species: Archae - 0; Bacteria - 0; Metazoa - 0; Fungi - 0; Plants - 316; V…	0	Os01g0904500	Conserved hypothetical protein.
CRO_000848	0	0	0	0	0	0	0	0	0	0	0	0	0	0	0	CRO_000848	cro_scaffold_3023993:20235-20828	-	4e-32	MYB43	myb domain protein 43 \\ Encodes a putative transcription factor (MYB43). \\ myb domain protein 43 (MYB43); CONTAINS InterPro DOMAIN/s: SANT, DNA-binding (InterPro:IPR001005), Homeodomain-like (InterPro:IPR009057), Myb, DNA-binding (InterPro:IPR014778), HTH transcriptional regulator, Myb-type, DNA-binding (InterPro:IPR017930), Homeodomain-related (InterPro:IPR012287), Myb transcription factor (In…	2e-31	Os08g0428200	Similar to Myb51 protein.
CRO_000849	31.2005	33.5395	16.3624	84.5351	90.5358	82.9535	26.859	38.7188	20.757	29.3953	32.008	50.432	65.7238	81.0778	81.8361	CRO_000849	cro_scaffold_3067480:19486-28143	+	9e-50	AT1G05805	basic helix-loop-helix (bHLH) DNA-binding superfamily protein \\ basic helix-loop-helix (bHLH) DNA-binding superfamily protein; FUNCTIONS IN: DNA binding, sequence-specific DNA binding transcription factor activity; INVOLVED IN: regulation of transcription; LOCATED IN: cytosol; EXPRESSED IN: 24 plant structures; EXPRESSED DURING: 13 growth stages; CONTAINS InterPro DOMAIN/s: Helix-loop-helix DNA-…	3e-39	Os01g0900800	Helix-loop-helix DNA-binding domain containing protein.
CRO_000850	0	0	0	0	0	0	0	0	0	0	0	0	0	0	0	CRO_000850	cro_scaffold_3067480:53393-54348	+
CRO_000851	5.99343	4.8089	2.61577	2.3128	3.50564	8.2915	4.5299	9.08499	3.24352	6.1077	7.4587	13.3443	7.4813	8.88668	5.00609	CRO_000851	cro_scaffold_2982587:12028-15766	+	0	AT4G17550	Major facilitator superfamily protein \\ Major facilitator superfamily protein; FUNCTIONS IN: sugar:hydrogen symporter activity; INVOLVED IN: carbohydrate transport, transmembrane transport; LOCATED IN: plasma membrane; EXPRESSED IN: 24 plant structures; EXPRESSED DURING: 14 growth stages; CONTAINS InterPro DOMAIN/s: Major facilitator superfamily (InterPro:IPR020846), Major facilitator superfamil…	3e-175	Os04g0555300	Similar to glycerol 3-phosphate permease.
CRO_000852	26.6289	34.5066	22.9015	24.7561	30.1098	41.7199	17.2389	26.5195	14.8559	24.2576	31.0029	34.9465	36.6608	39.7125	37.3246	CRO_000852	cro_scaffold_2982587:36841-40081	+	7e-121	CTF2B	FAD/NAD(P)-binding oxidoreductase family protein \\ Encodes CTF2B. \\ CTF2B; FUNCTIONS IN: monooxygenase activity; INVOLVED IN: oxidation reduction; LOCATED IN: mitochondrion; EXPRESSED IN: pollen tube; CONTAINS InterPro DOMAIN/s: Monooxygenase, FAD-binding (InterPro:IPR002938); BEST Arabidopsis thaliana protein match is: FAD/NAD(P)-binding oxidoreductase family protein (TAIR:AT2G35660.1); Has 10…	2e-98	Os07g0491900	Similar to CTF2A (Fragment).
CRO_000853	110.059	137.284	101.933	132.021	226.759	151.784	135.945	166.136	201.863	110.438	111.361	117.871	107.882	114.756	103.203	CRO_000853	cro_scaffold_2982587:45987-49606	+	6e-124	RA-5	RAS 5 \\ Belongs to the Rab1 GTPase subfamily. This small GTP-binding protein is required in ER to Golgi transportation. \\ RAS 5 (RA-5); FUNCTIONS IN: GTP binding; INVOLVED IN: response to cadmium ion, ER to Golgi vesicle-mediated transport; LOCATED IN: plasma membrane, vacuole; EXPRESSED IN: 24 plant structures; EXPRESSED DURING: 13 growth stages; CONTAINS InterPro DOMAIN/s: Ras GTPase (InterPr…	2e-121	Os01g0558600	Ras-related protein RIC1.
CRO_000854	27.9839	22.3597	29.2918	30.3107	27.9996	24.6649	31.2281	24.387	31.8691	28.5992	24.956	21.331	28.2444	24.6813	27.2143	CRO_000854	cro_scaffold_2982587:13-2857	-	1e-33	VAP27-2	vamp/synaptobrevin-associated protein 27-2 \\ Encodes VAP33-like protein that interacts with cowpea mosaic virus protein 60K. Is a SNARE-like protein that may be involved in vesicular transport to or from the ER. \\ vamp/synaptobrevin-associated protein 27-2 (VAP27-2); FUNCTIONS IN: structural molecule activity; INVOLVED IN: intracellular transport; LOCATED IN: plasma membrane, endoplasmic reticu…	1e-56	Os10g0549100	PapD-like domain containing protein.
CRO_000855	306.915	233.327	392.572	258.598	158.087	141.17	240.78	118.47	163.22	268.257	202.7	147.269	225.167	201.796	235.783	CRO_000855	cro_scaffold_2982587:7945-10656	-	2e-51	AT4G17560	Ribosomal protein L19 family protein \\ Ribosomal protein L19 family protein; FUNCTIONS IN: structural constituent of ribosome; INVOLVED IN: translation, ribosome biogenesis; LOCATED IN: ribosome, chloroplast stroma, chloroplast, membrane, chloroplast envelope; EXPRESSED IN: 22 plant structures; EXPRESSED DURING: 13 growth stages; CONTAINS InterPro DOMAIN/s: Ribosomal protein L19 (InterPro:IPR001…	3e-31	Os02g0652600	Ribosomal protein L19 family protein.
CRO_000856	12.4623	12.5744	12.6356	11.4731	7.87397	10.5827	10.0935	8.00327	8.71254	9.70207	8.6324	8.38751	12.434	11.5019	11.1678	CRO_000856	cro_scaffold_2982587:21345-25075	-	3e-44	AT4G17540	unknown protein; Has 30201 Blast hits to 17322 proteins in 780 species: Archae - 12; Bacteria - 1396; Metazoa - 17338; Fungi - 3422; Plants - 5037; Viruses - 0; Other Eukaryotes - 2996 (source: NCBI BLink).	8e-28	Os10g0563400	Conserved hypothetical protein.
CRO_000857	2.50807	1.08032	4.56313	2.8549	1.47529	1.60477	1.64584	0.748612	1.04999	2.66888	2.55621	1.07234	1.54898	1.60056	1.1318	CRO_000857	cro_scaffold_2982587:28778-29669	-
CRO_000858	9.43938	11.8777	7.03496	10.998	14.9726	17.8306	12.1098	15.5977	13.6535	10.4859	10.9721	14.5278	12.9052	11.0256	9.70275	CRO_000858	cro_scaffold_2982587:33905-35491	-	2e-47	AT3G60290	2-oxoglutarate (2OG) and Fe(II)-dependent oxygenase superfamily protein \\ 2-oxoglutarate (2OG) and Fe(II)-dependent oxygenase superfamily protein; FUNCTIONS IN: oxidoreductase activity, acting on paired donors, with incorporation or reduction of molecular oxygen, 2-oxoglutarate as one donor, and incorporation of one atom each of oxygen into both donors, oxidoreductase activity; INVOLVED IN: resp…	7e-63	Os04g0667400	2OG-Fe(II) oxygenase domain containing protein.
CRO_000859	31.572	40.0643	25.5048	28.0823	49.0097	41.1298	30.432	38.0086	40.6252	29.2141	33.5277	35.3333	32.4999	31.7989	28.1164	CRO_000859	cro_scaffold_2982587:39370-41026	-	5e-12	AT2G35658	unknown protein; FUNCTIONS IN: molecular_function unknown; INVOLVED IN: biological_process unknown; LOCATED IN: cellular_component unknown; BEST Arabidopsis thaliana protein match is: unknown protein (TAIR:AT4G16840.1); Has 30201 Blast hits to 17322 proteins in 780 species: Archae - 12; Bacteria - 1396; Metazoa - 17338; Fungi - 3422; Plants - 5037; Viruses - 0; Other Eukaryotes - 2996 (source: NC…
CRO_000860	9.80361	9.87903	8.42086	11.858	10.1182	10.3611	10.5393	7.58626	6.66577	8.19214	9.41464	9.69829	10.7832	11.9624	11.2298	CRO_000860	cro_scaffold_2982587:50379-52391	-	0	AT4G16835	Tetratricopeptide repeat (TPR)-like superfamily protein \\ Tetratricopeptide repeat (TPR)-like superfamily protein; FUNCTIONS IN: binding; INVOLVED IN: biological_process unknown; LOCATED IN: cellular_component unknown; CONTAINS InterPro DOMAIN/s: Pentatricopeptide repeat (InterPro:IPR002885), Tetratricopeptide-like helical (InterPro:IPR011990); BEST Arabidopsis thaliana protein match is: Tetratr…	0	Os08g0153600	Pentatricopeptide repeat domain containing protein.
CRO_000861	92.5947	103.919	71.1585	162.561	139.835	141.785	206.026	186.885	162.888	98.6701	85.3773	114.314	92.7208	97.6648	97.7972	CRO_000861	cro_scaffold_2982587:54992-59102	-	7e-48	AT4G16830	Hyaluronan / mRNA binding family \\ Hyaluronan / mRNA binding family; CONTAINS InterPro DOMAIN/s: Stm1, N-terminal (InterPro:IPR019084), Hyaluronan/mRNA-binding protein (InterPro:IPR006861); BEST Arabidopsis thaliana protein match is: Hyaluronan / mRNA binding family (TAIR:AT4G17520.1); Has 23191 Blast hits to 11934 proteins in 1060 species: Archae - 16; Bacteria - 7670; Metazoa - 7282; Fungi - 1…	2e-43	Os01g0603000	Similar to Nuclear RNA binding protein A.
CRO_000862	1.57528	1.7771	2.42178	4.25396	3.33533	1.8353	1.0705	1.06726	1.77327	2.49048	2.0099	0.895987	0.84349	0.921511	0.862306	CRO_000862	cro_scaffold_2982587:64454-66067	-	5e-114	PLA-I{beta]2	alpha/beta-Hydrolases superfamily protein \\ Encodes a lipase that hydrolyzes phosphatidylcholine, glycolipids as well as triacylglycerols. \\ alpha/beta-Hydrolases superfamily protein; FUNCTIONS IN: galactolipase activity, triglyceride lipase activity, phospholipase A1 activity; INVOLVED IN: lipid metabolic process; LOCATED IN: chloroplast; EXPRESSED IN: sperm cell, cultured cell; CONTAINS Inter…	3e-127	Os02g0653900	Similar to Avr9/Cf-9 rapidly elicited protein 14 (Fragment).
CRO_000863	0	0	0	0	0	0	0	0	0	0	0	0	0	0	0	CRO_000863	cro_scaffold_2982587:64615-65138	+	6e-60	PLA-I{beta]2	alpha/beta-Hydrolases superfamily protein \\ Encodes a lipase that hydrolyzes phosphatidylcholine, glycolipids as well as triacylglycerols. \\ alpha/beta-Hydrolases superfamily protein; FUNCTIONS IN: galactolipase activity, triglyceride lipase activity, phospholipase A1 activity; INVOLVED IN: lipid metabolic process; LOCATED IN: chloroplast; EXPRESSED IN: sperm cell, cultured cell; CONTAINS Inter…	9e-46	Os08g0143600	Similar to Avr9/Cf-9 rapidly elicited protein 14 (Fragment).
CRO_000864	1.18004	0.782756	2.79896	2.25148	0.704795	0.830539	0.939909	0.77488	2.06497	1.20547	0.898609	0.528554	0.99517	0.310635	0.739905	CRO_000864	cro_scaffold_2982587:30944-31316	-	3e-12	AT5G02890	HXXXD-type acyl-transferase family protein \\ HXXXD-type acyl-transferase family protein; FUNCTIONS IN: transferase activity, transferring acyl groups other than amino-acyl groups, transferase activity; INVOLVED IN: biological_process unknown; LOCATED IN: cellular_component unknown; EXPRESSED IN: 21 plant structures; EXPRESSED DURING: 12 growth stages; CONTAINS InterPro DOMAIN/s: Transferase (Int…
CRO_000865	0	0	0	0	0	0	0	0	0	0	0	0	0	0	0	CRO_000865	cro_scaffold_3070281:5690-6256	+	4e-62	CYP81D2	cytochrome P450, family 81, subfamily D, polypeptide 2 \\ member of CYP81D \\ cytochrome P450, family 81, subfamily D, polypeptide 2 (CYP81D2); FUNCTIONS IN: electron carrier activity, monooxygenase activity, iron ion binding, oxygen binding, heme binding; INVOLVED IN: oxidation reduction; LOCATED IN: endomembrane system; EXPRESSED IN: central cell; CONTAINS InterPro DOMAIN/s: Cytochrome P450 (In…	8e-55	Os03g0760100	Hypothetical conserved gene.
CRO_000866	58.7786	61.7597	40.5684	43.0644	54.3387	46.5153	28.709	27.7942	26.995	59.8467	38.839	50.9007	40.5832	49.5166	57.2864	CRO_000866	cro_scaffold_3070281:9278-13384	+	4e-159	AT2G23200	Protein kinase superfamily protein \\ Protein kinase superfamily protein; FUNCTIONS IN: kinase activity; INVOLVED IN: protein amino acid phosphorylation; LOCATED IN: endomembrane system; EXPRESSED IN: 20 plant structures; EXPRESSED DURING: 12 growth stages; CONTAINS InterPro DOMAIN/s: Protein kinase, ATP binding site (InterPro:IPR017441), Protein kinase, catalytic domain (InterPro:IPR000719), Ser…	6e-147	Os06g0334300	Similar to Resistance protein candidate (Fragment).
CRO_000867	1.78798	10.8921	0.252438	0	0.762785	1.02729	1.52587	2.23636	0.0784168	0.434883	1.44081	0.915267	0.558471	0.896516	0.088976	CRO_000867	cro_scaffold_3070281:16916-17389	+
CRO_000868	7.67355	8.01223	5.96873	18.5836	11.6701	10.2159	16.0583	11.1976	9.29239	6.77438	8.77726	12.73	6.25836	8.47902	6.31134	CRO_000868	cro_scaffold_3070281:6848-7505	-	6e-29	MEE59	maternal effect embryo arrest 59 \\ maternal effect embryo arrest 59 (MEE59); Has 70 Blast hits to 70 proteins in 15 species: Archae - 0; Bacteria - 0; Metazoa - 0; Fungi - 0; Plants - 70; Viruses - 0; Other Eukaryotes - 0 (source: NCBI BLink).	3e-24	Os05g0451300	Conserved hypothetical protein.
CRO_000869	0	0	0	0	0	0	0	0	0	0	0	0	0	0	0	CRO_000869	cro_scaffold_2982701:26952-29336	+
CRO_000870	0	0	0	0	0	0	0	0	0	0	0	0	0	0	0	CRO_000870	cro_scaffold_2982701:623-3146	+
CRO_000871	0	0	0	0	0	0	0	0	0	0	0	0	0	0	0	CRO_000871	cro_scaffold_2982701:2901-3387	-
CRO_000872	9.28017	13.7075	7.37647	9.11049	9.8954	11.5557	9.89731	10.5451	7.51299	8.32186	7.15357	12.0707	6.00359	10.1716	9.49101	CRO_000872	cro_scaffold_1346708:2666-7800	-				2e-111	Os01g0106700	Hypothetical conserved gene.
CRO_000873	36.8152	34.4596	36.4695	17.5265	28.1641	25.7064	31.5892	28.6329	50.9104	39.4543	37.3076	29.0186	28.5836	30.0063	32.7526	CRO_000873	cro_scaffold_3049444:7474-10231	-	7e-45	AT1G51140	basic helix-loop-helix (bHLH) DNA-binding superfamily protein \\ basic helix-loop-helix (bHLH) DNA-binding superfamily protein; FUNCTIONS IN: DNA binding, sequence-specific DNA binding transcription factor activity; INVOLVED IN: regulation of transcription; LOCATED IN: nucleus; EXPRESSED IN: 22 plant structures; EXPRESSED DURING: 13 growth stages; CONTAINS InterPro DOMAIN/s: Helix-loop-helix DNA-…	5e-42	Os08g0506700	Helix-loop-helix DNA-binding domain containing protein.
CRO_000874	0.433948	0.328974	0.171549	1.17295	0.345577	0.523584	1.98745	0.64115	0.959214	0.4433	0.514043	0	0.162651	0.304622	0.181396	CRO_000874	cro_scaffold_3049444:1719-2758	+
CRO_000875	166.733	188.084	143.283	277.997	220.533	215.719	289.074	294.286	231.301	160.065	137.434	208.035	156.092	195.409	178.419	CRO_000875	cro_scaffold_3001004:8203-9546	-	2e-34	AT3G56340	Ribosomal protein S26e family protein \\ Ribosomal protein S26e family protein; FUNCTIONS IN: structural constituent of ribosome; INVOLVED IN: translation, ribosome biogenesis; LOCATED IN: cytosolic small ribosomal subunit, cytosolic ribosome, ribosome, membrane; EXPRESSED IN: 23 plant structures; EXPRESSED DURING: 13 growth stages; CONTAINS InterPro DOMAIN/s: Ribosomal protein S26e (InterPro:IPR…	1e-31	Os05g0477300	Ribosomal protein S26e domain containing protein.
CRO_000876	0.490168	0.580616	0.444065	0.649466	0.284629	0.246424	0.325353	0.268228	0.150484	0.278184	0.449304	0.695251	0.535861	0.394267	0.469555	CRO_000876	cro_scaffold_3001004:12400-14385	-	8e-95	AT3G56350	Iron/manganese superoxide dismutase family protein \\ Iron/manganese superoxide dismutase family protein; FUNCTIONS IN: superoxide dismutase activity, metal ion binding; INVOLVED IN: oxidation reduction, superoxide metabolic process, removal of superoxide radicals; LOCATED IN: mitochondrion, endomembrane system; EXPRESSED IN: male gametophyte, seed; EXPRESSED DURING: seedling growth; CONTAINS Int…	3e-98	Os05g0323900	Manganese-superoxide dismutase precursor (EC 1.15.1.1).
CRO_000877	14.135	14.4359	12.5135	16.4389	14.3192	13.1074	20.19	15.1486	15.7097	12.1606	13.4814	13.8706	13.9004	13.2577	14.7194	CRO_000877	cro_scaffold_3001004:15476-20302	-	4e-47	AT1G21070	Nucleotide-sugar transporter family protein \\ Nucleotide-sugar transporter family protein; CONTAINS InterPro DOMAIN/s: Protein of unknown function DUF250 (InterPro:IPR004853); BEST Arabidopsis thaliana protein match is: Nucleotide-sugar transporter family protein (TAIR:AT1G76670.1); Has 2012 Blast hits to 2008 proteins in 220 species: Archae - 0; Bacteria - 26; Metazoa - 397; Fungi - 317; Plants…	2e-151	Os05g0168700	Protein of unknown function DUF250 domain containing protein.
CRO_000878	8.74034	10.1982	8.53528	10.7891	9.41077	8.99735	12.3725	9.55349	15.5797	9.18685	8.08715	8.01626	8.52437	8.67375	9.58443	CRO_000878	cro_scaffold_3001004:26086-36556	-	0	AT1G06900	Insulinase (Peptidase family M16) family protein \\ Insulinase (Peptidase family M16) family protein; FUNCTIONS IN: metalloendopeptidase activity, catalytic activity, zinc ion binding, metal ion binding; INVOLVED IN: proteolysis; LOCATED IN: cellular_component unknown; EXPRESSED IN: 23 plant structures; EXPRESSED DURING: 13 growth stages; CONTAINS InterPro DOMAIN/s: Peptidase M16, zinc-binding si…	0	Os03g0336300	Peptidase M16, core domain containing protein.
CRO_000879	0.114978	0.108955	0.340899	0.0914063	0	0	0	0.188753	0	0.293639	0	0	0.107739	0.20178	0.480622	CRO_000879	cro_scaffold_3019000:34-384	+	1e-70	ATCG00180.1	DNA-directed RNA polymerase family protein \\ RNA polymerase beta' subunit-1 \\ RPOC1; FUNCTIONS IN: DNA-directed RNA polymerase activity; INVOLVED IN: RNA elongation; LOCATED IN: chloroplast, nucleoid; EXPRESSED IN: 22 plant structures; EXPRESSED DURING: 13 growth stages; CONTAINS InterPro DOMAIN/s: RNA polymerase, N-terminal (InterPro:IPR006592), RNA polymerase, alpha subunit (InterPro:IPR00072…	4e-55	loc_os02g24614
CRO_000880	40.573	38.0046	31.2469	40.176	27.3551	24.3756	47.4868	31.7089	18.5185	24.3124	23.0995	25.9387	32.1541	32.414	30.5597	CRO_000880	cro_scaffold_3060533:48-5242	+	0	SSL3	strictosidine synthase-like 3 \\ Although this enzyme is predicted to encode a strictosidine synthase (SS), it lacks a conserved catalytic glutamate residue found in active SS enzymes and it is not expected to have SS activity. \\ strictosidine synthase-like 3 (SSL3); FUNCTIONS IN: strictosidine synthase activity; INVOLVED IN: alkaloid biosynthetic process, biosynthetic process; LOCATED IN: endop…	6e-159	Os03g0750700	Six-bladed beta-propeller, TolB-like domain containing protein.
CRO_000881	18.5777	21.8382	16.4839	24.3291	23.8298	24.5563	27.2631	22.2929	23.5396	16.1479	17.6248	20.3778	18.2628	21.2017	18.3833	CRO_000881	cro_scaffold_3060533:23039-26469	+	0	AT1G10580	Transducin/WD40 repeat-like superfamily protein \\ Transducin/WD40 repeat-like superfamily protein; CONTAINS InterPro DOMAIN/s: WD40 repeat 2 (InterPro:IPR019782), WD40 repeat, conserved site (InterPro:IPR019775), WD40 repeat (InterPro:IPR001680), G-protein beta WD-40 repeat, region (InterPro:IPR020472), WD40 repeat-like-containing domain (InterPro:IPR011046), WD40-repeat-containing domain (Inter…	0	Os03g0397500	WD40 repeat-like domain containing protein.
CRO_000882	18.7051	22.6343	14.1943	26.7569	23.962	24.016	29.7421	29.6633	25.6844	18.0625	17.5854	25.3155	17.5857	23.2453	21.298	CRO_000882	cro_scaffold_3028441:1120-3598	-	6e-130	AT5G35910	Polynucleotidyl transferase, ribonuclease H fold protein with HRDC domain \\ Polynucleotidyl transferase, ribonuclease H fold protein with HRDC domain; FUNCTIONS IN: 3'-5' exonuclease activity, nucleic acid binding; INVOLVED IN: nucleobase, nucleoside, nucleotide and nucleic acid metabolic process; LOCATED IN: intracellular; EXPRESSED IN: 25 plant structures; EXPRESSED DURING: 13 growth stages; C…	5e-100	Os10g0437200	Similar to Nucleolar protein-like.
CRO_000883	43.957	52.1041	38.9094	44.0138	57.5006	35.4464	58.0411	51.1042	69.261	57.0743	52.6537	51.1341	46.47	45.0351	51.3968	CRO_000883	cro_scaffold_3028441:9465-21802	-	0	ACA9	autoinhibited Ca(2+)-ATPase 9 \\ one of the type IIB calcium pump isoforms. encodes an autoinhibited Ca(2+)-ATPase that contains an N-terminal calmodulin binding autoinhibitory domain. \\ autoinhibited Ca(2+)-ATPase 9 (ACA9); FUNCTIONS IN: calcium-transporting ATPase activity, calmodulin binding; INVOLVED IN: single fertilization, pollen development; LOCATED IN: plasma membrane; EXPRESSED IN: 11 …	0	Os02g0176650	Non-protein coding transcript.
CRO_000884	0.05174	0.122574	0	0	0.0257521	0.0260114	0.0257571	0	0.0238266	0	0	0.0927002	0.0242413	0.0227002	0	CRO_000884	cro_scaffold_3028441:5286-6845	-	5e-19	AT2G03430	Ankyrin repeat family protein \\ Ankyrin repeat family protein; INVOLVED IN: biological_process unknown; LOCATED IN: cell wall; EXPRESSED IN: 25 plant structures; EXPRESSED DURING: 13 growth stages; CONTAINS InterPro DOMAIN/s: Ankyrin repeat-containing domain (InterPro:IPR020683), Ankyrin repeat (InterPro:IPR002110); BEST Arabidopsis thaliana protein match is: ankyrin repeat protein (TAIR:AT5G660…	4e-114	Os03g0655500	Ankyrin domain containing protein.
CRO_000885	0	0	0	0	0	0	0	0	0	0	0	0	0	0	0	CRO_000885	cro_scaffold_3059261:134-1560	-
CRO_000886	0	0	0	0	0	0	0	0	0	0	0	0	0	0	0	CRO_000886	cro_scaffold_3056014:993-2784	-
CRO_000887	0.913435	1.5738	1.5593	1.2543	1.73589	1.58637	1.48819	1.15873	1.52961	1.06036	1.54576	1.71095	1.40061	1.82162	1.04135	CRO_000887	cro_scaffold_3055829:9743-12916	+
CRO_000888	8.1002	10.0377	7.72124	8.99256	8.63584	9.87938	7.96941	11.2125	8.47571	9.05818	7.90818	9.61792	8.93762	8.53766	8.71542	CRO_000888	cro_scaffold_3055829:14093-16310	+	3e-34	AT1G15860	Domain of unknown function (DUF298) \\ CONTAINS InterPro DOMAIN/s: Defective-in-cullin neddylation protein (InterPro:IPR014764), Protein of unknown function DUF298 (InterPro:IPR005176); BEST Arabidopsis thaliana protein match is: unknown protein (TAIR:AT3G12760.1); Has 784 Blast hits to 784 proteins in 182 species: Archae - 0; Bacteria - 0; Metazoa - 480; Fungi - 124; Plants - 115; Viruses - 0; O…	1e-79	Os08g0439200	Non-protein coding transcript.
CRO_000889	0	0	0	0	0	0	0	0	0	0	0	0	0	0	0	CRO_000889	cro_scaffold_2984787:1828-2345	+
CRO_000890	0	0	0	0	0.0792374	0	0	0	0	0	0	0	0	0	0	CRO_000890	cro_scaffold_3022141:19100-24564	+
CRO_000891	0	0	0	0	0	0	0	0	0	0	0	0	0	0	0	CRO_000891	cro_scaffold_3014775:4108-4461	-
CRO_000892	0	0	0	0	0	0	0	0	0	0	0	0	0	0	0	CRO_000892	cro_scaffold_3014775:2321-4681	+
CRO_000893	0	0	0	0	0	0	0	0	0	0	0	0	0	0.10089	0	CRO_000893	cro_scaffold_3014775:11236-12362	+	5e-14	AT3G47580	Leucine-rich repeat protein kinase family protein \\ Leucine-rich repeat protein kinase family protein; FUNCTIONS IN: protein serine/threonine kinase activity, kinase activity, ATP binding; INVOLVED IN: transmembrane receptor protein tyrosine kinase signaling pathway, protein amino acid phosphorylation; LOCATED IN: endomembrane system; CONTAINS InterPro DOMAIN/s: Protein kinase, ATP binding site …	1e-14	Os02g0615800	Protein kinase, core domain containing protein.
CRO_000894	115.884	129.685	128.88	139.91	261.815	165.775	228.364	291.723	407.555	153.655	135.572	81.2592	122.383	114.866	110.449	CRO_000894	cro_scaffold_2986973:49384-52827	-	0	C4H	cinnamate-4-hydroxylase \\ Encodes a cinnamate-4-hydroxylase. Mutations in this gene impact phenylpropanoid metabolism, growth and development. \\ cinnamate-4-hydroxylase (C4H); FUNCTIONS IN: trans-cinnamate 4-monooxygenase activity; INVOLVED IN: in 9 processes; LOCATED IN: endoplasmic reticulum, plasma membrane, membrane, plant-type cell wall; EXPRESSED IN: 25 plant structures; EXPRESSED DURING:…	0	Os05g0320700	Similar to Cytochrome P450.
CRO_000895	0	0	0	0	0	0	0	0	0	0	0	0	0	0	0	CRO_000895	cro_scaffold_2986973:5304-9772	+
CRO_000896	11.1829	10.5348	11.7022	7.67444	4.5019	5.24171	9.18566	3.83366	3.83207	6.17396	6.44259	5.76033	9.60051	8.96132	9.09143	CRO_000896	cro_scaffold_3047979:3456-7661	+	6e-138	AT4G39530	Tetratricopeptide repeat (TPR)-like superfamily protein \\ Tetratricopeptide repeat (TPR)-like superfamily protein; FUNCTIONS IN: binding; INVOLVED IN: biological_process unknown; EXPRESSED IN: 20 plant structures; EXPRESSED DURING: 12 growth stages; CONTAINS InterPro DOMAIN/s: Pentatricopeptide repeat (InterPro:IPR002885), Tetratricopeptide-like helical (InterPro:IPR011990); BEST Arabidopsis tha…	2e-143	Os01g0355100	Pentatricopeptide repeat domain containing protein.
CRO_000897	22.2961	20.42	21.5429	17.4281	7.43951	9.89396	16.8661	8.38377	8.94822	11.4519	10.3285	10.8236	15.8736	17.3783	17.9633	CRO_000897	cro_scaffold_3047979:7794-8564	+
CRO_000898	2.40129	2.42232	1.82201	4.06434	2.00481	2.86615	9.71751	11.0251	5.69315	1.96507	1.71719	2.23441	2.77272	2.67802	4.12842	CRO_000898	cro_scaffold_3057451:4539-7640	+	2e-113	MSL4	mechanosensitive channel of small conductance-like 4 \\ mechanosensitive channel of small conductance-like 4 (MSL4); INVOLVED IN: transmembrane transport; LOCATED IN: plasma membrane, membrane; CONTAINS InterPro DOMAIN/s: Membrane protein, At2g17000, predicted (InterPro:IPR016688), Mechanosensitive ion channel MscS (InterPro:IPR006685), Like-Sm ribonucleoprotein (LSM)-related domain (InterPro:IPR…	3e-146	Os06g0205600	Similar to mechanosensitive ion channel domain-containing protein.
CRO_000899	4.39992	4.60834	4.4733	4.93723	4.02362	4.2123	3.96152	4.83845	4.5953	4.24743	5.07665	4.24332	4.41882	4.30416	4.79607	CRO_000899	cro_scaffold_3057451:7905-10680	-	0	RPA1A	replication protein A 1A \\ Encodes a homolog of Replication Protein A that is involved in meiosis I in pollen mother cells. rpa1a mutants have a reduced number of class I crossovers. The protein is located in chromatin-associated foci in early leptotene and can be detected in these foci until late pachytene of meiosis I. \\ replication protein A 1A (RPA1A); FUNCTIONS IN: DNA binding, nucleic aci…	0	Os02g0776800	Replication protein A 70 kDa, Meiotic and somatic DNA repair
CRO_000900	26.0121	33.6311	19.7469	42.9324	41.5179	45.8227	54.7187	66.5963	52.2047	29.2212	25.3788	39.3866	25.7056	29.0165	26.8671	CRO_000900	cro_scaffold_3057451:11740-15345	-	5e-129	AT2G31610	Ribosomal protein S3 family protein \\ Ribosomal protein S3 family protein; FUNCTIONS IN: structural constituent of ribosome; INVOLVED IN: response to salt stress, translation, response to abiotic stimulus; LOCATED IN: in 6 components; EXPRESSED IN: root, cultured cell, leaf; CONTAINS InterPro DOMAIN/s: K Homology, prokaryotic type (InterPro:IPR009019), K Homology, type 2 (InterPro:IPR004044), K …	5e-127	Os07g0608500	Similar to Ribosomal protein S3 (Fragment).
CRO_000901	67.5823	68.2915	63.9956	43.1177	40.3328	59.6858	56.2854	54.2462	47.1011	54.8057	81.4382	97.5559	79.5346	77.9915	58.1853	CRO_000901	cro_scaffold_3057451:22848-25167	-	1e-46	ELF4-L4	ELF4-like 4 \\ ELF4-like 4 (ELF4-L4); CONTAINS InterPro DOMAIN/s: Protein of unknown function DUF1313 (InterPro:IPR009741); BEST Arabidopsis thaliana protein match is: ELF4-like 2 (TAIR:AT1G72630.1); Has 149 Blast hits to 148 proteins in 34 species: Archae - 0; Bacteria - 0; Metazoa - 0; Fungi - 0; Plants - 148; Viruses - 0; Other Eukaryotes - 1 (source: NCBI BLink).	2e-43	Os11g0621500	Similar to EARLY FLOWERING 4 (Fragment).
CRO_000902	71.8386	78.1511	64.9676	77.7284	81.9573	66.1887	74.3788	58.2078	59.6501	70.1283	56.7554	61.5389	57.0929	66.1599	67.1509	CRO_000902	cro_scaffold_3057451:39850-42048	+	2e-72	AT2G31670	Stress responsive alpha-beta barrel domain protein \\ Stress responsive alpha-beta barrel domain protein; FUNCTIONS IN: molecular_function unknown; INVOLVED IN: biological_process unknown; LOCATED IN: peroxisome, chloroplast stroma, chloroplast; EXPRESSED IN: 22 plant structures; EXPRESSED DURING: 17 growth stages; CONTAINS InterPro DOMAIN/s: Stress responsive alpha-beta barrel (InterPro:IPR01309…	1e-23	Os07g0609000	Stress responsive alpha-beta barrel domain containing protein.
CRO_000903	0	0	0	0	0	0	0	0	0	0	0	0	0	0	0	CRO_000903	cro_scaffold_3043230:18413-21469	+	3e-12	AT1G43760	DNAse I-like superfamily protein \\ DNAse I-like superfamily protein; CONTAINS InterPro DOMAIN/s: Endonuclease/exonuclease/phosphatase (InterPro:IPR005135), RNA-directed DNA polymerase (reverse transcriptase), related (InterPro:IPR015706); BEST Arabidopsis thaliana protein match is: DNAse I-like superfamily protein (TAIR:AT1G40390.1); Has 1816 Blast hits to 1744 proteins in 56 species: Archae - 0…	2e-11	LOC_Os10g37170	Retrotransposon protein, putative, unclassified
CRO_000904	0	0	0	0	0	0	0	0	0	0	0	0	0	0	0	CRO_000904	cro_scaffold_3056087:1423-4856	+
CRO_000905	3.19905	5.98522	4.05337	7.56443	4.001	3.79386	13.6387	3.90511	6.79931	3.07247	2.01274	2.49838	6.3796	6.04601	9.34356	CRO_000905	cro_scaffold_3055680:38093-38584	+
CRO_000906	13.7481	15.1759	11.3471	10.1265	12.2139	9.9091	9.44428	8.00851	9.23566	12.3328	11.2156	13.287	13.9214	16.3874	14.3157	CRO_000906	cro_scaffold_3055680:8716-10353	-	0	SCL13	SCARECROW-like 13 \\ Encodes a scarecrow-like protein (SCL13). Member of GRAS gene family. \\ SCARECROW-like 13 (SCL13); CONTAINS InterPro DOMAIN/s: Transcription factor GRAS (InterPro:IPR005202); BEST Arabidopsis thaliana protein match is: scarecrow-like 5 (TAIR:AT1G50600.1); Has 2512 Blast hits to 2467 proteins in 302 species: Archae - 0; Bacteria - 4; Metazoa - 0; Fungi - 0; Plants - 2508; Vir…	2e-176	Os10g0369600	Similar to GRAS transcription factor (Fragment).
CRO_000907	0	0	0	0	0	0	0	0	0	0	0	0	0	0	0	CRO_000907	cro_scaffold_3057341:157-2774	+
CRO_000908	1.71994	1.76567	0.344012	1.28595	2.77198	2.98517	2.28325	3.88236	0.282873	0.662364	2.40814	3.13657	1.30468	3.19807	0.663325	CRO_000908	cro_scaffold_3069906:11537-17418	+	8e-82	GGPS1	geranylgeranyl pyrophosphate synthase 1 \\ Encodes a protein with geranylgeranyl pyrophosphate synthase activity involved in isoprenoid biosynthesis. The enzyme appears to be targeted to the chloroplast in epidermal cells and guard cells of leaves, and in etioplasts in roots. \\ geranylgeranyl pyrophosphate synthase 1 (GGPS1); FUNCTIONS IN: farnesyltranstransferase activity; INVOLVED IN: isopreno…	2e-53	Os01g0248701	Terpenoid synthase domain containing protein.
CRO_000909	0	0	0	0	0	0	0	0	0	0	0	0	0	0	0	CRO_000909	cro_scaffold_3069906:8174-8765	+
CRO_000910	0	0	0	0	0	0	0	0	0	0	0	0	0	0	0	CRO_000910	cro_scaffold_3069906:1414-3086	-
CRO_000911	0	0	0.172663	0	0	0	0	0.0717015	0	0	0	0	0	0	0	CRO_000911	cro_scaffold_3044297:299-760	+	2e-77	ATMG01360.1	cytochrome oxidase \\ cytochrome c oxidase subunit 1 \\ cytochrome oxidase (COX1); CONTAINS InterPro DOMAIN/s: Cytochrome c oxidase, subunit I bacterial type (InterPro:IPR014241), Cytochrome c oxidase, subunit I (InterPro:IPR000883).	4e-76	loc_os12g33946
CRO_000912	0	0	0	0	0	0	0	0	0	0	0	0	0	0	0	CRO_000912	cro_scaffold_2958424:34781-37512	+
CRO_000913	0	0	0	0	0	0	0	0	0	0	0	0	0	0	0	CRO_000913	cro_scaffold_2958424:64492-67225	-
CRO_000914	0	0	0	0	0	0	0	0	0	0	0	0	0	0	0	CRO_000914	cro_scaffold_2958424:5570-8051	-
CRO_000915	0	0	0	0	0	0	0	0	0	0	0	0	0	0	0	CRO_000915	cro_scaffold_3060489:27594-28106	+
CRO_000916	0	0	0	0	0	0	0	0	0	0	0	0	0	0	0	CRO_000916	cro_scaffold_3060489:23418-26880	+
CRO_000917	0	0	0	0	0	0	0	0	0	0	0	0	0	0	0	CRO_000917	cro_scaffold_3060489:10974-11444	-
CRO_000918	19.3471	16.6526	22.1158	29.6744	14.6603	12.4483	32.3252	11.7397	22.7544	14.8655	16.3856	10.2301	18.8909	15.5497	17.4569	CRO_000918	cro_scaffold_3068851:3-8826	+	4e-69	AT5G58000	Reticulon family protein \\ Reticulon family protein; LOCATED IN: endoplasmic reticulum, chloroplast; CONTAINS InterPro DOMAIN/s: Reticulon (InterPro:IPR003388); BEST Arabidopsis thaliana protein match is: Reticulon family protein (TAIR:AT2G20590.1); Has 1128 Blast hits to 1113 proteins in 146 species: Archae - 0; Bacteria - 2; Metazoa - 759; Fungi - 49; Plants - 88; Viruses - 4; Other Eukaryotes…	4e-65	Os08g0280600	Reticulon domain containing protein.
CRO_000919	0	0	0	0	0	0	0	0	0	0	0	0	0	0	0	CRO_000919	cro_scaffold_3068851:10126-11208	+
CRO_000920	0	0	0	0	0	0	0	0	0	0	0	0	0	0	0	CRO_000920	cro_scaffold_3068851:11327-11789	-
CRO_000921	94.0327	83.6015	90.8569	116.041	77.5439	84.1213	139.722	87.7493	103.523	78.4895	73.9287	68.6228	85.4744	85.2563	89.5802	CRO_000921	cro_scaffold_3033748:1982-4653	-	8e-175	PKP-ALPHA	Pyruvate kinase family protein \\ encodes a chloroplast pyruvate kinase alpha subunit. Important for seed oil biosynthesis. Ubiquitously expressed, with significantly increased expression in maturing seeds. \\ PKP-ALPHA; FUNCTIONS IN: pyruvate kinase activity; INVOLVED IN: response to cadmium ion, glycolysis, lipid metabolic process; LOCATED IN: chloroplast stroma, chloroplast; EXPRESSED IN: 24 p…	8e-180	Os07g0181000	Similar to Pyruvate kinase isozyme A, chloroplast precursor (EC 2.7.1.40).
CRO_000922	49.0476	42.3809	43.9072	81.4897	57.4749	56.4338	49.0446	63.9556	63.6411	48.0331	61.4433	73.2935	99.3874	89.0517	84.8808	CRO_000922	cro_scaffold_2974705:12980-15015	+	5e-14	AT1G01490	Heavy metal transport/detoxification superfamily protein \\ Heavy metal transport/detoxification superfamily protein ; FUNCTIONS IN: metal ion binding; INVOLVED IN: metal ion transport; LOCATED IN: cellular_component unknown; EXPRESSED IN: 22 plant structures; EXPRESSED DURING: 14 growth stages; CONTAINS InterPro DOMAIN/s: Heavy metal transport/detoxification protein (InterPro:IPR006121); BEST Ar…	3e-15	Os12g0421000	Similar to Barley stem rust resistance protein.
CRO_000923	34.005	30.3754	27.7558	41.6895	38.919	39.1719	42.4841	42.3782	38.346	32.4161	34.6145	39.0602	39.8706	39.2444	37.6469	CRO_000923	cro_scaffold_2974705:4-7295	-	2e-145	AN	NAD(P)-binding Rossmann-fold superfamily protein \\ Encodes a homolog of human CtBP. Mutant has longer and thicker leaves than wild type. Involved in controlling polar cell expansion in the leaf width direction. \\ ANGUSTIFOLIA (AN); CONTAINS InterPro DOMAIN/s: D-isomer specific 2-hydroxyacid dehydrogenase, NAD-binding (InterPro:IPR006140), NAD(P)-binding domain (InterPro:IPR016040); BEST Arabido…	8e-140	Os10g0533000	NAD(P)-binding domain containing protein.
CRO_000924	16.445	18.2033	23.4353	17.1974	19.8597	17.3373	15.3233	11.931	20.921	33.3368	28.673	26.0935	17.653	14.28	15.3091	CRO_000924	cro_scaffold_2979795:102-4525	-	2e-61	AT3G63240	DNAse I-like superfamily protein \\ DNAse I-like superfamily protein; FUNCTIONS IN: hydrolase activity, inositol or phosphatidylinositol phosphatase activity; INVOLVED IN: biological_process unknown; LOCATED IN: cellular_component unknown; EXPRESSED IN: 10 plant structures; EXPRESSED DURING: 4 anthesis, F mature embryo stage, petal differentiation and expansion stage, E expanded cotyledon stage, …	7e-116	Os01g0716800	Endonuclease/exonuclease/phosphatase domain containing protein.
CRO_000925	23.9822	19.8343	40.0551	22.5166	24.0441	20.9587	39.4965	30.6566	53.6366	49.3933	48.766	34.0355	34.9973	30.208	35.9315	CRO_000925	cro_scaffold_2979795:16638-17576	-	8e-64	AT1G72030	Acyl-CoA N-acyltransferases (NAT) superfamily protein \\ Acyl-CoA N-acyltransferases (NAT) superfamily protein; FUNCTIONS IN: N-acetyltransferase activity; INVOLVED IN: metabolic process; EXPRESSED IN: 22 plant structures; EXPRESSED DURING: 13 growth stages; CONTAINS InterPro DOMAIN/s: GCN5-related N-acetyltransferase, C-terminal (InterPro:IPR022610), GCN5-related N-acetyltransferase (InterPro:IP…	2e-57	Os07g0264800	Acyl-CoA N-acyltransferase domain containing protein.
CRO_000926	178.989	202.925	132.688	161.662	199.881	198.009	210.983	181.591	270.538	166.642	179.678	228.13	186.569	223.569	216.645	CRO_000926	cro_scaffold_2985920:1238-4744	+				1e-29	Os08g0374200	Similar to Ubiquitin carrier protein.
CRO_000927	27.0389	24.1928	30.1226	16.6496	14.8597	16.0207	14.1415	12.22	11.1916	25.6041	19.7291	17.3917	22.2827	25.0852	28.3196	CRO_000927	cro_scaffold_2985920:5943-12235	+	4e-21	AT1G64430	Pentatricopeptide repeat (PPR) superfamily protein \\ Pentatricopeptide repeat (PPR) superfamily protein; CONTAINS InterPro DOMAIN/s: Pentatricopeptide repeat (InterPro:IPR002885); Has 41 Blast hits to 39 proteins in 13 species: Archae - 0; Bacteria - 0; Metazoa - 1; Fungi - 0; Plants - 39; Viruses - 0; Other Eukaryotes - 1 (source: NCBI BLink).	4e-128	Os08g0332700	Conserved hypothetical protein.
CRO_000928	41.4098	42.8915	36.5562	57.6401	48.3673	49.8279	49.76	43.2177	46.8449	35.1085	38.9566	49.5808	43.0244	48.5465	46.5967	CRO_000928	cro_scaffold_3059240:5534-7579	-	0	AT3G09620	P-loop containing nucleoside triphosphate hydrolases superfamily protein \\ P-loop containing nucleoside triphosphate hydrolases superfamily protein; FUNCTIONS IN: helicase activity, nucleic acid binding, ATP-dependent helicase activity, ATP binding; LOCATED IN: cellular_component unknown; EXPRESSED IN: sperm cell, cultured cell; CONTAINS InterPro DOMAIN/s: RNA helicase, DEAD-box type, Q motif (I…	0	Os08g0154200	Similar to DEAD-box ATP-dependent RNA helicase 45.
CRO_000929	2.74732	1.975	1.21715	2.86192	1.50886	2.00031	3.48991	1.24417	0.69802	2.66136	1.04205	0.763797	1.50911	2.57696	1.88103	CRO_000929	cro_scaffold_3057417:4416-5148	+	8e-24	AT2G35030	Pentatricopeptide repeat (PPR) superfamily protein \\ Pentatricopeptide repeat (PPR) superfamily protein; FUNCTIONS IN: binding; INVOLVED IN: biological_process unknown; LOCATED IN: cellular_component unknown; EXPRESSED IN: 13 plant structures; EXPRESSED DURING: 6 growth stages; CONTAINS InterPro DOMAIN/s: Pentatricopeptide repeat (InterPro:IPR002885), Tetratricopeptide-like helical (InterPro:IPR…	6e-25	LOC_Os11g24530.1	Pentatricopeptide repeat domain containing protein.
CRO_000930	1.25206	1.49	1.12231	1.48149	1.13042	0.84903	2.23228	1.09942	0.965443	0.644481	0.813027	0.652112	0.736684	0.894252	0.791154	CRO_000930	cro_scaffold_3057417:5163-7985	+	1e-141	AT2G35030	Pentatricopeptide repeat (PPR) superfamily protein \\ Pentatricopeptide repeat (PPR) superfamily protein; FUNCTIONS IN: binding; INVOLVED IN: biological_process unknown; LOCATED IN: cellular_component unknown; EXPRESSED IN: 13 plant structures; EXPRESSED DURING: 6 growth stages; CONTAINS InterPro DOMAIN/s: Pentatricopeptide repeat (InterPro:IPR002885), Tetratricopeptide-like helical (InterPro:IPR…	9e-126	LOC_Os11g24530.1	Pentatricopeptide repeat domain containing protein.
CRO_000931	5.53344	4.89401	6.41662	19.1505	1.61575	2.55929	32.211	4.93561	8.90166	2.13546	2.6219	3.13943	6.56776	5.34099	5.28146	CRO_000931	cro_scaffold_3002215:2566-5768	+	1e-27	AT2G22760	basic helix-loop-helix (bHLH) DNA-binding superfamily protein \\ basic helix-loop-helix (bHLH) DNA-binding superfamily protein; FUNCTIONS IN: DNA binding, sequence-specific DNA binding transcription factor activity; INVOLVED IN: regulation of transcription; LOCATED IN: nucleus; EXPRESSED IN: root, cultured cell; CONTAINS InterPro DOMAIN/s: Helix-loop-helix DNA-binding domain (InterPro:IPR001092),…	3e-29	Os03g0725800	Helix-loop-helix DNA-binding domain containing protein.
CRO_000932	174.913	173.394	137.99	215.522	209.9	198.604	217.57	216.975	212.047	155.23	158.155	182.524	163.195	166.551	174.95	CRO_000932	cro_scaffold_3046311:27932-38180	+	0	RPN1A	26S proteasome regulatory subunit S2 1A \\ encoding the RPN subunits of the 26S proteasome \\ 26S proteasome regulatory subunit S2 1A (RPN1A); FUNCTIONS IN: enzyme regulator activity, binding; INVOLVED IN: regulation of cell cycle, protein catabolic process, ubiquitin-dependent protein catabolic process; LOCATED IN: proteasome regulatory particle, base subcomplex, proteasome complex, nucleus, pla…	0	Os09g0326800	Similar to PSMD2 subunit (Fragment).
CRO_000933	8.29396	6.90103	4.74823	8.16162	8.60857	6.96636	5.89122	5.14741	5.30993	5.89817	7.0605	6.9316	6.58708	8.74215	8.56176	CRO_000933	cro_scaffold_3070762:23956-24838	+	2e-24	AT5G24940	Protein phosphatase 2C family protein \\ Protein phosphatase 2C family protein; FUNCTIONS IN: protein serine/threonine phosphatase activity, catalytic activity; INVOLVED IN: protein amino acid dephosphorylation; LOCATED IN: protein serine/threonine phosphatase complex; EXPRESSED IN: 6 plant structures; EXPRESSED DURING: L mature pollen stage, M germinated pollen stage, 4 anthesis, petal different…	3e-68	Os04g0451900	Similar to H0815C01.7 protein.
CRO_000934	0	0	0	0	0	0	0	0	0	0	0	0	0	0	0	CRO_000934	cro_scaffold_3070762:12282-14560	+
CRO_000935	0	0	0	0	0	0	0	0	0	0	0	0	0	0	0	CRO_000935	cro_scaffold_3070762:12280-14795	-
CRO_000936	44.985	88.7075	67.6635	170.049	125.499	85.1243	125.354	123.371	265.389	84.3831	82.4599	92.7603	69.0007	69.4811	71.1919	CRO_000936	cro_scaffold_245637:1-1430	+	4e-56	IAA1	indole-3-acetic acid inducible \\ auxin (indole-3-acetic acid) induced gene (IAA1) encoding a short-lived nuclear-localized transcriptional regulator protein. \\ indole-3-acetic acid inducible (IAA1); CONTAINS InterPro DOMAIN/s: Aux/IAA-ARF-dimerisation (InterPro:IPR011525), AUX/IAA protein (InterPro:IPR003311); BEST Arabidopsis thaliana protein match is: indole-3-acetic acid inducible 2 (TAIR:AT…	3e-43	Os03g0633800	Similar to IAA6 (Fragment).
CRO_000937	0	0	0	0	0	0	0	0	0	0	0	0	0	0	0	CRO_000937	cro_scaffold_3061551:4585-11337	-
CRO_000938	11.5245	10.8396	11.3685	11.4438	9.14775	6.97834	13.1164	6.17158	9.64751	12.3637	7.64867	9.05746	6.12209	7.49975	5.75312	CRO_000938	cro_scaffold_3051908:1935-5569	+	0	AT2G12400	unknown protein; FUNCTIONS IN: molecular_function unknown; INVOLVED IN: biological_process unknown; LOCATED IN: endomembrane system; EXPRESSED IN: 25 plant structures; EXPRESSED DURING: 13 growth stages; BEST Arabidopsis thaliana protein match is: unknown protein (TAIR:AT2G25270.1); Has 177 Blast hits to 172 proteins in 23 species: Archae - 0; Bacteria - 2; Metazoa - 3; Fungi - 0; Plants - 164; V…	1e-146	Os02g0799300	Similar to H0306F03.12 protein.
CRO_000939	7.2763	8.06804	5.33779	9.69068	11.5741	9.65419	8.3275	6.58828	7.80699	6.80091	8.69546	10.7518	8.11859	11.2556	9.60295	CRO_000939	cro_scaffold_2987944:4229-6939	+
CRO_000940	32.6773	35.903	25.8559	30.5912	38.8142	37.5799	29.4162	37.2627	30.688	28.7238	31.2761	38.3025	30.7988	35.0336	32.7325	CRO_000940	cro_scaffold_2987944:8795-22787	+	0	UBP13	ubiquitin-specific protease 13 \\ ubiquitin-specific protease 13 (UBP13); FUNCTIONS IN: ubiquitin-specific protease activity, ubiquitin thiolesterase activity; INVOLVED IN: ubiquitin-dependent protein catabolic process; LOCATED IN: cellular_component unknown; EXPRESSED IN: 25 plant structures; EXPRESSED DURING: 15 growth stages; CONTAINS InterPro DOMAIN/s: TRAF-like (InterPro:IPR008974), Peptidas…	0	Os12g0489100	Similar to Ubiquitin-specific protease 12.
CRO_000941	0.178835	0.602552	0.628422	0.916224	1.14724	2.05786	0.276975	0.521928	0.567334	0.981111	2.23612	1.29945	0.446871	0.488206	0.872148	CRO_000941	cro_scaffold_2987944:31797-34901	+				3e-113	Os09g0442400	t-snare domain containing protein.
CRO_000942	75.5928	83.1167	98.4129	39.1589	71.0138	57.0678	55.9526	65.3563	96.7645	103.472	88.2805	73.5597	65.3527	51.5223	61.1854	CRO_000942	cro_scaffold_2987944:39106-43926	+	3e-73	AT5G16010	3-oxo-5-alpha-steroid 4-dehydrogenase family protein \\ 3-oxo-5-alpha-steroid 4-dehydrogenase family protein; FUNCTIONS IN: oxidoreductase activity, acting on the CH-CH group of donors, 3-oxo-5-alpha-steroid 4-dehydrogenase activity; INVOLVED IN: lipid metabolic process; LOCATED IN: chloroplast, chloroplast envelope; EXPRESSED IN: 23 plant structures; EXPRESSED DURING: 15 growth stages; CONTAINS …	2e-76	Os07g0162100	3-oxo-5-alpha-steroid 4-dehydrogenase, C-terminal domain containing protein.
CRO_000943	38.7048	36.6372	40.0736	15.9323	14.7619	14.8892	11.8961	11.2855	9.42409	31.7408	26.5469	23.5137	24.5757	26.6197	28.1385	CRO_000943	cro_scaffold_2987944:34756-36660	-	0	AT3G14330	Tetratricopeptide repeat (TPR)-like superfamily protein \\ Tetratricopeptide repeat (TPR)-like superfamily protein; CONTAINS InterPro DOMAIN/s: Pentatricopeptide repeat (InterPro:IPR002885); BEST Arabidopsis thaliana protein match is: Tetratricopeptide repeat (TPR)-like superfamily protein (TAIR:AT3G46790.1); Has 35559 Blast hits to 14091 proteins in 265 species: Archae - 0; Bacteria - 6; Metazoa…	2e-129	Os01g0205200	Pentatricopeptide repeat domain containing protein.
CRO_000944	166.957	120.849	220.069	237.38	417.754	143.424	141.973	103.072	351.601	320.529	209.477	88.6955	75.4496	86.3632	107.967	CRO_000944	cro_scaffold_2987944:46218-47279	-	2e-73	LTL1	Li-tolerant lipase 1 \\ Li-tolerant lipase 1 (LTL1); FUNCTIONS IN: hydrolase activity, acting on ester bonds, carboxylesterase activity; INVOLVED IN: lipid metabolic process; LOCATED IN: endomembrane system; EXPRESSED IN: 19 plant structures; EXPRESSED DURING: 12 growth stages; CONTAINS InterPro DOMAIN/s: Lipase, GDSL (InterPro:IPR001087), Esterase, SGNH hydrolase-type (InterPro:IPR013830); BEST …	2e-70	Os10g0463200	Esterase, SGNH hydrolase-type domain containing protein.
CRO_000945	0	0	0	0.102832	0	0	0	0.106173	0	0	0	0	0	0	0	CRO_000945	cro_scaffold_2987944:36269-36764	+
CRO_000946	0.101146	0	0.299888	0.0804101	0.20137	0.203397	0.503523	0.0830228	0.372627	0	0.171164	0	0.0947781	0.355011	0.105701	CRO_000946	cro_scaffold_2987944:25985-29412	+
CRO_000947	0	0	0	0	0	0	0	0	0	0	0	0	0	0	0	CRO_000947	cro_scaffold_3067470:18278-19399	-
CRO_000948	12.7301	18.3659	9.369	16.2212	18.424	15.523	16.9594	20.7501	16.8524	12.6048	18.9197	18.8179	15.8203	15.4483	12.3599	CRO_000948	cro_scaffold_3059129:7860-9200	+	1e-137	CIPK7	CBL-interacting protein kinase 7 \\ Encodes a serine/threonine protein kinase with similarities to CBL-interacting protein kinases, SNF1 and SOS2. \\ CBL-interacting protein kinase 7 (CIPK7); FUNCTIONS IN: protein serine/threonine kinase activity, protein kinase activity, kinase activity, ATP binding; INVOLVED IN: response to fructose stimulus, response to sucrose stimulus, response to glucose st…	1e-103	Os03g0634400	Serine/threonine protein kinase domain containing protein.
CRO_000949	11.4366	12.9069	9.24151	7.20017	5.21153	5.41881	7.49824	5.38888	3.93226	8.58001	8.50421	6.65878	8.89336	8.79475	7.98728	CRO_000949	cro_scaffold_3059129:15347-20488	-	0	AT3G23020	Tetratricopeptide repeat (TPR)-like superfamily protein \\ Tetratricopeptide repeat (TPR)-like superfamily protein; FUNCTIONS IN: binding; INVOLVED IN: biological_process unknown; LOCATED IN: chloroplast; EXPRESSED IN: 18 plant structures; EXPRESSED DURING: 13 growth stages; CONTAINS InterPro DOMAIN/s: Pentatricopeptide repeat (InterPro:IPR002885), Tetratricopeptide-like helical (InterPro:IPR0119…	0	Os03g0162900	Pentatricopeptide repeat domain containing protein.
CRO_000950	20.6347	18.4628	23.9118	18.8686	15.7273	14.6123	20.8092	12.6558	13.2626	16.277	15.2639	12.5508	18.7796	18.0131	19.8703	CRO_000950	cro_scaffold_3059129:25898-38029	-	0	AT4G14570	acylaminoacyl-peptidase-related \\ acylaminoacyl-peptidase-related; FUNCTIONS IN: serine-type peptidase activity; INVOLVED IN: proteolysis; LOCATED IN: chloroplast, vacuole; EXPRESSED IN: 23 plant structures; EXPRESSED DURING: 13 growth stages; CONTAINS InterPro DOMAIN/s: Peptidase S9, prolyl oligopeptidase, catalytic domain (InterPro:IPR001375); BEST Arabidopsis thaliana protein match is: alpha/…	0	Os10g0415600	Non-protein coding transcript.
CRO_000951	0	0	0.117655	0.189284	0	0	0	0	0	0	0	0	0	0	0.124409	CRO_000951	cro_scaffold_3062041:2-6294	-
CRO_000952	124.863	146.173	132.538	114.111	229.843	167.478	178.506	304.076	391.463	170.365	164.267	121.455	127.895	119.929	137.952	CRO_000952	cro_scaffold_3068872:24938-26225	+	2e-144	AT5G15950	Adenosylmethionine decarboxylase family protein \\ Adenosylmethionine decarboxylase family protein; FUNCTIONS IN: adenosylmethionine decarboxylase activity; INVOLVED IN: spermidine biosynthetic process, spermine biosynthetic process, polyamine biosynthetic process; LOCATED IN: cellular_component unknown; EXPRESSED IN: male gametophyte, pollen tube; EXPRESSED DURING: L mature pollen stage, M germi…	1e-106	Os09g0424300	S-adenosylmethionine decarboxylase.
CRO_000953	19.6205	20.5782	16.9139	27.3201	21.3439	21.6375	27.1773	23.9807	19.8382	17.553	16.8499	16.4013	16.9541	16.0309	18.3555	CRO_000953	cro_scaffold_3068872:33013-36054	+	2e-163	AT5G15980	Pentatricopeptide repeat (PPR) superfamily protein \\ Pentatricopeptide repeat (PPR) superfamily protein; FUNCTIONS IN: molecular_function unknown; INVOLVED IN: biological_process unknown; LOCATED IN: mitochondrion; EXPRESSED IN: 23 plant structures; EXPRESSED DURING: 13 growth stages; CONTAINS InterPro DOMAIN/s: Pentatricopeptide repeat (InterPro:IPR002885); BEST Arabidopsis thaliana protein mat…	6e-69	Os01g0970900	Pentatricopeptide repeat domain containing protein.
CRO_000954	19.1139	15.8248	22.6353	37.1088	12.8348	10.3172	26.9599	4.26634	11.9214	17.6418	15.1513	10.9345	26.7716	23.2895	30.9783	CRO_000954	cro_scaffold_3068872:43400-46838	+	0	AT4G30520	Leucine-rich repeat protein kinase family protein \\ Leucine-rich repeat protein kinase family protein; FUNCTIONS IN: protein serine/threonine kinase activity, protein kinase activity, ATP binding; INVOLVED IN: protein amino acid phosphorylation; LOCATED IN: endomembrane system; EXPRESSED IN: 21 plant structures; EXPRESSED DURING: 13 growth stages; CONTAINS InterPro DOMAIN/s: Protein kinase, ATP …	0	Os06g0274500	Similar to SERK1 (Fragment).
CRO_000955	4.22303	4.97001	4.20729	6.79577	6.6447	5.34188	7.9345	4.91999	5.39507	4.75472	4.95638	5.52211	5.5528	6.21584	4.41321	CRO_000955	cro_scaffold_3068872:49297-52671	+	4e-91	AT2G22370	unknown protein; Has 127 Blast hits to 127 proteins in 48 species: Archae - 0; Bacteria - 0; Metazoa - 87; Fungi - 0; Plants - 39; Viruses - 0; Other Eukaryotes - 1 (source: NCBI BLink).	3e-81	Os02g0193900	Similar to Mediator of RNA polymerase II transcription subunit 18.
CRO_000956	91.7993	129.053	58.3152	95.0577	208.937	174.597	104.694	131.719	111.411	100.572	133.079	153.251	60.6835	96.4585	100.355	CRO_000956	cro_scaffold_3068872:4810-13576	-	4e-47	AT3G14750	unknown protein; BEST Arabidopsis thaliana protein match is: unknown protein (TAIR:AT1G67170.1); Has 4036 Blast hits to 3091 proteins in 519 species: Archae - 61; Bacteria - 669; Metazoa - 1503; Fungi - 255; Plants - 421; Viruses - 4; Other Eukaryotes - 1123 (source: NCBI BLink).	1e-123	Os10g0550900	Proline oxidase domain containing protein.
CRO_000957	32.3163	28.7439	32.5113	26.6737	22.4029	25.1597	27.8457	23.3072	16.0764	27.1079	22.0117	24.4802	28.609	24.9828	27.9516	CRO_000957	cro_scaffold_3068872:14500-19512	-	0	AT3G02450	cell division protein ftsH, putative \\ cell division protein ftsH, putative; FUNCTIONS IN: in 6 functions; LOCATED IN: integral to membrane, chloroplast; EXPRESSED IN: 22 plant structures; EXPRESSED DURING: 13 growth stages; CONTAINS InterPro DOMAIN/s: ATPase, AAA+ type, core (InterPro:IPR003593), ATPase, AAA-type, core (InterPro:IPR003959), ATPase, AAA-type, conserved site (InterPro:IPR003960),…	1e-155	Os04g0466100	Similar to Cell division protein FtsH-like protein.
CRO_000958	2.13383	1.75831	1.10028	1.62262	2.49352	3.54472	1.38556	3.12223	2.22163	2.13243	2.35497	3.49064	0.956278	1.95379	1.74516	CRO_000958	cro_scaffold_3068872:47320-47754	-
CRO_000959	0	0	0	0	0	0	0	0	0	0	0	0	0	0	0	CRO_000959	cro_scaffold_3068872:2001-3625	+
CRO_000960	0	0	0	0	0	0	0	0	0	0	0	0	0	0	0	CRO_000960	cro_scaffold_3051392:558-2937	+
CRO_000961	0	0	0	0	0	0	0	0	0	0	0	0	0	0	0	CRO_000961	cro_scaffold_3051392:7441-8753	+
CRO_000962	0	0	0	0	0	0	0	0	0	0	0	0	0	0	0	CRO_000962	cro_scaffold_3029002:11768-12207	+
CRO_000963	0	0	0	0	0	0	0	0	0	0	0	0	0	0	0	CRO_000963	cro_scaffold_3029002:31739-32370	-
CRO_000964	29.8567	32.0082	25.343	32.5673	33.2647	31.9683	36.8607	31.9239	28.9304	31.7278	29.4378	35.5677	31.7354	30.924	32.4963	CRO_000964	cro_scaffold_3054572:13779-19541	+	0	HDA6	histone deacetylase 6 \\ RPD3-like histone deacetylase. HDA6 mutations specifically increase the expression of auxin-responsive transgenes, suggesting a role in transgene silencing. \\ histone deacetylase 6 (HDA6); FUNCTIONS IN: histone deacetylase activity; INVOLVED IN: response to salt stress, gene silencing, posttranscriptional gene silencing, response to abscisic acid stimulus, histone deacet…	0	Os08g0344100	Similar to Histone deacetylase.
CRO_000965	17.4844	15.7829	19.7005	19.9212	12.3783	14.5868	16.4326	16.2692	11.4528	14.7239	11.6374	12.6924	15.3243	13.1598	15.4365	CRO_000965	cro_scaffold_3054572:20388-21458	+	2e-93	AT5G63100	S-adenosyl-L-methionine-dependent methyltransferases superfamily protein \\ S-adenosyl-L-methionine-dependent methyltransferases superfamily protein; INVOLVED IN: biological_process unknown; LOCATED IN: chloroplast; EXPRESSED IN: 18 plant structures; EXPRESSED DURING: 12 growth stages; BEST Arabidopsis thaliana protein match is: S-adenosyl-L-methionine-dependent methyltransferases superfamily pro…	9e-47	Os02g0489500	Conserved hypothetical protein.
CRO_000966	0	0	0	0	0	0	0	0	0	0	0	0	0	0	0	CRO_000966	cro_scaffold_3054572:31046-31594	+	7e-69	LOB	Lateral organ boundaries (LOB) domain family protein \\ Involved in lateral organ development \\ LATERAL ORGAN BOUNDARIES (LOB); CONTAINS InterPro DOMAIN/s: Lateral organ boundaries, LOB (InterPro:IPR004883); BEST Arabidopsis thaliana protein match is: LOB domain-containing protein 25 (TAIR:AT3G27650.1); Has 986 Blast hits to 981 proteins in 25 species: Archae - 0; Bacteria - 0; Metazoa - 0; Fung…	5e-65	Os01g0169400	Similar to LOB domain protein 25.
CRO_000967	0	0	0	0	0	0	0	0	0	0	0	0	0	0	0	CRO_000967	cro_scaffold_3054572:23221-24288	-	4e-78	AT3G21140	Pyridoxamine 5'-phosphate oxidase family protein \\ Pyridoxamine 5'-phosphate oxidase family protein; FUNCTIONS IN: FMN binding; LOCATED IN: chloroplast; EXPRESSED IN: 23 plant structures; EXPRESSED DURING: 13 growth stages; CONTAINS InterPro DOMAIN/s: FMN-binding split barrel (InterPro:IPR012349), Pyridoxamine 5&apos;-phosphate oxidase-like, FMN-binding domain (InterPro:IPR011576), FMN-binding s…	3e-75	Os08g0517500	FMN-binding split barrel domain containing protein.
CRO_000968	0	0	0	0	0	0	0	0	0	0	0	0	0	0	0	CRO_000968	cro_scaffold_3056580:5364-6612	+
CRO_000969	3.85001	4.20633	4.29739	1.65639	3.04343	4.41756	0.744095	1.85893	1.08463	4.5692	3.69831	4.62564	1.06107	1.21221	2.3667	CRO_000969	cro_scaffold_3056580:31651-34656	-	0	NRT1:2	nitrate transporter 1:2 \\ Encodes an inducible component of low-affinity nitrate uptake. mRNA found primarily in root hairs and the epidermis of roots. \\ nitrate transporter 1:2 (NRT1:2); FUNCTIONS IN: transporter activity, calcium ion binding; INVOLVED IN: response to nematode; LOCATED IN: plasma membrane, membrane; EXPRESSED IN: 22 plant structures; EXPRESSED DURING: 13 growth stages; CONTAIN…	0	Os06g0581000	Similar to Nitrate transporter NTL1.
CRO_000970	0	0	0	0	0	0	0	0	0	0	0	0	0	0	0	CRO_000970	cro_scaffold_3056580:45025-46053	-
CRO_000971	16.1704	17.3201	14.0119	18.4271	18.5363	17.9169	17.0804	17.4279	16.6862	14.3897	16.124	18.3843	19.3375	21.2233	19.3879	CRO_000971	cro_scaffold_3070645:20532-30353	+	2e-98	AT1G02330	CONTAINS InterPro DOMAIN/s: Hepatocellular carcinoma-associated antigen 59 (InterPro:IPR010756); Has 1239 Blast hits to 998 proteins in 204 species: Archae - 4; Bacteria - 71; Metazoa - 421; Fungi - 109; Plants - 87; Viruses - 5; Other Eukaryotes - 542 (source: NCBI BLink).	5e-76	Os03g0374100	Hepatocellular carcinoma-associated antigen 59 family protein.
CRO_000972	64.2148	65.9058	59.5989	76.4935	71.1442	62.0134	84.1361	61.7472	76.7244	57.2061	53.5354	56.6956	57.2309	60.4704	63.9878	CRO_000972	cro_scaffold_3070645:26-7933	-	1e-74	AT1G15940	Tudor/PWWP/MBT superfamily protein \\ Tudor/PWWP/MBT superfamily protein; FUNCTIONS IN: binding; INVOLVED IN: biological_process unknown; EXPRESSED IN: 25 plant structures; EXPRESSED DURING: 15 growth stages; CONTAINS InterPro DOMAIN/s: Armadillo-type fold (InterPro:IPR016024); BEST Arabidopsis thaliana protein match is: Tudor/PWWP/MBT superfamily protein (TAIR:AT1G80810.1); Has 113244 Blast hits…	8e-64	Os04g0501600	AT hook, DNA-binding, conserved site domain containing protein.
CRO_000973	0	0	0	0	0	0	0	0	0	0	0	0	0	0	0	CRO_000973	cro_scaffold_3070572:496-2575	-
CRO_000974	0	0	0	0	0	0	0	0	0	0	0	0	0	0	0	CRO_000974	cro_scaffold_2963222:4337-6902	+
CRO_000975	1.531	1.04458	10.8943	83.3006	2.25556	2.83244	69.2042	0.150802	32.0933	3.18013	0.673616	0.164581	29.84	12.8968	25.6632	CRO_000975	cro_scaffold_3029362:2-660	+
CRO_000976	0	0	0	0	0	0	0.0853102	0	0.0789162	0	0	0	0	0	0	CRO_000976	cro_scaffold_3029362:1612-2082	+
CRO_000977	0	0	0	0	0	0	0	0	0	0	0	0	0	0	0	CRO_000977	cro_scaffold_2991864:2752-3591	+
CRO_000978	137.992	176.656	61.0291	93.3131	422.966	391.078	182.574	485.69	523.807	266.319	182.996	255.278	120.223	112.58	127.201	CRO_000978	cro_scaffold_3066863:20750-22213	+	0	HSP70	heat shock protein 70 \\ heat shock protein 70 (HSP70); FUNCTIONS IN: ATP binding; INVOLVED IN: in 9 processes; LOCATED IN: cytosol, mitochondrion, cell wall, plasma membrane; EXPRESSED IN: 23 plant structures; EXPRESSED DURING: 11 growth stages; CONTAINS InterPro DOMAIN/s: Heat shock protein 70, conserved site (InterPro:IPR018181), Heat shock protein Hsp70 (InterPro:IPR001023), Heat shock protei…	0	Os05g0460000	Similar to 70 kDa heat shock cognate protein 1.
CRO_000979	222.958	214.146	264.449	159.617	151.059	159.878	160.266	167.593	158.521	213.589	182.508	171.553	187.922	188.057	197.567	CRO_000979	cro_scaffold_3066863:9059-17215	-	7e-133	ALB4	OxaA/YidC-like membrane insertion protein \\ Homologue of the Alb3/Oxa1/YidC family. ALB4 is almost identical to the Alb3/Oxa1/YidC domain of the previously described 110 kDa inner envelope protein ARTEMIS. However, ALB4 is expressed as a separate 55 kDa protein and is located in the thylakoid membrane of chloroplasts. Analysis of a T-DNA insertion line with a reduced level of Alb4 revealed chlor…	1e-178	Os01g0151200	Similar to Inner membrane protein ALBINO3, chloroplast precursor. Splice isoform 2.
CRO_000980	14.8137	16.5417	13.4269	16.5723	16.606	15.0556	15.6791	14.6789	15.9298	13.4287	14.3409	12.7205	14.6064	15.4812	17.517	CRO_000980	cro_scaffold_3066863:22809-24320	-	0	SLT1	HSP20-like chaperones superfamily protein \\ encodes a protein that can complement the salt-sensitive phenotype of a calcineurin (CaN)-deficient yeast mutant. This gene occurs in a single-copy and is 75% identical to tobacco SLT1 gene. \\ sodium- and lithium-tolerant 1 (SLT1); FUNCTIONS IN: molecular_function unknown; INVOLVED IN: hyperosmotic salinity response; LOCATED IN: cellular_component unk…	7e-177	Os01g0151100	HSP20-like chaperone domain containing protein.
CRO_000981	0.0570017	0	0.056335	0	0.113484	0	0	0.327518	0.0524994	0.0970502	0	0.0510636	0	0	0	CRO_000981	cro_scaffold_3066863:28571-30323	-	4e-34	WOX2	WUSCHEL related homeobox 2 \\ Encodes a WUSCHEL-related homeobox gene family member with 65 amino acids in its homeodomain. Proteins in this family contain a sequence of eight residues (TLPLFPMH) downstream of the homeodomain called the WUS box. WOX2 has a putative Zinc finger domain downstream of the homeodomain. Transcripts are expressed in the egg cell, the zygote and the apical cell lineage a…	7e-29	Os01g0840300	Similar to WUSCHEL-related homeobox 5.
CRO_000982	59.2597	56.6846	51.5512	48.1254	44.2224	45.5497	37.243	37.5778	58.6192	43.6576	42.1778	37.3677	35.7238	35.7623	43.7582	CRO_000982	cro_scaffold_2981120:2086-5839	+				3e-26	Os04g0662900	RNA polymerase III transcriptional repressor, MAF1 domain containing protein.
CRO_000983	1.56945	2.12462	1.10792	2.67364	1.67389	1.23988	2.23228	1.84034	1.23898	0.572596	1.51765	1.30553	1.05046	0.786941	2.10873	CRO_000983	cro_scaffold_2953043:5271-7199	+
CRO_000984	81.1987	80.7697	91.337	67.2473	60.4207	52.183	76.7459	49.2916	56.4977	68.9177	65.8357	49.0236	65.1956	58.8554	70.8533	CRO_000984	cro_scaffold_2979641:1109-2136	-
CRO_000985	12.6082	10.1414	7.80479	10.3265	7.96961	10.295	5.88347	6.70569	4.74025	7.83553	7.6497	12.1242	11.891	13.0706	13.6598	CRO_000985	cro_scaffold_3067171:7164-8645	+	4e-87	AT1G35710	Protein kinase family protein with leucine-rich repeat domain \\ Protein kinase family protein with leucine-rich repeat domain; FUNCTIONS IN: protein serine/threonine kinase activity, protein tyrosine kinase activity, protein kinase activity, ATP binding; INVOLVED IN: transmembrane receptor protein tyrosine kinase signaling pathway, protein amino acid phosphorylation; LOCATED IN: endomembrane sys…	2e-77	Os04g0506100	Similar to Receptor-like protein kinase.
CRO_000986	2.14067	3.01077	1.73704	4.74716	3.74592	2.24299	6.90998	2.20101	2.88474	2.03334	1.29649	2.05897	2.51265	1.73997	2.37836	CRO_000986	cro_scaffold_3067171:26188-27978	+	0	CDC45	cell division cycle 45 \\ Required for normal meiosis, may act in the last round of DNA replication prior to meiosis, sequence similar to yeast CDC45 \\ cell division cycle 45 (CDC45); CONTAINS InterPro DOMAIN/s: CDC45-like protein (InterPro:IPR003874); Has 1810 Blast hits to 1657 proteins in 252 species: Archae - 0; Bacteria - 25; Metazoa - 666; Fungi - 449; Plants - 176; Viruses - 35; Other Euk…	0	Os12g0124700	CDC45-like protein family protein.
CRO_000987	2.87468	3.72911	1.93082	4.54851	3.16719	4.54606	4.91843	4.10067	2.93038	3.23125	2.66848	4.10035	2.1445	2.57144	2.56664	CRO_000987	cro_scaffold_3067171:777-4192	-	2e-178	AT4G10620	P-loop containing nucleoside triphosphate hydrolases superfamily protein \\ P-loop containing nucleoside triphosphate hydrolases superfamily protein; INVOLVED IN: biological_process unknown; LOCATED IN: chloroplast; EXPRESSED IN: 23 plant structures; EXPRESSED DURING: 13 growth stages; BEST Arabidopsis thaliana protein match is: P-loop containing nucleoside triphosphate hydrolases superfamily pro…	1e-115	Os09g0364500	GTP-binding protein, HSR1-related domain containing protein.
CRO_000988	26.0376	23.4947	21.4852	18.7394	20.6496	21.0167	18.5139	20.4067	14.4178	24.1684	20.3084	27.4998	23.9744	26.8769	27.7776	CRO_000988	cro_scaffold_3067171:12327-17288	-	5e-149	AT2G41980	Protein with RING/U-box and TRAF-like domains \\ Protein with RING/U-box and TRAF-like domains; FUNCTIONS IN: ubiquitin-protein ligase activity, zinc ion binding; INVOLVED IN: multicellular organismal development, ubiquitin-dependent protein catabolic process, protein ubiquitination; LOCATED IN: nucleus; EXPRESSED IN: 23 plant structures; EXPRESSED DURING: 15 growth stages; CONTAINS InterPro DOMA…	9e-141	Os02g0128800	TRAF-type domain containing protein.
CRO_000989	8.53409	9.98293	5.9318	11.7052	11.4203	12.1325	12.045	10.2637	10.4512	7.77063	8.7021	9.57734	7.90894	8.61308	9.11442	CRO_000989	cro_scaffold_3067171:19093-23785	-	7e-55	emb1379	embryo defective 1379 \\ embryo defective 1379 (emb1379); CONTAINS InterPro DOMAIN/s: Nse1 non-SMC component of SMC5-6 complex (InterPro:IPR011513), Zinc finger, RING-like (InterPro:IPR014857); Has 255 Blast hits to 254 proteins in 123 species: Archae - 0; Bacteria - 0; Metazoa - 91; Fungi - 105; Plants - 49; Viruses - 0; Other Eukaryotes - 10 (source: NCBI BLink).	2e-84	Os12g0127100	Similar to Nse1 non-SMC component of SMC5-6 complex family protein.
CRO_000990	1.98944	0.987501	1.31078	1.88284	1.22595	1.23829	1.22618	1.16641	0.69802	1.45165	1.92378	1.86706	1.86419	2.4107	2.07903	CRO_000990	cro_scaffold_3067171:11009-11787	+
CRO_000991	38.131	34.1863	45.4702	39.5713	43.1281	54.8115	47.7968	71.6873	40.2188	45.8239	54.2394	65.2494	87.5074	52.6928	53.2701	CRO_000991	cro_scaffold_2963845:5928-7163	-	1e-83	AT3G14770	Nodulin MtN3 family protein \\ Nodulin MtN3 family protein; FUNCTIONS IN: molecular_function unknown; INVOLVED IN: biological_process unknown; LOCATED IN: endomembrane system, integral to membrane, membrane; EXPRESSED IN: 22 plant structures; EXPRESSED DURING: 13 growth stages; CONTAINS InterPro DOMAIN/s: MtN3/saliva-related transmembrane protein, conserved region (InterPro:IPR018169), RAG1-activ…	2e-84	Os01g0541800	MtN3 and saliva related transmembrane protein family protein.
CRO_000992	0	0	0	0	0	0	0	0	0	0	0	0	0	0	0	CRO_000992	cro_scaffold_3062344:1104-1755	+
CRO_000993	29.7524	30.9854	24.2805	36.5332	25.101	38.0305	30.3851	31.627	21.5963	27.6852	34.0973	47.2365	38.6998	43.0635	39.8966	CRO_000993	cro_scaffold_3029329:4084-6102	+	6e-19	AT5G10080	Eukaryotic aspartyl protease family protein \\ Eukaryotic aspartyl protease family protein; FUNCTIONS IN: aspartic-type endopeptidase activity; INVOLVED IN: proteolysis; LOCATED IN: anchored to plasma membrane, anchored to membrane; EXPRESSED IN: cultured cell; CONTAINS InterPro DOMAIN/s: Peptidase aspartic (InterPro:IPR021109), Peptidase aspartic, catalytic (InterPro:IPR009007), Peptidase A1 (In…	3e-16	Os02g0751100	Peptidase A1 domain containing protein.
CRO_000994	0	0	0	0	0	0	0	0	0	0	0	0	0	0	0	CRO_000994	cro_scaffold_3068278:21430-21882	-
CRO_000995	4.79127	3.57985	3.91567	4.54152	11.1898	4.44688	4.67862	6.65547	7.89216	8.15754	3.82011	5.77789	10.1017	5.49781	4.52559	CRO_000995	cro_scaffold_3061397:7842-8279	-	6e-40	AT2G01300	unknown protein; BEST Arabidopsis thaliana protein match is: unknown protein (TAIR:AT1G15010.1); Has 73 Blast hits to 73 proteins in 12 species: Archae - 0; Bacteria - 0; Metazoa - 0; Fungi - 0; Plants - 73; Viruses - 0; Other Eukaryotes - 0 (source: NCBI BLink).	6e-24	Os01g0121500	Conserved hypothetical protein.
CRO_000996	0	0	0	0	0	0	0	0	0	0	0	0	0	0	0	CRO_000996	cro_scaffold_3061397:29799-31737	-
CRO_000997	0.3103	0.553498	0.469025	1.18989	1.34456	0.495522	0.399812	0.0898944	0.57158	0.637081	0.679545	0.294326	0.461802	0.576592	0.953745	CRO_000997	cro_scaffold_3067455:9735-12668	+	0	AT1G33440	Major facilitator superfamily protein \\ Major facilitator superfamily protein; FUNCTIONS IN: transporter activity; INVOLVED IN: oligopeptide transport; LOCATED IN: plasma membrane, membrane; EXPRESSED IN: 18 plant structures; EXPRESSED DURING: 11 growth stages; CONTAINS InterPro DOMAIN/s: Oligopeptide transporter (InterPro:IPR000109), Major facilitator superfamily, general substrate transporter …	0	Os04g0441800	TGF-beta receptor, type I/II extracellular region family protein.
CRO_000998	23.4999	24.0505	22.327	23.988	19.0574	16.7919	26.517	13.4768	12.9863	16.4044	15.2708	13.0241	15.6786	16.304	19.9085	CRO_000998	cro_scaffold_3067455:13941-18327	+	3e-69	ATWHY2	WHIRLY 2 \\ Encodes WHY2, a homolog of the potato p24 protein. It shares the conserved KGKAAL domain, a putative DNA-binding domain, with potato p24 and is localized to mitochondria and not the nucleus. WHY2 is a member of the Whirly family proteins present mainly in the plant kingdom performing various activities related to DNA metabolism. Crystal structure of Solanum tuberosum WHY2, a close hom…	2e-47	Os02g0158400	ssDNA-binding transcriptional regulator family protein.
CRO_000999	0	0	0	0	0	0	0	0	0	0	0	0	0	0	0	CRO_000999	cro_scaffold_3067455:4282-5978	-	1e-150	AT1G71250	GDSL-like Lipase/Acylhydrolase superfamily protein \\ GDSL-like Lipase/Acylhydrolase superfamily protein; FUNCTIONS IN: hydrolase activity, acting on ester bonds, lipase activity, carboxylesterase activity; INVOLVED IN: lipid metabolic process; LOCATED IN: endomembrane system; CONTAINS InterPro DOMAIN/s: Lipase, GDSL, active site (InterPro:IPR008265), Lipase, GDSL (InterPro:IPR001087); BEST Arabi…	2e-93	Os08g0112900	Lipase, GDSL domain containing protein.
CRO_001000	3.95372	3.38583	4.94946	4.447	5.24761	2.65022	5.59853	3.1251	2.88617	5.08605	3.37011	2.12511	3.81458	2.10727	3.42783	CRO_001000	cro_scaffold_3067455:18398-21271	-	4e-28	AT4G17760	damaged DNA binding;exodeoxyribonuclease IIIs \\ damaged DNA binding;exodeoxyribonuclease IIIs; FUNCTIONS IN: damaged DNA binding, exodeoxyribonuclease III activity; INVOLVED IN: DNA repair; LOCATED IN: nucleus; EXPRESSED IN: 9 plant structures; EXPRESSED DURING: 4 anthesis, F mature embryo stage, petal differentiation and expansion stage, E expanded cotyledon stage, D bilateral stage; CONTAINS I…	2e-128	Os06g0132600	Repair protein Rad1/Rec1 domain containing protein.
CRO_001001	16.1828	12.0788	18.047	12.7699	5.76746	5.58446	12.6511	5.90366	4.7842	12.1436	8.9594	5.58404	7.93771	8.59013	10.0634	CRO_001001	cro_scaffold_3069835:8127-11989	+
CRO_001002	0	0	0	0	0	0	0	0	0	0	0	0	0	0	0	CRO_001002	cro_scaffold_3069835:31142-36147	+
CRO_001003	0	0	0	0	0	0	0	0	0	0	0	0	0	0	0	CRO_001003	cro_scaffold_3069835:21402-26350	-
CRO_001004	0.0846063	0.160349	0	0	0	0	0	0	0	0	0	0	0	0	0.0884164	CRO_001004	cro_scaffold_3022597:9684-11920	+
CRO_001005	0	0	0	0	0	0	0	0	0	0	0	0	0	0	0	CRO_001005	cro_scaffold_2968320:24956-27064	+
CRO_001006	16.8261	14.7566	28.338	9.7941	4.72096	2.75878	11.8499	2.98299	8.68572	19.5214	24.8762	5.38796	10.7439	7.22278	6.7411	CRO_001006	cro_scaffold_2968320:8757-11774	-	3e-125	AT1G13230	Leucine-rich repeat (LRR) family protein \\ Encodes a leucine-rich repeat protein pii-2. Located in the endoplasmic reticulum/plasma membrane continuum in Arabidopsis roots. Required for growth promotion and enhanced seed production mediated by the endophytic fungus Piriformospora indica in Arabidopsis. \\ Leucine-rich repeat (LRR) family protein; INVOLVED IN: signal transduction, response to sym…	2e-120	Os01g0110800	Leucine-rich repeat, plant specific containing protein.
CRO_001007	18.8613	18.2047	17.6269	21.2037	22.86	24.3326	21.0771	23.9786	23.6631	19.6489	23.4355	24.7495	24.8833	23.5264	22.6832	CRO_001007	cro_scaffold_2968320:15418-21179	-	0	FMN/FHY	riboflavin kinase/FMN hydrolase \\ Bifunctional enzyme that catalyzes hydrolysis of FMN to riboflavin, and phosphorylation of riboflavin to FMN. \\ riboflavin kinase/FMN hydrolase (FMN/FHY); FUNCTIONS IN: riboflavin kinase activity, FMN adenylyltransferase activity; INVOLVED IN: riboflavin biosynthetic process, metabolic process; LOCATED IN: endomembrane system; EXPRESSED IN: 22 plant structures;…	0	Os10g0464400	Haloacid dehalogenase-like hydrolase domain containing protein.
CRO_001008	2.39686	2.61201	1.56935	2.6915	2.83331	3.28358	1.75997	2.18873	1.4349	1.8874	1.87594	2.41557	2.63901	2.99704	2.44218	CRO_001008	cro_scaffold_3067795:15197-19820	-	2e-117	ATXR6	ARABIDOPSIS TRITHORAX-RELATED PROTEIN 6 \\ Encodes a SET-domain protein, a H3K27 monomethyltransferases required for chromatin structure and gene silencing. Regulates heterochromatic DNA replication. Contains a PCNA-binding domain. ATXR6 accumulates preferentially during the late G1 or S phase, suggesting that it plays a role in cell-cycle regulation or progression. \\ ARABIDOPSIS TRITHORAX-RELAT…	1e-129	LOC_Os02g03030.1
CRO_001009	7.61457	8.77911	5.017	9.48384	9.60118	10.4634	7.07592	6.77106	3.85722	4.10541	6.44286	6.59396	7.2541	8.46333	7.69222	CRO_001009	cro_scaffold_3067795:19915-21043	-
CRO_001010	0	0	0	0	0	0	0	0	0	0	0	0	0	0	0	CRO_001010	cro_scaffold_3067795:10206-10685	+
CRO_001011	0	0	0	0	0	0	0	0	0	0	0	0	0	0	0	CRO_001011	cro_scaffold_3067795:28438-28779	-
CRO_001012	0	0	0	0	0	0	0	0	0	0	0	0	0	0	0	CRO_001012	cro_scaffold_2953885:1542-1889	-	4e-49	AT1G07730	Disease resistance-responsive (dirigent-like protein) family protein \\ Disease resistance-responsive (dirigent-like protein) family protein; FUNCTIONS IN: molecular_function unknown; INVOLVED IN: biological_process unknown; LOCATED IN: endomembrane system; CONTAINS InterPro DOMAIN/s: Plant disease resistance response protein (InterPro:IPR004265); BEST Arabidopsis thaliana protein match is: Disea…	8e-35	LOC_Os01g06250.1	Similar to dirigent-like protein.
CRO_001013	0	0	0	0.0822657	0	0	0	0.0849387	0	0	0	0	0	0	0	CRO_001013	cro_scaffold_2953885:1913-4008	+	1e-27	AT4G31985	Ribosomal protein L39 family protein \\ Ribosomal protein L39 family protein; FUNCTIONS IN: structural constituent of ribosome; INVOLVED IN: translation; LOCATED IN: ribosome, cytosolic large ribosomal subunit; EXPRESSED IN: 23 plant structures; EXPRESSED DURING: 13 growth stages; CONTAINS InterPro DOMAIN/s: Ribosomal protein L39e, conserved site (InterPro:IPR020083), Ribosomal protein L39e (Inte…	1e-28	Os02g0796900	Similar to 60S ribosomal protein L39.
CRO_001014	0	0	0	0	0	0	0	0	0	0	0	0	0	0	0	CRO_001014	cro_scaffold_3068739:8593-9918	+	3e-64	AT1G24430	HXXXD-type acyl-transferase family protein \\ HXXXD-type acyl-transferase family protein; FUNCTIONS IN: transferase activity, transferring acyl groups other than amino-acyl groups, transferase activity; INVOLVED IN: N-terminal protein myristoylation; LOCATED IN: cellular_component unknown; EXPRESSED IN: hypocotyl, root; CONTAINS InterPro DOMAIN/s: Transferase (InterPro:IPR003480); BEST Arabidopsi…	8e-18	Os02g0611800	Similar to Hydroxyanthranilate hydroxycinnamoyltransferase 3.
CRO_001015	0	0	0	0	0	0	0	0	0	0	0	0	0	0	0	CRO_001015	cro_scaffold_3069333:14165-16514	+
CRO_001016	5.39624	6.04152	4.55066	5.73099	7.07233	5.71901	7.05296	6.96041	5.6992	4.96625	5.21815	6.00996	6.03267	6.54498	5.2691	CRO_001016	cro_scaffold_3063838:2469-7538	-	3e-31	AT2G32760	unknown protein; Has 229 Blast hits to 229 proteins in 104 species: Archae - 0; Bacteria - 2; Metazoa - 79; Fungi - 90; Plants - 49; Viruses - 0; Other Eukaryotes - 9 (source: NCBI BLink).	2e-17	Os06g0715000	UV radiation resistance protein/autophagy-related protein 14 domain containing protein.
CRO_001017	170.769	195.105	125.11	188.526	273.207	264.858	190.831	289.577	233.445	190.071	183.309	259.241	187.933	225.223	219.328	CRO_001017	cro_scaffold_3063838:8210-11314	-	0	AT1G07940	GTP binding Elongation factor Tu family protein \\ GTP binding Elongation factor Tu family protein; FUNCTIONS IN: calmodulin binding, translation elongation factor activity; INVOLVED IN: translational elongation; LOCATED IN: mitochondrion, plasma membrane; EXPRESSED IN: guard cell, juvenile leaf, leaf; EXPRESSED DURING: seedling growth; CONTAINS InterPro DOMAIN/s: Translation elongation factor EF…	0	Os03g0177500	EF-1 alpha.
CRO_001019	595.269	648.69	443.838	232.886	579.944	3668.75	683.429	2210.11	234.255	1675.74	1850.1	5323.33	3448.33	2024.89	1216.81	CRO_001019	cro_scaffold_2984253:1-420	+
CRO_001020	103.992	90.9244	112.873	55.7798	56.2728	50.5474	51.6184	40.2724	45.1046	85.3362	67.885	57.0866	65.2936	64.2463	80.1791	CRO_001020	cro_scaffold_2958520:475-7234	+	2e-12	AT1G78915	Tetratricopeptide repeat (TPR)-like superfamily protein \\ Tetratricopeptide repeat (TPR)-like superfamily protein; FUNCTIONS IN: binding; INVOLVED IN: biological_process unknown; LOCATED IN: chloroplast thylakoid membrane, chloroplast; CONTAINS InterPro DOMAIN/s: Tetratricopeptide-like helical (InterPro:IPR011990), Tetratricopeptide repeat-containing (InterPro:IPR013026), Tetratricopeptide repea…	2e-85	Os07g0287100	Conserved hypothetical protein.
CRO_001021	0.229302	0.0724304	0.0755401	0.182293	0	0	0.304402	0.0627388	0	0	0.129345	0.205415	0.572977	0.201207	0.319505	CRO_001021	cro_scaffold_2958520:8691-9697	-	1e-17	AT4G31320	SAUR-like auxin-responsive protein family \\ SAUR-like auxin-responsive protein family ; CONTAINS InterPro DOMAIN/s: Auxin responsive SAUR protein (InterPro:IPR003676); BEST Arabidopsis thaliana protein match is: SAUR-like auxin-responsive protein family (TAIR:AT2G24400.1); Has 1341 Blast hits to 1332 proteins in 26 species: Archae - 0; Bacteria - 0; Metazoa - 0; Fungi - 0; Plants - 1340; Viruses…
CRO_001022	3.75416	2.54108	4.68198	10.4103	2.58035	2.3367	10.9463	2.89808	5.55691	3.34807	4.00841	1.56143	5.15108	4.15693	5.27766	CRO_001022	cro_scaffold_3056908:2070-3823	+	3e-51	MYB23	myb domain protein 23 \\ Encodes a MYB gene that, when overexpressed ectopically, can induce ectopic trichome formation. It is a member of subgroup 15, together with WER and GL1. Members of this subgroup share a conserved motif of 19 amino acids in the putative transcription activation domain at the C-terminal end. The gene is expressed in leaves, stems, flowers, seeds and roots and quite strongl…	3e-50	Os03g0410000	Conserved hypothetical protein.
CRO_001023	12.445	13.1745	10.9992	17.7237	21.8387	21.9156	18.1612	21.7727	17.1275	13.7423	12.305	15.2257	13.1608	14.1961	14.7147	CRO_001023	cro_scaffold_3056908:26056-30818	+	3e-85	AT5G47420	Tryptophan RNA-binding attenuator protein-like \\ Tryptophan RNA-binding attenuator protein-like; FUNCTIONS IN: molecular_function unknown; INVOLVED IN: biological_process unknown; LOCATED IN: endoplasmic reticulum; EXPRESSED IN: 20 plant structures; EXPRESSED DURING: 13 growth stages; CONTAINS InterPro DOMAIN/s: Protein of unknown function DUF124 (InterPro:IPR002838), Tryptophan RNA-binding atte…	6e-95	Os03g0747300	Protein of unknown function DUF124 family protein.
[truncated: 32,807 more rows]
