# Supplementary material for: Combined Transcriptomic and Metabolomic Analysis Reveals an Ethylene‐Activated Regulatory Model on Monoterpenoid Indole Alkaloid Biosynthesis in Catharanthus roseus
Source: Plant Biotechnol J. 2025 Sep 8;24(2):363–80. doi: 10.1111/pbi.70343 (PMC12906820; doi:10.1111/pbi.70343)
Supplement: Supplementary file 5 — Dataset: S4. Summary of co‐expression gene modules. [file PBI-24-363-s007.xls]

## Sheet: blue
GeneName	T_0h.1	T_0h.2	T_0h.3	T_3h.ETh.1	T_3h.ETh.2	T_3h.ETh.3	T_3h.MJ.1	T_3h.MJ.2	T_3h.MJ.3	T_24h.MJ.1	T_24h.MJ.2	T_24h.MJ.3	T_24h.ETh.1	T_24h.ETh.2	T_24h.ETh.3	modkME	modkMEp	modkIN
CRO_004405	6.83768	8.79489	5.60082	9.83041	9.40522	8.60316	8.45431	7.38169	8.79611	6.43776	6.3908	6.96596	6.76413	7.52431	7.8058	0.831	0.000123	357
CRO_028499	7.25614	7.46837	5.93577	11.4939	8.52162	8.63473	9.90322	8.47671	7.05846	6.22337	5.49573	7.42538	7.2577	6.41477	7.2137	0.805	0.00029	364
CRO_028494	3.68568	5.77551	2.52335	6.80958	6.49742	6.72846	6.29367	7.38577	6.52363	4.32953	3.78058	5.25695	3.06776	3.36056	3.8947	0.926	7.14e-07	601
CRO_028468	99.6972	155.558	61.2311	169.152	244.537	193.346	102.462	163.085	136.598	104.881	88.0553	125.465	101.439	108.434	105.554	0.765	0.000897	328
CRO_028469	99.3104	89.5154	65.3022	131.637	130.366	109.5	121.528	110.502	92.195	83.9527	79.5093	85.4205	93.5216	95.3877	103.059	0.841	8.46e-05	370
CRO_028455	77.725	91.7129	63.8901	141.236	117.225	133.488	154.719	166.901	141.893	84.0717	71.0044	119.123	91.89	104.457	91.7688	0.931	4.52e-07	680
CRO_028457	106.062	117.394	87.1659	180.741	141.705	148.481	200.044	184.59	163.817	107.854	91.6812	134.537	96.3043	118.383	106.589	0.919	1.32e-06	663
CRO_004462	125.098	147.076	110.159	161.582	163.062	153.754	205.37	208.447	174.806	119.661	112.275	130.84	117.994	125.589	117.056	0.881	1.45e-05	546
CRO_028448	3.19631	4.18949	1.62375	2.11358	5.38222	5.13605	3.47979	6.66936	4.70466	2.26326	2.52755	2.27462	1.9594	2.46392	1.65452	0.691	0.00431	223
CRO_004491	18.7518	15.22	10.8778	13.6112	13.3911	16.3131	17.6959	16.6634	10.888	14.0199	13.6589	12.4162	9.24402	13.4495	13.8878	0.325	0.237	11.4
CRO_028424	3.62924	4.58552	4.5911	5.8089	7.85162	7.29816	5.4442	7.14952	8.0222	5.51999	3.644	6.50235	4.57969	4.20363	5.41089	0.73	0.00201	237
CRO_028419	13.0475	17.6537	18.3172	25.1721	28.1091	26.3886	26.9731	26.5278	24.323	18.88	10.4855	13.3755	29.2735	16.4787	16.2451	0.654	0.00822	103
CRO_028414	0	0.0570794	0	0.287316	0.11992	0.0605638	0.119944	0	0.0554769	0	0	0.10792	0.0564425	0	0	0.598	0.0185	124
CRO_016444	45.6566	48.7698	28.1009	42.4541	55.8978	48.058	45.6604	63.2407	57.6316	38.5201	40.1832	48.2954	45.1697	52.2243	48.9907	0.701	0.00361	211
CRO_016447	10.5634	12.2486	8.20391	16.2005	20.7325	16.9604	11.5608	12.2892	13.5747	10.6919	10.261	14.947	9.16574	13.4147	11.4042	0.731	0.00195	264
CRO_028428	0.203824	0.0643825	0.20144	0.162038	0.338159	0.478189	0.27058	0.334607	0.062575	0.115676	0	0.121727	0	0.17885	0	0.548	0.0342	51.9
CRO_004430	21.1117	24.0048	19.502	26.508	20.276	22.4164	31.9614	24.2128	25.526	19.809	20.5587	21.3404	17.889	18.3998	19.1121	0.664	0.0069	228
CRO_004424	34.7376	35.5806	30.3226	45.2161	35.8425	41.4435	49.6793	48.7685	40.154	30.2084	31.2328	34.9351	30.767	33.941	33.7681	0.862	3.62e-05	520
CRO_016425	14.6649	16.7982	12.2636	17.0149	17.2182	17.8622	17.978	17.0323	17.0193	13.17	14.4082	15.9214	15.6112	16.8746	16.3518	0.882	1.33e-05	441
CRO_016426	45.2297	50.6898	32.6619	56.2095	59.2583	51.3346	52.0456	56.9491	69.1197	43.7788	41.5412	50.6238	43.0274	43.1269	46.9345	0.843	7.8e-05	385
CRO_028410	24.9619	27.8369	20.5165	35.1896	30.7134	27.9649	39.5924	32.0687	28.9421	21.5196	21.0136	26.883	23.8258	26.499	22.908	0.886	1.12e-05	557
CRO_004422	0.558191	1.21659	0.71716	1.6419	0.833472	1.12248	0.944784	0.916351	0.925383	0.475184	0.708447	0.35003	0.575354	0.783676	1.10832	0.539	0.0381	66.1
CRO_004418	0	0	0	0	0.0727778	0.0735104	0.0727919	0.0600111	0	0	0	0.0654947	0	0	0	0.654	0.00816	127
CRO_004416	39.7024	48.9604	30.7669	59.2459	57.2974	59.9091	62.9386	68.4508	62.0589	42.9194	42.4573	55.4027	42.7806	54.8944	47.3998	0.945	1.11e-07	687
CRO_016411	31.6009	29.1343	29.732	31.5463	42.7898	39.5056	26.0497	35.3452	33.4346	31.8114	31.2115	35.2247	31.0891	34.3976	32.1607	0.396	0.144	70.8
CRO_004501	9.85185	9.72405	8.77952	14.1393	12.7175	11.4037	13.6657	9.96687	10.6003	8.7356	9.80135	9.35942	9.61554	9.78865	10.0814	0.768	0.000817	325
CRO_004532	3.33654	4.57147	2.6044	6.06531	3.87136	3.52571	5.64948	4.93664	3.34702	3.03937	3.48844	3.73144	2.70829	3.82282	3.30912	0.724	0.00225	246
CRO_004519	20.0275	25.5655	16.3085	26.4133	25.7727	28.6253	28.4658	27.1393	23.9199	19.9651	21.1225	25.3956	21.8063	24.6985	24.9089	0.885	1.14e-05	466
CRO_028587	14.4509	16.9893	13.7908	20.0958	23.5484	20.142	18.7085	20.8807	19.8363	12.2024	13.8591	16.7152	16.389	16.5523	15.2543	0.918	1.43e-06	547
CRO_028589	20.8566	20.07	18.3153	32.0836	21.1794	23.1131	28.834	22.2077	19.7147	19.2118	16.1721	20.0722	17.0023	19.406	18.1857	0.697	0.00389	248
CRO_028582	5.97264	8.72771	4.30296	9.89578	7.55681	9.70948	10.8372	10.8129	10.5391	7.93557	6.28156	7.90067	6.48581	7.7388	6.7666	0.864	3.31e-05	463
CRO_028585	31.1564	34.838	24.7428	29.3838	35.2991	37.2823	31.8854	40.7432	33.5326	30.9605	28.5673	36.2592	32.7101	32.8136	35.6132	0.604	0.0171	148
CRO_016584	0.231938	0.586103	0.0764083	0.43024	0.384802	0.544146	0.230926	0.50768	0.498442	0.329078	0.719576	0.484811	0.0724453	0.203519	0.323177	0.349	0.203	14.7
CRO_004587	0.035969	0.204509	0.0710965	0.200165	0.322246	0.108497	0.286496	0.147621	0.231896	0.183721	0.213039	0.418886	0.067409	0.34718	0.0375888	0.377	0.166	11.5
CRO_028573	88.7952	107.428	67.7444	120.79	127.021	129.764	144.166	164.204	146.255	90.7089	83.6386	114.015	79.3309	76.8024	91.0265	0.9	4.73e-06	597
CRO_016593	22.3547	24.6988	22.1421	34.9932	27.373	28.1459	31.0714	23.9921	26.1462	23.3249	23.6017	23.3932	29.1038	25.214	29.7703	0.564	0.0285	123
CRO_028542	51.3251	47.4308	44.3767	64.0227	64.1205	61.7196	61.8403	69.1868	57.2612	52.4622	44.4528	55.2067	62.2325	61.2538	53.5732	0.795	0.000393	270
CRO_028555	382.27	434.679	342.227	653.901	696.754	556.359	553.673	594.958	601.916	472.079	416.895	467.9	435.982	438.143	433.486	0.903	3.92e-06	521
CRO_016534	3.87642	5.36747	2.62402	3.09579	5.10977	4.82306	4.52919	5.07062	4.79291	3.54106	3.81909	5.28025	3.58261	4.31782	3.8845	0.585	0.0221	124
CRO_004553	25.3714	28.5008	18.6337	32.5269	31.7779	34.2703	31.8534	32.4968	32.419	21.6281	21.3493	27.3177	25.8314	27.492	27.2787	0.958	1.95e-08	655
CRO_004554	126.723	162.57	101.662	175.766	174.701	190.265	174.584	216.565	175.263	130.675	125.195	193.609	141.385	167.876	145.748	0.877	1.73e-05	527
CRO_004551	33.1092	33.285	30.6026	38.2208	30.653	34.3251	44.2804	40.5892	35.9055	30.7048	29.9014	30.7359	33.3556	32.6652	34.5106	0.668	0.00645	238
CRO_028522	35.304	37.7903	28.0073	38.8152	48.9421	38.0374	43.2406	50.4458	43.333	34.4139	33.6271	40.6187	36.4727	41.5841	41.1042	0.821	0.000178	336
CRO_004543	36.2413	36.2171	31.4327	45.3845	42.2485	41.3302	41.8842	41.0237	45.785	33.1727	33.5139	36.9192	37.2154	40.947	41.7836	0.845	7.45e-05	385
CRO_028534	26.6247	28.5222	23.371	34.3567	31.4307	29.5575	31.9214	29.551	30.7135	24.5498	25.2028	29.7358	26.653	27.9171	26.9508	0.925	7.81e-07	580
CRO_004536	10.9658	11.0276	8.30634	11.0899	10.6683	13.4009	12.1558	14.1444	11.7257	9.12344	8.35269	12.7638	11.5104	11.215	11.2777	0.724	0.00227	234
CRO_004533	3.80265	4.24279	2.24278	6.8263	3.90744	5.18014	5.80122	6.54467	4.80154	2.66283	3.68457	4.0109	2.6437	3.552	3.07657	0.858	4.28e-05	443
CRO_028526	12.9528	11.6657	9.0632	12.0278	12.7873	10.9786	14.1753	12.0964	11.2396	10.0242	10.688	12.115	12.8395	12.7434	12.2683	0.508	0.053	47.9
CRO_004534	25.5435	47.3741	31.0745	191.292	188.193	154.153	46.6388	62.4401	93.5876	70.9611	64.6808	40.7918	52.3478	60.0745	82.4246	0.608	0.0161	152
CRO_016554	0.187708	0.237167	0	0.348194	0.124568	0.188734	0.560667	0.462225	0.288136	0.159794	0.317648	0.280256	0.11726	0.439223	0.065387	0.56	0.03	86.3
CRO_016550	0.0915129	0.173439	0.180885	0.254632	0.409932	0.184026	0.182227	0.18779	0.379281	0.116856	0.0774311	0.0409899	0.0857516	0.1606	0.095634	0.599	0.0183	113
CRO_016521	52.9238	59.9805	42.5453	67.0158	76.9505	81.6554	68.721	95.1144	71.3074	57.8532	57.1827	95.0976	65.5764	75.7139	66.6301	0.688	0.0046	227
CRO_028512	12.775	12.7336	12.0593	19.885	16.8339	13.763	17.0868	11.2502	12.7636	11.4621	10.5668	11.0512	11.8952	12.553	13.1632	0.617	0.0143	186
CRO_028506	10.0122	10.9717	9.18833	13.3118	11.9059	9.68263	12.8658	11.1635	13.4006	9.615	9.75483	9.34479	9.01217	9.28317	9.45804	0.742	0.00156	273
CRO_028507	32.8431	34.0006	26.7964	41.3179	37.4619	36.7687	43.236	39.2168	34.9203	26.6531	31.1006	32.8996	36.9657	35.5772	37.0377	0.82	0.000181	365
CRO_028509	8.29098	10.3797	6.92451	11.6972	11.601	11.0837	11.8823	10.3711	9.33541	9.12576	6.73853	10.4191	7.81277	9.28345	8.93282	0.882	1.34e-05	433
CRO_028502	31.4692	37.8293	27.5311	44.6259	48.1344	48.9737	41.6699	50.3649	46.7946	29.6501	35.8815	41.4812	36.6357	42.8133	37.3812	0.911	2.4e-06	566
CRO_028505	118.152	116.229	104.257	116.078	127.039	123.709	126.194	128.249	113.77	112.591	100.825	102.593	111.864	119.741	121.819	0.686	0.00476	117
CRO_016533	16.352	16.1279	13.7421	16.6432	17.6284	17.4704	14.8187	21.4388	19.6708	12.6514	15.1723	14.4493	16.9903	16.2421	18.7391	0.57	0.0264	82.7
CRO_004628	16.861	18.5446	14.2981	19.9145	21.717	22.3157	23.2683	24.9394	20.5573	15.587	16.2208	21.5	19.833	18.6827	18.5858	0.891	8.45e-06	533
CRO_016628	4.53155	5.62287	3.51455	5.42804	6.25053	5.65964	6.53499	6.08813	5.53987	3.77118	4.71114	6.38959	3.77022	5.18882	5.26652	0.836	0.000102	347
CRO_016625	173.938	178.707	132.702	239.428	216.886	219.385	239.898	241.583	214.796	153.638	153.077	202.446	175.358	188.37	172.246	0.976	6.18e-10	771
CRO_004614	57.4884	69.431	44.0202	68.1482	103.123	86.4555	69.9643	82.5584	99.933	61.6581	63.9039	70.6829	57.7125	66.7776	66.7392	0.78	0.000602	337
CRO_028601	0.33631	1.6997	2.10505	1.78242	2.90141	1.35259	1.33937	1.19622	2.16822	0.763462	1.23309	0.100425	0.840366	1.47552	2.46019	0.254	0.361	10
CRO_004613	29.2546	31.5214	20.7917	29.1765	30.3054	26.4243	38.2949	32.1678	33.3755	25.6168	25.629	31.3577	28.2178	32.7835	32.2065	0.632	0.0114	124
CRO_004650	9.46842	13.3851	7.67022	14.4171	12.0005	14.3063	17.9785	16.6055	11.1747	9.35975	9.21535	9.06144	8.67839	8.44449	7.46166	0.813	0.000225	364
CRO_004641	24.5208	24.9138	21.7801	32.622	29.8018	28.8357	31.7001	25.5491	26.7966	22.5533	22.6776	22.9136	23.645	27.0206	27.0156	0.811	0.000243	376
CRO_026092	14.5898	16.39	11.7446	20.672	21.1993	18.2186	21.7892	22.6957	20.6979	11.2182	11.9465	12.7537	12.5687	14.0411	13.1565	0.93	5.05e-07	612
CRO_026096	7.21585	10.0614	4.02417	17.9881	23.1907	17.8273	11.495	11.8882	17.7066	6.49381	5.23328	7.34143	11.06	11.1257	11.9037	0.804	0.000303	348
CRO_014086	31.0098	31.4228	26.6286	38.27	46.5238	41.2357	33.969	36.0417	30.0456	34.2563	35.5312	36.6555	33.0429	34.6742	32.6261	0.608	0.0162	143
CRO_002083	11.5504	15.215	8.60483	19.9798	16.7458	17.6292	17.7051	18.0598	15.9784	11.8528	11.3511	17.1626	12.2075	13.9673	13.5565	0.947	9.31e-08	642
CRO_014061	12.178	15.3197	10.1462	15.0099	21.3083	19.2685	15.438	21.1155	15.5417	14.4254	10.2841	17.2943	12.0084	12.881	13.9595	0.813	0.000225	391
CRO_014067	47.4037	56.6971	33.0477	57.282	65.4252	59.1018	68.8309	64.3593	62.8932	44.8479	44.3371	57.0185	45.4518	51.5334	49.6455	0.948	8.09e-08	645
CRO_014078	40.9208	42.9791	35.9858	48.1254	47.8788	44.0915	52.864	48.4554	43.7798	35.6673	33.3523	41.8083	41.6192	41.0836	43.4312	0.888	1.01e-05	488
CRO_014037	76.1361	87.5738	58.4312	138.085	105.553	119.176	153.69	142.479	124.003	70.0589	66.7639	103.294	72.6669	89.7708	79.1512	0.937	2.73e-07	707
CRO_026022	33.1119	46.232	21.7495	54.7198	60.5296	63.1134	43.3835	54.0244	49.3619	32.2806	30.4517	40.1263	32.8673	40.4331	33.0816	0.911	2.27e-06	552
CRO_002054	20.7381	21.342	15.0347	23.9654	21.8621	24.2974	26.0794	26.61	21.3226	15.3619	20.0918	21.7733	21.5298	22.4319	22.8415	0.813	0.000227	337
CRO_026026	12.22	10.5104	9.57705	16.3357	16.5807	19.6041	19.9937	21.8818	17.0256	11.0985	14.1264	15.3746	12.3988	10.3471	11.3062	0.841	8.68e-05	411
CRO_028682	20.2433	18.2023	16.9384	24.1141	22.7263	21.3293	28.1397	26.4903	17.9891	17.4532	17.4566	18.9456	20.3021	19.7492	20.0059	0.763	0.000925	278
CRO_002052	66.9683	112.495	52.8302	123.349	357.304	330.197	125.884	295.551	210.631	69.3292	82.2381	179.245	131.004	133.226	93.5153	0.745	0.00144	313
CRO_002044	6.78076	11.7433	4.48304	11.4133	9.40326	14.3409	13.5955	17.0045	11.6289	8.83776	7.71575	12.0231	6.13477	6.85268	6.74403	0.811	0.000244	400
CRO_028697	28.0179	32.9844	25.1443	35.2439	29.8213	31.8802	46.688	39.0387	38.7073	25.5435	30.5145	33.0477	32.959	34.338	35.2951	0.684	0.00496	221
CRO_002046	3.87479	5.96671	2.39342	5.31622	6.17453	6.51946	5.74016	6.79707	6.38919	4.54885	3.92633	5.54263	3.41124	3.77019	4.06561	0.87	2.43e-05	488
CRO_002045	0	0.124978	0	0.419394	0.656427	0.265214	0.393932	0.108255	0.121469	0	0	0	0.123583	0.231453	0.137826	0.717	0.00261	215
CRO_002036	55.3064	55.8828	52.6871	69.3238	62.2563	63.0759	73.1973	62.0465	64.2999	52.0156	54.7199	54.7711	64.7177	64.5775	65.2974	0.691	0.00434	215
CRO_014056	33.1153	32.3478	24.8181	43.1731	38.6574	40.0239	45.7139	44.2036	32.2454	29.1286	28.8421	36.3853	30.5446	33.3226	30.7971	0.906	3.37e-06	554
CRO_028665	6.09039	6.21532	6.44909	8.0076	9.99337	8.74811	5.06429	7.77337	6.62641	5.04227	6.20085	6.05549	5.17389	6.34251	5.49039	0.587	0.0215	127
CRO_028658	0	0.0842362	0	0.0235563	0.0294958	0.0893783	0	0.0486433	0.0272904	0	0	0	0	0.0260003	0	0.478	0.0716	40.4
CRO_002066	38.0794	42.5759	31.6308	44.051	51.4284	52.2781	43.0571	53.0018	46.3973	36.7305	38.9794	47.9379	39.4405	43.2914	44.417	0.846	6.98e-05	466
CRO_028671	511.693	591.129	408.004	878.529	713.002	766.057	1087.59	1056.02	824.387	507.196	428.942	680.231	541.283	594.478	545.359	0.906	3.38e-06	635
CRO_028673	9.71977	9.65631	8.78713	13.7272	12.3284	10.516	10.3463	9.85327	10.0865	8.77007	8.84945	10.3123	9.63249	10.7102	9.78301	0.701	0.00359	220
CRO_002059	89.2655	117.2	65.5992	156.273	130.693	127.5	160.932	141.92	119.192	76.3462	80.2502	117.427	83.1571	120.146	115.789	0.928	5.99e-07	612
CRO_014035	65.3402	68.9289	55.3644	83.4938	85.2823	78.1219	85.2414	100.167	79.4189	59.3701	57.4485	71.9962	67.3853	71.2294	67.7806	0.939	2.15e-07	647
CRO_004675	30.0937	32.3264	26.6431	43.3321	36.8389	36.6709	49.0925	35.9416	38.2802	33.5117	32.2425	33.4644	32.2168	31.9088	33.2132	0.794	0.000405	379
CRO_002013	4.70834	5.60901	5.5396	6.55932	6.20455	6.94331	7.85764	6.29396	6.36012	5.5351	5.61531	5.06143	6.00861	5.15447	5.57642	0.693	0.00421	171
CRO_004670	24.8236	27.7725	20.2137	36.6111	33.4684	32.1692	28.7654	30.2841	29.1188	24.2568	21.1959	28.4072	25.0691	28.7549	26.6335	0.896	6.05e-06	489
CRO_004671	2.49119	2.74145	1.96964	3.69262	3.45577	3.68448	3.18441	3.49598	3.13817	3.01006	2.32543	3.12434	2.59037	2.79237	2.65376	0.902	4.34e-06	496
CRO_004668	5.29719	8.63858	3.33594	8.91212	9.98202	11.8166	10.1557	13.7115	10.9829	5.05479	5.79542	10.506	5.00987	5.66425	6.10219	0.891	8.42e-06	578
CRO_004666	11.095	12.2251	9.18043	12.1044	12.5622	11.5253	11.6064	11.5302	14.7901	9.51872	10.4308	12.1091	10.1634	11.9844	12.0128	0.673	0.006	133
CRO_028652	3.80728	6.60103	2.48063	5.24638	6.79381	8.22331	8.76066	11.2735	9.45473	5.06574	3.98503	6.03814	3.30332	3.26655	3.21246	0.801	0.000335	396
CRO_002002	29.3045	31.8385	25.124	32.8923	39.9397	33.5263	29.3227	31.9941	35.557	27.2698	26.7318	31.0271	29.3934	31.0695	31.0637	0.763	0.000927	297
CRO_028650	6.60776	8.55291	6.16564	11.6801	8.78246	8.28629	10.2727	8.08268	8.47428	7.95062	6.89502	9.07754	7.48892	9.1183	8.3134	0.721	0.00244	227
CRO_028651	56.1327	55.445	46.684	65.3269	62.8145	58.6123	73.9254	71.751	68.6998	49.1038	51.1064	51.7694	56.9187	56.1604	59.6392	0.857	4.43e-05	469
CRO_028649	67.4027	67.7924	51.5948	101.889	75.1359	84.8341	118.134	100.302	82.3225	62.2189	57.6263	83.5756	70.9124	79.7396	73.4085	0.847	6.82e-05	496
CRO_014013	24.9599	25.5467	19.8625	27.1014	31.1384	32.1037	28.7776	32.6383	27.3174	20.6963	21.7591	28.603	23.6416	26.5948	25.2935	0.899	5.08e-06	541
CRO_016675	36.9526	42.4925	28.5597	55.9153	44.3891	56.859	50.6811	50.3708	49.7888	31.9523	33.9364	57.6515	37.7386	50.3497	43.5631	0.812	0.000239	323
CRO_016638	16.0713	24.0319	10.7511	24.4675	17.424	23.766	25.2274	25.2809	21.172	15.7393	14.9429	18.0465	12.8152	14.7895	14.3623	0.834	0.000111	389
CRO_002031	34.9472	39.4836	29.8815	43.5297	50.119	43.6924	51.2581	48.2388	54.4885	36.3614	39.2415	46.2368	34.9547	40.6955	35.9282	0.866	2.97e-05	448
CRO_004688	15.4958	18.9603	15.567	16.4141	19.2815	19.0476	17.166	17.9258	18.7024	18.5188	16.4972	19.9071	17.0733	17.9677	18.6405	0.403	0.136	33.4
CRO_016640	11.915	14.2046	12.5353	14.2594	15.1766	13.1395	14.4142	11.2524	13.9238	10.0341	13.1168	15.6089	12.6055	13.6028	12.0499	0.447	0.0949	22
CRO_016648	3.20844	3.11521	2.68308	4.37932	3.39036	3.6925	4.74743	3.80853	2.9732	2.65568	2.72308	3.43136	2.68267	3.44768	2.75455	0.781	0.000585	338
CRO_028633	7.93147	8.74763	5.43439	7.12675	12.2411	12.1968	8.29503	13.9507	12.5229	6.72363	6.40083	11.0161	6.99495	9.64994	6.58216	0.726	0.00217	297
CRO_004680	15.895	19.6225	12.7546	16.9258	21.7742	19.8673	19.0561	26.3932	21.8921	16.2003	13.7576	21.4567	13.562	15.7708	14.2868	0.78	0.0006	364
CRO_028623	7.55935	8.53701	4.99401	11.0284	9.46683	9.46678	9.32029	9.96341	8.30981	6.40062	6.45345	8.64081	6.63914	7.09674	6.38494	0.93	5.24e-07	570
CRO_002016	8.02239	8.16652	5.9897	13.0061	8.82279	9.36952	14.5447	11.4159	10.3249	6.02419	6.13581	7.06115	7.38603	6.88574	8.74977	0.825	0.000154	469
CRO_016737	77.5496	85.8669	60.7684	84.7114	120.946	103.167	76.6189	98.8119	96.6934	86.2743	76.1666	97.8222	75.4545	82.7681	79.0774	0.694	0.00409	263
CRO_016736	2.17896	2.10876	0.824736	2.5431	3.41508	3.21639	3.06955	3.57709	2.98893	2.34827	1.52985	3.53017	1.99834	1.38314	1.47769	0.805	0.000294	339
CRO_016733	6.2259	5.6364	6.3179	10.4736	9.51765	9.78114	10.1283	9.12565	9.0108	7.33491	7.66664	9.46155	8.02167	7.07272	7.20338	0.798	0.000365	284
CRO_016734	10.0213	9.4319	9.72481	14.8161	13.4287	12.0366	15.7564	11.5197	11.8608	11.542	11.4911	11.6787	8.90174	11.0216	11.5388	0.702	0.00356	193
CRO_004748	1.99684	1.89224	1.29834	2.54831	3.4524	4.70237	1.15102	2.19978	1.40354	1.52096	1.86742	1.8359	1.13252	1.65995	1.20813	0.489	0.0646	76
CRO_016748	22.182	24.9623	17.0696	32.043	35.472	32.8119	28.5698	30.4111	26.2558	22.7442	20.9182	28.1343	21.5843	22.2468	20.1341	0.907	3e-06	535
CRO_016751	26.2866	27.4694	25.0229	30.3528	32.7888	31.7001	29.9452	29.0226	29.7431	29.036	32.5097	27.7739	26.0673	29.8582	30.9252	0.515	0.0497	38.5
CRO_004739	70.9384	81.3909	60.1993	90.5539	83.8253	79.9843	86.6309	87.9772	88.9923	63.8413	66.9219	77.2727	75.3428	78.756	77.5538	0.926	7.63e-07	572
CRO_002110	30.3356	35.5055	24.4486	31.7965	30.9164	33.5879	32.4505	35.3493	33.0119	32.2037	30.1748	32.4326	30.7946	35.3331	29.626	0.576	0.0247	74.4
CRO_016719	19.5609	22.9806	17.1615	31.3743	31.747	31.0314	28.0174	27.9619	33.2714	21.6379	20.074	24.6349	20.7304	25.9369	23.5977	0.92	1.21e-06	557
CRO_028700	22.6786	38.1304	14.1775	42.4469	58.1862	56.8567	39.4699	64.6887	55.3706	29.5419	25.4341	41.0055	22.9241	26.2198	22.5802	0.88	1.52e-05	554
CRO_028701	4.72339	5.66079	4.70247	8.20037	6.67251	6.42539	6.01679	6.87039	6.49347	6.5341	6.43565	7.49818	6.05324	6.33887	6.60566	0.567	0.0275	58.9
CRO_016730	8.62333	11.0807	8.82928	13.8755	12.1893	10.7167	15.4543	13.4486	14.0736	11.5987	10.2733	11.5257	8.30669	11.0172	10.778	0.79	0.00046	325
CRO_004702	17.5966	18.0095	13.769	20.1531	19.7475	18.4998	21.3495	20.5717	20.2236	17.0941	14.9786	17.0523	16.7017	18.55	19.481	0.876	1.86e-05	436
CRO_016702	38.6087	38.2601	33.0789	59.2739	57.5782	55.6644	38.5646	40.1994	42.2635	44.8812	37.8608	38.4706	39.2208	42.0033	39.3779	0.614	0.0149	149
CRO_026183	34.1978	39.2817	24.8722	32.6544	58.4921	47.1887	31.3021	47.0217	35.3598	27.0214	25.9621	29.5859	29.6016	28.0514	36.4881	0.671	0.00621	199
CRO_026180	11.886	13.1232	6.69306	19.1183	22.5081	25.236	21.274	26.5689	31.8742	9.67139	11.741	16.0708	19.7889	19.0645	20.134	0.799	0.000354	321
CRO_026186	25.3755	25.8546	18.0165	29.3078	28.8973	30.4946	33.3495	33.3594	28.4942	22.1204	25.2153	32.1522	25.1856	33.5242	28.47	0.771	0.00077	283
CRO_026161	9.08946	8.61334	7.90517	11.923	12.2149	11.1497	9.86428	9.40065	8.62266	6.19023	8.61369	7.65403	6.89895	9.81018	8.6439	0.718	0.00256	187
CRO_026162	8.46374	9.84986	7.47942	11.7014	10.8697	11.3363	9.59549	9.26719	11.6502	7.94141	8.7034	9.62975	9.42155	10.3134	11.2175	0.703	0.00346	175
CRO_026177	13.6829	17.5886	13.4863	17.6912	16.829	14.6641	18.1602	15.4886	16.7991	14.7494	15.3181	16.6937	16.0153	16.3625	17.4093	0.571	0.0263	73
CRO_014193	25.4456	29.5575	27.176	32.1561	31.9117	30.8116	31.2368	37.8798	35.0696	27.6787	23.9995	26.7574	26.8347	28.57	30.0703	0.797	0.000375	309
CRO_014159	18.6868	20.5187	13.5537	22.5404	18.6711	21.2099	23.8689	22.3275	19.9748	16.309	17.952	20.9291	16.8564	18.5865	18.726	0.852	5.62e-05	444
CRO_002178	18.3552	18.1617	13.3351	26.3176	33.5585	26.6444	21.1395	26.5741	25.3768	12.8317	11.5881	15.7171	17.4654	18.4173	18.9278	0.87	2.47e-05	447
CRO_026141	53.3217	69.4191	45.9471	78.3527	71.188	81.7162	61.0697	86.3338	74.8527	52.6314	45.5295	58.8814	55.7123	63.1184	57.4711	0.871	2.36e-05	432
CRO_026140	298.771	300.685	142.953	667.204	1086.81	852.906	257.202	546.493	772.733	389.693	315.924	458.436	335.266	321.971	506.542	0.686	0.00479	230
CRO_002173	27.1315	40.2485	12.3241	10.5143	47.1698	34.4987	31.0012	62.8403	42.1812	19.7514	26.5376	29.9921	23.5114	28.7145	19.5867	0.575	0.0249	136
CRO_014160	17.4304	18.7907	13.6852	30.9248	23.3967	22.5025	25.3059	16.5506	22.5422	13.2873	15.0309	21.5993	17.7274	20.4107	22.0235	0.745	0.00145	272
CRO_014165	37.2196	40.6961	28.6832	47.5642	50.4021	44.2254	48.0494	40.6109	48.6202	36.0085	37.2499	45.3934	38.5882	39.4216	37.7071	0.881	1.44e-05	427
CRO_026152	92.1104	96.1358	74.8164	119.922	114.08	107.518	127.88	112.53	100.934	84.1753	81.2354	98.3655	94.3404	90.4857	100.512	0.926	7.2e-07	601
CRO_026158	61.964	63.2148	55.5933	95.4085	78.1913	73.6051	99.4437	85.2732	77.0547	59.9265	51.9613	69.9537	64.3225	67.6716	63.3582	0.888	9.96e-06	578
CRO_026149	6.9541	5.81238	5.75304	8.38584	7.58354	7.97414	8.05178	9.36382	6.29687	6.81794	7.20627	8.15456	7.24846	7.71325	6.85899	0.644	0.00964	124
CRO_002158	7.35642	7.49229	6.11527	9.03661	12.1364	10.2078	9.26379	8.84115	8.9705	8.03781	8.45437	7.69869	8.63272	8.52632	7.35242	0.73	0.00199	217
CRO_002190	140.115	108.995	172.738	234.286	197.2	138.401	222.945	193.411	226.349	126.867	134.947	96.8796	137.335	119.571	116.934	0.599	0.0182	141
CRO_014136	11.5815	12.8884	11.0939	14.6135	13.4207	12.242	10.437	13.2602	10.3112	13.2215	11.2819	10.2154	10.7968	10.0583	9.86867	0.344	0.209	15.8
CRO_016798	18.9242	19.3594	16.0107	21.1421	20.3364	22.1027	20.7686	24.2611	18.2877	18.1237	16.1335	18.2799	18.3597	20.1488	17.8287	0.815	0.000217	316
CRO_028785	0.751149	0.582384	0.0674876	0.760018	1.42748	1.71649	0.679883	1.56943	1.19496	0.290658	0.693343	0.6729	0.575885	1.49798	0.49953	0.688	0.00455	174
CRO_028787	1.70912	2.08979	1.41669	1.18341	2.14038	1.99563	0.878276	2.30797	1.77723	1.31416	1.07293	0.987789	1.18822	1.16106	0.921849	0.366	0.179	37.7
CRO_002194	115.65	116.062	97.1332	157.385	162.092	130.111	160.025	154.918	165.691	107.34	111.955	113.765	122.762	119.715	120.544	0.903	4.14e-06	543
CRO_026124	29.2897	38.3139	24.4909	40.2897	42.3619	36.6062	39.3278	47.7163	39.2288	25.4417	24.0575	26.6057	24.0587	23.8371	24.5337	0.87	2.46e-05	445
CRO_028777	29.2301	30.8677	28.7743	36.667	36.0412	39.1865	40.2959	41.8335	29.7356	28.3681	28.3421	27.9412	29.875	32.0735	33.5589	0.802	0.000318	281
CRO_014143	10.5186	10.7305	7.65526	12.8562	11.6816	13.2201	11.3989	11.2036	11.0883	9.42652	9.26332	11.3459	9.85642	11.6315	9.92674	0.846	6.94e-05	360
CRO_026130	32.7658	34.9637	28.0796	43.1332	43.3405	45.0677	42.5431	45.9321	54.6747	33.4292	31.4314	40.8285	31.8275	38.5471	37.0997	0.863	3.48e-05	447
CRO_028792	23.3079	24.882	19.6937	26.4218	33.442	28.6431	29.2226	30.2918	34.3868	24.4349	24.8951	23.7154	23.3909	28.0269	25.5604	0.805	0.000295	320
CRO_028793	14.7598	16.2852	12.649	19.9394	20.96	18.8879	21.4265	21.7311	21.5317	14.7616	16.1129	16.9207	14.2658	15.8042	16.8806	0.946	1.01e-07	666
CRO_002184	22.0629	23.3459	23.3479	35.5847	34.1388	32.4795	39.0233	38.0667	37.2588	27.6001	25.1001	30.5488	26.4756	27.1923	24.103	0.878	1.64e-05	510
CRO_002179	13.5725	13.203	9.49647	21.962	28.0974	19.0812	13.2741	16.9574	20.7972	10.5317	10.1628	13.0194	15.3067	16.2307	16.6941	0.735	0.00179	261
CRO_014155	3.59361	3.5622	3.97216	6.37162	6.16603	5.01576	5.39044	3.16318	3.54929	3.56237	3.52074	2.60505	3.58891	3.27777	4.15075	0.53	0.0424	102
CRO_002132	44.6429	53.9805	39.4145	75.6189	55.0458	54.4628	66.6722	50.2755	51.2589	53.0538	40.6442	48.1508	41.2188	45.075	42.7344	0.727	0.00213	249
CRO_002133	42.6078	48.4705	32.1508	70.4701	86.1003	71.8982	70.8389	81.2408	89.4142	45.0239	43.6685	48.7998	43.6639	52.5575	54.4689	0.915	1.71e-06	579
CRO_002129	125.188	133.156	98.053	214.956	169.359	178.961	251.309	230.795	199.443	124.937	101.801	147.791	119.612	141.193	129.836	0.912	2.17e-06	650
CRO_028758	20.3185	16.5552	18.4221	25.7154	22.8586	20.4551	25.1164	19.0992	22.9997	19.202	18.6981	18.179	19.8018	20.038	20.2236	0.629	0.012	175
CRO_016780	108.835	113.865	79.9581	102.867	108.264	100.718	119.106	99.659	97.7188	80.584	97.0396	103.046	88.5233	92.6657	80.9737	0.618	0.0141	85.5
CRO_014129	3.49228	4.50814	2.71184	4.87274	3.81336	4.04882	4.80754	4.46069	4.2667	3.32182	3.67854	2.93694	3.68982	3.28327	3.44473	0.757	0.00108	241
CRO_014127	24.605	25.7187	19.3059	26.863	26.3961	27.8528	29.091	30.448	27.7145	22.7328	25.4609	28.4273	24.6138	27.389	26.56	0.816	0.000205	374
CRO_014128	9.27898	11.4429	9.10763	11.2166	11.3877	9.6492	11.9594	9.65091	9.7753	6.38422	7.36718	7.68608	6.13401	9.03434	7.70434	0.672	0.00608	136
CRO_004784	59.567	60.1783	51.8075	60.5729	53.841	54.5925	57.8135	58.1289	56.6082	50.0349	49.925	49.6661	53.5522	59.0876	61.9882	0.373	0.17	21.9
CRO_028775	19.9864	24.4757	18.3092	29.7003	24.7927	30.5299	32.9868	29.6557	30.3728	21.8568	24.0656	24.9973	20.8891	25.9691	21.8505	0.872	2.24e-05	473
CRO_004778	48.9222	59.841	39.3113	97.2895	93.2561	84.3667	63.596	82.14	58.7404	41.8531	48.1909	66.324	71.6427	71.2918	71.9092	0.786	0.000514	294
CRO_026109	59.8036	62.9431	54.5309	92.7119	60.5807	81.5089	81.2953	88.3202	67.0562	58.8386	52.6827	82.0659	68.5526	85.4214	68.8628	0.677	0.00553	169
CRO_016796	31.8841	33.1084	22.2273	32.8154	45.963	37.6538	37.1816	34.4484	44.0678	38.3631	26.9601	46.2924	30.6217	32.7688	39.8571	0.564	0.0284	67.8
CRO_016754	167.607	185.244	145.429	318.421	259.718	218.825	260.735	273.286	263.955	160.274	149.51	175.841	188.463	185.004	188.134	0.911	2.38e-06	572
CRO_028737	3.64447	4.72327	3.07216	5.34727	3.62787	3.93383	5.33614	5.38904	4.93619	3.65002	4.26272	4.24907	4.01768	3.8093	4.73274	0.658	0.00762	156
CRO_028734	27.2677	27.3008	22.8629	31.3006	33.065	28.8761	27.8068	27.2328	31.273	27.0632	27.151	28.0378	27.5305	29.8401	29.8229	0.666	0.00671	155
CRO_028735	19.6697	23.1493	19.494	27.0097	27.6312	25.3922	26.1027	25.268	26.0719	20.7961	20.2509	21.3419	20.2616	20.9529	21.5617	0.94	1.94e-07	619
CRO_016761	52.5716	47.4977	46.2472	60.4712	64.1897	64.2274	53.7118	70.1135	58.6047	46.5103	50.3013	48.2534	49.6486	49.9442	51.9205	0.816	0.000206	331
CRO_002141	78.7245	88.5955	66.9501	94.3696	97.8636	93.9496	101.406	91.9444	94.9052	72.6947	76.6672	92.2905	86.4981	90.2581	86.8446	0.91	2.43e-06	515
CRO_031597	10.1963	12.883	5.42205	12.3611	12.0413	14.961	14.1487	15.6404	13.5565	9.06738	11.3673	14.6482	8.4761	10.0742	10.7954	0.819	0.000186	384
CRO_028040	16.5792	20.3964	15.451	21.6203	25.045	24.895	20.4525	24.1731	23.4403	17.8279	18.0888	22.4735	16.6256	19.8756	21.4673	0.857	4.56e-05	449
CRO_028042	9.99978	11.6376	8.5721	11.8192	12.3966	11.8813	11.1578	10.7336	12.8377	10.2966	10.4473	10.5501	10.5633	9.68225	10.658	0.769	0.000807	233
CRO_028045	9.34638	9.77302	8.99817	13.9035	12.7715	11.6658	14.9163	12.4218	11.9082	9.62285	9.46816	10.4617	9.2909	9.83977	9.29179	0.893	7.54e-06	559
CRO_016060	11.3687	11.4567	10.8284	14.0622	14.1547	13.4684	13.1657	13.1095	12.3055	10.8769	11.7699	12.2767	11.1036	12.1758	12.9934	0.866	2.95e-05	398
CRO_016070	9.23607	9.22734	8.2705	13.2136	10.7871	10.1202	12.0371	9.76531	10.7264	8.30579	8.79374	9.39669	9.48573	10.3209	9.91395	0.783	0.000556	373
CRO_031694	5.29732	7.39765	5.16647	7.7577	7.52816	6.06214	6.24577	6.83691	8.31339	5.54795	6.19249	6.24405	5.09444	5.56567	5.79081	0.705	0.00332	157
CRO_016075	95.5554	119.664	68.6196	191.398	192.746	262.054	128.839	291.367	228.852	111.121	140.554	231.146	189.001	204.782	173.687	0.671	0.00622	194
CRO_004095	35.1824	36.3436	33.5576	43.9806	45.4174	40.5621	37.5044	36.8507	37.2554	35.7051	35.4489	40.5104	38.4863	38.3304	39.4139	0.653	0.00835	172
CRO_004092	25.6257	28.2875	21.0193	27.5884	27.4496	29.7925	29.7121	26.7471	27.1033	23.8726	24.7128	26.5755	24.7233	25.3344	26.7429	0.83	0.00013	316
CRO_004099	4.91733	7.28918	6.31775	12.5375	11.0835	8.97019	11.5053	13.435	10.9341	5.80072	8.17273	6.76493	7.17492	6.74962	6.12982	0.856	4.76e-05	418
CRO_016045	5.73799	5.43743	3.59155	6.69042	4.18869	5.06421	6.03034	5.0762	5.51965	4.77616	4.36954	4.45488	3.82346	4.58738	4.79711	0.565	0.0282	91.9
CRO_016044	71.0415	94.0298	54.6996	153.696	106.555	124.374	98.5394	146.438	127.91	68.657	68.6195	96.8673	79.7147	96.9624	89.6378	0.89	8.7e-06	469
CRO_028033	209.211	214.567	184.673	243.793	253.774	247.045	261.713	336.44	281.589	206.953	191.243	229.739	203.881	208.609	190.57	0.833	0.000114	450
CRO_028034	75.8981	92.408	56.1073	93.9843	96.0248	123.264	118.89	179.899	150.998	64.5172	90.5438	131.371	122.916	121.369	94.0106	0.645	0.00946	184
CRO_016052	26.5388	29.669	19.4936	53.3172	95.2138	51.1029	35.5448	48.6015	66.5635	70.8709	39.1443	39.2054	29.4975	32.1402	35.4488	0.513	0.0507	78
CRO_016019	6.83075	7.29858	4.82204	10.5006	9.124	8.37486	8.0501	9.38287	9.56522	6.25999	6.04505	6.08795	4.93116	4.83174	5.64513	0.855	4.79e-05	399
CRO_004035	15.4946	27.2771	5.89467	6.10748	26.75	31.5822	30.6603	72.9306	34.3632	9.87901	23.5602	45.0679	27.5498	42.2957	12.9064	0.48	0.0703	89.2
CRO_028000	119.051	132.507	83.0505	184.662	146.041	161.731	208.329	199.704	161.57	116.458	104.395	145.043	106.553	122.065	106.417	0.917	1.51e-06	651
CRO_004031	9.61562	10.7578	9.54997	13.9079	10.6406	11.5891	12.6548	11.055	11.5464	9.03251	9.08453	11.0468	9.70563	10.9036	10.4612	0.808	0.00027	373
CRO_031646	31.3445	35.9293	23.3431	35.4014	51.5757	39.1493	30.8983	42.7469	38.0282	26.6078	24.3425	33.0508	30.2864	32.8022	32.9881	0.791	0.000447	344
CRO_028017	71.7164	71.4211	62.8213	97.809	115.953	116.896	114.113	139.451	131.283	82.78	80.1666	91.6995	76.9268	79.1111	78.2511	0.859	4.02e-05	492
CRO_028010	31.2546	34.917	25.0963	38.5724	42.1377	39.1087	41.6275	40.8528	43.9909	29.552	31.6177	38.5151	35.0703	37.1292	36.4618	0.911	2.32e-06	543
CRO_006681	50.488	52.8008	44.6451	53.4067	59.1028	57.1094	58.3701	67.0701	61.4904	45.3836	43.3514	50.8077	49.4104	49.5482	44.0837	0.866	3.05e-05	478
CRO_031658	0.09507	0.045045	0.140937	0.264529	0.141955	0.0477948	0.141983	0.273125	0.218902	0.121399	0.0804408	0.170332	0	0.208553	0	0.471	0.0761	26.7
CRO_028009	50.2418	53.5638	41.0987	67.3886	62.6639	62.7597	72.9251	69.3935	64.9336	44.7392	47.8614	46.7313	49.7635	45.8637	49.4889	0.924	8.51e-07	620
CRO_018699	4.76949	3.59255	3.98852	5.15282	6.08687	4.54963	4.62692	6.02293	5.18121	3.85201	2.79386	3.94397	3.20867	5.79475	4.72867	0.65	0.00876	90.8
CRO_031653	10.4325	11.7071	11.6671	20.8798	18.948	16.0103	23.8718	21.4831	16.9412	11.1403	9.75632	15.2482	16.2928	13.4101	13.9626	0.856	4.66e-05	447
CRO_031628	19.0364	21.0699	20.9961	35.3525	24.7862	26.1076	31.5384	25.3133	29.0343	16.6593	16.687	20.8733	19.1223	19.9111	19.4162	0.811	0.000242	395
CRO_016001	0.0678272	0.235673	0.134068	0.934649	0.405109	0.454653	0.562761	0.909344	0.249879	0.327198	0.439991	0.607615	0.381342	0.674521	0.330781	0.607	0.0164	90.7
CRO_004040	0.527545	1.41642	0.347583	2.79596	1.838	1.14926	1.13803	2.23727	1.05273	0.374246	0.743946	0.787648	1.07105	1.46587	1.37826	0.738	0.00167	193
CRO_018671	33.4677	39.594	28.6445	45.257	67.1329	56.9402	43.1082	53.1626	27.0224	43.4061	24.6744	27.0283	25.3223	18.3185	18.9305	0.632	0.0115	127
CRO_031608	53.9764	57.9068	48.4875	70.3197	69.0135	67.372	67.9769	62.966	59.4746	52.903	49.2396	63.404	60.2752	58.8899	59.6758	0.898	5.63e-06	485
CRO_006649	23.5883	26.8727	21.6183	28.0843	32.569	26.7521	20.1833	21.5335	33.3599	23.1576	26.9583	22.2994	22.1382	25.7663	29.752	0.296	0.284	22.9
CRO_031603	21.1082	29.3302	14.2679	52.8641	49.4274	49.3751	36.6966	37.7045	32.7374	17.5038	21.6543	31.7442	33.6146	37.0438	29.7165	0.859	4.07e-05	422
CRO_031617	34.6124	36.7802	29.5235	43.7011	42.8897	43.5742	50.3336	48.8639	39.7159	32.6747	30.9572	35.9922	30.4147	34.5617	33.2819	0.931	4.65e-07	640
CRO_018651	23.9553	25.2773	22.1821	34.1425	38.1539	33.1566	29.8672	32.7364	30.2524	24.0674	24.5056	28.4198	23.7819	27.7239	28.1014	0.905	3.6e-06	526
CRO_006675	8.43681	8.6244	7.38614	10.14	8.62983	8.21574	10.8803	8.28834	10.7685	7.71945	6.46407	7.55792	7.90566	8.74379	8.40021	0.67	0.00626	200
CRO_006674	26.05	27.9086	25.0249	37.5775	28.511	27.0609	41.2562	32.9932	33.3158	20.5215	21.6303	21.5709	22.2599	24.0899	24.2328	0.758	0.00106	356
CRO_004008	43.5122	37.3712	30.531	67.5115	63.0735	51.2839	62.9548	60.3176	62.3528	36.9297	41.8219	48.2826	45.7	45.3324	39.2897	0.914	1.87e-06	551
CRO_006668	1.43766	2.09219	1.06563	3.34715	3.16889	2.89104	2.70941	2.27584	2.55363	2.05435	1.91154	1.97784	1.58771	2.97356	1.39509	0.798	0.000359	259
CRO_018629	33.3973	32.8045	29.67	40.8375	44.1028	40.6039	44.2923	41.8446	38.9634	30.0447	28.2142	33.0821	32.5601	34.3185	32.4587	0.945	1.13e-07	622
CRO_018631	116.696	132.983	105.609	208.707	156.263	170.096	233.937	203.607	178.579	125.961	108.644	167.296	136.791	143.619	134.341	0.886	1.11e-05	580
CRO_006608	58.8044	73.5116	44.395	52.2206	79.4661	66.8812	53.7252	81.7748	58.1339	50.8679	45.5113	59.8106	52.9895	51.4194	46.5939	0.627	0.0123	159
CRO_006601	19.0232	23.0539	13.7507	42.9377	29.2634	29.1244	62.0782	33.8741	37.4393	21.3269	16.5572	23.9222	14.7149	18.006	16.0025	0.789	0.000466	400
CRO_006609	3.00277	3.71809	2.08395	6.75836	6.29701	5.9981	6.35138	5.02807	4.03162	2.47671	2.89076	3.89745	3.73913	4.05181	3.5285	0.92	1.21e-06	561
CRO_018610	63.9041	46.7001	31.6638	221.097	175.655	113.667	152.294	119.579	268.304	86.1052	57.9612	131.69	104.38	102.929	140.616	0.714	0.0028	193
CRO_006628	8.74231	9.19824	6.71314	7.60007	9.45378	10.5818	8.95465	10.4799	6.91257	7.04963	7.04229	8.45137	7.95619	8.11265	7.01084	0.617	0.0144	121
CRO_006703	46.3488	57.4954	39.386	73.5113	74.2453	69.6608	80.6822	97.9085	79.2231	45.9641	39.7995	58.4454	42.6564	45.3431	41.8627	0.917	1.46e-06	632
CRO_028080	59.9117	65.9991	55.1813	71.9732	65.437	62.7491	77.214	80.5272	60.2376	58.6528	54.0722	49.3471	58.2451	60.2375	62.6967	0.713	0.00286	200
CRO_028081	1.59687	1.97177	1.43472	1.73113	2.07129	2.38407	2.11987	1.74766	2.18382	1.19463	1.26926	1.64726	1.3603	1.48613	1.71935	0.768	0.00082	206
CRO_028087	575.505	588.579	519.675	786.636	676.383	609.672	751.874	619.355	587.09	545.841	491.103	527.916	579.625	594.988	568.157	0.768	0.000819	343
CRO_028098	4.02942	7.3384	4.85342	7.10745	5.89125	7.84968	8.21174	5.42627	6.08861	6.11008	4.95426	7.10653	5.48663	5.91127	5.52678	0.595	0.0193	74.9
CRO_028073	0.278326	0.263746	0	0.295022	0.277058	0.186564	0	0.152304	0.341789	0.157958	0	0	0	0.0814077	0	0.451	0.0919	31.8
CRO_016182	7.05312	10.8362	3.9184	8.99138	8.10114	6.54615	8.55978	9.96866	6.64977	7.24776	5.79124	9.42148	5.70962	6.55513	7.89411	0.592	0.0201	74.9
CRO_016187	14.9965	17.3359	10.9801	18.3513	20.8292	20.131	20.4423	18.0453	15.4753	13.7022	15.2798	17.1622	16.0021	17.155	18.3386	0.828	0.000138	319
CRO_028173	8.92283	7.68035	7.47732	11.6009	9.23376	8.09312	10.9383	7.87336	10.05	7.46934	7.23523	6.59448	7.35078	7.43806	8.6253	0.612	0.0153	179
CRO_004181	8.59812	8.98373	7.62568	18.329	14.9159	11.3062	14.3289	11.1321	17.5964	8.82153	9.30273	11.7365	9.75948	9.11594	8.94404	0.783	0.00055	298
CRO_028174	15.7315	17.4618	15.0556	21.6081	22.5502	21.3985	22.8538	23.0503	23.2775	16.5183	16.9583	18.6108	18.1294	18.8229	16.7638	0.946	1.05e-07	666
CRO_004187	8.3293	9.59959	6.47224	24.2742	18.2736	16.4821	11.329	10.5997	6.10696	7.61333	7.96536	12.5766	10.2212	10.6309	9.9876	0.634	0.0111	162
CRO_028176	37.5145	39.1264	30.0751	60.3513	55.1108	52.4793	70.9897	61.4707	54.9817	35.9427	31.8601	37.0715	31.4409	36.9663	38.2786	0.92	1.17e-06	635
CRO_004184	89.1391	106.038	68.5568	134.492	161.775	154.865	154.569	157.042	151.119	98.1511	85.0229	138.769	88.1747	105.045	97.8394	0.949	6.53e-08	683
CRO_028177	53.093	59.0471	40.529	79.9372	77.6879	82.5965	81.3351	89.1116	78.989	57.2874	60.7703	85.8453	60.0058	71.968	66.2063	0.89	9.07e-06	527
CRO_016196	8.84959	7.95228	5.504	5.03391	7.13855	7.67065	9.95033	8.70421	7.16691	5.90997	6.39048	5.74075	5.07555	8.03305	6.21856	0.41	0.129	22
CRO_016163	22.0694	22.2572	21.2565	33.2345	32.0269	26.527	31.7978	27.888	28.3805	22.8619	23.0981	27.2074	24.8603	26.3389	24.0821	0.872	2.25e-05	451
CRO_031782	23.0136	22.079	21.3317	38.864	28.553	28.026	38.9951	29.7626	30.1043	19.5913	22.2541	25.4821	24.6008	28.1794	26.7886	0.804	0.000306	419
CRO_031781	38.0204	40.7965	33.1925	50.168	58.7706	48.9331	47.0659	48.7839	50.9722	35.5027	37.6577	44.7935	36.029	39.2204	37.7391	0.918	1.37e-06	565
CRO_028150	5.27445	6.57435	5.47231	9.27363	7.18937	6.62359	10.2632	8.08392	8.26438	5.45892	4.49987	5.17593	4.53223	4.70501	5.6492	0.806	0.000284	417
CRO_028152	11.902	15.008	10.1599	18.0707	16.9526	18.0106	17.0509	15.7799	14.367	12.853	13.0373	15.833	12.4043	15.2784	14.0831	0.896	6.19e-06	483
CRO_028154	5.3673	6.17327	4.04925	6.4493	5.34285	5.64381	6.30252	6.99516	5.94335	4.27267	5.0614	5.35873	5.27895	5.71631	5.30929	0.808	0.000267	324
CRO_028117	40.0176	47.1988	33.2011	61.8663	52.0651	60.3544	70.3647	69.5733	61.65	40.2766	37.808	53.5219	36.7095	44.9619	39.5512	0.927	6.85e-07	675
CRO_004148	8.25112	8.40141	7.03306	9.05935	8.30767	7.77324	8.94483	7.87885	9.14541	7.80905	7.6416	6.29025	6.71259	7.84175	8.17797	0.539	0.038	75
CRO_004144	191.183	222.091	157.635	315.268	280.382	261.236	370.012	350.198	313.929	195.412	162.688	201.778	171.017	190.934	187.637	0.91	2.5e-06	628
CRO_004141	21.0461	22.9936	19.2592	27.5859	33.9158	26.9254	25.3103	24.3544	35.8263	23.546	21.935	21.1287	22.5721	24.2481	25.1471	0.677	0.0056	179
CRO_031779	8.92988	9.68358	7.49899	10.1734	8.91565	8.97868	12.0265	10.0458	11.5658	8.72187	8.18542	9.69002	8.66653	9.23497	9.457	0.713	0.00287	241
CRO_031777	20.2705	24.2614	16.3538	25.7619	30.313	26.8054	25.8569	30.3342	24.5539	21.0713	21.4295	28.6177	21.2771	23.0301	23.2249	0.873	2.1e-05	482
CRO_016117	38.4871	45.0458	37.3812	70.4017	55.3059	50.1612	78.5604	56.0519	67.2274	38.0533	35.8826	49.9874	41.6038	47.8517	47.344	0.843	7.93e-05	485
CRO_018778	7.44286	10.5222	5.92219	11.9988	10.2109	10.3832	10.041	9.39778	8.68403	6.08613	6.89664	9.83883	7.10373	8.18257	8.03068	0.857	4.49e-05	386
CRO_018779	9.12841	9.88601	6.51186	11.7313	12.298	12.4908	9.43026	8.33786	10.0509	5.90125	6.91073	10.2065	8.03921	7.40769	9.39604	0.751	0.00124	218
CRO_004179	72.2675	82.7615	56.5813	94.883	95.5025	80.3691	105.229	98.3083	97.3419	63.7846	58.1913	81.648	70.1608	67.6678	67.2396	0.931	4.63e-07	622
CRO_016124	142.066	180.864	116.255	279.908	323.362	305.179	226.835	280.387	160.59	195.595	130.851	163.757	129.357	110.027	113.874	0.797	0.000374	301
CRO_018788	13.4524	13.8657	10.0887	22.3139	25.1675	19.7205	14.1931	15.3055	18.6829	12.4144	13.5036	14.6344	16.8585	18.0153	19.5548	0.653	0.00836	180
CRO_016122	8.57448	9.38927	6.51571	10.8763	8.15606	8.62134	11.2689	8.53959	8.80978	7.39671	5.06242	8.67127	8.1775	7.75795	7.48709	0.707	0.00321	213
CRO_004161	73.0035	75.7906	58.0957	114.588	94.3691	79.4102	122.837	85.5689	97.2741	65.6141	60.6684	81.2173	78.1665	80.5199	81.419	0.824	0.000157	445
CRO_031758	11.7892	13.724	9.33854	17.0949	14.8782	16.3377	16.8594	18.3752	14.8637	11.3141	11.8992	18.3534	12.3503	14.936	12.7124	0.861	3.82e-05	461
CRO_018795	9.1818	8.29615	3.64031	60.0083	21.2557	16.9611	24.9272	29.8836	21.3872	2.77209	3.61345	3.15622	34.8652	18.8304	36.2055	0.543	0.0366	89.7
CRO_018792	1.48222	1.70185	1.17036	1.75818	1.89703	2.19211	2.43617	1.93118	1.80575	1.629	1.30059	1.98118	0.962681	1.54834	1.54077	0.794	0.00041	286
CRO_018759	129.45	126.569	112.11	148.278	131.624	128.513	152.728	143.045	134.431	124.086	109.741	128.668	128.92	127.989	127.871	0.818	0.000192	402
CRO_018756	6.02719	7.26437	4.41948	7.61793	8.21162	6.75831	7.63248	9.43854	8.41623	4.82352	5.49926	5.32468	6.55867	4.63066	6.82108	0.817	0.000202	313
CRO_004114	45.2939	44.2078	32.3228	49.4009	49.4488	48.6437	47.1852	44.9786	48.8774	43.9691	41.5613	44.1687	41.6906	49.0575	48.2364	0.731	0.00194	169
CRO_004111	40.0673	39.6719	34.9282	53.5418	50.4476	46.0872	50.8903	49.6654	43.0173	34.6026	37.1154	46.412	43.6845	44.6725	46.5981	0.864	3.31e-05	421
CRO_031723	36.9963	46.1042	21.3529	28.9452	60.7778	53.6388	24.4327	46.2408	37.2187	33.2886	33.628	39.2116	21.945	29.0929	25.0873	0.511	0.0513	121
CRO_018763	39.2351	43.9052	29.4873	53.3558	47.1712	50.8765	57.0155	50.3425	51.1788	39.3442	41.9374	46.0247	36.6032	43.7774	41.1623	0.924	8.46e-07	598
CRO_018762	23.3209	25.0448	21.5541	31.1789	27.8982	28.3156	30.4233	26.0994	28.894	22.687	21.8737	24.3455	22.4257	23.2356	22.8801	0.904	3.81e-06	557
CRO_016106	3.3335	3.67674	2.07932	2.47633	3.8623	3.81876	2.9653	5.31543	3.52318	2.02367	2.68183	4.18563	2.8676	4.31566	2.71265	0.545	0.0358	111
CRO_006762	6.67798	9.73215	3.62159	8.77796	8.35145	12.0473	8.04102	11.5367	8.79279	6.42375	6.81311	9.15705	5.39912	5.50013	6.12212	0.775	0.00069	310
CRO_006758	20.4535	24.1408	17.0988	29.1987	31.7081	31.8062	31.3128	37.3082	34.3337	20.0019	22.8888	32.541	20.5054	28.4971	29.2273	0.871	2.41e-05	480
CRO_031732	17.422	26.1921	11.3335	42.1938	29.8556	38.8285	41.7669	38.6572	30.8956	16.4582	15.0728	23.3118	13.7994	16.0183	13.8277	0.925	8.09e-07	610
CRO_018777	0.606305	0.43091	0.44941	3.58493	2.48962	0.876327	3.62196	2.61276	2.05916	0.354848	0.384756	0.135786	1.13627	1.59605	2.37603	0.732	0.00191	264
CRO_016115	16.1363	17.8814	14.8996	22.8905	21.9832	17.8902	20.8988	19.4187	21.1787	17.0792	15.7139	18.7741	17.6353	18.2731	17.6074	0.878	1.71e-05	453
CRO_018772	24.0194	27.306	17.3028	30.5647	28.4901	28.6593	30.3591	25.9568	31.3517	22.6715	24.3814	26.652	22.6899	25.5927	25.9975	0.867	2.92e-05	401
CRO_006792	30.7742	36.5581	21.2851	36.3248	43.0745	47.1834	40.6237	52.2638	41.7191	31.6645	30.8453	43.9412	24.6247	29.0841	26.9979	0.836	0.000104	465
CRO_004128	82.6744	84.3377	83.3802	341.73	375.129	212.563	137.84	151.152	422.157	78.3433	86.5362	66.7196	170.132	179.094	225.304	0.617	0.0144	137
CRO_031700	42.0687	44.1027	39.1213	73.8669	44.0753	49.7924	81.9013	56.0561	53.695	38.1157	35.0814	45.3521	40.2479	45.3433	40.7322	0.736	0.00176	351
CRO_031717	4.49928	7.20291	4.68246	5.88019	7.46464	6.37455	4.71721	5.6236	5.87053	5.25202	3.95115	4.76341	4.37572	4.57609	5.37869	0.565	0.0283	91
CRO_004117	9.3522	13.3124	8.37259	13.3638	14.396	16.9957	14.5316	15.9772	15.1627	11.0847	10.8029	14.2222	8.92593	11.1564	10.1637	0.874	2.07e-05	500
CRO_031712	50.3104	54.1595	35.0436	52.0818	65.8719	58.8338	51.3296	64.7204	47.0886	51.9309	38.5553	61.7528	43.0262	45.4425	42.8247	0.719	0.00254	227
CRO_006777	8.79905	9.38041	7.65093	8.10498	10.0644	9.86797	9.18185	12.674	8.14301	5.50989	7.65984	7.95822	9.07753	8.38909	8.13431	0.613	0.015	105
CRO_018753	6.73018	10.8556	5.14191	10.9475	9.69292	13.4859	14.3759	15.2603	10.8365	7.51723	7.89564	12.6354	7.49173	10.6384	9.07839	0.838	9.71e-05	445
CRO_018717	64.8169	88.1642	48.7954	98.7955	110.271	111.086	110.558	121.886	108.118	61.3318	72.4244	98.6862	69.5343	78.8996	71.9728	0.958	1.92e-08	730
CRO_018713	6.0164	9.48073	3.07323	9.51223	10.2284	12.0986	8.27852	14.9817	11.2692	6.38776	4.97622	11.1427	4.75081	5.10128	3.88543	0.814	0.000219	412
CRO_006728	2.82833	2.83784	2.20801	3.98683	5.37064	5.30522	3.50224	3.62865	3.52432	3.07543	3.29807	3.68344	2.27166	3.19087	2.98054	0.736	0.00175	253
CRO_006727	9.83118	12.06	9.05069	10.1711	11.5292	11.6452	10.5258	10.17	11.8248	10.0316	9.91368	10.6971	8.56023	10.1628	8.96035	0.59	0.0206	90.2
CRO_006725	12.3675	13.7758	15.0105	53.3347	36.0264	25.0448	31.7992	18.8783	29.7756	11.7105	13.6589	13.2172	13.5407	15.2311	14.6931	0.732	0.00191	272
CRO_006723	11.3035	13.0023	9.95005	14.453	14.2682	13.8284	12.1314	11.3154	12.2117	9.81463	11.6006	14.1879	11.79	12.1153	10.757	0.672	0.00604	142
CRO_006752	16.7546	14.1128	11.0391	16.7554	16.2811	19.7207	21.8448	19.319	15.3087	11.7161	12.995	15.843	12.647	17.677	14.313	0.792	0.000433	285
CRO_018703	0.199295	0.84985	0	0.792188	0.694354	0.901728	0.694488	0.490757	0.0917766	0.169658	0.42157	0.0892668	0.46687	0.174876	0.624809	0.565	0.0282	60.6
CRO_006741	12.0808	11.4792	9.2393	10.0229	10.0925	10.3927	11.6021	12.375	10.7325	8.68703	9.66481	9.3479	10.7959	12.3626	11.5585	0.308	0.264	13.8
CRO_006740	2.06134	3.32683	0.891288	0.973007	7.24595	1.97545	7.6001	5.97486	0.237316	0.329026	3.32478	2.36596	4.40639	8.13947	0.30293	0.368	0.177	11.4
CRO_006817	8.66868	9.75312	7.79365	10.6139	10.2165	8.94926	10.0164	7.93646	9.11882	8.72469	8.00937	8.83049	7.87843	8.44605	10.1043	0.561	0.0296	88.2
CRO_006813	100.94	107.424	76.9015	142.726	152.367	133.125	113.955	101.915	106.679	114.652	101.306	122.048	88.1506	99.6093	91.8187	0.696	0.00394	191
CRO_006818	0.792231	1.81059	0.629442	1.37078	1.12881	2.34283	1.51568	2.33336	1.15887	0.938899	0.959485	1.78121	0.727799	0.804207	0.584406	0.667	0.00656	187
CRO_028278	13.509	14.8142	12.9592	20.7812	22.046	17.3986	18.159	16.5049	18.3631	15.1889	13.7068	15.0194	14.2774	13.2455	14.9757	0.833	0.000117	376
CRO_016291	53.2651	51.6453	46.4211	91.9118	58.178	60.3259	95.1574	73.9042	66.4869	41.444	38.8664	48.323	46.6639	39.3976	43.0489	0.781	0.000591	391
CRO_004271	43.7707	57.0953	29.3955	64.0824	54.2783	67.3555	77.4239	72.892	59.0783	41.8021	43.7294	57.0804	35.5008	42.3388	40.1123	0.895	6.48e-06	563
CRO_031881	4.31324	4.78436	3.13926	5.28968	3.59463	3.96701	6.82446	4.77543	6.00502	3.64336	2.40473	4.73255	3.85371	3.87277	4.75207	0.63	0.0119	156
CRO_031880	6.94317	10.0748	6.11143	15.1793	27.9701	23.7794	15.662	14.604	17.5856	12.9296	8.72037	12.8285	6.60771	5.1405	5.89538	0.748	0.00133	263
CRO_016278	10.124	11.2145	6.99018	13.6714	12.9309	13.4794	13.992	18.2516	12.5176	10.5468	8.80081	11.5955	10.1364	10.5872	10.0485	0.893	7.49e-06	546
CRO_004298	8.46508	11.6794	5.49554	14.5987	13.6384	14.5634	15.9431	18.1315	14.7833	8.18227	9.29669	14.6872	8.66627	11.2508	9.50526	0.938	2.4e-07	689
CRO_004295	133.827	167.9	144.592	267.973	262.202	211.509	159.683	190.461	222.247	174.271	157.23	131.562	139.705	148.133	155.806	0.697	0.00391	198
CRO_031868	3.79667	2.8427	2.59416	5.51495	3.82603	4.75999	4.62013	2.77013	3.97166	2.63354	3.25211	3.77907	5.18274	4.07181	4.21256	0.427	0.112	43.1
CRO_028216	0.0757882	0.107727	0	0.421757	0.339493	0.342911	0	0.0311043	0.069802	0.032259	0	0	0	0.0997531	0	0.568	0.0272	121
CRO_031864	4.83777	3.92084	1.67761	4.84122	6.58995	11.1578	11.7248	15.5703	9.16536	2.70945	5.96049	11.4618	5.72615	8.13628	4.50129	0.69	0.00441	235
CRO_016244	31.5291	32.7458	29.5815	35.1583	31.0506	31.4478	38.5906	35.9556	34.4593	24.049	29.0962	32.2365	33.6409	34.8959	29.4344	0.65	0.00868	146
CRO_016241	21.0112	22.3472	22.1208	29.5138	30.2275	27.1832	30.6722	29.7894	25.2609	21.3473	22.0672	20.8407	21.9602	24.3245	23.4929	0.874	2.07e-05	436
CRO_016240	37.184	41.8671	23.722	40.4926	42.5222	41.5595	46.0139	58.4382	40.1671	33.1783	24.1646	45.5558	34.843	36.1977	34.1818	0.814	0.000222	369
CRO_016242	21.4439	24.1913	17.8145	29.5776	28.5942	22.811	33.7274	26.1656	34.1845	18.633	19.9473	20.4032	21.5916	21.5435	23.5695	0.809	0.000258	374
CRO_004286	10.5517	13.425	7.43692	15.4068	14.521	16.2311	13.9378	14.4582	12.4286	9.37627	12.6985	13.4444	10.9904	14.2018	12.4767	0.833	0.000116	341
CRO_028227	23.6785	23.8346	22.8057	23.9895	25.4709	25.963	27.71	25.8686	28.9028	23.2935	22.8403	29.4325	25.5771	29.7699	23.4498	0.459	0.0853	33.6
CRO_031844	23.0656	21.9447	20.3979	24.1482	27.516	22.6976	22.6898	24.0252	20.48	22.6947	21.0756	24.2946	21.556	21.2905	22.981	0.551	0.0334	70.4
CRO_016223	14.0668	13.3421	10.8157	19.7915	18.7807	17.2581	18.0579	12.8386	14.8537	14.067	13.7	16.0298	15.8918	15.3981	15.1684	0.676	0.00565	176
CRO_031841	27.9629	39.1504	21.7103	29.8406	42.8817	30.3447	33.9107	43.2169	40.2786	17.7569	26.431	24.3729	32.4343	34.9261	24.3254	0.692	0.00426	146
CRO_028215	0.0700646	0	0	0.111401	0.348727	0.352238	0	0.115021	0	0	0	0	0.196961	0.0614798	0	0.447	0.0952	59.7
CRO_006883	28.835	33.2319	23.4172	45.9411	53.3488	49.6677	53.4474	61.4021	57.659	33.9282	36.9969	42.1609	34.1622	35.4901	34.7338	0.908	2.8e-06	598
CRO_004219	222.424	234.599	187.615	275.123	362.795	320.648	278.613	362.01	341.215	301.572	255.481	313.478	235.944	253.412	239.982	0.747	0.00139	292
CRO_031858	15.5255	17.7235	16.645	30.3513	23.4985	22.3201	27.4804	24.0714	26.8842	17.7383	18.1299	17.6902	21.737	20.6738	21.965	0.799	0.00035	364
CRO_031856	156.821	162.34	138.239	197.051	194.948	188.69	194.912	219.011	226.098	154.506	173.062	192.617	178.496	187.822	182.524	0.827	0.000145	383
CRO_031854	9.1818	10.4882	8.12475	12.5335	11.5135	9.69716	12.8976	11.2173	14.5532	8.75557	7.10646	8.54411	9.40409	7.49468	9.26056	0.762	0.000963	280
CRO_004253	13.339	14.001	11.6892	13.999	15.3095	17.0214	13.9957	14.7331	13.5731	12.8995	13.5565	14.793	11.2954	14.4567	11.2939	0.664	0.00695	150
CRO_031828	15.689	22.3288	9.34229	21.3525	17.1891	24.7832	24.9339	28.0559	21.2657	14.2631	14.5438	25.5812	12.0199	14.5286	13.0339	0.795	0.000396	364
CRO_031824	11.8698	15.2634	8.27472	15.8896	11.6886	14.8349	17.8667	16.3011	11.1438	8.86601	8.79057	11.0449	10.668	11.8713	12.3776	0.782	0.000577	308
CRO_018863	21.6095	24.671	18.9605	26.5011	23.2388	23.606	28.2429	25.3285	22.0137	19.6367	20.347	21.9814	22.4962	22.7402	23.7596	0.792	0.000428	344
CRO_018861	2.21173	3.95887	1.43025	3.32124	4.02277	3.6789	2.90892	4.32567	3.44535	2.39421	2.37967	3.00868	1.81662	2.18033	2.51107	0.828	0.00014	377
CRO_018876	7.95202	11.7533	5.20358	11.8021	10.1582	13.3986	17.1857	15.2153	11.6233	7.13916	8.54252	11.7431	6.0781	7.4778	7.94142	0.844	7.51e-05	451
CRO_018871	116.411	122.529	99.0759	198.729	161.187	163.408	228.006	206.122	182.743	118.473	96.4426	137.728	120.046	129.86	121.964	0.91	2.47e-06	643
CRO_018872	5.20651	6.37813	3.71924	4.24636	6.05554	6.36062	6.43274	8.46974	6.88233	4.23706	4.19992	6.08995	5.92778	6.55697	5.10268	0.641	0.01	170
CRO_031806	20.1336	21.5522	18.7164	28.9867	26.0186	23.9925	32.7952	28.0817	30.2661	20.7295	21.0278	23.0002	20.372	22.7659	21.7524	0.874	2.07e-05	544
CRO_006847	7.43921	7.34909	6.9773	12.0125	9.02065	7.64939	12.5684	10.0503	11.1023	6.09972	6.02701	6.00349	6.81289	6.80509	6.91531	0.773	0.00072	378
CRO_018845	0.270594	0.146526	0	0.276583	0.384802	0.544146	0.577315	0.60287	0.284824	0.263263	0.228956	0.761846	0.0724453	0.305279	0.323177	0.63	0.0118	137
CRO_018853	28.2424	28.4289	21.4911	32.7065	36.9968	36.1011	32.514	35.5415	34.3713	25.962	26.7906	33.7223	27.2343	29.4265	26.5988	0.922	9.87e-07	606
CRO_018851	23.7808	26.4622	19.7938	30.0096	38.5352	33.6769	28.7821	28.6374	26.1444	21.8503	20.8262	23.8384	24.7001	26.0354	22.3351	0.829	0.000131	373
CRO_018852	29.2319	30.5685	23.9617	29.9511	37.6914	30.6365	26.8616	28.1861	33.6379	27.2709	26.2905	27.2804	27.8266	27.6117	28.3201	0.602	0.0177	141
CRO_018818	67.1008	68.8247	50.5394	80.4837	81.9976	78.2373	88.3434	88.601	83.8224	59.5343	57.1263	73.73	65.9198	65.428	68.3171	0.965	5.86e-09	734
CRO_018819	50.9896	62.0775	41.2975	56.7598	60.26	60.2344	61.2961	51.6598	62.9144	51.6797	52.7201	62.5765	46.2261	56.9306	53.8831	0.68	0.00527	134
CRO_006864	41.765	49.4557	36.4068	66.299	53.4532	54.2273	68.4481	59.3739	65.3863	38.208	36.6146	40.0867	49.2807	47.3832	50.4414	0.863	3.45e-05	489
CRO_018917	46.3691	62.6388	36.1202	55.2472	83.9018	74.9611	51.6487	85.6002	69.1035	45.4023	46.4361	62.4947	44.7048	51.8911	53.558	0.796	0.00038	403
CRO_018914	64.3797	73.045	56.7901	82.565	81.9117	84.0641	72.1601	74.2272	65.101	63.8533	61.9224	79.8832	66.1604	72.1905	69.4641	0.782	0.000569	293
CRO_006921	18.3479	20.7394	16.2021	24.1363	23.0761	25.0664	24.2274	28.1454	26.2384	15.9171	16.9517	21.7434	19.6599	21.1536	21.1948	0.925	8.28e-07	616
CRO_006916	21.5278	23.6212	17.6662	22.1042	32.3375	23.804	22.1167	24.5968	27.2833	23.4919	21.5832	20.7409	19.0689	21.0878	24.0553	0.604	0.017	131
CRO_018931	88.544	135.651	58.4257	127.595	139.364	163.886	148.792	201.62	164.828	87.2555	91.1465	150.154	86.2819	108.046	93.6493	0.874	2.04e-05	555
CRO_006949	0	0.424925	0.110792	0	0.557963	0.225432	0.111614	0.460085	0.206497	0.0954327	0.379413	0	0	0.196735	0.234303	0.305	0.268	15.8
CRO_006945	4.68309	5.24267	4.03843	4.47127	4.89027	6.04743	5.82832	5.48333	5.58177	5.96047	4.35094	4.35976	2.83946	3.56541	4.43817	0.475	0.0738	38
CRO_018904	85.0576	96.5561	63.4449	97.8027	134.097	110.644	95.6427	124.854	100.497	72.0142	81.9201	97.9455	91.6146	101.741	90.0609	0.833	0.000114	406
CRO_006941	10.1176	10.4761	9.12359	12.2781	11.333	10.5148	13.6433	11.4	11.9945	9.48139	9.6679	10.8727	10.0503	10.8669	11.4454	0.811	0.00024	401
CRO_018908	21.4669	24.4762	17.1441	29.6804	25.0766	26.4705	26.7324	26.237	26.7376	19.5233	20.484	24.2696	22.8405	27.3427	24.0998	0.868	2.8e-05	426
CRO_004398	64.0465	74.0613	60.0547	85.3998	91.7781	75.8771	72.1953	65.6597	71.1963	63.2929	68.3498	60.1963	56.7554	63.7423	65.3535	0.68	0.00528	183
CRO_028362	15.8865	22.1925	11.9143	25.3509	27.4848	25.5892	25.8553	30.6907	27.1807	17.791	16.3667	24.1924	14.8324	17.4534	15.6085	0.936	2.82e-07	668
CRO_004396	13.9943	18.117	11.1762	20.3543	20.4209	20.4665	21.9026	24.8156	25.6639	13.4324	13.3359	17.8233	12.8814	14.5278	13.3688	0.91	2.52e-06	603
CRO_004394	7.53401	7.30596	6.5772	11.3001	10.0746	9.39323	9.42643	8.6165	8.81244	5.49436	6.67218	8.1665	6.9185	8.28566	8.31945	0.864	3.26e-05	427
CRO_016387	21.5888	23.5441	20.0587	24.3029	24.6488	23.1584	24.336	23.1359	26.6557	22.2941	21.6474	20.8437	19.7577	18.0892	22.5434	0.67	0.00625	141
CRO_016389	6.92456	9.12506	5.13267	8.92406	12.1435	12.9457	7.54069	12.0337	11.4847	7.11524	6.86605	9.59559	6.31119	7.23912	6.75585	0.8	0.000339	401
CRO_016386	80.6265	117.146	58.7415	100.025	106.604	106.97	110.476	142.32	100.819	67.8882	69.4846	90.8946	71.843	80.2372	71.2099	0.852	5.41e-05	435
CRO_028370	12.906	19.9476	10.492	21.7201	19.7111	21.8979	21.5284	23.6432	19.8429	13.8221	14.0463	18.4611	13.9953	18.0144	16.5599	0.945	1.15e-07	646
CRO_028379	42.4754	46.8116	35.7295	48.6721	44.3276	43.693	47.5626	42.65	38.7274	35.2574	40.7545	45.8675	40.8678	43.4713	41.9764	0.65	0.00866	135
CRO_016390	0.216538	0.128247	0.107002	0.387327	0.404158	0.326582	0.808473	0.444347	0.398868	0.32259	0.274826	0.218228	0.202905	0.190006	0.282861	0.686	0.00479	196
CRO_016399	16.6274	20.5638	13.1488	35.6227	26.7023	24.5099	16.176	20.9563	17.6736	14.0036	15.1205	19.7808	18.207	18.0846	16.7267	0.683	0.00504	182
CRO_028344	12.1243	12.1388	9.23032	17.4042	13.4764	12.449	16.9767	15.0861	11.1666	10.1025	9.85989	12.5116	12.2442	12.2176	11.1033	0.802	0.000321	371
CRO_028343	21.4634	25.3523	20.2662	38.7327	30.5438	31.2059	38.7765	35.6488	35.8238	24.9197	22.3811	30.1953	22.8976	26.3051	26.063	0.915	1.7e-06	625
CRO_016368	8.89348	11.9425	7.50147	10.7591	12.1033	10.9148	10.9792	9.81558	9.9321	8.13176	6.93121	8.39038	8.2799	9.73903	9.39874	0.778	0.000637	236
CRO_028355	53.4847	58.7505	46.2437	63.5214	70.4812	60.8993	58.1364	54.9701	56.0835	57.315	50.6708	63.166	51.7008	58.6499	54.7047	0.696	0.00392	183
CRO_028356	179.864	196.41	118.741	217.607	266.429	229.75	216.142	240.86	235.429	155.318	173.647	228.948	200.865	222.883	203.435	0.864	3.36e-05	437
CRO_028357	45.3744	52.3766	47.9597	71.8612	58.4042	52.1281	66.9048	51.377	53.709	42.2679	44.3542	51.6507	53.5647	56.7753	59.3653	0.655	0.00805	205
CRO_028320	10.6487	11.4595	11.278	14.1255	14.0931	13.9282	16.0299	15.6197	15.428	13.3683	12.2372	14.341	12.8755	11.6643	12.6588	0.78	0.000599	304
CRO_004350	4.35737	4.8048	3.6487	5.84484	6.59303	4.82727	5.00095	4.18791	5.06393	4.57268	4.61194	4.44284	4.14244	4.96357	4.81854	0.636	0.0108	149
CRO_016345	44.476	48.0828	38.1064	68.1846	55.6087	56.5513	70.9889	75.2014	61.9705	43.4898	35.4943	49.6407	35.9029	44.2199	40.8001	0.902	4.38e-06	596
CRO_028333	9.57999	10.0993	6.43953	9.87806	14.6481	13.6952	10.4602	9.88117	10.2809	9.88965	8.36227	9.92437	6.23175	9.02668	8.49826	0.699	0.00374	202
CRO_004342	37.0682	39.9038	34.0503	56.3446	43.9304	42.3668	53.8701	47.2218	41.316	30.2937	34.7858	37.5538	44.1066	45.8445	44.0058	0.748	0.00134	298
CRO_006998	28.1519	27.6072	22.7309	38.3248	28.8784	27.2574	31.0823	27.3869	26.2107	21.7204	21.2771	22.0874	25.4025	25.7789	27.3045	0.668	0.00654	206
CRO_006997	4.26152	5.30403	4.41597	6.99064	5.38177	4.89235	5.24033	4.72484	4.02743	3.81731	3.79413	3.96003	5.00643	5.06489	5.26767	0.506	0.054	93.3
CRO_016356	48.1009	54.7158	47.4113	116.482	104.08	81.9309	77.547	92.1781	113.787	50.084	52.8791	50.1422	62.1743	64.7065	63.1276	0.833	0.000115	379
CRO_016352	5.7121	5.64823	4.54077	5.85732	7.49902	8.19879	6.42898	9.88687	6.86207	4.82743	5.63866	6.37777	7.13664	6.71927	5.62328	0.694	0.00413	221
CRO_031942	42.766	56.1462	31.7951	57.9112	72.6249	74.8031	68.6046	101.942	88.8722	46.6766	41.1856	59.4413	42.9141	47.4404	43.2839	0.849	6.12e-05	501
CRO_031941	18.4161	20.2682	14.6038	21.3967	20.9402	21.8311	20.3656	20.9189	19.9799	16.6588	15.7435	20.287	16.8103	19.9717	18.3493	0.905	3.6e-06	499
CRO_016321	113.562	133.677	86.0991	144.157	137.58	143.829	152.881	149.483	136.925	115.853	105.755	142.425	114.831	147.471	143.278	0.835	0.000106	361
CRO_004367	20.9978	22.9214	18.1102	33.866	25.6448	23.1935	31.209	32.1175	33.9728	18.5727	22.9107	27.0375	24.7665	28.2618	27.1477	0.772	0.000749	289
CRO_018992	11.3161	12.6668	6.76817	13.276	14.1081	17.8586	12.1418	19.2684	14.9757	11.161	10.8143	14.5662	12.7313	14.9747	11.9023	0.746	0.00139	295
CRO_018959	7.57664	6.66692	7.12508	10.9558	10.3512	8.55087	10.4109	7.94836	9.71962	5.95632	6.80326	7.04708	8.43988	7.20798	7.31188	0.759	0.00104	285
CRO_006974	15.7903	18.9703	16.8429	18.4438	23.1451	19.1136	17.7056	14.3976	16.9081	15.4324	16.0953	17.0751	16.0891	16.6468	17.8765	0.422	0.117	51.9
CRO_004312	7.08619	7.4691	4.79371	12.0502	10.2225	8.11555	11.7336	11.2287	13.5765	7.16149	6.5088	7.63797	7.95388	8.44577	7.84091	0.854	5.1e-05	444
CRO_006966	0.152005	0.432127	0.0751133	0.725054	1.05918	0.458506	0.832377	0.686228	0.419995	0.323501	0.321536	0.272339	0.640957	0.53352	0.15885	0.753	0.0012	187
CRO_031922	271.244	267.545	196.212	259.122	295.822	297.039	294.302	301.968	273.78	234.599	248.978	299.831	269.481	268.227	275.529	0.763	0.000941	261
CRO_031921	108.647	96.9958	93.4818	106.594	168.212	158.312	99.7007	136.908	136.951	125.77	117.441	132.847	102.616	110.566	116.407	0.51	0.052	114
CRO_006964	5.19394	6.71165	3.59598	6.86718	7.76924	7.51233	9.76183	6.40636	5.09067	5.32006	5.85178	6.46923	4.00808	4.89875	5.63102	0.746	0.00142	204
CRO_031920	19.8493	20.2359	17.0139	18.8463	17.9797	17.1202	19.5754	18.2232	20.6209	14.8154	17.6705	18.8771	17.63	20.4715	19.6618	0.304	0.271	12
CRO_016308	16.2064	18.9711	15.1794	21.4733	27.3094	21.8332	21.3034	21.7363	21.1701	15.2392	14.9674	14.613	18.7593	19.7045	20.4785	0.8	0.000338	300
CRO_016307	29.0765	35.5565	24.1755	39.3252	47.7997	40.2138	35.7366	40.9496	38.5308	26.0621	29.3492	34.5589	32.8421	37.1062	37.4465	0.866	2.96e-05	439
CRO_031939	84.1197	91.7569	75.4633	106.193	135.451	119.532	96.1642	109.045	107.14	81.6532	83.5756	101.414	90.1061	93.3954	85.6837	0.843	7.94e-05	444
CRO_006958	50.812	52.5162	42.9937	79.0116	67.9992	61.5348	69.4679	60.4706	61.8948	49.7235	48.0909	61.7698	55.6869	63.4391	53.6326	0.861	3.79e-05	438
CRO_018974	21.3334	24.0254	16.0896	27.521	27.7099	26.0595	23.4447	27.6882	27.5973	17.9097	20.1224	24.0735	21.7152	22.9403	22.031	0.925	7.79e-07	566
CRO_004329	351.358	450.924	248.55	405.939	590.003	730.285	433.479	669.072	386.92	268.732	314.269	416.679	570.238	426.149	353.123	0.664	0.00691	157
CRO_031901	29.7425	32.3781	29.1218	36.1932	42.1278	38.1872	34.5075	34.0956	38.7518	29.5504	31.3113	32.4086	29.7961	32.9156	32.6689	0.827	0.000141	377
CRO_006983	25.0515	26.9064	22.8444	41.1972	31.3738	32.1293	41.4562	32.6902	32.3363	22.0175	26.7204	27.7304	25.4646	29.3276	27.1262	0.854	5.11e-05	500
CRO_031913	20.5857	18.2216	13.8698	18.9543	30.8729	23.1539	20.4958	23.3251	29.7071	22.9039	11.776	13.8222	19.5803	19.5261	24.6322	0.547	0.035	70.8
CRO_004316	32.7772	32.6187	25.7432	39.4621	41.5658	42.3453	44.7356	44.9956	39.0498	29.0133	30.2126	41.0977	31.8296	37.8672	33.6804	0.931	4.52e-07	624
CRO_031910	2.97482	4.65304	2.33785	5.49924	4.06728	3.09919	6.17347	4.50115	4.15929	2.9596	4.06369	4.65559	4.29885	3.64817	3.07133	0.646	0.0093	139
CRO_018950	12.1537	15.9915	10.2329	22.0007	15.3654	14.3065	27.3215	18.8051	16.7906	14.1857	10.1581	13.8846	11.964	12.0023	14.25	0.757	0.00108	352
CRO_018186	52.6019	52.6758	49.9974	79.5023	66.1541	61.7942	73.7489	69.171	67.0782	49.7488	49.9292	47.9036	57.0547	51.3965	55.8121	0.842	8.33e-05	451
CRO_018189	8.81895	11.5406	7.92723	11.9855	9.86567	10.7673	10.7456	12.1681	10.2497	8.00801	6.82232	9.36744	7.43737	10.3547	9.04055	0.814	0.000218	300
CRO_033799	9.24589	10.7474	10.856	13.2087	16.6195	11.2877	13.5962	6.54016	13.0862	11.9094	9.02147	8.4168	8.56669	6.58741	8.07394	0.395	0.145	35.2
CRO_018165	4.30786	5.79955	3.16521	6.93917	5.32924	6.14163	8.24683	7.48166	5.57653	3.94039	4.927	6.71749	4.45423	5.40675	4.70677	0.841	8.66e-05	447
CRO_006190	0	0.147373	0	0	0	0.0781845	0.154841	0.127654	0.143235	0	0	0.208977	0	0	0.243784	0.307	0.265	8.72
CRO_021791	75.3334	86.4014	59.877	89.0419	110.799	112.215	81.0567	131.032	113.987	84.4898	71.4139	104.174	76.5666	83.2409	77.997	0.773	0.000717	374
CRO_018142	15.2773	15.7617	10.8731	15.876	17.0244	20.0268	17.3391	23.8388	15.8475	13.5825	12.9265	19.7581	14.5598	15.4186	13.2954	0.752	0.00122	321
CRO_021785	30.0818	30.0583	27.1101	54.0331	52.9221	48.8131	41.0707	38.5779	33.9601	31.3893	33.1895	42.69	38.8212	41.1358	35.8562	0.736	0.00176	238
CRO_031107	0.752582	1.15889	0.278917	1.57053	0.936441	1.13504	0.561974	0.540519	1.73285	0	0.318388	0.0842729	0.793352	0.825463	1.17971	0.5	0.0574	52.5
CRO_031101	21.5277	18.3691	21.2948	29.9538	23.2392	21.9916	33.8367	24.7857	28.7804	20.7373	18.2798	18.6679	19.0427	16.8582	19.4575	0.659	0.00753	231
CRO_031100	7.32016	9.40108	5.75907	10.2223	8.65309	8.93389	8.9904	7.88623	8.36093	5.45265	6.64198	7.744	6.36291	8.28261	6.8194	0.813	0.000232	300
CRO_006183	0.116303	0.514318	0.0766285	0.55476	0.887595	0.311837	0.656176	0.413678	0.57129	0.396032	0.557638	0.138917	0.254289	0.476247	0.243081	0.604	0.0171	71.3
CRO_006182	52.3545	48.3343	48.1562	61.5148	54.1226	55.7857	64.4725	56.473	52.5726	51.078	45.7805	46.3775	48.9282	51.0875	51.3417	0.744	0.00147	292
CRO_006187	18.1287	20.0322	15.2577	22.2548	21.7127	18.9041	20.9516	15.1959	20.0303	16.3599	14.4177	15.1212	14.9465	16.582	19.8154	0.618	0.0141	133
CRO_021793	18.3799	24.1491	14.3706	25.739	28.8887	31.368	29.406	39.6024	33.3551	19.2238	18.9536	27.7038	18.2425	20.0272	17.0278	0.876	1.9e-05	562
CRO_021795	47.6418	47.5515	51.6249	159.147	74.2828	102.057	80.9435	98.1908	72.8196	49.697	48.0208	66.3943	64.502	62.3614	58.2487	0.719	0.00253	201
CRO_006258	6.41831	5.36393	4.61114	7.09831	8.86454	7.64405	5.82437	7.65944	7.52552	6.10904	5.45072	7.06512	5.92547	6.21379	6.7816	0.742	0.00155	260
CRO_006253	63.3823	73.2096	55.5975	89.177	92.2685	93.5366	97.9966	106.613	92.3995	65.5524	68.0802	84.0549	66.0306	71.6388	70.8639	0.958	1.95e-08	747
CRO_031204	18.6674	19.0093	17.7463	28.6209	23.5377	20.0803	30.3571	21.5976	22.651	16.5473	17.2992	18.0765	17.7976	18.0182	19.0746	0.773	0.000729	383
CRO_031203	4.70834	5.22657	2.85844	3.26183	5.4234	4.02396	4.35295	5.74186	4.1506	2.9775	2.95942	3.55505	4.97917	4.45606	3.79571	0.48	0.0705	42.1
CRO_018218	0.85652	1.43233	0.846501	0.961307	1.65508	2.27965	1.85606	1.53017	2.08818	2.31612	1.44944	1.17351	1.03865	1.10525	1.21101	0.377	0.165	16.3
CRO_018221	9.17899	9.10553	8.39687	14.896	14.6245	12.8395	13.3937	15.0894	14.5092	8.93336	9.77772	10.4201	11.7762	12.2479	11.6799	0.886	1.09e-05	480
CRO_018229	0.277369	0.204431	0.319812	0.526764	0.475515	0.356353	0.368212	0.328858	0.298038	0.183651	0.130382	0.124237	0.20215	0.270427	0.28986	0.638	0.0105	145
CRO_006212	106.923	100.919	93.5848	133.484	112.545	104.722	142.013	132.33	109.585	93.0545	87.4051	91.8906	105.543	98.4591	103.9	0.769	0.000813	343
CRO_006206	29.2503	26.3453	25.6356	31.9191	33.0314	33.4333	30.5651	37.0333	34.3103	25.6053	27.0259	24.9672	25.8574	26.3323	22.8536	0.783	0.000549	284
CRO_021843	11.8887	15.8332	9.08213	17.6766	17.272	20.3535	12.5406	20.7302	16.0989	9.79249	11.0924	16.4646	11.8628	12.8567	13.1628	0.832	0.000118	396
CRO_033823	10.6421	10.4763	12.662	19.3192	14.3168	15.2296	21.253	17.9793	20.5356	10.3261	9.07443	10.422	13.2251	12.2937	11.0565	0.762	0.00095	323
CRO_033827	16.3059	19.2375	10.636	24.9539	23.2924	26.2321	29.5473	29.4454	22.1515	14.9916	16.5562	21.0345	15.3558	17.1696	18.5739	0.948	7.45e-08	694
CRO_021852	0.930042	1.44789	1.24744	2.58781	1.88468	1.87025	1.78583	0.95425	0.764805	0.593804	1.15229	0.892668	1.24499	1.19499	0.971925	0.529	0.0425	94.9
CRO_033819	22.9185	21.8328	21.7229	30.3747	32.8198	28.1883	31.5903	33.8716	32.6523	24.2011	26.3596	28.5319	26.1566	26.8316	25.6275	0.858	4.25e-05	428
CRO_021824	10.3508	12.9302	9.65884	18.009	16.3491	16.3567	14.8445	14.6088	12.7973	10.0077	8.89014	11.3424	11.8204	12.3293	12.0243	0.897	5.92e-06	497
CRO_008887	1.11389	1.78631	0.762137	2.21384	2.55881	3.10149	1.53558	3.90339	3.23557	1.6412	1.88498	2.26436	2.36855	1.16538	1.83563	0.681	0.00519	199
CRO_021834	44.138	54.9695	34.9742	59.6501	67.5936	72.3579	70.446	91.9302	77.1049	49.9704	43.671	69.4224	42.6144	44.5119	42.9648	0.857	4.55e-05	521
CRO_021838	0.54629	0.711803	0.337438	0.54287	0.679752	0.686595	0.475918	0.728662	0.503141	0.406921	0.577786	0.305863	0.319936	0.239678	0.214084	0.52	0.0468	55.1
CRO_008830	15.9924	19.077	10.9707	21.8378	28.936	25.7276	18.5451	22.1613	18.1949	14.1748	13.7703	19.2142	19.5694	21.2144	18.5804	0.788	0.000481	328
CRO_021800	23.1903	20.7389	14.6841	26.6565	21.5857	22.6105	27.4871	30.3244	21.1737	16.6651	18.0079	24.192	17.7794	24.1368	21.0873	0.79	0.000453	314
CRO_008839	4.56687	5.55068	2.74732	4.57774	4.10134	4.24245	4.29982	5.05244	4.52618	3.38064	3.82213	4.89156	3.4886	4.31221	3.7869	0.593	0.0199	86.6
CRO_008805	14.9284	16.1245	12.6282	18.7071	21.5979	20.2889	18.3271	25.0782	17.2448	15.9932	13.5411	19.0965	11.3212	14.0428	15.0718	0.828	0.000137	394
CRO_008808	63.1355	75.0787	48.4145	84.3285	71.8613	85.7076	98.0405	96.388	93.3636	56.0653	61.6205	74.841	65.8225	70.3592	72.1515	0.899	5.15e-06	582
CRO_031294	28.2716	30.2382	23.7056	41.7651	38.6388	33.107	29.591	27.0779	32.172	24.6973	23.4778	28.4474	28.8607	30.8404	31.5424	0.697	0.00385	227
CRO_031293	6.42131	8.13686	4.99948	9.02259	11.4834	9.83476	8.06596	8.82546	9.78236	5.99081	5.2121	7.07343	7.06653	6.35523	5.98872	0.877	1.76e-05	469
CRO_031290	29.203	37.3721	26.5901	40.9024	48.9584	50.0059	37.0386	56.9709	47.3862	31.1732	29.3245	45.7335	27.7378	33.2613	31.6069	0.843	8.02e-05	478
CRO_031287	0.754982	0.617875	0.16958	0.491076	5.36328	6.79747	7.0727	9.40826	0.0948203	0.262927	5.48793	1.66009	1.83294	10.961	0.286902	0.403	0.137	18.2
CRO_031296	17.3662	29.782	14.3252	27.7683	27.6241	35.7132	29.5876	44.604	31.2282	22.7699	17.839	29.2995	16.0886	19.3456	16.0724	0.811	0.000244	409
CRO_006291	180.337	199.608	141.666	311.478	231.257	230.241	345.558	305.772	259.189	161.154	146.58	210.491	167.793	208.671	182.913	0.901	4.67e-06	627
CRO_018284	5.40539	5.05714	4.09717	8.13926	5.56316	6.65549	7.4798	5.99729	4.83077	5.05003	5.13564	5.1911	6.18112	5.5671	5.52913	0.655	0.0081	176
CRO_031244	22.2868	23.9258	21.4804	30.0485	27.5817	23.519	25.1882	25.2566	23.4852	20.7673	18.6025	20.5047	22.577	24.8856	25.1789	0.712	0.0029	211
CRO_006283	4.96068	5.53327	3.72806	6.07987	4.52657	5.55931	8.74621	8.14368	5.09237	3.82708	4.67829	7.22135	4.79363	5.8945	5.02207	0.651	0.00863	190
CRO_018295	18.9981	19.3037	15.1943	32.4765	19.6221	27.4383	33.1289	26.5009	24.6786	21.4081	16.3535	23.0691	19.4999	20.1875	21.1734	0.795	0.000402	368
CRO_018294	83.6339	94.713	66.7864	133.386	113.853	116.726	136.787	136.874	112.141	83.4772	68.6575	91.998	71.5294	83.6335	78.6063	0.944	1.28e-07	688
CRO_031252	79.6716	92.9894	57.0966	111.588	121.766	111.982	104.969	115.813	94.4126	66.8473	82.8531	105.75	80.9096	100.289	86.7467	0.92	1.23e-06	556
CRO_031223	188.29	207.018	144.536	296.387	226.96	235.573	312.793	283.116	238.256	176.087	156.023	205.584	174.126	207.863	197.515	0.914	1.91e-06	645
CRO_031324	17.0742	22.3308	15.8285	32.4202	33.9226	33.6966	27.6772	38.7436	33.0107	19.6405	18.7451	29.0109	20.7594	23.5257	18.6542	0.922	1.02e-06	621
CRO_031323	26.6015	27.8289	24.5281	40.1262	34.5585	35.0162	38.1521	39.4287	40.119	25.5887	23.5858	31.1979	29.7689	29.9201	31.2982	0.922	1e-06	610
CRO_031322	7.20664	10.3196	4.77989	12.9608	19.1302	17.9379	14.0315	17.194	13.7763	7.41649	6.96493	14.0882	5.91257	8.79688	6.39314	0.905	3.54e-06	569
CRO_018365	26.7189	26.4558	27.6467	37.3163	31.0948	28.2109	43.0135	33.6984	31.9293	26.0221	27.1148	31.8307	28.6694	24.1059	29.1171	0.684	0.0049	234
CRO_018373	23.5368	27.0355	19.6951	31.7089	30.262	30.2556	31.8956	31.627	28.664	20.9646	21.1114	25.7426	24.2909	26.8178	24.4736	0.979	2.05e-10	749
CRO_018339	27.9359	26.0181	23.3671	27.375	30.7924	31.4882	29.9389	31.9845	33.7684	30.0281	27.5125	31.7494	26.6041	29.7102	29.194	0.636	0.0109	140
CRO_006396	17.2122	21.7591	10.4599	21.6317	24.5342	25.8858	24.5389	28.4367	23.8128	16.5856	16.5158	23.9489	18.016	18.9916	19.5947	0.917	1.55e-06	619
CRO_031305	22.5573	32.9753	15.2673	42.7498	36.6615	48.2096	53.699	86.1717	46.9173	13.0142	17.3223	25.2832	54.8965	48.7799	44.9118	0.675	0.00576	166
CRO_031304	49.1403	52.7484	33.6749	44.6791	49.0992	66.1767	64.1239	98.057	71.725	34.8967	36.9071	45.4254	70.7636	64.5551	78.4023	0.499	0.058	63.4
CRO_018341	29.0414	31.7305	24.8825	32.194	35.9118	35.1798	37.0247	39.0333	38.9385	25.9047	27.7641	35.8421	28.8611	34.3971	33.759	0.857	4.53e-05	442
CRO_006384	7.88203	5.90584	5.43477	7.38336	8.11982	7.31076	8.09097	7.67342	6.66857	6.55387	7.1603	8.78511	6.72738	7.50603	5.74673	0.528	0.0432	42.1
CRO_008997	16.3569	17.8179	15.3346	24.64	21.4943	20.3657	22.3355	22.9938	24.5333	14.9005	14.9717	19.446	17.619	20.8584	19.5297	0.895	6.75e-06	508
CRO_006331	44.8869	50.2145	36.9382	70.6998	65.1882	60.7637	60.4643	67.9524	61.3413	50.3614	44.9902	53.1591	40.7172	46.4775	44.9339	0.937	2.55e-07	612
CRO_021964	13.4524	17.1604	15.1943	19.9201	16.4814	17.5391	19.5754	15.4103	17.2232	14.7868	15.4475	16.0901	11.7744	15.1767	15.2941	0.672	0.00602	155
CRO_021965	12.5931	13.562	11.538	16.4894	15.3378	13.8536	13.4527	11.869	14.8733	11.5781	11.6582	11.5467	11.6892	11.4661	13.0673	0.681	0.00517	191
CRO_018323	16.1479	12.8423	13.8377	20.9129	19.0059	18.2186	16.6489	24.6653	23.8143	14.214	13.473	13.0795	19.0135	19.1187	20.9699	0.596	0.019	90.9
CRO_021969	71.129	92.5477	21.66	113.308	213.615	191.927	57.8463	143.616	28.3266	35.0448	67.4752	59.3831	37.4596	69.2651	59.0743	0.648	0.009	178
CRO_008983	9.24528	10.1637	6.54486	15.2573	11.0645	9.73971	10.6012	8.8251	8.01274	7.58303	8.04238	7.90994	7.37348	9.18352	8.00612	0.659	0.00759	179
CRO_018329	59.89	65.7071	45.1031	88.6128	80.7753	81.953	85.3256	85.0007	75.3408	51.4662	60.9127	70.0326	70.7493	77.8436	76.7478	0.899	5.07e-06	508
CRO_006324	9.71399	11.5901	10.1022	13.374	12.0432	10.8326	11.4521	10.583	11.7731	9.58504	9.62023	10.304	8.91624	10.8291	11.8357	0.676	0.00564	156
CRO_006323	16.6369	18.6325	16.6675	21.0363	22.8469	20.8221	23.0285	18.9501	25.466	18.0112	18.5343	19.6549	20.0122	20.7827	19.6254	0.713	0.00286	183
CRO_021977	8.82303	12.1929	7.02431	10.1966	18.2569	16.4693	9.55725	12.9755	14.0326	11.2317	8.53678	14.2344	9.14791	9.89252	9.77529	0.653	0.00833	216
CRO_021978	11.2262	10.6985	10.0577	16.8888	12.8846	12.2789	15.3568	11.4075	10.9839	8.23023	10.01	11.2818	10.9069	13.0599	10.768	0.692	0.00423	234
CRO_018303	10.5421	18.9896	3.53413	16.6695	39.9422	29.4644	11.7908	21.3471	15.9756	8.7965	9.98087	12.2313	21.4975	22.4129	17.9812	0.601	0.0177	147
CRO_018309	54.8982	54.8964	40.6537	70.8436	74.0769	75.839	71.3815	75.4433	70.1136	55.6709	56.8461	56.7025	61.2787	56.0184	62.815	0.914	1.91e-06	519
CRO_006345	4.72699	5.75779	3.68982	5.62856	5.12187	5.56249	5.27904	5.92304	5.57688	4.1932	4.57478	4.80604	4.64499	4.74428	4.4262	0.857	4.56e-05	383
CRO_006344	21.97	26.8407	15.1991	50.9469	36.6069	38.8785	40.2821	33.9584	24.2505	19.7963	16.5016	26.5244	19.0032	22.9558	19.9217	0.874	2.05e-05	466
CRO_021954	13.5328	21.661	7.37584	18.4811	26.5822	20.3697	16.8489	29.1338	20.7073	7.80191	9.74985	8.89423	9.26578	12.051	8.97541	0.821	0.000176	344
CRO_018315	27.3302	28.4935	26.6952	30.7521	33.2396	29.4844	30.9961	27.8888	33.4967	24.2165	25.4641	31.3898	28.2502	31.8898	29.1166	0.676	0.00566	127
CRO_008945	33.8515	35.84	29.9684	39.3594	37.1	31.93	31.7277	27.6051	39.2007	27.1279	29.109	27.9544	29.6539	41.7014	39.6395	0.278	0.315	17.6
CRO_021923	35.3066	40.6811	32.1015	46.6762	41.1474	44.8307	52.6739	43.0367	45.9059	35.7397	35.8298	41.2855	36.7812	38.7085	39.0573	0.884	1.21e-05	538
CRO_021925	48.0668	56.9548	35.0647	65.1054	82.2261	60.8666	59.4884	55.7268	59.9567	41.0528	42.9003	47.4289	41.1337	42.0738	40.0371	0.845	7.42e-05	386
CRO_008933	11.4844	17.0447	7.64132	16.8969	18.4524	20.7849	19.1806	25.7972	20.7822	11.8283	10.99	19.0112	10.14	12.5469	11.1733	0.886	1.12e-05	578
CRO_021933	46.4621	52.328	32.8542	55.7937	70.4776	61.4968	46.8753	54.6534	48.6398	46.8148	46.7784	58.9474	45.1692	52.0115	50.8341	0.705	0.00334	242
CRO_008934	16.9925	17.5824	16.979	16.0915	31.9335	33.1343	14.6481	40.0487	29.6033	20.7145	19.9808	22.8615	24.8207	23.1057	26.1796	0.459	0.0856	76.6
CRO_021936	5.82654	6.74937	3.98347	10.7973	11.7219	7.95139	11.0943	10.0006	6.89822	5.81138	5.68975	6.59988	5.07725	4.9246	5.79034	0.89	8.85e-06	463
CRO_008939	17.7262	20.4263	17.1362	23.2931	21.9711	20.2889	23.7745	19.0705	20.6057	13.9181	13.7972	15.6869	16.2474	16.0828	15.467	0.795	0.000394	315
CRO_006312	6.32084	7.43693	6.44256	13.2876	11.3172	15.1989	13.8959	9.90069	14.86	8.25791	9.15296	9.15861	9.24873	8.68558	9.19152	0.782	0.000572	253
CRO_021901	26.0359	26.5019	22.3599	26.7875	28.7364	29.6729	34.4455	31.2241	27.2992	26.4107	23.2821	27.6193	27.533	28.3242	31.6814	0.672	0.00603	136
CRO_021913	7.03055	8.04665	5.68499	8.6379	9.54344	7.528	11.3634	9.59308	10.4277	5.98506	7.64834	6.78892	5.98903	7.77149	8.96926	0.781	0.000595	275
CRO_021915	20.4864	27.0199	13.2139	27.7184	32.2563	34.9083	24.246	38.1587	25.4676	24.3572	20.5216	30.6827	20.1888	22.3839	20.1481	0.797	0.000376	382
CRO_008902	23.9247	25.0878	19.1648	25.2765	26.7927	29.373	23.7263	30.3613	26.5869	22.886	22.1077	29.8925	24.8373	27.4846	24.2784	0.68	0.00525	219
CRO_008932	6.57979	8.34071	4.30685	10.0783	10.322	12.7639	9.87807	15.3542	11.2952	6.59842	7.06844	12.2208	6.35923	8.14651	6.9121	0.844	7.65e-05	489
CRO_008923	8.18239	11.2364	6.51046	39.0847	79.4493	41.5539	29.618	34.0937	86.8567	8.91361	5.0458	4.78314	8.6419	9.73536	11.0871	0.719	0.00253	228
CRO_008911	8.64607	9.5293	6.49416	16.8349	18.2197	19.5265	9.77378	12.7962	8.18367	8.80976	9.20645	12.1543	9.14874	10.7147	9.53585	0.698	0.00383	219
CRO_008912	89.4998	96.1453	77.5219	139.25	137.625	128.699	162.232	191.509	172.245	91.5718	90.1739	107.319	93.8043	90.5625	82.9426	0.869	2.66e-05	522
CRO_008918	21.3593	23.6852	13.3475	28.2024	21.8167	28.7593	24.4891	24.1749	24.0466	17.3925	17.0399	25.338	17.0311	21.2567	21.0457	0.838	9.67e-05	349
CRO_031390	32.6477	33.3431	25.3899	42.0058	37.6932	37.7891	46.3826	46.8434	35.2212	29.2935	25.4761	30.9101	34.2264	30.1119	30.0159	0.879	1.62e-05	500
CRO_031387	70.2095	68.7853	86.57	152.195	105.214	103.627	97.9702	102.808	103.917	63.7783	68.3529	69.8656	84.5029	69.9739	86.5931	0.695	0.00406	194
CRO_031399	19.9658	18.7339	17.5326	27.9984	20.4614	23.2672	26.3964	22.9438	21.1924	19.6438	14.7611	19.4693	19.721	16.543	18.0602	0.759	0.00104	288
CRO_031373	0.335262	0.476551	0.0828352	0.732959	1.62696	1.05342	0.751049	1.71994	0.617562	0.285406	0.248214	0.337879	0.431964	0.62514	0.481745	0.805	0.000291	330
CRO_018382	21.2106	27.7149	16.8394	27.9292	40.1733	34.3962	24.9219	37.4516	34.6215	21.234	21.4023	25.2167	22.55	24.0835	24.5521	0.842	8.33e-05	463
CRO_018388	15.2781	43.3196	5.72162	45.5664	95.2682	72.9917	26.1895	67.5141	59.7146	7.85275	14.045	20.25	21.4068	21.1631	14.9619	0.806	0.000286	377
CRO_018394	70.5017	76.9542	47.2769	82.8802	83.1055	108.373	94.9907	157.653	128.747	58.4339	81.5612	112.608	108.825	105.804	84.7856	0.613	0.0151	157
CRO_006496	0	0	0	0.0614629	0	0.0777352	0.115463	0.03173	0	0.0329078	0	0.138517	0	0.0339199	0	0.418	0.121	32.3
CRO_018482	0.114003	0.324095	0	0.906317	0.680904	0.229253	0.340518	0.28073	0.524994	0.388201	0	0.306382	0.213652	0.20007	0.714824	0.573	0.0255	78.8
CRO_018481	52.4184	53.2757	49.3583	75.4148	78.6214	69.2596	66.8218	62.8409	73.4921	56.818	55.6649	55.5129	59.227	49.8442	58.1795	0.812	0.000234	336
CRO_018491	0.173021	0.368906	0.213747	0.447039	0.559757	0.434917	0.1292	0.461564	0.438226	0.405052	0.146397	0.154997	0.0405321	0.227732	0.13561	0.575	0.025	94.9
CRO_018499	30.1989	27.453	27.3767	33.3455	34.8151	30.5027	32.3208	30.5318	33.3178	29.562	28.7985	30.7623	27.6898	29.2963	29.7703	0.778	0.000645	251
CRO_031452	40.777	48.0171	43.0262	43.5727	51.3956	49.1395	48.2412	52.4702	44.3494	45.1781	37.4452	45.3928	40.2327	47.4094	43.9293	0.686	0.00475	139
CRO_018466	27.4679	41.2078	22.447	37.8537	46.2772	50.0145	36.0696	52.4882	39.6475	29.8283	32.7707	42.5429	29.7255	32.777	32.1704	0.821	0.000178	430
CRO_018463	6.37106	6.15971	6.74325	12.4228	11.4414	7.92078	9.27916	5.08817	10.2687	7.91557	6.73837	6.01587	7.76498	6.59142	7.17531	0.503	0.0562	89.9
CRO_018478	67.6801	83.5748	58.4333	98.2094	104.825	111.51	79.0243	109.452	82.3423	78.5874	75.7225	87.4736	77.4377	85.0133	81.4003	0.812	0.000236	367
CRO_018475	162.592	236.447	130.026	202.016	373.022	363.831	232.983	495.309	274.579	138.316	198.932	236.811	251.56	298.33	235.443	0.7	0.00368	233
CRO_018443	17.1631	16.0375	11.6321	16.686	15.3923	17.3103	18.7283	16.7702	17.8874	14.5882	13.488	14.7326	13.9664	16.0393	16.6311	0.734	0.00185	188
CRO_006437	20.6479	23.3091	16.5415	32.55	43.054	34.2473	30.3889	33.9928	32.3973	19.9909	18.9431	24.3648	22.4444	24.0029	21.026	0.919	1.27e-06	579
CRO_031412	19.403	18.8985	15.5763	19.6091	20.5416	20.2332	20.8214	21.8264	18.3169	17.8263	16.9798	19.9748	17.4288	20.2704	18.9163	0.813	0.000226	317
CRO_018422	59.0788	70.8073	40.347	79.5315	93.6466	91.0512	74.888	117.25	90.4931	40.7214	53.5701	68.5628	70.249	79.5813	68.2895	0.861	3.75e-05	456
CRO_018427	64.7527	65.7467	45.892	127.581	92.8497	94.6534	64.3314	83.4389	52.5252	50.5665	50.5661	88.0411	60.9374	62.4579	55.1111	0.696	0.00398	173
CRO_018436	38.0063	43.9983	38.5298	63.6481	43.2936	40.2495	60.9218	46.4194	46.492	34.5782	31.8265	34.8661	35.5524	30.7709	36.5786	0.699	0.00377	273
CRO_018430	0.889178	1.01928	0.496084	1.19715	1.34197	1.13918	1.47074	0.929979	0.845363	0.781368	1.09213	0.963568	0.981024	1.13259	0.809321	0.679	0.00534	128
CRO_006405	39.3645	48.6231	30.1084	36.3016	71.5896	57.4077	45.6681	106.374	53.7524	32.52	44.8634	49.5226	49.6521	48.0575	33.6968	0.607	0.0164	150
CRO_018403	19.5876	20.5216	17.2484	24.1499	24.3184	22.7232	23.5924	19.6848	22.7986	17.5106	19.1866	21.2786	20.4087	19.128	19.374	0.847	6.89e-05	369
CRO_006434	39.3281	39.1534	33.7829	52.9727	53.4563	48.407	55.0719	57.3548	58.1791	34.6916	37.0496	40.9161	37.1254	37.4742	38.8587	0.927	6.74e-07	632
CRO_006417	15.5776	16.8378	10.3286	18.1494	19.8468	19.8263	15.3133	18.3434	15.2553	15.4993	14.3299	18.3317	13.0366	15.1877	16.966	0.744	0.00149	244
CRO_006414	53.5854	60.4668	38.5113	73.5428	116.101	95.5381	80.6301	132.983	108.287	67.7191	55.7737	68.7712	53.9515	55.4007	51.9685	0.821	0.000176	425
CRO_031476	0	0.0274145	0	0	0	0.029088	0	0.0712389	0.0266448	0	0	0.0259162	0	0.0253852	0	0.433	0.107	63.2
CRO_031570	63.7886	78.524	54.9238	89.8955	123.319	121.179	71.1403	125.535	125.117	52.707	65.1221	74.3311	94.6961	104.302	104.284	0.689	0.0045	194
CRO_031562	111.601	109.09	91.577	110.307	159.093	129.727	101.08	127.833	151.599	113.163	105.345	115.931	102.581	116.834	103.643	0.609	0.0159	161
CRO_031544	9.01849	10.9937	5.38184	16.4439	15.9194	16.8154	14.9581	17.2432	11.696	8.46527	9.5612	11.9932	9.03561	9.70771	8.86229	0.949	6.8e-08	645
CRO_031540	19.0203	21.3746	17.623	29.83	30.3424	30.5866	28.0722	26.671	23.638	18.0861	16.7383	20.6979	20.2507	22.4136	24.6231	0.904	3.82e-06	493
CRO_018593	8.85158	9.97208	7.6466	12.0974	13.6969	10.7532	10.0293	8.18037	10.1856	8.30158	7.14497	8.25588	7.35041	9.85453	7.54798	0.706	0.00325	204
CRO_018599	0.727157	0.775201	0.359326	0.361302	1.35721	0.913914	0.814482	0.820692	0.586006	0.541645	0.461448	0.407129	0.596205	0.31903	0.569927	0.526	0.044	69.1
CRO_018597	41.4782	46.2106	32.9211	60.4751	63.1295	67.3881	52.6978	59.9425	39.382	37.7641	37.738	42.609	39.3171	40.0497	37.6559	0.845	7.21e-05	376
CRO_006575	104.07	119.024	90.2215	140.135	193.276	178.827	149.838	187.636	193.07	132.932	125.47	141.068	117.494	112.949	121.412	0.824	0.000157	420
CRO_006571	14.637	13.2034	12.9705	16.1677	16.0763	13.5849	15.4839	15.1623	12.5735	12.8497	11.9083	13.3959	11.4735	11.3925	12.759	0.669	0.00639	130
CRO_031532	22.7299	25.2828	20.3936	37.0919	32.2191	29.1131	32.5829	26.5426	33.7654	23.0822	23.3345	24.3835	24.4117	30.2784	30.0711	0.792	0.000439	328
CRO_031531	11.0977	10.4131	8.89928	19.5518	19.034	13.0436	18.4082	13.9412	12.2694	10.264	10.9027	8.90643	16.0173	13.4877	12.4633	0.684	0.00493	185
CRO_018572	124.723	129.889	99.0874	143.626	132.273	141.448	148.35	153.436	125.153	114.125	120.208	149.203	128.284	146.019	130.123	0.764	0.000922	284
CRO_006592	8.88624	8.42077	6.72859	8.52085	10.2883	9.70457	8.35745	8.57329	8.1088	7.54151	7.19496	8.98928	8.22431	8.34926	8.77209	0.66	0.00743	155
CRO_018538	36.6374	43.4582	29.6621	42.8997	50.4703	50.0049	39.2679	51.3622	54.1117	34.1823	33.5866	39.2571	38.5327	45.2938	42.3344	0.803	0.000311	342
CRO_018539	4.38889	3.89905	3.25316	5.08831	5.54076	6.05621	6.30426	5.59138	5.36858	4.29082	4.16806	5.12962	4.66949	5.49589	4.88514	0.836	0.000103	349
CRO_006597	7.5736	10.8908	6.01941	14.7366	13.1802	13.4727	18.034	15.6936	13.5605	7.30399	8.2455	12.1934	9.47893	9.75931	9.40903	0.948	8.03e-08	709
CRO_006594	171.055	148.894	37.5982	50.9953	424.446	275.017	89.4398	216.421	35.1661	88.3322	99.7786	267.168	57.2451	81.0992	34.0492	0.434	0.106	72.5
CRO_031518	7.8395	10.5059	6.80798	10.0307	10.2742	10.1211	12.2622	10.2996	10.5314	8.13482	8.65453	9.53693	9.45411	9.13802	9.67107	0.839	9.22e-05	357
CRO_031515	9.1927	9.74636	7.96481	11.6012	16.6808	16.2684	12.6412	18.5425	15.7183	10.5278	10.7429	12.4265	10.4488	11.8463	9.69284	0.81	0.000249	412
CRO_031512	164.72	223.588	97.6489	378.406	394.271	370.289	345.602	418.288	270.53	124.166	163.48	219.347	224.696	223.615	201.594	0.959	1.65e-08	667
CRO_006533	26.5	37.2956	27.1784	39.636	42.662	50.3452	50.8487	57.5749	45.7218	30.4642	28.8286	42.0399	32.1273	38.2328	30.2314	0.882	1.35e-05	541
CRO_018520	8.004	10.5446	6.40197	12.7968	11.0238	13.6151	12.8989	13.2563	11.7524	6.66267	7.70338	10.8586	8.9469	10.9788	8.54991	0.936	2.93e-07	616
CRO_006519	49.4326	50.7902	35.0105	58.1025	49.1856	62.3103	71.1518	70.8945	47.2241	41.5218	41.5664	65.8257	50.2645	59.3027	54.2245	0.72	0.00246	246
CRO_006514	45.667	44.4926	43.5873	66.1044	65.4069	55.802	67.2542	69.3071	63.4752	42.5397	41.4197	47.328	42.2467	43.1778	41.1104	0.903	4.03e-06	560
CRO_006556	22.0928	26.6937	20.1335	36.2442	40.4181	39.4123	42.1744	53.4515	49.5917	27.5085	29.9568	33.038	27.5478	25.5499	23.7852	0.845	7.25e-05	466
CRO_018502	0.113682	0	0.149803	0.542258	0.5281	0.228607	0.377287	0.342148	0.279208	0.225813	0.256504	0.169733	0.0710168	0.232757	0.237603	0.669	0.00634	137
CRO_018503	67.262	79.983	51.5088	103.156	86.4683	81.3101	108.298	94.646	88.6405	55.82	62.1803	82.9799	81.1073	85.3944	85.6345	0.865	3.1e-05	475
CRO_006506	48.9363	56.8597	42.5442	65.3779	76.4557	68.6504	58.5785	69.794	60.9674	51.6417	50.4261	69.4866	58.4609	60.2233	56.3389	0.834	0.000112	405
CRO_006503	0.574889	0.762685	0.568165	1.00547	1.37345	1.27167	1.48819	1.41565	1.27075	0.880918	1.65385	2.06	1.40061	0.807119	1.44187	0.353	0.197	14.3
CRO_021390	9.53208	11.6392	9.8424	14.9673	19.2605	19.7882	13.9288	17.7503	16.7285	10.335	11.9174	14.8691	13.0647	13.9402	13.1827	0.832	0.000118	409
CRO_033372	138.072	146.8	120.048	170.902	177.775	162.95	169.267	182.389	174.726	123.83	118.103	127.959	136.229	139.488	144.207	0.934	3.44e-07	603
CRO_021370	23.9708	28.5137	18.8055	36.0623	41.3957	33.1802	28.736	27.519	34.3279	21.636	20.5442	23.3687	27.0836	28.214	29.1696	0.801	0.000334	338
CRO_021368	30.7909	30.2173	21.4782	38.7684	37.4843	46.1324	39.8778	49.6308	28.9574	27.4051	26.8778	41.9754	36.6555	30.2262	27.0198	0.764	0.000919	272
CRO_033348	31.0534	32.6579	22.7468	42.733	28.5117	37.933	47.1164	37.7642	34.9488	28.8406	27.8618	34.7349	29.7146	37.6991	33.2154	0.748	0.00135	302
CRO_008381	17.682	12.6921	15.7334	18.0733	20.4668	14.0575	20.9971	17.648	19.748	15.7527	16.2037	14.3139	16.1835	15.8247	14.4879	0.493	0.0619	52.4
CRO_021384	15.8842	18.5823	12.2724	18.263	19.7519	20.9652	19.0345	19.2599	17.727	13.1697	14.8409	15.9908	14.7387	17.9332	16.5995	0.891	8.47e-06	447
CRO_021346	30.3265	50.2668	25.9807	112.821	95.2593	116.075	82.7228	119.844	80.9139	30.7627	33.2433	50.6703	48.9002	57.3593	47.021	0.929	5.44e-07	580
CRO_033326	36.8921	39.5986	29.4512	33.3496	43.2557	43.0833	41.2234	59.3656	46.9203	30.7282	35.8314	43.6426	41.7128	43.7188	39.3856	0.623	0.0131	175
CRO_021357	21.1836	19.8171	18.0343	24.7764	25.246	22.6618	19.6746	20.8915	19.0944	14.6882	13.72	13.3323	18.3898	17.3792	17.677	0.643	0.00978	128
CRO_008359	21.7408	21.2188	15.5681	19.5089	21.9009	20.0271	19.1184	17.8454	17.3858	15.0168	13.5487	16.1523	15.5535	17.1921	19.0466	0.532	0.0414	53.4
CRO_023988	5.52151	5.48597	2.51349	5.82613	5.79615	6.32556	6.29704	5.52102	6.1641	4.50101	3.19952	5.18614	4.32726	5.34415	4.33636	0.846	6.93e-05	331
CRO_021326	0.918289	1.09524	0.532011	1.25867	1.71789	1.44864	0.930045	2.02733	1.4582	1.03782	0.589437	0.453863	0.934655	1.26423	1.4891	0.664	0.00694	132
CRO_021325	35.6926	40.9097	30.0119	41.0917	45.0047	45.3628	41.1024	41.2177	41.4831	32.507	32.8209	41.4145	35.4629	39.9363	38.7604	0.889	9.38e-06	475
CRO_033304	50.4812	52.6009	38.6173	68.3017	63.7113	61.285	72.2501	79.0302	65.9408	44.4205	38.5475	54.2917	45.3213	48.7376	47.6095	0.947	9.23e-08	703
CRO_033305	100.801	114.35	86.1641	160.271	135.792	155.93	172.349	179.943	151.345	102.018	88.6522	135.201	103.288	122.781	103.569	0.941	1.82e-07	697
CRO_033308	25.6413	29.6821	24.9607	35.4173	32.9143	30.3409	32.5633	28.4051	30.3323	24.2652	25.7252	28.5931	28.6125	30.7112	29.9979	0.805	0.000297	349
CRO_021330	29.9139	38.986	19.1929	41.773	37.9079	48.2306	44.5618	51.0383	36.9832	31.3421	30.2104	45.2593	31.0872	38.8072	33.7978	0.85	6.05e-05	458
CRO_023993	25.0681	32.7348	14.9906	73.7225	39.1788	50.3797	49.8571	57.132	45.953	26.2372	24.7458	30.4033	32.4546	36.9266	28.7914	0.875	1.97e-05	460
CRO_023996	0.0846063	0	0	0.201784	0.336883	0.340275	0	0.20834	0.233771	0.360124	0	0.0757926	0	0.371199	0.0884164	0.373	0.171	18.4
CRO_011983	5.2155	5.76034	2.09735	10.38	13.9998	8.86056	9.02463	7.11532	7.61942	3.52131	3.40863	5.54218	6.43756	5.80738	8.00641	0.83	0.000131	363
CRO_008366	20.0127	21.1124	18.1395	33.8197	41.6867	30.739	30.1634	35.6219	39.2317	21.7665	21.9384	26.4215	18.2866	19.6708	19.6719	0.864	3.22e-05	456
CRO_011991	31.1153	29.9796	25.7979	58.8008	61.2838	51.9675	36.4024	40.7596	35.1149	28.2886	26.597	27.1472	36.7848	33.76	33.667	0.743	0.00152	268
CRO_008368	22.7086	23.8582	13.2951	30.0232	33.2321	26.9898	20.2749	29.5298	21.256	15.7595	20.7807	22.9412	16.6531	20.2511	19.2172	0.8	0.000346	299
CRO_011996	95.2791	109.346	72.4617	155.579	137.756	143.405	172.846	174.773	142.781	97.9236	78.939	118.921	86.8722	104.892	102.821	0.956	2.86e-08	740
CRO_011995	21.3471	22.8906	20.3423	27.0281	33.8431	25.3498	25.3705	29.0683	29.45	19.569	18.9749	15.8824	22.572	19.8948	20.6177	0.758	0.00106	253
CRO_023971	26.2929	28.2265	20.1135	26.5989	25.5552	26.6239	30.9812	31.7722	30.6112	21.8545	23.6726	29.0988	27.7703	28.0824	27.1804	0.696	0.00394	200
CRO_021312	8.42282	10.5279	7.02203	14.5424	8.95027	10.1834	15.6146	10.0311	8.70938	6.99433	7.4328	9.42016	7.3115	7.36813	8.18112	0.713	0.00284	281
CRO_021319	9.54987	10.6399	7.89805	10.8322	10.0234	9.52171	11.6565	8.49471	11.2613	8.02769	8.89178	7.62436	8.83632	9.46667	9.5206	0.589	0.0208	114
CRO_008432	0.197105	0.0233475	0.0486998	0.117522	0.220733	0.0743182	0.122653	0.222459	0.181536	0.167794	0.0208468	0.0662144	0.0692609	0.108096	0.231729	0.361	0.186	9.44
CRO_021402	7.89866	9.9409	5.24484	7.65297	9.45978	15.7596	10.8133	14.1824	12.9582	6.19875	5.63898	11.2771	6.24492	6.0645	7.09359	0.742	0.00152	272
CRO_008427	28.4749	35.1162	22.1453	43.4975	42.7297	45.6751	42.1021	44.6815	39.3142	31.6825	30.1166	41.6839	31.0836	35.8327	34.2208	0.946	9.86e-08	658
CRO_021415	18.3591	21.0683	13.5039	21.2584	23.6974	24.1248	24.0993	28.4048	24.1743	16.6283	15.0375	20.716	19.1392	19.1173	17.8856	0.923	9.71e-07	630
CRO_008453	13.3129	10.1866	17.3189	38.5295	14.0854	24.8516	39.452	34.0278	33.6043	15.7863	27.7736	44.0491	30.0228	30.6157	22.7136	0.438	0.102	40.9
CRO_033493	11.7339	16.4775	9.6243	15.7333	16.5182	20.6605	20.4401	20.5066	14.2619	10.6811	12.0078	18.1924	12.5882	14.4471	13.0154	0.847	6.77e-05	426
CRO_021493	12.4883	13.0412	10.7048	17.3057	14.0807	13.2403	18.317	16.3901	16.1591	11.6992	11.5958	11.7622	12.5636	12.3279	12.9807	0.841	8.61e-05	496
CRO_033480	66.6477	71.4514	51.7232	82.1136	88.2957	83.7187	95.7742	91.2102	86.0217	61.5214	61.6156	73.049	66.74	68.0219	68.6541	0.972	1.53e-09	749
CRO_033464	15.6635	19.7595	13.9874	27.0453	29.0922	25.8522	27.0381	24.1505	27.2194	15.878	16.6985	22.4449	19.0775	19.5071	17.5699	0.954	3.75e-08	651
CRO_033470	0.230613	0.382432	0.170936	0.595839	0.688686	0.405778	0.803622	0.615199	0.530993	0.294478	0.146345	0.309883	0.270118	0.708247	0.602494	0.76	0.00101	218
CRO_021472	5.53887	7.96593	4.17157	8.15541	10.3713	8.36267	8.6533	7.92337	6.08557	4.47262	5.90718	6.92428	6.52526	6.07917	6.03026	0.848	6.6e-05	354
CRO_021463	9.07796	10.9527	6.35402	13.8787	13.9025	14.8414	13.8332	16.4642	16.4779	10.4133	10.0445	14.129	9.43155	10.7336	9.71325	0.904	3.66e-06	591
CRO_021464	13.4323	17.1751	10.0708	19.8521	20.648	23.3869	18.1858	24.4479	25.5772	15.6521	16.1194	23.9758	13.0772	17.3351	14.6685	0.798	0.000362	367
CRO_033460	16.0931	16.2888	15.3139	21.8644	19.7891	16.5818	19.8425	17.7899	17.0705	15.5237	15.3451	17.898	16.4805	16.3072	15.6723	0.786	0.000511	309
CRO_021474	0.0285008	0	0	0	0.056742	0.0286566	0.056753	0.0233941	0	0	0	0.0255318	0	0	0.0297843	0.515	0.0494	31.6
CRO_021475	21.8796	22.061	19.7888	30.4485	26.1403	23.05	31.0601	26.6378	28.1792	21.5788	21.3537	22.9965	20.0854	21.7157	22.0749	0.847	6.7e-05	489
CRO_008478	28.0273	37.677	22.8145	46.6789	41.2547	47.0768	59.0008	56.6666	47.7251	29.4082	26.9776	37.9534	23.3108	32.1714	27.3028	0.916	1.65e-06	638
CRO_021457	0	0	0.110792	0.178242	0.44637	0	0.223228	0.184034	0.206497	0	0	0	0	0	0	0.628	0.0121	109
CRO_033411	15.8359	17.0134	16.6684	23.1243	20.5025	18.0324	23.9887	20.2393	23.9803	14.3907	14.5006	14.1514	17.0238	16.8963	15.7571	0.775	0.000681	339
CRO_008490	17.1879	39.5462	17.5304	38.3965	52.8687	39.0224	44.6647	64.7567	32.6104	11.7641	24.6941	21.4024	33.2746	37.0412	39.9833	0.775	0.000685	232
CRO_008492	15.6111	14.3869	15.8099	18.5137	18.6992	15.5239	15.3722	17.1791	15.5235	14.1658	13.4266	13.5238	16.0348	17.0852	16.0004	0.509	0.0527	59.2
CRO_008493	11.2147	11.8513	11.4897	12.572	11.9624	11.394	10.6786	12.9484	13.9881	9.04713	9.5718	11.1159	10.1419	12.7945	12.3742	0.515	0.0495	38.9
CRO_008495	66.6817	73.326	46.1872	63.5002	93.2088	88.3051	71.6535	99.5333	79.6518	56.8549	61.2661	84.3509	71.4464	75.3341	68.457	0.749	0.00131	323
CRO_021425	66.2443	86.9651	36.6142	139.512	188.863	148.923	133.341	164.578	258.769	62.0282	67.4476	55.1145	141.169	123.347	150.386	0.704	0.00341	189
CRO_021426	6.08561	9.15612	6.85856	13.2833	7.9709	9.6077	11.6398	6.967	7.91574	6.81662	6.14287	6.31244	8.30361	10.2583	8.64691	0.541	0.0374	110
CRO_008480	7.75569	14.6241	6.45574	40.1477	28.0133	22.6005	34.1294	38.0991	33.7343	7.22395	8.93336	9.95314	11.2987	7.48075	8.64115	0.898	5.57e-06	557
CRO_008482	9.80217	10.6141	7.4286	10.6855	11.3649	10.2902	10.9708	10.146	10.8084	8.93502	8.46703	10.1155	8.26869	10.1178	8.82945	0.865	3.21e-05	377
CRO_021520	24.9294	29.0073	18.6841	47.0352	40.6121	36.3427	53.4935	50.6138	43.169	24.7245	19.0213	30.9758	23.8648	27.8915	27.7922	0.94	1.92e-07	705
CRO_021526	2.50666	3.3255	0.433534	0.69747	2.55762	2.0793	1.24786	3.80642	2.4241	1.33369	0.583259	1.57187	1.35059	1.53967	0.982328	0.462	0.0828	59.4
CRO_008537	9.32981	11.2833	7.65545	13.7812	12.0964	14.7661	16.7433	16.4981	13.8971	10.2712	10.7448	15.2325	9.95667	11.6609	11.9768	0.853	5.22e-05	477
CRO_021512	600.033	1010.51	390.348	2231.11	1602.55	1701.35	1066.68	1705.69	745.701	408.298	432.965	558.657	1024.26	986.854	1146.44	0.784	0.000545	273
CRO_021518	9.54189	9.61447	7.90054	8.03591	9.41386	10.7897	10.0641	12.6663	9.88348	8.46039	9.57493	11.9637	9.37452	10.0788	8.98528	0.453	0.0898	85.8
CRO_008512	1.14651	2.46263	0.45324	1.27605	2.58692	1.61389	1.21761	1.19204	1.97111	0.845881	1.4228	2.12262	0.931087	1.54258	1.19814	0.491	0.0633	56.7
CRO_008536	16.089	15.8842	13.4392	15.52	20.338	18.8167	16.1529	18.6213	19.1273	17.049	13.4139	16.4332	16.5585	17.7505	18.7834	0.598	0.0186	108
CRO_033582	17.1023	18.0445	17.7061	24.4399	21.6542	19.6703	22.2605	17.633	18.2102	15.3047	15.6	16.9088	17.9213	19.3807	19.5289	0.675	0.00572	224
CRO_033562	0.280258	0.287709	0.0692451	0.24137	0.255733	0.305273	0.465059	0.479255	0.150571	0.238582	0.237133	0.334751	0.0875381	0.327892	0.170846	0.589	0.0209	103
CRO_033552	10.2598	11.9163	8.69669	11.7841	13.7704	12.9915	12.0132	15.3448	12.0595	9.75636	9.18502	10.4475	10.361	9.32304	9.29628	0.859	4.02e-05	452
CRO_008596	15.6164	17.2554	14.6317	20.3925	21.456	21.4929	17.0656	18.3095	16.297	13.9512	11.0028	15.7449	16.7661	15.0924	16.6713	0.766	0.000861	243
CRO_033553	20.6091	25.6492	15.2159	28.6163	27.6145	32.5413	30.2756	34.3783	29.2046	20.6278	21.3736	29.8229	22.96	25.3438	23.6303	0.917	1.52e-06	627
CRO_033556	0.312847	0.211757	0.0883392	1.0659	1.06773	0.494303	0.800952	0.33016	0.246974	0.30437	0.264706	0.36033	0.502544	0.0784327	0.18682	0.655	0.00803	150
CRO_008593	2.92797	1.9191	0.313487	0.620723	4.2505	1.74185	1.31184	4.10571	0.853956	0.207713	1.5071	0.918034	0.457273	1.0491	0.407977	0.475	0.0737	49.7
CRO_021562	29.2334	33.2018	27.0858	47.2924	33.8612	42.5229	46.6015	41.6833	45.7319	28.5917	32.9195	38.9452	38.5214	43.1927	38.6928	0.754	0.00117	267
CRO_033546	71.7518	76.3901	64.5831	99.0929	94.0245	86.726	86.3337	75.5142	92.8926	70.9471	73.0823	82.3841	78.2366	84.6507	79.073	0.803	0.000314	323
CRO_033549	24.5793	27.3747	22.5945	32.1689	38.8912	32.9001	30.3496	33.6799	34.0909	26.9677	26.3369	29.862	25.2732	27.3665	29.2594	0.881	1.41e-05	498
CRO_008582	3.60119	4.29402	2.78421	4.28908	3.92871	4.32901	6.05958	4.17758	4.07555	3.30322	3.23819	3.07128	3.56125	3.055	3.27732	0.721	0.0024	238
CRO_021572	31.5954	31.1146	27.0274	36.5162	37.4423	28.9206	35.5109	32.7629	37.8216	27.2737	22.5401	26.7977	24.2158	29.5103	29.1338	0.765	0.000901	251
CRO_021547	26.4266	28.313	22.1516	38.8276	30.7354	31.1284	37.8833	30.7539	36.5376	24.7978	23.662	30.5094	25.1915	28.9539	29.4201	0.865	3.16e-05	489
CRO_033524	30.514	31.2475	27.6845	31.9206	39.9284	35.7942	28.0124	31.2745	30.6347	32.1213	25.4021	28.217	31.3984	27.6389	28.2021	0.504	0.0553	90.9
CRO_033525	12.3437	15.5494	13.8794	14.6315	17.7322	17.9107	11.9219	14.8643	15.181	13.7801	14.7596	12.3821	13.2288	14.6579	13.8265	0.385	0.157	45.2
CRO_021557	42.9321	44.3384	37.4113	77.004	58.4729	54.1518	64.7555	48.4261	46.6367	40.0672	42.9226	45.0948	52.745	55.675	52.7665	0.689	0.0045	240
CRO_006011	40.6614	38.6916	32.6363	47.4537	40.6107	52.5064	46.5414	50.8821	44.2984	40.5997	37.1214	46.5085	46.3046	47.2165	43.3049	0.695	0.00403	176
CRO_021643	3.26478	4.83597	2.53819	5.18717	4.08478	5.34081	5.15179	4.76842	4.21578	3.65058	3.7126	4.43158	2.69515	3.53417	3.54055	0.825	0.000156	343
CRO_021642	11.5262	12.4639	9.4622	12.9812	15.6992	15.6392	12.6328	15.514	12.9416	10.8804	11.745	13.5314	10.8877	12.5744	11.5434	0.846	6.95e-05	467
CRO_006009	67.7881	70.2906	55.4827	74.8618	96.2065	83.6491	68.7643	81.6123	77.8692	63.2095	64.6061	69.4785	61.2669	71.682	68.7203	0.813	0.000226	393
CRO_018002	49.254	61.1993	42.5601	53.4088	78.3994	60.0853	49.6261	64.1406	75.4004	50.3474	55.0753	52.021	49.8946	55.4229	54.1045	0.624	0.013	159
CRO_008666	10.463	10.7412	8.98647	10.4965	12.1512	14.7783	14.3858	10.7353	11.931	7.31651	10.5392	12.1626	9.22068	11.6948	10.5437	0.68	0.0053	115
CRO_033623	15.0166	14.5924	16.3526	23.2959	20.796	18.6986	19.9002	18.2037	22.0904	15.6539	15.7647	16.4417	14.1038	14.4578	14.3851	0.758	0.00106	263
CRO_018009	0.125528	0.0594763	0.103383	0.0997935	0.187434	0.105178	0.12498	0.188899	0.134882	0.0534305	0.017702	0.224902	0.156833	0.201937	0.174908	0.339	0.216	11.9
CRO_006001	31.7158	35.0678	23.613	31.2341	34.211	31.1861	33.666	30.8737	31.1913	23.9109	25.8866	27.691	28.7178	29.5431	30.6073	0.718	0.00259	159
CRO_018011	11.4531	13.1454	7.34277	13.9323	14.4722	13.4763	15.7038	19.511	14.0721	9.14053	8.8344	12.3827	12.0273	12.4755	11.1692	0.89	9.06e-06	521
CRO_033610	8.99683	9.12346	8.74533	9.11544	8.76199	9.29662	9.13595	9.66098	8.69513	7.3539	8.11991	8.9179	9.65666	8.84455	8.6775	0.464	0.0811	27.2
CRO_021622	54.324	69.0767	37.0889	89.2166	111.891	98.1987	82.3341	65.7244	50.2701	28.2028	41.8079	56.7757	56.6885	72.6303	67.3073	0.769	0.000803	265
CRO_006026	22.8317	29.7204	14.807	40.0976	30.7831	35.7889	40.0085	37.5764	31.9204	23.4615	22.2137	34.4857	20.701	25.9684	24.0532	0.926	7.11e-07	622
CRO_006021	14.4563	17.2597	11.254	19.6333	15.9608	17.1598	22.9321	16.4806	21.8738	12.9902	13.8821	15.34	14.8363	16.3848	15.9166	0.78	0.000606	325
CRO_006019	56.4697	67.3758	52.6544	85.9188	76.3369	77.2582	60.5365	85.6225	79.274	52.1807	45.9475	61.3445	60.5348	65.2228	63.0236	0.848	6.55e-05	366
CRO_006018	42.2605	50.0739	36.8244	48.5742	48.6833	50.9574	60.898	56.0575	61.3253	43.5832	44.0828	51.2096	43.2274	47.3297	42.1409	0.808	0.000265	368
CRO_008633	3.12369	4.99107	1.75765	3.0271	3.79037	6.41908	5.22127	6.64394	5.45993	3.14443	3.83914	6.25019	2.37154	3.22112	2.59719	0.648	0.00892	198
CRO_021609	14.844	15.0922	10.6208	21.3276	21.318	18.4232	16.6267	20.6879	19.5104	14.1504	13.0832	16.3451	12.3881	14.7891	13.8158	0.925	8.11e-07	568
CRO_008614	6.46797	7.76051	4.47219	9.59967	8.7642	8.87716	9.6229	9.70972	7.45203	5.92485	6.03453	8.21761	6.03773	6.88394	5.80833	0.947	9.12e-08	655
CRO_008652	7.78884	7.93604	5.34754	11.3704	8.85117	7.7621	14.3774	9.58988	11.4588	7.54008	8.0775	9.16948	8.17042	8.25583	9.43616	0.711	0.00295	262
CRO_008637	6.31855	7.58794	6.33098	7.06025	7.01439	7.31922	7.71153	6.66824	5.57811	5.77554	5.22308	6.80804	6.57559	5.67211	6.20752	0.54	0.0376	51.9
CRO_008613	5.87014	6.73081	5.85949	8.70341	7.39189	8.35164	9.1759	7.80571	8.78553	5.99665	6.68042	8.12458	7.56329	7.93237	7.51475	0.796	0.00039	317
CRO_031073	9.26396	9.86407	5.95947	10.5785	8.95349	9.51782	10.9006	8.93133	7.57042	7.08337	7.95246	9.44567	7.60748	9.51818	8.4138	0.678	0.0055	166
CRO_031043	19.5991	21.5791	19.6822	24.2652	22.8896	20.4007	25.8898	22.5934	25.7717	19.4553	19.3372	19.225	18.2555	21.2145	21.1301	0.757	0.0011	297
CRO_018099	2.56689	4.86486	1.55031	3.03264	2.87459	4.80337	4.22399	5.00403	2.62682	2.30657	2.23223	3.44923	2.37188	2.12724	2.4962	0.667	0.00655	163
CRO_031055	41.7105	53.2043	31.7714	75.1168	105.672	79.4623	83.8354	113.177	97.6047	52.2249	41.7043	56.1962	43.6777	36.9956	38.6548	0.883	1.26e-05	527
CRO_031054	18.6001	21.3612	11.4849	16.7133	33.6335	26.8517	14.6793	21.0662	20.3372	18.3182	16.9653	24.9938	17.3172	20.2891	17.28	0.507	0.0537	123
CRO_031031	20.66	23.7749	8.59149	38.5791	46.3075	44.1736	19.8851	39.1326	37.1442	24.9179	15.1998	28.7844	15.6731	12.4317	13.5695	0.798	0.000365	344
CRO_033696	1.50311	2.20376	1.62568	3.24669	3.89594	3.50742	2.79545	3.63153	3.21283	2.10046	2.59163	4.065	2.25889	2.46369	2.37103	0.777	0.000656	290
CRO_033697	15.2076	17.7252	11.3791	16.1824	19.2848	17.1082	18.506	21.1594	21.643	12.2771	13.2333	15.2427	12.0777	12.6202	15.8103	0.833	0.000117	381
CRO_018064	11.0896	13.7619	4.32048	20.8524	20.7013	11.4234	12.2461	7.86593	17.9478	12.0056	5.39165	8.58469	11.2014	8.66888	8.28522	0.631	0.0116	127
CRO_018071	0	0.579443	0.0863315	0.625006	0.782598	0.526984	0.434861	0.645314	0.884989	0.148726	0.443469	0.313014	0.245561	0.383251	0.182574	0.782	0.000571	257
CRO_018077	0.423031	0.0801745	0.0836167	0.53809	0.673767	0	0.421186	0.486127	0.311694	0.216074	0.644286	0.151585	0	0.222719	0.176833	0.371	0.173	8.94
CRO_033678	1.54848	1.7425	1.24342	2.53899	3.37186	2.72465	2.89073	2.93925	3.20888	1.31821	1.71964	2.42754	2.0858	2.80242	1.51707	0.867	2.83e-05	412
CRO_033679	19.0608	20.1808	14.0993	28.3421	24.0981	24.6661	26.7679	25.6413	26.1433	16.8273	17.5962	20.2109	18.9634	22.0166	21.5791	0.953	4.36e-08	681
CRO_006055	18.8564	19.7935	16.2684	18.6469	21.8226	19.5952	23.2005	20.1494	22.3441	16.1991	17.5438	22.2309	18.5671	19.7576	20.2462	0.716	0.00269	167
CRO_021691	112.681	126.774	94.6967	140.123	125.915	141.317	161.902	159.398	140.748	75.0347	98.8102	88.8424	118.193	120.528	136.04	0.784	0.000541	277
CRO_021684	0.361624	0.0685363	0.500351	1.03496	0.503967	0.43632	0.720092	0.890487	0.732733	0.307848	0.611956	0.647904	0.271086	0.190389	0.302327	0.557	0.0311	71.2
CRO_031009	4.14642	4.07145	2.8741	5.86186	5.5843	4.56523	6.35127	5.43632	6.49733	3.67356	3.429	3.76489	4.30731	4.01702	5.15664	0.841	8.62e-05	410
CRO_021688	165.644	188.725	130.544	256.238	216.113	233.018	292.362	306.151	269.373	159.699	135.67	217.928	172.54	187.645	172.798	0.92	1.18e-06	663
CRO_033681	35.8175	44.0448	29.6772	52.1317	57.8761	51.3608	50.5063	59.6372	60.2423	34.2671	34.6933	44.4731	34.9675	40.8576	39.1279	0.949	7.22e-08	686
CRO_033661	23.9445	34.4615	24.22	29.8941	45.0971	31.931	26.5262	26.344	41.7769	23.0634	28.4401	32.2759	26.0712	27.9156	38.7677	0.453	0.0897	46.6
CRO_031010	23.1612	23.792	20.8791	29.4749	25.7398	23.6459	31.38	24.6488	26.1347	22.2831	21.7496	25.4199	23.0498	25.6469	22.4497	0.767	0.000855	333
CRO_033659	16.3351	19.3818	12.8202	31.8654	27.2605	25.2576	21.5939	23.6052	16.5619	16.8858	16.0863	20.7819	18.7153	22.1026	19.5093	0.793	0.000426	310
CRO_033646	8.75891	9.55478	7.5744	10.7688	12.0393	12.8262	12.9036	13.0832	13.1325	8.86531	11.7199	12.454	10.5695	10.5232	11.5215	0.762	0.000964	259
CRO_006066	7.6261	10.4538	5.17802	11.2229	9.50368	10.7261	9.40409	10.823	10.2809	7.48319	8.11502	12.4508	7.60966	8.90098	9.24708	0.761	0.00099	247
CRO_006065	52.4851	54.9343	35.5186	61.9042	52.9839	56.9162	57.1865	62.6743	45.9089	41.752	39.416	54.3491	41.8454	49.3587	49.7357	0.828	0.00014	343
CRO_018038	312.427	340.815	148.378	450.086	586.273	517.095	351.818	505.808	577.652	276.316	293.964	413.73	397.781	453.133	417.649	0.802	0.000323	343
CRO_018033	44.6293	47.7156	36.5648	50.2852	51.3211	51.0037	40.7593	49.9104	53.3286	43.1831	38.2883	42.8412	48.388	44.038	48.4596	0.662	0.00716	135
CRO_033752	4.89233	5.87695	3.95436	5.68223	6.13734	6.72944	8.20281	6.35949	5.37694	4.53639	3.93946	6.15857	5.74319	5.23446	5.5688	0.782	0.000567	266
CRO_033754	38.3919	38.8496	32.1611	47.5259	53.6403	47.9764	50.4198	58.1864	55.0177	38.908	39.1358	47.9038	39.7009	43.9546	42.7955	0.907	3.15e-06	586
CRO_006137	12.7409	14.8274	11.8292	20.545	14.6605	14.4779	18.7991	12.9108	15.8931	11.2376	13.67	12.6197	12.8619	14.8104	13.452	0.665	0.00677	224
CRO_008791	0.870056	1.52212	0.793734	2.18147	1.79881	1.88421	2.13233	2.03261	1.47938	1.65227	1.52898	1.97853	0.752566	0.880905	0.909237	0.745	0.00144	218
CRO_021767	5.44485	6.16762	3.98643	7.50181	5.54585	7.64539	9.0072	7.05399	6.61525	5.66619	5.58723	7.25514	4.5889	6.053	6.1633	0.77	0.000788	302
CRO_033745	39.859	39.1875	35.2073	44.0325	46.2076	44.001	45.4725	46.6901	52.9245	39.5869	37.59	39.203	44.2748	41.6788	44.778	0.736	0.00174	220
CRO_006123	6.82468	7.81103	4.43817	10.7102	10.6756	9.68401	10.4718	11.9312	10.857	6.18706	6.69944	8.70744	7.17018	7.85501	8.15088	0.976	5.93e-10	762
CRO_006120	23.7227	34.2636	15.7718	33.2236	27.8154	33.1007	44.9947	39.2973	32.7545	23.5956	19.9336	27.2157	18.6971	21.1396	22.9927	0.844	7.76e-05	450
CRO_021774	27.8651	35.6698	19.8142	46.3514	61.024	59.905	51.6782	79.5492	63.5732	30.7172	33.4478	49.7554	29.9832	32.2835	27.4912	0.875	1.98e-05	553
CRO_021778	0.587726	2.41341	0.129078	1.19405	5.07042	1.6415	1.56043	3.43053	0.661594	1.50098	1.04983	1.755	1.4686	2.03421	0.136487	0.548	0.0343	81.3
CRO_033731	3.78578	3.93578	2.61542	4.99663	4.09783	4.73038	5.70879	5.40034	4.12995	2.44057	3.48313	3.81945	3.58189	3.48318	3.38011	0.88	1.52e-05	504
CRO_033724	29.3337	44.4204	24.9898	46.0459	40.0493	43.6461	48.6969	55.6873	52.8481	34.8683	30.2652	36.3762	29.2961	30.6944	36.1218	0.862	3.55e-05	468
CRO_021757	32.8136	31.3853	29.8718	40.003	29.0875	34.8763	48.6073	41.6802	32.9978	30.8477	28.7585	34.6276	31.2584	32.1251	31.3551	0.647	0.00919	221
CRO_008750	24.1469	26.9329	21.154	38.5515	30.1071	31.3191	32.0503	29.1268	24.06	23.543	21.611	26.0785	22.6123	27.1038	24.5298	0.819	0.000191	366
CRO_008755	26.2816	34.1889	18.7967	37.1856	36.6839	43.1986	39.7516	49.3867	41.7888	25.9543	23.6216	38.166	21.9992	27.1942	27.5027	0.909	2.78e-06	617
CRO_033712	66.6748	70.0088	59.1651	90.9628	84.4818	85.623	95.4138	90.854	92.718	67.9058	72.6099	80.5024	71.3216	75.1619	78.5794	0.93	5.02e-07	635
CRO_033714	46.5926	47.8451	37.8595	68.3211	74.8006	77.0339	56.5065	92.8858	72.797	44.6035	49.5109	55.8071	63.5414	65.2773	67.0329	0.776	0.000666	294
CRO_033717	18.9805	20.5757	16.7019	25.7839	27.9121	22.0853	27.2897	27.191	26.7156	19.7188	17.1981	19.6206	18.2386	19.3477	21.4388	0.918	1.4e-06	571
CRO_021724	7.36331	8.87789	5.63595	12.0064	12.3826	12.9798	12.5722	12.3451	12.5822	7.81541	7.63538	10.6943	7.39887	8.00078	8.21881	0.963	8.3e-09	716
CRO_008738	18.2441	19.0229	16.185	19.5258	18.6498	18.2465	18.1422	16.6486	18.4683	16.5635	15.4115	16.1502	17.7021	17.8629	18.9646	0.5	0.0578	62.8
CRO_021736	68.9648	72.6944	63.446	102.85	125.054	103.199	125.545	137.152	139.503	79.0038	80.1809	97.5904	72.7608	73.5143	73.4941	0.862	3.58e-05	484
CRO_006116	7.31341	8.29615	5.96167	11.6282	11.3187	10.4128	10.8957	12.97	13.8157	6.27129	6.91073	7.84273	6.00261	7.72889	6.35966	0.901	4.7e-06	548
CRO_006104	18.7684	27.3362	12.1131	44.9105	33.1956	30.3395	33.5118	21.9252	17.7061	11.193	14.9503	20.6589	16.3431	21.4185	17.468	0.784	0.000548	318
CRO_006102	50.1061	49.0814	42.8994	55.1397	47.7906	45.6431	58.8618	50.6727	50.8636	41.0786	44.7461	50.4972	49.2226	48.9847	48.4353	0.656	0.00796	193
CRO_021711	8.85936	38.2343	7.97331	6.49615	26.4476	24.1363	32.2519	49.2327	22.3955	7.25307	6.77042	8.69632	6.46465	11.9171	4.60946	0.635	0.0109	134
CRO_008758	28.4578	34.2459	22.4004	39.2661	45.3752	42.4452	43.4407	52.1439	47.8391	27.2006	25.3839	36.3223	23.1559	28.7277	26.976	0.926	7.14e-07	652
CRO_021712	510.906	524.387	480.92	764.412	725.465	832.413	857.573	922.784	810.431	670.524	644.99	709.384	526.277	480.148	460.883	0.792	0.000436	334
CRO_008709	75.6502	72.5344	68.3165	93.8263	112.146	95.29	90.0368	96.0482	95.9222	75.8122	78.0403	83.0949	84.1798	85.5374	85.4166	0.847	6.71e-05	405
CRO_008730	15.2497	16.6185	14.3716	21.2592	23.2582	21.5758	16.9184	18.463	20.9173	17.3865	16.175	16.4421	18.6786	19.785	18.6115	0.694	0.00411	204
CRO_008724	5.04247	5.75385	2.79351	5.46517	5.6795	4.91214	5.78483	6.61663	4.5799	4.48571	4.00081	5.87702	4.15278	4.83801	4.28493	0.771	0.000772	256
CRO_008725	193.039	203.02	210.587	186.076	189.019	210.626	207.354	261.283	223.731	189.452	158.135	174.169	138.712	144.467	143.88	0.458	0.0858	50
CRO_023594	13.4873	20.6282	13.6058	17.1113	21.1127	23.5035	19.5165	24.1491	22.6879	17.401	17.384	15.1186	14.1116	16.2805	15.6649	0.742	0.00152	245
CRO_023593	14.6631	11.4305	11.9212	16.8974	19.8188	18.0796	17.9476	21.4215	21.5583	15.2311	15.7077	19.4021	22.0596	19.044	20.5718	0.491	0.0632	52.6
CRO_011598	39.0719	44.9825	32.1791	52.8937	54.7159	50.4422	57.8403	66.7445	65.6188	39.097	32.3709	44.0208	36.1705	37.7055	36.0857	0.893	7.31e-06	565
CRO_011595	124.612	131.771	99.433	132.612	164.217	148.714	124.491	150.52	148.939	123.681	119.515	132.815	128.51	131.026	132.073	0.784	0.00054	354
CRO_023551	2.62579	3.89464	1.46678	3.53964	2.78429	3.78802	4.31933	3.65465	3.46986	2.3325	2.94622	4.7045	2.67443	4.00706	1.78959	0.617	0.0144	110
CRO_023559	10.7845	33.7012	6.90449	28.9202	52.8443	29.8252	12.4483	15.5145	9.41212	8.04522	12.9702	15.3929	13.1775	23.2511	10.3487	0.527	0.0436	101
CRO_023557	21.1086	24.6142	17.3135	33.0981	37.2239	31.0531	29.8236	32.203	32.9666	19.1663	23.0027	25.5551	23.2857	27.5936	23.4153	0.941	1.73e-07	616
CRO_023527	0.0285614	0.0541305	0.0564546	0.431415	0.199019	0.0861524	0.312804	0.140663	0.0789162	0.0486281	0.0241664	0.153516	0.0802897	0.125309	0.0596951	0.675	0.00576	212
CRO_011552	66.3881	78.8307	49.9203	117.092	112.324	94.8918	104.662	129.231	114.331	67.4857	59.7653	74.9523	64.5959	66.71	63.1269	0.941	1.74e-07	656
CRO_011556	26.9937	29.0564	21.6237	33.3564	32.0944	31.9704	37.2588	29.5306	33.8724	23.5285	25.7938	27.9663	25.9194	30.3785	28.6973	0.886	1.12e-05	487
CRO_023531	16.1673	17.0539	13.671	22.2155	23.3167	20.1969	24.9343	20.206	19.5997	15.7949	16.156	17.5186	16.0391	15.417	14.8653	0.902	4.19e-06	518
CRO_023534	10.9954	11.3709	9.34203	13.7446	15.1625	12.0157	14.629	11.4172	11.8636	10.8404	9.90433	11.3856	10.1425	10.873	11.5417	0.82	0.000179	330
CRO_023508	10.0195	13.7905	8.6467	15.8008	16.2782	16.8485	15.0835	15.5242	14.5912	11.2007	11.3118	16.2357	11.3909	14.0281	12.6232	0.903	4.15e-06	522
CRO_023509	10.0629	11.5486	6.9974	19.7244	15.3256	15.707	11.8039	14.257	10.9053	8.06636	10.6558	12.4289	11.3492	13.9323	13.2396	0.756	0.00112	251
CRO_011534	10.2266	12.5526	7.05452	14.9505	12.7762	16.1483	12.642	15.718	8.59704	10.6924	9.75632	13.2807	7.58902	11.8041	9.75467	0.746	0.00141	231
CRO_011533	9.38032	10.4738	8.19263	18.383	11.0024	11.5519	17.086	10.8033	14.0642	8.72823	7.13706	7.55632	7.83584	9.4433	8.66289	0.74	0.0016	325
CRO_023510	21.3974	20.4049	18.3365	27.813	30.9613	32.5893	30.1134	30.4212	29.6442	22.1737	22.1536	32.2709	22.4614	22.3011	19.9079	0.84	9e-05	390
CRO_023518	7.45056	9.13502	7.78326	10.0018	7.35156	9.92266	9.40271	9.62937	8.4873	8.06735	7.52066	9.66033	7.44081	9.20435	8.50322	0.602	0.0176	101
CRO_011509	3.84694	7.05458	4.32999	12.0915	7.94248	10.3862	7.34112	7.04624	7.54545	3.79036	4.03858	6.09465	3.93852	4.93835	4.42964	0.82	0.000182	317
CRO_011514	5.8996	8.71988	4.07041	7.08927	6.83304	8.10809	7.33924	9.32972	6.90308	6.00147	5.60921	7.99954	4.53148	6.38139	6.08772	0.738	0.00168	258
CRO_011513	5.8751	6.88284	3.82192	8.39535	7.40295	8.72372	7.72524	9.66517	7.76268	5.19135	5.45347	7.30612	4.50638	5.56853	6.2951	0.92	1.18e-06	593
CRO_011516	6.52181	5.99531	5.89463	13.2943	10.6814	7.5663	12.4595	6.06244	8.36828	5.00626	4.40989	5.49287	8.1483	8.70635	8.44657	0.639	0.0104	201
CRO_011604	13.7323	15.529	11.4359	16.8665	14.4934	12.4912	18.6274	14.3229	17.2768	13.0569	12.3193	11.8703	11.7569	12.8841	13.7958	0.665	0.00684	204
CRO_011611	28.284	26.2778	28.0012	62.9163	34.9039	31.5637	41.8735	49.5735	48.7722	24.6651	26.1671	24.0759	29.0609	32.668	37.8201	0.696	0.00395	199
CRO_021091	42.3472	49.7405	33.9426	63.6569	71.2938	57.4888	72.8416	85.3445	66.4361	39.7296	37.0983	45.5651	43.1902	43.6552	40.3186	0.923	9.28e-07	615
CRO_033081	27.8265	38.0072	17.8006	45.9865	38.5862	40.0017	56.1047	47.5421	36.8483	28.6934	28.7089	32.9618	31.7238	36.4616	34.8852	0.885	1.14e-05	524
CRO_021073	6.63232	8.24786	3.78918	8.08952	12.0466	10.688	8.39443	11.8574	8.46816	5.95542	6.47273	8.41564	7.91745	8.51427	6.51323	0.842	8.14e-05	437
CRO_021084	21.5861	25.6111	22.5064	81.1173	53.0911	55.9102	27.7384	37.3951	22.2296	16.3558	22.6544	36.5376	30.2579	32.8869	23.3365	0.643	0.00972	151
CRO_021079	24.5404	22.4824	20.0634	26.1206	28.1619	25.4943	25.1639	26.7686	29.0598	22.5568	25.2482	21.0345	25.7457	22.4636	27.0088	0.606	0.0167	85.9
CRO_021050	16.6295	18.1181	14.3417	19.6598	21.4543	20.9796	18.8937	23.7286	21.7218	18.5667	19.3016	18.1535	16.0116	19.7907	21.2668	0.724	0.00225	192
CRO_021051	13.5852	15.7916	11.1349	16.5602	19.3654	19.3054	19.4774	24.0566	22.1549	14.649	11.9852	17.038	16.3962	15.322	15.6356	0.86	3.92e-05	489
CRO_033042	13.8576	13.4645	10.919	15.3117	18.3119	17.0568	15.1957	15.4766	20.2766	11.7969	12.4338	11.8816	12.0233	12.5389	13.7477	0.778	0.000635	280
CRO_008067	2.56015	4.14632	1.90148	7.35173	5.37498	5.14827	3.27505	3.31134	2.08641	2.20585	2.12681	3.07183	2.90784	3.88025	3.8429	0.628	0.0122	160
CRO_008063	6.71233	10.9341	4.52306	15.259	14.7854	16.0638	11.9577	18.2592	15.1105	7.39063	7.9794	13.7158	6.28975	7.73961	8.00013	0.914	1.89e-06	597
CRO_008098	26.7497	30.9142	24.5978	25.9813	30.1204	29.1567	30.9561	31.9328	32.7778	29.3394	30.2929	31.5167	26.8638	28.898	31.9855	0.427	0.112	32.5
CRO_021028	2.29116	3.19469	2.03793	3.82505	3.09527	3.0277	2.57446	2.25677	2.89398	2.17336	2.21555	2.78552	2.60697	2.5274	2.32593	0.638	0.0106	126
CRO_008082	9.59477	11.3171	8.29494	18.9592	14.8143	17.1196	16.1608	13.7482	14.0301	10.3555	9.27588	13.7458	12.4554	12.864	11.9395	0.884	1.22e-05	473
CRO_021035	13.2946	23.1599	9.68331	22.9913	27.8095	29.3346	29.1204	43.8293	39.8533	13.8911	13.5602	18.207	9.52237	11.5378	11.1527	0.83	0.000129	437
CRO_021037	17.9856	15.4705	24.5482	27.7251	22.5274	24.6988	26.2466	27.7509	25.64	23.7509	25.3977	20.2321	24.9589	15.9022	19.6072	0.339	0.217	14.6
CRO_008034	3.25461	3.49535	2.23014	3.41535	5.22685	4.05778	5.4871	3.70442	5.35561	3.5464	4.92012	4.58716	5.20485	3.84586	4.67095	0.399	0.141	16.2
CRO_008035	13.2566	15.5457	10.8087	17.6047	15.4755	15.7525	23.1728	19.5863	18.0229	12.5292	12.8227	14.4261	11.8856	14.1835	13.3026	0.851	5.73e-05	505
CRO_023672	6.59607	9.41411	5.88033	10.5733	9.83563	13.0206	10.4541	13.4361	8.25714	6.55487	7.17568	9.84019	7.06378	7.39431	5.99279	0.839	9.13e-05	407
CRO_023669	4.3548	4.25646	4.06025	5.17127	5.83447	5.48013	6.02649	6.91298	6.12976	4.37171	3.8585	4.67401	5.19704	4.39801	4.56522	0.835	0.000106	407
CRO_021008	67.4528	90.6808	60.7235	137.512	124.699	99.1901	98.6955	105.565	89.4529	74.8842	69.1823	111.792	74.7389	98.9537	77.8685	0.833	0.000114	339
CRO_011697	12.6665	13.8736	11.9222	19.1804	21.1238	18.4695	16.3236	20.8838	17.2212	15.3107	14.0115	15.6205	12.1259	12.9909	11.5751	0.848	6.59e-05	413
CRO_011699	43.2879	47.1211	34.7571	82.9209	82.6901	76.2282	58.5496	74.2577	80.9323	49.6932	50.9361	58.0171	50.9172	56.3225	61.5046	0.871	2.32e-05	450
CRO_023675	11.6877	12.5781	12.2082	20.6571	16.3952	17.8717	24.9031	20.9715	18.679	12.3446	11.7935	13.9755	14.4028	12.1856	12.7753	0.844	7.62e-05	484
CRO_023677	0.539214	1.03329	0.414483	0.781133	0.894596	1.253	1.62252	1.06224	0.860815	0.734447	0.69957	1.1271	0.482811	0.420574	0.425753	0.687	0.00466	171
CRO_023678	37.6785	47.2952	18.2568	36.5637	56.9018	49.0897	45.5403	61.9999	46.4096	27.2351	28.3312	38.0094	27.9894	27.3631	21.8664	0.825	0.000151	391
CRO_023645	83.2768	95.8402	66.5497	163.623	122.958	110.86	191.639	163.991	145.971	77.4689	66.19	92.0198	77.3631	78.595	76.3947	0.878	1.68e-05	576
CRO_011674	0.945003	4.21413	0.494444	19.0911	8.07894	6.98653	11.7333	10.6314	2.55989	0.851796	0.799589	0.796762	9.7406	5.95084	5.34444	0.686	0.00471	198
CRO_011641	42.0182	47.3042	32.2542	57.9575	79.3636	60.9795	43.8014	47.902	46.3896	56.1387	41.402	60.8851	41.0134	45.7722	43.2067	0.576	0.0246	131
CRO_011644	33.0559	35.1629	25.3051	47.3104	51.7723	46.3602	45.3593	50.2844	48.8685	34.9944	36.8975	42.6042	35.1923	39.976	37.9415	0.943	1.46e-07	643
CRO_023628	214.617	234.938	160.388	308.708	309.097	291.17	368.686	391.819	350.465	210.231	192.196	265.2	216.798	249.425	243.966	0.935	3.19e-07	686
CRO_011651	21.5446	23.3729	18.3239	26.3504	27.2978	28.7052	26.7487	26.8984	26.473	21.2175	18.9743	23.9977	21.9474	23.9945	23.2184	0.958	2.06e-08	659
CRO_023635	14.2961	18.6813	12.2724	30.5588	27.8714	27.1181	28.4871	27.6565	24.2212	14.9307	14.3548	18.1385	18.0837	18.218	16.0144	0.967	4.23e-09	711
CRO_011660	6.1614	7.26913	5.9371	9.82102	6.19467	7.6819	7.88286	8.39532	6.83806	5.92703	5.73463	7.341	6.06218	5.75789	7.24373	0.71	0.00301	190
CRO_008012	17.1833	17.5281	13.1393	15.0392	12.7634	15.2695	18.2071	18.5903	13.6966	14.628	14.139	14.2164	16.5447	18.029	16.2548	0.179	0.522	8.04
CRO_011622	41.8181	44.0279	30.784	54.1294	56.4816	54.1387	49.4277	50.0853	48.1018	40.6851	40.9457	44.4961	39.9432	48.2084	46.8637	0.909	2.78e-06	508
CRO_011626	29.1372	31.7732	25.358	28.3152	34.3292	29.4714	35.2451	34.0185	32.6836	25.3226	25.1688	30.4262	29.3404	29.5357	29.495	0.79	0.000462	263
CRO_023605	22.1365	21.8563	16.2628	25.6957	25.19	25.967	26.5245	23.8181	24.2655	18.729	20.6453	24.636	18.0917	25.4222	25.2622	0.807	0.000272	281
CRO_011638	29.2098	30.5042	24.3906	41.704	47.7689	45.7324	40.0624	40.8572	44.5815	31.311	30.2129	38.7164	34.6884	33.4247	34.5745	0.903	3.95e-06	529
CRO_023709	9.96816	13.7754	5.33626	14.2533	14.4018	16.6348	12.6815	15.171	10.6472	10.4305	9.84	15.7511	8.23789	12.9987	10.7064	0.778	0.000634	299
CRO_023712	25.7252	26.8928	23.4737	38.5761	33.1955	35.7194	42.2816	39.1033	36.1667	25.8393	30.2314	34.0802	32.3321	32.3071	28.0927	0.866	2.98e-05	479
CRO_023717	16.2365	19.4415	11.6556	21.1842	21.8211	22.9933	20.1881	21.5686	20.9116	14.2114	15.4243	19.7935	16.0409	20.3721	18.5609	0.917	1.52e-06	549
CRO_033092	2.68667	3.68348	2.54225	5.1352	6.54382	7.15571	5.17915	6.68622	5.97556	3.43071	3.24059	5.12083	2.67822	2.93431	2.957	0.878	1.72e-05	512
CRO_033193	7.86747	7.04117	5.03964	10.1926	9.49947	9.15563	6.67268	8.72998	5.30035	5.95335	5.48573	8.87512	6.21173	7.79839	6.24245	0.658	0.00766	141
CRO_021192	2.19134	2.2496	0.601586	5.27468	6.42289	3.48859	3.45448	2.4982	8.91396	0.932736	1.54512	0.436236	1.42596	1.38872	0.508894	0.676	0.00565	166
CRO_033185	30.5494	32.5152	30.3385	34.3921	38.5216	34.3809	33.7793	34.0503	39.7894	28.1758	29.9602	28.3491	30.1254	29.7963	31.3368	0.741	0.00156	236
CRO_033186	30.6585	34.7403	24.8953	47.2771	53.9817	47.6281	43.8995	48.3128	38.205	33.7069	29.0202	38.9525	28.3891	29.5103	27.758	0.909	2.7e-06	536
CRO_033176	5.14356	4.71345	4.74823	7.50415	6.35797	5.79682	7.65355	5.7066	6.3511	4.95609	5.40424	7.44328	4.92567	4.86052	5.67054	0.687	0.00468	158
CRO_033158	19.1977	21.6778	14.9569	25.1767	27.2007	27.4393	22.3926	29.1579	22.5534	16.3727	13.7241	19.6457	19.4006	19.2124	19.5131	0.91	2.58e-06	529
CRO_033159	11.7028	13.3004	8.06925	15.9491	14.5135	13.6041	16.1421	16.946	11.9601	10.3928	9.73753	12.6083	11.1482	12.6911	12.0673	0.916	1.66e-06	556
CRO_021172	10.7054	9.60866	7.14659	9.82742	14.8388	11.495	12.1066	11.0752	10.1574	7.08438	7.65662	9.55396	8.7822	10.2444	8.35893	0.787	0.000502	244
CRO_021175	4.89786	5.38771	3.45351	4.61102	4.34807	4.37745	5.76053	6.25376	4.89351	3.79157	4.48348	4.58007	4.42847	4.5742	4.69937	0.606	0.0167	117
CRO_008198	9.71057	12.5755	6.70741	17.5472	16.2412	14.3637	15.1886	11.9995	13.7153	7.84096	8.11379	7.32832	11.3137	11.9769	13.3458	0.815	0.000212	350
CRO_033165	24.0521	26.8067	21.7881	32.881	31.2188	27.3272	30.1093	24.3234	30.9484	23.0462	23.6646	23.7452	21.388	24.4853	25.4475	0.794	0.000414	323
CRO_008189	93.6888	115.571	86.0467	132.786	147.166	130.384	151.818	174.094	164.59	99.1725	82.3345	113.842	95.5329	93.5941	100.334	0.9	4.95e-06	578
CRO_033152	5.8888	7.90974	5.1792	5.94857	8.6854	8.50123	6.75064	8.97997	9.10579	6.13989	5.27978	6.92087	7.44179	7.08721	7.33962	0.666	0.00669	183
CRO_033134	40.5002	40.7001	27.2322	43.4273	44.5164	49.7469	48.9045	51.9127	40.8256	38.9223	38.0505	47.2697	32.7731	41.3589	37.5218	0.829	0.000135	391
CRO_021144	127.259	127.565	105.002	169.059	136.445	133.895	197.687	150.852	138.256	114.456	111.025	121.093	110.785	117.487	115.339	0.792	0.000434	416
CRO_021143	23.3098	26.4571	20.8881	45.2905	30.9958	24.9238	45.2038	31.0557	30.9212	24.286	20.5324	25.4786	19.3157	25.3382	21.4509	0.762	0.000965	354
CRO_033141	15.2882	21.0421	10.0148	21.716	21.6217	26.0034	22.3716	22.8917	18.0167	16.8778	14.7996	20.9577	17.1743	18.75	17.0816	0.867	2.83e-05	432
CRO_033130	25.062	26.4559	24.8144	38.0535	35.037	36.0846	37.6125	31.4622	30.5927	30.9437	29.9372	30.0863	30.1323	27.0848	27.8757	0.771	0.000766	247
CRO_021126	44.0625	52.1711	22.4907	37.5823	52.253	63.9247	48.7892	78.8487	46.2415	30.2552	45.7995	61.7396	44.9631	54.1075	37.5925	0.62	0.0137	178
CRO_021129	0.182777	0.103922	0	0.0581225	0.181944	0.183776	0	0.210039	0.0336681	0.0311194	0	0	0	0	0	0.464	0.0817	48.9
CRO_033101	62.1427	60.6279	53.7247	73.7759	76.0848	75.7659	72.774	73.9025	82.2466	64.0311	62.9527	68.1315	57.897	62.8277	61.1868	0.88	1.52e-05	478
CRO_021141	3.59619	4.58919	3.52253	6.14989	6.66639	5.94605	5.93567	6.17917	7.58111	3.86418	4.42222	5.14018	5.37668	6.39526	4.79371	0.814	0.000225	319
CRO_011789	4.02684	4.74182	3.27743	4.42533	4.86324	3.66182	5.33586	3.93722	3.92694	3.47843	2.73077	2.59941	1.80343	1.97457	2.19692	0.575	0.025	87.8
CRO_008170	14.125	14.0863	12.4973	19.3036	17.4754	17.1103	24.8453	21.4215	21.0627	15.0593	14.3987	18.9804	16.3871	18.1783	17.5025	0.788	0.000478	356
CRO_008173	5.10526	6.17567	5.24285	7.41438	6.79966	6.58134	8.10721	7.56165	6.43572	5.85141	5.82794	7.93323	6.42746	7.05745	5.73754	0.746	0.0014	234
CRO_023764	128.067	135.677	95.0437	95.9771	178.67	147.681	114.864	177.503	168.74	113.09	87.1071	94.4414	129.766	141.328	155.27	0.504	0.0555	68.1
CRO_011792	9.87881	10.6113	7.01735	12.2489	12.4319	14.4759	12.5741	12.2092	7.90951	9.07872	8.80987	12.646	9.38837	11.8698	9.53181	0.726	0.00219	209
CRO_008167	57.7783	56.5041	57.7116	62.5682	67.3646	61.2907	64.6645	65.8794	66.2419	51.8927	56.9302	58.182	64.8412	62.1424	57.8714	0.72	0.00249	172
CRO_021114	58.1834	57.3153	48.5132	65.1231	64.4751	62.023	60.636	57.0696	59.269	49.3086	55.467	57.8824	48.8381	56.4213	58.5091	0.81	0.000249	281
CRO_021118	28.854	35.2758	22.2637	38.1295	36.5791	36.6581	30.3506	31.8934	34.3443	27.5554	23.9273	35.4661	24.0732	27.8981	29.4521	0.803	0.000309	287
CRO_011761	2.35884	2.92136	1.73113	2.72934	3.37103	3.80417	2.18578	2.28125	2.43065	2.08759	2.41085	2.82446	2.18845	2.21327	2.19659	0.559	0.0304	110
CRO_008101	9.18888	12.7769	6.20639	12.9674	13.6631	13.1506	13.7807	15.1796	13.9598	9.76821	10.627	12.3164	8.85917	10.1699	10.3506	0.923	9.23e-07	596
CRO_008106	16.6026	21.4937	12.016	29.2814	29.7995	19.2102	26.3466	23.7753	35.3346	15.1339	12.5782	17.4358	18.0945	19.0061	21.6212	0.815	0.000214	338
CRO_008107	24.278	26.5138	17.2285	42.2403	39.4602	26.1715	35.0297	30.5779	46.5169	21.6841	17.0736	25.2786	24.2413	24.2019	27.3677	0.81	0.000251	336
CRO_023752	4.9341	6.08716	4.50836	6.69796	7.08941	5.99072	8.06403	7.29768	7.45963	6.61755	6.02597	5.58767	6.01923	5.51404	7.05342	0.704	0.0034	159
CRO_023750	18.497	24.4996	16.0787	21.2554	21.9279	21.6415	22.853	20.8418	19.6689	17.7505	18.1762	23.5372	19.8536	18.5546	20.4283	0.661	0.00729	116
CRO_008137	19.2901	24.8935	12.6502	30.3023	28.2265	28.7437	37.822	37.2695	28.9861	19.2059	18.4573	23.8559	18.7514	19.7288	19.9434	0.935	3.09e-07	684
CRO_011745	36.155	53.7709	22.7505	58.7254	57.8791	66.2744	57.9955	73.9751	55.0606	34.3783	33.8341	63.4987	39.7481	55.5188	45.5718	0.893	7.57e-06	544
CRO_008132	28.4091	29.5362	21.9481	34.9745	40.3349	36.0401	33.9099	35.8178	33.4018	31.122	26.8122	35.0478	30.5452	31.9936	30.9439	0.872	2.3e-05	442
CRO_023727	24.4992	29.6048	20.9593	37.4183	32.5168	31.1892	32.9643	28.7093	27.0536	23.9008	22.6308	24.8676	23.461	30.7463	26.7933	0.834	0.00011	380
CRO_008124	35.7434	38.6118	30.0497	39.8566	38.3042	33.0529	38.5119	32.3995	40.7024	32.8829	33.2279	34.0504	31.0299	37.8838	34.9843	0.573	0.0256	83.1
CRO_008127	0.991577	1.2967	0.783983	1.05632	1.36214	1.81453	1.10572	1.2697	1.84478	1.21554	1.14103	1.49231	0.891985	0.991894	0.828985	0.543	0.0364	87.7
CRO_011754	26.5841	27.063	20.3179	33.251	30.9491	31.1588	32.9213	35.6199	30.0341	24.0965	24.8499	31.9798	24.2462	30.6137	28.2575	0.912	2.24e-06	560
CRO_008121	13.0577	14.6178	10.4833	14.4729	17.1891	15.9732	13.2463	13.9443	15.0556	12.9639	12.0225	15.2185	11.2494	13.6801	12.9411	0.756	0.00112	278
CRO_023730	17.6715	18.7756	13.8083	21.6342	23.4304	20.7294	20.3814	18.541	20.1765	15.7688	17.2795	18.1419	17.4257	17.3004	18.3655	0.878	1.69e-05	441
CRO_011847	18.8989	21.828	16.5337	31.0461	35.2297	27.2336	24.4192	25.8498	27.9903	19.133	19.1172	19.8758	21.5368	24.4808	23.6823	0.843	7.97e-05	410
CRO_023825	46.4596	46.4205	43.419	65.3043	61.2922	53.1849	72.2216	45.8052	61.6272	42.0265	43.4252	35.5124	47.5777	40.1187	41.4273	0.688	0.00456	222
CRO_023829	15.4446	19.2338	12.3398	20.1346	21.7949	23.6803	21.1511	30.1632	21.0918	13.5509	15.3211	18.9247	17.6883	17.0831	16.8204	0.868	2.74e-05	503
CRO_011857	9.43254	8.91885	5.98993	11.7744	19.2115	16.5348	9.16484	12.2079	7.14432	10.4952	8.01609	10.2289	7.86954	8.83948	7.2849	0.617	0.0144	168
CRO_023830	24.2743	28.9664	21.226	35.6573	31.8205	33.547	31.5614	31.0489	28.9812	27.3542	24.1453	28.6957	21.9348	24.8354	27.6292	0.886	1.08e-05	445
CRO_023831	3.05417	4.11175	1.87352	5.20773	5.72407	5.9723	5.09604	5.65357	5.31548	3.03034	2.69114	4.83047	2.90137	3.03112	3.34579	0.955	3.31e-08	689
CRO_023838	7.28859	9.91254	5.20241	9.52315	14.8131	13.2319	9.67572	13.3225	9.44778	5.48658	6.68096	9.34055	6.60839	6.98772	6.02998	0.852	5.63e-05	448
CRO_011825	5.70879	7.28442	4.07789	18.4234	17.5547	11.6505	10.186	8.21193	6.19492	4.57115	8.99112	5.4179	6.77942	12.1513	9.8053	0.631	0.0116	156
CRO_023803	28.8601	35.0415	19.5716	22.9808	49.3291	35.7179	26.8186	40.7143	33.0636	28.4034	24.2603	35.3543	20.2274	25.8181	22.2643	0.606	0.0166	169
CRO_008204	56.0437	56.7567	46.3683	73.7659	60.0944	56.8758	82.4446	63.638	63.4378	46.5361	45.6502	52.1217	56.3906	56.3928	60.5546	0.775	0.000691	382
CRO_008205	19.8489	20.3089	20.2033	26.4218	24.5504	24.5986	29.348	24.2492	26.1159	17.0656	20.3097	20.026	20.3294	25.1706	25.2221	0.757	0.00108	260
CRO_008206	46.1686	50.685	38.1834	60.0605	48.8508	45.8799	66.3256	49.7333	52.6321	40.1276	39.6107	45.3118	47.4975	51.3715	47.1231	0.734	0.00184	308
CRO_011800	5.88889	7.15681	6.21459	12.0876	11.6248	8.9987	9.50699	9.09397	8.64123	7.0241	6.19322	8.49433	6.95224	6.51027	7.19715	0.859	4.07e-05	410
CRO_033276	27.2924	34.8726	21.227	31.3767	31.662	36.1073	27.9225	29.8135	31.7516	20.1476	22.7455	32.2927	27.3048	18.0063	27.2348	0.659	0.00753	103
CRO_021296	4.04724	6.82859	2.99179	7.89992	9.3514	10.7027	9.20578	16.1647	12.1373	4.62185	3.80031	6.98596	3.25286	3.3348	3.40423	0.837	9.98e-05	465
CRO_021298	15.8094	18.3045	14.545	24.7711	21.0595	18.7282	23.8683	25.3872	23.0854	16.248	15.8089	18.231	12.8748	16.8486	14.5989	0.883	1.31e-05	517
CRO_033272	19.7141	18.2412	16.614	26.9826	22.7167	21.5442	23.1547	19.2322	21.5797	19.5754	19.4811	20.3393	21.7105	21.5786	22.3616	0.622	0.0132	154
CRO_033258	43.3177	54.0657	30.6863	60.571	56.4171	64.3434	73.7597	72.1426	60.924	45.102	42.2431	57.4757	38.2603	46.9671	42.6696	0.922	1.05e-06	644
CRO_021270	307.271	318.461	216.188	222.374	417.316	303.423	216.524	362.048	295.226	324.611	271.22	327.479	218.01	266.593	248.599	0.325	0.237	44.8
CRO_021268	21.6517	27.4709	15.8771	39.0771	50.2028	26.5069	26.3585	25.5746	20.7991	13.5578	17.5792	16.0224	23.0493	32.1931	21.3342	0.641	0.00997	150
CRO_033245	28.3708	28.376	25.2478	32.4264	34.2933	31.7339	34.3858	32.2767	32.98	25.8586	26.34	25.7436	26.3624	28.886	30.4594	0.892	7.8e-06	474
CRO_021242	41.4651	44.387	29.8074	43.5991	48.9555	46.0033	49.8842	43.2138	40.4197	43.0539	42.3063	42.439	40.4119	42.9917	42.4533	0.699	0.00371	130
CRO_033225	39.5871	43.6757	29.5404	63.1016	64.5329	61.3111	65.6244	66.6268	60.7321	38.9689	36.6569	48.9535	46.6893	43.1205	47.778	0.978	3.32e-10	755
CRO_033226	6.51817	5.12538	3.97481	5.73316	6.07432	6.62352	3.24487	5.57793	5.93946	5.07663	4.86978	4.47254	3.96358	3.8333	3.40585	0.352	0.199	20.8
CRO_008260	38.4995	42.7049	31.9398	43.6948	46.4225	43.8948	48.6319	49.7154	41.329	34.7102	35.3125	43.2115	40.6077	42.3824	41.07	0.903	3.95e-06	520
CRO_033211	38.5486	37.5577	32.2758	48.5157	49.7923	48.3192	45.4803	51.3221	55.8257	37.1711	36.0709	39.81	42.4164	40.2187	41.7966	0.876	1.9e-05	470
CRO_008292	1.79411	2.81401	1.6916	2.26241	2.0528	2.92359	2.73076	5.01039	2.58306	1.59754	1.98915	3.28832	2.89855	3.14857	1.8318	0.52	0.0469	93.2
CRO_008295	0.0711767	0.337242	0	0.282924	0.28341	0.429394	0.425197	0.116847	0.262219	0.121184	0	0.191286	0.200087	0.0624557	0.520674	0.546	0.0353	44
CRO_021228	70.6994	70.4946	57.3742	85.3033	87.2957	84.3557	95.784	108.557	86.6508	62.4618	62.4235	73.1995	64.8566	68.7022	63.6389	0.917	1.52e-06	620
CRO_008289	32.0518	35.1764	27.0525	36.2994	42.6575	43.0869	52.7595	50.0252	48.2665	31.8662	30.6829	35.9086	35.6607	37.2258	42.1339	0.826	0.000146	375
CRO_033208	12.5022	17.973	7.3426	12.9548	21.1815	22.9294	17.1407	30.8415	16.7036	8.40742	13.4272	15.161	11.7782	15.973	9.87514	0.754	0.00116	302
CRO_023897	6.91838	10.8052	8.48351	10.8982	14.0288	12.8818	10.3323	11.4627	9.43988	6.87116	6.39581	9.2965	8.76381	8.65636	9.37214	0.794	0.000408	280
CRO_023898	27.7562	32.9182	23.9535	40.0256	42.2074	37.7813	38.9943	37.4591	43.2338	26.4796	28.9122	34.0174	32.2849	30.0333	28.5316	0.93	5.32e-07	580
CRO_011883	4.10304	4.75382	2.91456	5.93764	5.50429	6.07538	5.25003	5.38069	4.87131	4.46161	4.55657	5.28369	4.17513	4.96448	4.58929	0.869	2.56e-05	422
CRO_008236	26.3485	27.9236	21.6419	32.747	30.8432	28.6027	28.2308	28.2693	32.6825	23.973	24.4265	26.6995	24.3422	28.534	29.0237	0.826	0.00015	329
CRO_023860	9.16739	12.1163	7.62961	13.2335	16.1242	14.45	15.7842	17.3127	13.0141	8.47893	9.36057	11.9481	10.5279	12.3686	10.5887	0.946	9.89e-08	643
CRO_023861	2.33955	2.217	1.92682	2.63489	3.59037	4.80268	4.56162	5.04093	3.4117	2.57253	2.06203	4.62829	4.01914	2.90826	2.24116	0.659	0.00753	157
CRO_023865	36.5313	47.8333	27.2	54.0614	40.0505	48.5196	49.1512	61.187	43.7623	39.3988	37.4888	48.5358	34.3471	37.9031	31.8567	0.795	0.000393	334
CRO_011895	5.53922	6.12392	5.01823	6.55303	8.33662	7.29339	4.46457	7.30723	7.53108	5.95051	5.35641	5.73014	5.1287	6.07565	6.68454	0.579	0.0236	134
CRO_008224	20.3813	20.0082	19.4494	28.0298	22.353	25.5728	27.9777	27.315	20.8109	18.6381	19.752	26.9053	23.6864	24.8078	22.4562	0.706	0.00325	207
CRO_011899	17.6827	19.5759	14.4657	22.0505	19.062	20.5299	25.5379	24.723	20.1822	15.7854	18.2428	21.8788	18.274	20.3293	19.2011	0.822	0.000172	420
CRO_008251	11.8189	12.1786	7.28854	15.5835	13.6302	15.9896	17.2922	16.7997	12.943	8.97749	12.0531	12.589	11.2324	11.8252	11.4725	0.906	3.3e-06	537
CRO_023844	23.4731	30.1133	16.4832	37.922	32.5896	37.4723	42.9145	43.9428	32.7446	22.3196	22.126	25.1473	24.3106	28.6069	27.4709	0.936	2.87e-07	647
CRO_008248	75.1413	77.4577	72.8695	96.8111	123.39	110.075	100.198	105.004	128.028	90.2521	105.639	109.148	87.278	92.3532	87.6295	0.664	0.00698	158
CRO_008313	8.88646	12.1528	6.71803	11.4341	11.8969	13.3767	11.8822	13.8014	12.1428	9.13919	9.46036	11.0591	9.4501	10.0363	10.8076	0.891	8.2e-06	515
CRO_023942	8.78429	10.6113	6.43488	16.198	10.2249	12.6135	17.9111	12.0249	8.58156	7.35854	7.10013	9.47824	6.60079	8.89003	9.47316	0.784	0.000536	362
CRO_011975	21.3338	20.1231	18.7523	28.1562	22.6067	22.2412	31.6653	25.0362	25.9644	16.069	21.3784	21.0269	23.3532	22.6018	23.6815	0.712	0.00289	269
CRO_011973	21.3964	25.9485	19.8413	27.6864	31.3592	29.7753	29.2803	26.2132	26.6874	21.6443	22.4373	24.5099	21.0731	21.7707	23.9299	0.905	3.5e-06	488
CRO_023956	22.0725	26.6634	18.9622	24.6811	26.4381	28.4271	25.5004	32.756	24.3159	21.1893	21.8809	27.4884	23.7673	26.2922	24.5272	0.754	0.00118	306
CRO_011945	6.72051	7.7424	6.9622	10.7669	9.37265	9.34695	10.5972	11.3127	10.9498	7.40552	7.99557	8.14437	6.58511	7.93261	8.1105	0.886	1.13e-05	521
CRO_023926	7.05867	7.60987	8.49266	9.63729	10.1834	11.4173	8.65753	8.81683	9.18639	8.92641	7.96334	7.88128	8.24389	8.79699	8.33871	0.57	0.0264	76.7
CRO_023936	15.8357	18.8958	12.3921	23.4627	25.1083	22.7917	20.2356	19.3236	17.9019	14.6531	14.5641	20.0099	17.1588	19.9369	17.5728	0.861	3.79e-05	428
CRO_023938	5.09269	5.61508	3.76693	3.09378	5.94629	4.39592	5.22992	6.5332	5.47218	3.77641	4.36325	4.53348	3.73663	4.74975	3.31372	0.479	0.0712	56.6
CRO_011921	29.3856	30.3069	22.9697	40.1227	41.4475	34.6575	37.1407	33.0511	33.9191	27.6777	28.5926	31.6483	31.2881	31.2245	31.9701	0.89	8.87e-06	481
CRO_011925	13.1539	12.5234	11.3827	14.6303	17.305	15.7406	14.234	17.4121	16.3808	10.6721	10.137	10.3729	11.2263	11.5693	11.0357	0.829	0.000134	362
CRO_023904	9.88395	11.8829	7.08949	11.928	10.057	13.4617	13.9298	11.9784	11.045	9.22991	9.17386	11.9693	8.79989	10.2345	9.81404	0.809	0.000257	345
CRO_011931	27.9908	28.2177	22.0892	34.6737	28.6654	33.5682	40.0067	37.5832	29.684	25.1406	29.2266	36.6866	30.9557	33.3221	28.3727	0.72	0.00245	248
CRO_023915	23.7071	28.5257	17.6541	31.0317	32.1606	37.1408	29.4222	34.3932	30.4668	27.5034	29.6688	36.3506	32.5469	26.4141	29.4992	0.655	0.00804	145
CRO_023913	54.1082	60.2723	52.4129	81.58	71.2508	75.4809	66.4482	63.0536	59.529	52.0484	54.4232	60.75	62.4118	66.1083	63.8002	0.764	0.000912	281
CRO_011900	22.117	26.7813	19.221	40.7029	33.8122	32.444	45.3984	47.1487	40.9722	22.3648	17.7241	25.7459	20.6156	23.1207	21.7153	0.907	3.19e-06	621
CRO_011915	2.45706	2.91044	2.85328	5.17635	3.24077	4.32335	4.03646	3.07563	2.99846	3.03293	1.66318	2.8064	3.22332	2.96451	2.6319	0.641	0.0101	136
CRO_011919	13.4086	14.2011	12.4462	18.1424	15.258	15.7024	20.7581	14.9121	17.7736	13.138	12.947	13.6369	12.7615	14.6956	12.7211	0.781	0.000586	365
CRO_011169	68.2773	82.6198	53.9328	85.1528	96.7697	77.1998	90.8497	113.858	100.872	60.6088	61.3145	62.9836	72.1842	71.7156	72.2804	0.855	4.83e-05	421
CRO_023163	45.4799	62.831	47.5411	66.9816	67.992	61.8926	67.7564	82.7982	76.9475	50.3105	49.1944	48.8757	47.612	48.459	49.7478	0.842	8.1e-05	419
CRO_025791	35.166	39.2659	30.8379	44.8342	42.0255	40.5029	40.4775	38.9602	37.2381	30.9978	32.4626	35.9864	33.0741	37.3716	36.4969	0.895	6.51e-06	488
CRO_025792	2.29812	2.17774	2.16045	2.45083	5.24485	4.39592	2.56713	3.35862	2.47797	1.67007	2.75074	2.91233	2.73119	3.19695	1.4644	0.548	0.0345	97.1
CRO_025788	35.9601	38.0149	28.5744	46.8325	43.3512	49.7835	47.5576	50.3813	46.1568	34.2532	37.7147	45.4341	39.9048	41.9663	38.9643	0.915	1.77e-06	589
CRO_025785	27.4961	28.5774	25.8596	32.7447	28.8608	31.994	38.8013	41.1801	34.3614	28.4568	28.3778	31.4849	30.8038	33.2234	32.6737	0.707	0.00319	244
CRO_011158	21.2914	23.6911	15.9589	22.1361	29.17	28.4691	24.6208	39.3981	32.3639	21.0724	23.79	32.0548	24.7707	26.2772	23.103	0.665	0.00681	232
CRO_023141	69.4765	74.4193	54.0949	91.5474	87.9799	79.8262	85.4959	76.7788	74.887	67.0796	60.9111	81.2778	64.3592	76.3353	70.9473	0.891	8.38e-06	466
CRO_025796	17.7919	19.6151	16.2114	26.0119	20.9506	19.9398	23.8062	19.5551	16.2667	16.5868	14.6869	16.8714	17.0377	17.7062	16.9152	0.732	0.00193	272
CRO_023138	83.7747	96.7258	64.9	117.589	136.259	111.797	93.5655	96.3431	136.112	74.7903	61.2275	70.8783	95.2282	82.6289	87.0809	0.762	0.00095	261
CRO_013785	1.94025	2.37794	0.741455	3.57856	2.67822	2.70518	1.803	1.29532	1.04837	1.38745	1.33524	1.2051	1.35751	1.67982	1.91949	0.535	0.0398	97.3
CRO_025766	0.0216974	0	0	0.0172493	0.0647957	0.065448	0.0216027	0.0356195	0	0.0184709	0.0183587	0.0388743	0	0	0.0226745	0.51	0.0519	75
CRO_023104	0.549078	0.520316	0.162797	0.785721	1.09315	0.441663	0.765355	0.495765	0.60685	0.280455	0.418128	0.639442	0.411608	0.626341	0.516424	0.726	0.00218	177
CRO_023101	38.8589	53.6779	34.8697	41.19	45.9468	46.3607	31.9524	54.906	46.0279	46.5757	42.4897	46.1114	37.0012	42.1556	38.1844	0.322	0.242	28.1
CRO_025763	2.16664	1.86152	0.542461	0.64305	2.84693	1.85897	0.632773	1.68357	2.58085	1.74607	2.27322	1.78566	1.38056	1.39419	1.66042	0.105	0.709	10.6
CRO_001797	27.7994	28.4411	24.7249	37.7995	30.559	32.0683	38.2696	34.6859	34.1563	26.2005	27.5332	30.2914	27.4995	26.2498	28.2734	0.878	1.71e-05	553
CRO_013792	20.5237	31.2661	17.7368	34.1323	31.0118	29.3807	34.1791	33.9949	26.9553	21.0366	20.0522	26.2594	22.3363	23.8236	20.5824	0.922	1.02e-06	561
CRO_013793	0.265945	0.315018	0.251883	0.290708	0.419162	0.423381	0.540603	0.372919	0.551113	0.29243	0.281278	0.387142	0.186902	0.2917	0.231601	0.703	0.00347	179
CRO_013794	161.056	187.411	131.519	290.398	242.235	225.529	295.238	314.103	263.732	155.041	125.276	197.303	155.571	173.866	160.739	0.94	2e-07	694
CRO_013799	11.6691	12.1352	11.0039	14.3007	14.312	15.2629	19.4081	15.479	13.7346	11.3001	11.769	16.6538	14.9762	14.7576	14.5008	0.671	0.00622	162
CRO_023121	25.1501	24.4296	24.767	30.2237	24.3638	27.1876	32.9243	30.024	27.3488	21.3718	21.1659	25.0693	24.2835	26.8455	24.7312	0.737	0.00173	293
CRO_023122	97.5299	101.113	80.148	115.209	123.944	113.126	126.936	137.586	126.714	88.1668	92.4172	106.953	96.2601	101.542	98.8867	0.946	9.41e-08	695
CRO_023116	1.11389	0.324783	0.423409	0.544945	1.3647	0.861524	0.682482	0.703314	1.10483	0.291769	0.797491	0.844339	0	1.0526	0.537256	0.403	0.136	16.1
CRO_001785	5.10349	7.11338	3.40334	5.14047	6.5106	6.32704	6.85718	8.11376	8.28272	5.39907	4.63261	6.14757	2.5536	5.08686	4.50484	0.718	0.00256	229
CRO_013766	13.7196	15.9706	8.12109	11.1387	19.4428	17.4219	14.8208	20.9973	15.5558	12.2068	13.0576	17.6766	11.6096	13.2057	10.8911	0.69	0.00445	250
CRO_011109	18.1378	20.2871	18.2996	21.801	23.356	21.974	23.5623	19.1368	22.8295	19.433	18.5945	19.4568	18.009	20.4101	19.1947	0.787	0.000493	265
CRO_013773	23.582	25.4649	21.2019	28.9035	40.3018	34.7717	33.5646	46.6307	38.0906	25.705	24.6209	28.986	22.7926	24.2027	22.5538	0.831	0.000124	443
CRO_025761	42.5479	41.8762	37.3141	63.7182	47.1245	46.6008	69.7631	57.9075	55.0134	38.8287	41.8802	45.7663	42.9485	44.303	46.6818	0.804	0.000306	445
CRO_025760	32.9016	34.1243	32.3211	40.1518	39.0399	37.2427	37.4209	34.2802	37.6437	32.2907	33.6529	35.0621	30.923	36.2812	33.6176	0.814	0.000219	319
CRO_025758	18.8589	21.8648	17.5865	24.1642	22.9259	25.5965	26.7026	25.788	25.2894	19.8959	20.1713	24.3309	19.1875	22.8611	20.242	0.905	3.53e-06	572
CRO_011120	39.5551	38.569	32.5468	44.3268	42.2493	44.4719	50.2207	46.1433	39.5124	35.1752	36.7843	43.667	42.9274	43.6773	40.7137	0.785	0.00052	309
CRO_013746	17.7275	20.364	11.4923	21.2078	19.9164	21.0913	19.523	19.2768	15.7498	13.8297	13.5045	18.485	12.926	18.9066	15.6666	0.801	0.000332	284
CRO_013741	22.3839	23.0474	17.4673	32.3216	26.6881	26.5133	28.889	22.5883	23.474	18.6396	19.2727	23.975	21.2699	25.4466	24.3796	0.801	0.000335	356
CRO_013743	68.7783	73.6495	68.166	95.2309	87.6615	86.3548	98.4786	85.6236	92.9955	70.4658	75.1369	84.5661	75.9244	79.2173	71.7537	0.89	8.75e-06	517
CRO_025722	13.9929	15.764	13.8886	27.1183	21.4617	22.3419	20.2699	22.3305	19.3038	16.3599	16.6162	18.2917	18.4018	17.39	16.0665	0.844	7.48e-05	373
CRO_025723	18.016	22.6232	11.4775	31.5421	37.529	37.222	30.0426	37.0956	35.8208	19.8597	21.1222	33.1937	24.6685	27.284	25.1624	0.907	3.15e-06	576
CRO_025727	14.5254	15.5534	12.215	21.626	18.2966	17.1621	22.9691	17.3215	18.9416	12.3485	12.9292	14.9703	10.5387	11.961	13.7883	0.853	5.22e-05	465
CRO_025732	21.9628	29.2343	15.4111	23.9476	29.4899	35.5817	29.1202	41.0954	33.4737	23.6031	23.2319	34.0058	15.4824	21.824	18.4065	0.739	0.00166	316
CRO_013760	15.5054	16.9584	14.2386	19.4659	19.465	20.6137	20.841	22.3964	23.4045	14.868	13.1924	15.858	16.3252	18.6699	20.7272	0.818	0.000196	327
CRO_013720	25.4071	26.9775	21.2983	26.5204	28.6161	29.184	27.3548	32.1144	30.6511	22.3736	23.5497	31.8076	26.7509	28.7834	26.9253	0.734	0.00183	264
CRO_001778	53.9275	62.7055	37.0893	55.874	72.2504	80.6666	56.1127	87.6953	62.4106	45.3812	53.5957	70.445	57.3667	64.774	58.0652	0.717	0.00262	283
CRO_025703	15.6672	15.7051	14.4766	17.2573	13.0028	18.0303	18.3803	18.9646	16.8984	13.2088	15.2049	19.7168	17.2279	16.2652	15.7021	0.469	0.0779	55.7
CRO_013708	34.1979	37.8427	30.635	37.5722	35.2844	35.2956	36.5538	34.7618	36.8358	30.8602	29.8213	32.7992	30.1777	34.5469	36.0325	0.728	0.00211	181
CRO_013712	20.469	21.887	16.5391	26.3002	24.2307	22.9171	22.941	22.8863	22.903	20.2037	19.847	22.0041	20.1135	23.3251	21.6799	0.873	2.14e-05	419
CRO_001735	5.97445	7.16123	6.96035	7.45472	8.90115	6.96187	6.10595	6.94999	7.68899	6.2312	5.42337	6.27362	5.15342	5.65903	5.83002	0.566	0.028	89.8
CRO_001734	24.8	25.6111	17.4253	32.6899	30.3046	33.3701	33.0439	38.4343	33.152	22.5922	24.0037	29.868	25.6969	28.1586	27.6701	0.932	4.13e-07	655
CRO_001726	16.8781	15.1295	13.2597	18.5163	16.267	15.9721	16.4839	15.9684	20.3889	18.4114	13.0095	17.74	14.0303	17.9652	13.9928	0.464	0.0815	20.5
CRO_001815	30.3925	28.9354	19.3447	49.7381	51.0846	49.9529	34.0158	35.5215	40.2506	25.3275	28.2452	32.1998	30.4132	28.6047	36.0009	0.817	0.0002	348
CRO_023194	24.0391	25.582	15.6943	28.4486	24.6109	27.1711	29.2499	31.6878	28.3437	21.956	21.313	29.0892	22.2948	24.313	21.1159	0.858	4.25e-05	462
CRO_023198	19.0275	20.3787	13.0546	24.4784	26.1232	24.4596	21.0619	22.1743	16.917	17.8889	14.6328	24.0245	17.3298	18.2605	17.9847	0.793	0.000416	296
CRO_011194	0.960886	2.3902	1.18706	1.4323	2.03258	1.44921	2.87008	1.97179	2.54434	1.53374	1.11791	3.33555	2.13843	2.84564	1.50624	0.378	0.164	16.3
CRO_023185	35.4228	55.0661	20.8689	51.3689	49.3386	54.5472	51.928	67.6777	43.1106	36.6086	33.9605	51.1181	32.3403	37.7829	35.1743	0.85	6.05e-05	438
CRO_011287	122.194	140.596	93.4351	168.774	192.893	191.244	176.599	204.892	153.26	120.224	96.2897	138.076	126.31	112.93	102.557	0.922	9.99e-07	580
CRO_023271	3.74624	3.87273	3.19754	5.51649	4.23769	3.93793	3.94182	3.38949	4.35213	2.4281	2.88161	3.96616	3.55028	4.40787	3.11416	0.636	0.0107	120
CRO_023276	39.3701	41.6993	32.286	46.3825	43.1832	45.1537	43.5951	46.9599	44.5575	35.1873	32.7229	42.4082	35.6744	40.0349	37.5597	0.939	2.1e-07	612
CRO_023287	39.73	43.718	34.8667	53.1499	66.2632	59.1931	60.4038	70.8657	69.1069	46.5846	41.3521	50.9665	37.5565	37.6878	36.2127	0.859	4.02e-05	488
CRO_011267	0.62088	1.33361	0.777249	0.691032	0.947679	1.95606	1.35998	3.39755	1.25805	0.387604	1.43593	2.55852	0.193931	1.30753	1.12466	0.457	0.0865	68.5
CRO_023252	11.3568	12.1712	7.38243	10.8289	16.4865	13.6958	8.95157	19.2819	13.4794	10.3298	7.9791	10.6885	13.9991	11.9228	14.0935	0.555	0.0319	95.3
CRO_023263	15.1188	15.9315	12.9497	24.1348	24.9227	22.2955	23.2818	25.5147	24.1732	13.2824	13.3723	22.862	15.0737	17.0517	16.7266	0.948	8.16e-08	652
CRO_023258	119.08	114.352	96.8189	179.96	132.457	140.24	204.436	167.789	139.322	99.8454	95.6996	130.515	121.625	128.4	119.321	0.838	9.61e-05	492
CRO_011281	11.8609	13.0934	10.8704	12.0939	12.515	12.0633	11.85	12.7339	10.9115	9.60797	9.80428	12.292	10.7168	12.1242	12.0519	0.59	0.0207	70.4
CRO_011285	11.408	11.9147	14.4265	17.0658	16.1182	14.8004	19.1135	17.4692	18.3588	13.6797	15.8281	16.0986	15.9197	17.5447	15.511	0.559	0.0304	76.8
CRO_025893	0.929889	0.176236	0.183803	1.47851	0.555392	0.623314	0.678944	1.17035	0.513865	0.263869	0.262267	0.222139	0.871347	0.543969	0.647843	0.522	0.0458	52.8
CRO_023223	17.1986	17.2982	9.02044	10.9382	57.1241	46.7072	11.2575	23.0904	19.3846	37.6319	23.7733	43.0786	9.76526	8.63643	7.65193	0.296	0.284	40.6
CRO_023228	9.60598	10.3623	10.5087	13.7844	12.4489	11.5416	13.1731	10.5131	10.6278	9.56613	11.655	12.1232	10.643	11.8748	11.9958	0.547	0.0347	81.4
CRO_011259	5.6927	9.72939	2.21026	5.65706	11.9407	18.0913	13.5624	37.3816	23.3129	4.93269	7.05306	13.2045	17.7175	20.1592	12.6418	0.547	0.0347	111
CRO_023236	117.609	115.108	101.007	132.429	121.448	128.92	139.374	152.365	120.505	109.53	105.146	119.516	133.751	120.768	133.159	0.708	0.00313	191
CRO_025899	4.74142	8.77713	3.92313	3.85705	9.11035	11.3086	5.70879	8.68881	9.85094	5.16275	6.99736	8.09987	5.6828	8.22418	4.60925	0.495	0.0608	81.4
CRO_025865	13.2422	18.285	11.4254	23.4946	23.2671	26.8405	23.0204	27.6051	26.7156	19.8262	16.5756	30.3535	16.7023	19.403	17.5288	0.785	0.000527	325
CRO_025862	3.35162	4.39427	2.45028	6.93503	5.71293	5.63195	4.15982	4.0701	3.55204	2.30602	2.95243	3.53716	3.6999	5.27761	4.1263	0.712	0.00289	222
CRO_025867	8.99619	11.6682	5.94386	12.1995	13.6579	14.3513	14.1943	16.955	14.9511	8.99896	9.44043	13.4167	8.08446	10.2606	9.19123	0.912	2.2e-06	635
CRO_011230	8.85297	8.41016	7.76757	10.0393	8.96648	8.10223	10.0013	9.07887	9.06872	5.97655	8.66754	8.76138	8.27493	9.473	8.19036	0.613	0.0152	95.4
CRO_013895	5.23149	5.96918	4.09169	7.96904	5.20766	6.38128	8.66929	6.89397	6.62103	4.20106	4.47667	5.00532	4.71316	5.53774	5.60345	0.816	0.000205	445
CRO_025876	72.1327	77.4389	63.9538	84.0197	82.2707	79.1344	92.4473	86.4959	85.3048	69.6988	68.2289	73.4835	69.6199	69.5358	73.1188	0.926	7.08e-07	646
CRO_023214	141.348	163.672	103.555	250.737	221.906	211.531	285.78	306.537	264.505	145.372	117.118	184.195	117.11	145.832	133.873	0.923	9.66e-07	661
CRO_025875	98.62	113.059	95.8161	125.827	112.578	114.457	134.953	119.482	101.17	90.9836	100.086	95.2446	87.0213	106.481	101.122	0.784	0.000544	304
CRO_025874	113.705	123.714	103.638	147.075	135.123	134.1	148.67	130.611	116.583	113.429	108.566	113.452	112.429	136.028	132.683	0.779	0.000627	283
CRO_011242	35.4654	33.8395	35.2117	57.1672	48.7761	39.5121	55.9289	46.3096	48.2829	33.1759	42.9771	33.8889	34.3786	29.9038	36.5513	0.729	0.00207	252
CRO_001881	28.4378	29.2363	25.3023	35.5571	39.83	37.8032	33.0454	29.5713	41.3348	30.0164	28.764	36.1874	23.8463	35.2778	32.402	0.684	0.00494	147
CRO_011211	3.82389	4.64028	3.64322	5.64252	5.44955	5.50441	5.61495	4.80972	5.09276	3.09132	5.19074	4.87955	4.17605	4.39335	4.22609	0.798	0.000362	244
CRO_011219	1.6716	2.11205	1.18003	2.65781	3.40721	3.68161	2.45683	1.76411	2.63926	1.28749	0.875568	1.854	1.64095	2.51449	2.07962	0.762	0.000964	235
CRO_025851	8.70638	9.13917	6.72676	10.2484	12.0424	10.9304	10.4404	11.529	12.2717	9.19294	8.85221	11.4406	9.17241	9.26462	6.91181	0.802	0.000325	327
CRO_013881	16.6141	16.0751	13.5054	18.7668	16.72	18.1721	20.3705	20.225	18.9278	15.101	15.7939	17.3208	18.0038	20.6605	19.5067	0.655	0.00806	155
CRO_013882	9.59215	6.651	7.74581	8.64863	9.78133	6.70415	10.3656	11.1381	8.61902	7.76739	8.31409	9.95519	9.20748	9.34065	10.2686	0.306	0.267	8.48
CRO_011220	0	0.116952	0	0	0.245709	0.124091	0	0.101303	0.113668	0	0	0	0	0.108295	0	0.53	0.0423	98.9
CRO_001868	22.4158	23.1122	19.6391	28.2475	33.6233	31.9329	28.3888	36.8348	33.7354	27.634	22.641	28.2937	22.6899	23.403	22.7835	0.831	0.000125	436
CRO_013844	37.5034	43.1056	32.9053	53.7171	42.6698	39.3025	65.5813	46.1872	51.7453	37.1533	36.1716	39.6651	30.0911	35.2606	34.6736	0.744	0.00146	327
CRO_013841	68.9817	77.8269	51.0694	99.2938	80.678	88.9364	112.424	110.102	88.3639	69.1366	59.3527	89.4509	72.2801	81.631	71.9142	0.895	6.49e-06	587
CRO_025828	27.6344	32.6688	22.8945	65.3273	47.7087	46.4925	40.4989	31.7786	40.2355	20.5358	23.0348	26.7165	47.0462	42.1747	44.8433	0.622	0.0133	156
CRO_013850	15.2461	15.7829	11.9022	16.3983	16.4519	21.6415	20.1543	14.6175	17.4638	9.59781	13.7673	16.2976	14.7664	17.2003	15.531	0.69	0.00441	127
CRO_025832	10.1143	11.7355	9.4352	16.0949	12.5604	11.6967	12.6293	12.6586	11.5444	9.88901	7.62591	9.9877	10.588	11.7309	10.9884	0.785	0.000524	300
CRO_025830	21.6453	26.1829	20.9011	34.4156	40.7856	34.6552	33.0682	35.0873	40.9388	19.8966	23.0383	24.6883	31.2108	30.2645	33.2008	0.819	0.000188	339
CRO_013828	0.531672	0.692755	0.213465	0.726471	0.678101	0.701633	0.760943	0.681888	0.290746	0.42432	0.309278	1.22048	0.0934124	0.218685	0.260444	0.542	0.0369	63.7
CRO_025801	1.37036	0.616826	0.812601	2.06991	1.63694	1.92899	1.60315	0.731136	0.41019	0.612455	1.21747	1.01278	1.02727	1.1724	1.32467	0.402	0.137	37.7
CRO_001829	28.0558	28.6995	20.4758	22.7045	27.2835	25.5329	30.4402	32.4175	19.7442	25.231	24.1647	22.2976	18.2004	19.379	19.6213	0.438	0.103	32.4
CRO_001827	2.06372	3.18694	1.28418	2.67364	3.72821	3.45833	1.97862	5.3328	4.92778	2.08217	2.78092	2.53345	3.50948	3.28637	3.75418	0.54	0.0379	88.9
CRO_001826	5.33523	5.7419	4.85853	7.48315	5.53853	5.40271	7.47467	5.72434	6.91445	4.54184	4.32079	5.66705	6.42773	5.14967	5.61532	0.655	0.00803	185
CRO_013807	45.4321	47.0827	40.8883	59.9022	50.3971	52.581	61.5228	52.0893	50.3903	41.0624	43.0622	50.8957	48.7311	49.959	47.4275	0.849	6.35e-05	474
CRO_013808	40.0825	39.0241	35.0664	42.7478	48.6956	40.9	38.0843	41.5626	35.8413	40.007	33.6242	32.79	35.2853	37.9633	36.6247	0.566	0.028	86.9
CRO_001854	61.6207	66.7817	48.7199	94.8019	63.5862	71.1202	95.9162	73.5898	80.0944	45.5122	48.2466	60.3329	50.5846	60.7722	55.5979	0.832	0.000118	462
CRO_001853	99.5661	95.6514	90.0506	121.835	98.08	94.8348	124.856	106.815	105.862	89.4081	82.9546	75.9132	90.4965	85.8409	90.3742	0.66	0.00747	228
CRO_001855	19.1635	21.4725	18.5975	25.7219	26.897	25.9504	22.8415	25.0108	28.2063	22.0798	20.5052	23.822	18.5201	23.2621	22.9377	0.825	0.000155	350
CRO_013813	0.733767	0.540813	0.161152	0.777785	0.48695	0.655802	0.243522	0.9369	0.7509	0.485839	0.413905	0.438219	0.152794	1.00156	0.340805	0.433	0.107	16.6
CRO_001845	162.015	226.933	114.018	215.134	229.206	252.365	242.042	323.866	247.273	162.566	141.956	199.343	128.536	164.525	155.662	0.881	1.42e-05	544
CRO_001840	8.62913	9.96252	8.75164	10.4549	10.5028	11.139	9.64197	9.34088	9.92576	9.7197	11.0954	10.7683	8.40366	9.05975	8.93897	0.418	0.121	25.4
CRO_001846	6.95071	9.11404	5.16537	8.67414	8.31358	10.8623	9.44176	11.101	8.61003	7.98118	6.45103	9.31581	6.51311	8.55759	7.60157	0.809	0.000257	370
CRO_013907	20.6708	20.9431	16.5377	17.88	20.2993	20.7651	19.4711	24.5892	21.2959	17.755	19.8471	23.126	20.1177	21.4462	19.5249	0.439	0.102	72.8
CRO_001925	118.134	155.024	106.742	171.174	153.074	139.612	134.861	180.226	150.245	91.8129	103.815	103.542	165.175	135.273	142.279	0.663	0.00701	116
CRO_023294	34.9735	38.95	31.0799	52.0496	42.1037	37.6326	49.9294	36.2205	40.8415	31.8276	34.8012	39.5789	31.9458	35.6385	34.111	0.766	0.000869	321
CRO_023292	9.46382	10.3081	8.2243	16.9066	14.889	15.5858	20.1447	15.8487	18.3844	12.9644	9.66428	13.2042	12.7414	11.0246	11.652	0.852	5.44e-05	441
CRO_023295	39.6825	43.1585	31.7998	43.7504	35.9755	36.5497	58.5292	47.3181	49.8313	37.0482	36.6092	45.4841	29.3601	34.5983	31.5979	0.625	0.0127	160
CRO_023397	12.2218	11.8858	10.9004	14.3283	14.5628	14.4328	14.0634	16.2054	13.9808	11.8488	11.253	13.4958	11.6672	12.9175	12.5565	0.93	5.08e-07	625
CRO_011389	3.06545	3.60516	2.19105	3.3944	5.08127	5.11866	3.93772	5.02115	4.52488	2.95909	3.16113	4.59729	2.92375	3.74658	2.91747	0.817	0.000202	428
CRO_011392	19.4973	20.2591	16.1913	25.1201	23.6067	23.0941	30.8141	27.1346	22.7081	18.4207	16.6618	18.774	19.881	21.72	22.5112	0.858	4.25e-05	468
CRO_011390	131.548	165.349	100.167	225.612	227.639	235.847	250.403	287.462	247.259	152.915	124.809	200.796	132.896	159.809	143.322	0.95	6.11e-08	730
CRO_023381	19.3131	19.4082	13.2744	21.273	20.8652	20.551	21.4507	20.6803	17.6531	16.9737	15.6883	18.7211	18.3708	17.7153	18.6353	0.851	5.75e-05	356
CRO_023382	12.0026	15.2124	9.68534	17.7929	28.4484	24.8684	13.2512	20.8992	12.9629	17.3209	12.1142	13.9964	9.5853	8.43542	10.0657	0.641	0.0101	178
CRO_023386	43.9915	48.2667	35.6143	55.9738	58.6941	58.8123	57.3553	54.4681	59.2181	41.544	43.6172	50.1802	45.356	52.1825	50.8287	0.941	1.81e-07	604
CRO_023345	0.0257709	0	0	0.0409752	0.0513069	0.0259117	0.0256584	0	0.0237353	0	0	0	0.0241484	0.0452265	0	0.482	0.0689	48.6
CRO_011377	6.18212	8.52642	5.24274	7.63973	6.66171	8.69817	8.2678	8.39038	7.14076	5.8186	5.93863	7.93247	7.49446	7.76995	6.84431	0.702	0.00352	182
CRO_011375	69.9525	79.6734	61.6743	89.5371	94.5561	89.5717	107.968	96.4951	106.828	73.7377	74.8075	85.2945	82.3558	90.3671	84.193	0.866	3.07e-05	449
CRO_023361	22.4406	25.4671	18.0031	25.4144	32.6576	26.4945	24.1176	26.1172	27.6633	19.7539	20.3058	22.183	21.4911	23.1087	22.5432	0.836	0.000103	395
CRO_023362	19.6148	24.3366	16.9681	28.9902	34.2288	33.8547	31.9741	40.8959	33.337	19.3615	20.9102	28.157	23.6781	24.6813	22.7554	0.928	6.12e-07	663
CRO_023356	77.3674	86.9774	65.9027	103.722	99.7606	87.4978	102.087	110.209	75.6433	64.8212	65.6801	91.1034	67.9731	79.1836	72.0399	0.878	1.67e-05	442
CRO_011380	0	0	0	0	0	0.0362625	0.0359081	0.0296033	0	0.0307022	0	0	0	0	0	0.367	0.179	14.9
CRO_023330	0.671022	0.93867	0.315797	0.787484	1.90847	0.963842	0.349954	1.33763	1.00061	1.14247	0.459621	1.68886	0.269476	0.280383	0.267139	0.468	0.0782	68.7
CRO_025990	4.30259	4.38688	3.48076	10.2038	4.28299	4.61816	10.3932	9.58168	6.62129	3.26094	3.30258	2.91111	4.83125	5.00202	6.08999	0.695	0.00404	258
CRO_013986	39.6865	47.2945	34.8109	50.9293	54.7693	55.809	41.9772	53.5902	46.0945	37.8209	36.8672	43.0729	39.8536	45.4171	43.4314	0.85	5.88e-05	422
CRO_013984	26.117	34.9127	16.8284	38.4425	48.7991	52.7024	51.4632	67.2967	54.8055	30.0742	24.9695	46.5756	15.9556	25.3097	22.5438	0.861	3.78e-05	516
CRO_011329	42.7715	39.4391	35.3842	45.2355	38.5074	37.24	45.2891	43.4625	39.7974	35.4768	32.2668	38.3159	37.2509	35.9179	39.0208	0.663	0.00711	172
CRO_025971	50.085	61.9117	39.582	84.4416	82.4404	72.6523	56.9778	65.8206	65.42	50.5079	50.0899	60.2551	59.9068	64.9034	66.4903	0.795	0.000394	323
CRO_025970	33.1136	33.4056	27.6128	52.9791	55.8306	48.9014	42.8599	43.0356	39.7746	32.8876	32.7462	36.6475	40.4668	44.553	39.0746	0.815	0.000217	350
CRO_001997	53.506	58.4706	50.2362	77.0188	69.4676	73.0285	80.3056	79.7549	79.2146	57.082	59.4324	64.9123	65.3387	75.32	72.6307	0.832	0.00012	380
CRO_025969	18.3935	24.6835	15.6944	48.7271	42.9312	35.3799	26.8443	29.9143	22.0702	20.9587	21.8223	23.4624	22.8826	25.2122	21.5201	0.759	0.00104	277
CRO_025975	34.5822	42.8466	28.4031	50.583	49.3375	44.13	51.444	51.892	48.4643	33.0833	33.2273	38.4963	35.1107	36.7836	34.542	0.971	1.77e-09	742
CRO_023313	50.5038	51.6972	47.0615	60.1264	76.6565	66.9764	52.2431	62.3938	57.1974	52.8188	55.5053	56.4549	60.5744	59.3057	55.2144	0.625	0.0127	171
CRO_025972	44.5641	43.0409	40.8031	53.7864	56.8518	53.8901	43.5537	54.2186	45.1201	47.7973	46.7212	49.0416	48.2603	48.1167	49.0641	0.612	0.0152	130
CRO_001981	4.43558	4.431	3.23918	6.98301	6.65568	7.11814	5.48221	5.18324	5.13169	5.35705	4.86232	5.22624	4.48392	5.63684	5.59436	0.72	0.00245	196
CRO_011304	4.94404	4.41268	4.60213	9.04923	6.40942	7.86122	7.21199	5.14351	6.03608	5.72596	4.18327	4.12001	4.52505	3.93471	3.42443	0.658	0.00768	144
CRO_025945	9.67784	17.1184	6.56474	15.9987	15.5886	20.0461	17.9662	20.6765	14.886	9.05248	9.9231	15.4942	9.09627	10.5589	8.74389	0.885	1.2e-05	510
CRO_025950	3.91978	5.127	3.08278	4.69623	5.41323	6.13385	6.21131	6.00439	4.98306	3.75987	3.33997	4.9457	3.33675	3.94816	3.54821	0.887	1.02e-05	504
CRO_013942	16.1273	20.9905	13.6343	22.7227	21.1602	21.8811	22.9054	20.9411	20.9023	16.2599	15.8816	20.1566	17.8249	20.3063	19.4121	0.919	1.29e-06	544
CRO_013941	49.7746	54.6835	44.0529	81.0689	69.9934	66.1943	69.202	73.5697	68.7647	47.2462	49.1778	62.1277	58.9257	62.2353	60.6474	0.93	5.37e-07	596
CRO_001952	36.7683	28.374	40.2329	57.7058	48.264	41.6391	57.2414	51.8985	60.5342	34.3258	36.2906	26.6656	32.2116	32.2015	30.8128	0.68	0.00525	206
CRO_025922	0	0	0	0.0862463	0.107993	0.10908	0.108014	0.178097	0	0	0	0	0	0	0	0.793	0.000422	276
CRO_001950	59.6829	55.2166	44.7211	67.5933	63.0753	64.8612	63.4897	73.1611	54.7	46.5465	49.8723	66.2136	59.5641	61.627	58.5706	0.786	0.000509	283
CRO_025926	78.9817	69.6109	76.8092	129.052	99.8944	84.8213	122.376	85.9856	110.245	75.6257	82.3135	81.0372	87.1334	85.9019	83.972	0.677	0.00561	238
CRO_013957	4.76927	5.07004	4.35459	6.89018	5.44642	4.86836	6.58035	7.53137	4.0358	3.62725	3.37989	4.46763	4.76392	5.54447	4.25035	0.708	0.00313	188
CRO_001942	19.5071	20.6551	18.1257	44.406	40.6555	34.977	23.4116	31.102	32.4042	18.593	18.8526	21.4394	28.8626	28.4767	32.442	0.72	0.00249	226
CRO_025931	1.91235	5.99894	3.06308	4.03666	4.06985	1.8565	7.48472	8.55216	4.37289	1.5157	1.50649	3.78071	4.01645	2.8353	0.75804	0.59	0.0206	95.8
CRO_001946	22.8245	27.308	17.6742	26.559	27.5914	25.5614	29.5804	23.7849	26.967	22.0897	22.8457	26.7436	22.3284	25.8879	23.6025	0.788	0.000478	254
CRO_013928	22.9508	23.2971	19.3514	29.0214	29.9775	29.5164	29.4168	26.0602	25.6263	22.6554	25.4313	29.8139	22.8867	25.9383	23.4202	0.815	0.000215	304
CRO_013931	9.98997	10.4886	8.2463	14.3045	10.5095	10.9577	15.4282	13.0454	10.1942	11.162	10.1817	11.5425	11.063	11.0072	10.0839	0.68	0.00526	217
CRO_013932	159.067	154.335	155.887	263.527	204.751	178.831	238.224	140.681	177.241	141.095	155.356	172.486	156.943	171.655	171.059	0.61	0.0157	178
CRO_013930	47.6566	44.3289	47.0298	82.7478	62.6704	55.3622	68.3079	46.6934	52.2636	44.8716	51.9036	51.6203	48.4051	54.0423	50.6829	0.607	0.0164	165
CRO_001963	5.73883	6.98743	3.63955	11.0943	7.13876	5.83798	12.812	8.48731	8.25041	3.56543	5.33348	4.71069	6.67256	8.08221	8.78895	0.695	0.00405	251
CRO_001960	5.88798	9.41551	5.79486	7.60645	14.4819	10.4343	8.0118	7.43072	6.982	4.4485	5.12726	4.9889	6.13799	5.40335	7.69142	0.618	0.014	130
CRO_011485	19.8369	26.1534	15.1821	28.9141	29.2715	29.108	31.0431	39.7647	33.4526	21.7217	19.4831	27.1294	17.2766	20.2479	19.6928	0.893	7.26e-06	584
CRO_023469	0.840775	0.362152	0.604321	0.789938	0.836945	0.691666	0.646855	0.909713	0.45758	0.553076	0.582053	0.205415	0.250677	0.268275	0.559133	0.377	0.166	13.8
CRO_023484	20.6492	19.4101	16.3589	25.4821	21.7123	20.6507	30.5354	27.128	22.8932	17.2015	17.378	17.2087	17.1704	16.5646	19.7278	0.795	0.000396	390
CRO_023477	1.11075	1.51506	0.93143	1.79283	1.42399	1.23527	1.69237	1.50573	1.56552	1.37538	1.45246	1.1458	1.51392	1.15186	1.28388	0.607	0.0164	88.5
CRO_023452	16.2282	21.1781	13.0576	23.5101	22.4373	24.8378	25.386	30.5779	27.7383	19.2007	17.9512	23.5002	16.2543	18.3581	17.7124	0.879	1.57e-05	556
CRO_023445	24.6266	25.7525	20.6931	26.8226	24.5144	23.9431	26.7334	25.8241	23.7805	24.2892	23.086	24.1992	23.7878	20.9904	24.8286	0.633	0.0113	99.2
CRO_023448	69.4466	177.597	69.9979	150.272	307.881	259.42	107.608	237.451	248.221	99.6416	130.946	125.66	95.2414	70.3203	93.7214	0.717	0.00263	264
CRO_023462	61.9788	67.5008	64.1965	76.8405	62.9276	59.2316	64.5817	71.5539	53.2018	52.5671	39.9223	49.2026	51.2089	49.3201	51.6531	0.506	0.0543	50.3
CRO_023461	24.7139	28.1115	18.9682	25.3952	32.54	34.5418	34.1605	48.5921	34.2234	25.2539	28.3262	35.0932	22.8705	21.5704	19.5533	0.703	0.00344	264
CRO_023430	43.694	45.4991	34.6435	50.6525	50.3128	48.2413	53.1202	58.7563	54.0883	38.8409	37.9809	39.331	40.5153	40.0046	47.0564	0.886	1.11e-05	488
CRO_023423	14.9886	17.8429	13.3361	23.3861	21.6779	19.0782	27.8622	25.3047	21.4146	15.0395	12.7525	17.407	13.6365	13.5711	13.1036	0.89	8.97e-06	563
CRO_023420	28.16	34.6322	27.1634	39.7646	36.2605	31.7985	34.6842	32.1779	33.95	26.2841	25.5659	28.9359	31.5184	33.2139	34.9469	0.737	0.00171	237
CRO_023421	13.7324	17.893	9.24036	21.6601	14.5424	14.7622	24.9087	15.1391	14.296	11.0063	10.0124	9.9789	10.2669	11.4089	13.3585	0.704	0.0034	262
CRO_023428	1.69249	1.7421	1.12474	2.01828	2.23669	1.6724	1.59795	1.5569	1.88132	1.24207	1.62958	1.51618	0.601563	1.17785	0.914851	0.624	0.0129	94.8
CRO_023439	20.5593	23.3995	14.9435	40.2991	44.5408	43.5673	26.0293	35.4178	27.7519	17.7798	17.7025	25.8886	22.8666	25.1355	23.683	0.859	4.02e-05	444
CRO_011420	0.793912	2.19428	0.94809	3.70803	2.07452	3.12648	7.01523	6.54376	4.50909	0.506889	0.783705	1.03718	2.85173	2.14796	0.483971	0.757	0.00109	309
CRO_023400	0.719988	0.574546	0.674115	1.11464	1.35797	1.10493	0.60366	1.80405	1.43094	1.0968	0.929828	1.08629	1.02974	0.931029	0.871213	0.518	0.0478	76.1
CRO_023401	84.1898	90.6298	71.7471	79.1239	73.2757	83.458	95.9375	91.8892	76.4978	74.6592	79.4411	88.1784	76.8783	81.9669	78.3524	0.432	0.108	51.9
CRO_023404	15.4466	18.0856	12.6381	25.6725	19.6774	23.1295	27.7802	30.7569	22.8302	16.6492	13.499	21.1872	17.2444	18.159	16.581	0.894	6.83e-06	589
CRO_023405	32.9785	43.7609	33.4361	63.6086	92.4886	82.6192	41.7304	65.8402	38.6952	58.8407	38.6066	46.1806	33.9125	28.8056	27.0673	0.618	0.014	153
CRO_023415	0.902467	1.22934	0.891911	1.2107	1.23524	0.992468	1.01085	0.717616	0.831185	0.840288	0.668148	0.757926	0.607812	0.544425	1.14941	0.367	0.179	22.4
CRO_011403	13.9398	18.7521	9.24873	18.4055	30.7365	31.0704	20.2847	32.586	24.0166	15.5804	13.3825	18.7315	12.6055	15.4181	11.2313	0.833	0.000113	452
CRO_011401	48.7011	55.294	42.129	52.119	52.9994	59.7538	52.6141	58.6579	50.9186	46.7741	50.3322	59.5432	48.2412	51.7489	51.5467	0.691	0.00433	220
CRO_013345	234.841	279.429	183.229	371.399	339.143	357.129	409.303	456.399	375.905	234.417	199.223	300.76	215.982	257.131	243.32	0.948	8.23e-08	727
CRO_027993	6.95814	6.88456	5.88569	6.88203	7.53759	7.79867	7.05003	7.47521	7.25673	6.46349	6.26839	6.61828	6.40502	5.83622	7.37842	0.727	0.00215	168
CRO_027990	130.6	151.607	103.591	195.175	187.635	196.85	207.682	223.798	197.205	130.47	153.865	210.247	142.937	169.333	156.23	0.901	4.63e-06	566
CRO_001358	23.8391	26.3431	22.4789	28.8525	24.742	25.0959	31.8803	28.4213	26.7554	20.9151	20.8983	25.0201	24.3158	25.5134	24.2865	0.794	0.000405	385
CRO_013358	533.812	533.134	536.972	858.301	667.547	718.1	805.935	811.092	779.081	655.495	664.75	797.316	655.825	701.178	630.295	0.731	0.00196	221
CRO_027996	151.339	158.012	131.985	210.386	165.647	165.601	240.747	228.861	189.364	135.218	114.208	148.337	130.697	146.315	138.35	0.839	9.4e-05	486
CRO_027998	10.9929	11.017	9.97698	11.933	12.123	11.0993	12.5953	12.1506	12.5736	10.975	10.4993	11.2295	11.0127	11.2217	12.33	0.787	0.000504	273
CRO_027999	6.04459	7.23981	3.73091	7.69935	9.10387	7.22989	12.0812	8.31841	8.2576	6.02565	5.36163	6.40127	5.11659	6.19125	5.3775	0.843	7.9e-05	397
CRO_013324	25.6605	28.9986	17.0376	30.8221	35.3805	35.3197	30.6116	37.4482	22.521	25.4675	21.8645	35.4584	24.1802	28.0546	26.3638	0.77	0.000785	290
CRO_025304	22.5891	25.2007	19.3662	35.4218	29.4914	29.3974	36.7746	29.8071	32.6218	22.9701	22.5016	24.6245	21.7864	25.3823	25.963	0.906	3.37e-06	604
CRO_001376	25.8286	35.2688	19.2335	30.8003	44.1014	33.905	31.252	37.3957	39.2345	21.1479	24.8136	28.6814	24.2866	26.6773	26.7106	0.843	7.91e-05	404
CRO_025305	14.812	17.2908	16.9724	23.2948	19.3388	19.2097	22.3347	19.2061	24.6149	16.5383	14.6215	19.9034	13.5777	17.3295	17.2736	0.759	0.00104	251
CRO_013336	18.6704	22.2511	15.3167	38.3474	36.4977	32.708	32.207	37.6937	30.2482	20.2106	18.6357	27.0915	24.5856	23.0454	20.571	0.956	2.85e-08	666
CRO_015997	69.5597	91.7131	53.441	115.079	273.054	177.976	84.6748	133.842	79.122	137.879	60.6688	72.6816	36.1362	25.9514	29.5928	0.56	0.0298	122
CRO_027983	23.3631	25.0097	18.3459	26.7117	26.2101	26.1772	27.1431	25.9475	23.2918	20.3781	21.8447	24.5056	23.6098	24.8759	22.9704	0.884	1.24e-05	448
CRO_025321	30.2679	30.4896	29.1235	40.936	40.602	41.9386	39.2011	40.4987	46.4053	31.2659	33.2102	30.4766	31.9365	30.7699	29.4451	0.829	0.000135	367
CRO_025315	7.87458	8.2616	5.9295	8.53327	11.9447	12.6305	9.10025	11.85	11.0947	8.37946	7.69401	11.0013	9.04784	11.3517	8.67004	0.712	0.00288	246
CRO_027974	8.4684	10.9087	6.53855	11.2556	8.69325	9.64553	16.5335	12.4902	13.2226	7.71597	7.55715	6.46014	10.0431	10.5657	11.4079	0.636	0.0107	163
CRO_027976	0.275073	0.0744756	0.11651	0.218681	0.391172	0.316088	0.469497	0.322552	0.289539	0.13381	0.0997482	0.0704052	0	0.24137	0.205329	0.704	0.00339	140
CRO_025316	50.5754	53.1674	44.4713	90.4005	71.0149	63.5765	99.9161	76.7556	76.1954	46.7255	44.2207	51.5213	46.2055	53.0157	49.1792	0.868	2.75e-05	552
CRO_015967	6.80856	8.63725	5.20949	8.62111	9.94768	9.52335	9.34826	9.30686	10.6957	6.47385	6.08609	8.36193	7.25458	7.29928	7.14386	0.919	1.29e-06	564
CRO_015965	65.6114	64.99	57.8294	79.3233	68.3522	73.2723	65.736	58.7328	61.3411	47.2129	42.876	50.7917	53.5926	62.2794	63.305	0.62	0.0137	115
CRO_003980	2.61617	3.83726	1.10168	3.8522	3.71388	4.71196	3.171	5.60193	4.23238	3.1567	2.38683	3.58678	2.06775	2.33554	2.82907	0.809	0.000261	373
CRO_001317	57.2718	64.1373	46.6966	76.5724	84.4413	80.7407	87.2967	108.85	97.9305	58.2272	58.0891	82.7955	62.4779	64.4258	58.9253	0.878	1.71e-05	555
CRO_027949	12.4875	13.7946	13.2121	17.5648	16.7111	15.5084	16.6307	16.6147	19.5121	14.6482	14.9497	14.8132	13.4048	14.8042	14.2993	0.772	0.00075	274
CRO_025300	322.228	405.551	216.03	500.176	654.376	538.456	437.183	556.45	526.305	325.769	289.407	328.231	332.706	323.902	415.125	0.895	6.43e-06	516
CRO_003965	20.8195	22.2143	15.5085	23.2047	26.5622	21.4963	23.7214	26.1961	24.4269	19.3792	17.6533	19.8122	19.7297	21.3069	21.1874	0.894	6.86e-06	464
CRO_001341	4.43114	5.84656	4.45534	7.90165	6.23353	5.21338	7.12322	5.07689	5.75327	4.50568	5.22036	5.34784	4.77211	5.42729	5.17736	0.709	0.00308	245
CRO_027923	5.40782	6.67197	4.40141	9.45818	8.022	8.5079	6.27104	5.06553	5.89869	5.68685	5.70614	6.13633	4.49108	5.73148	6.89243	0.617	0.0142	131
CRO_001336	22.232	25.3589	15.0955	22.1255	27.0691	25.5409	30.1999	23.4612	21.3576	17.9358	20.1695	22.8389	20.9866	22.7864	19.931	0.766	0.000863	214
CRO_003998	96.94	104.691	75.889	137.783	108.638	134.047	149.303	151.718	129.07	92.9498	82.5477	124.615	88.5612	104.151	95.4734	0.907	3.16e-06	616
CRO_001333	4.48413	3.94573	2.32136	5.94141	4.14487	4.18659	5.42126	4.55703	3.24496	2.72665	3.16177	4.68651	2.20096	4.77786	3.23562	0.697	0.00389	172
CRO_003996	48.0577	58.6964	34.2746	70.9146	91.0894	90.3675	66.8752	139.471	115.081	62.3476	50.65	64.149	121.771	82.0699	99.034	0.522	0.0458	69.6
CRO_001332	3.21122	4.66047	3.23084	4.53081	3.65736	4.94496	3.97491	4.53554	4.52962	3.44789	3.52487	4.61308	3.28014	3.98548	4.68607	0.618	0.0141	88.9
CRO_027940	3.36009	5.18697	2.76732	7.75522	6.63561	5.68525	8.25565	5.47159	6.22265	3.737	3.74487	4.07814	3.9103	3.47149	3.20935	0.876	1.89e-05	496
CRO_001326	1.37136	0.928234	0.387235	2.02469	1.04009	1.11622	2.60072	0.536021	2.34565	0.833878	0.221017	0.1755	0.244767	0.974127	0.887168	0.573	0.0256	123
CRO_003986	34.6614	29.3741	29.3623	61.7553	55.7868	47.571	44.4842	43.8627	37.2223	33.0644	32.1371	47.9733	43.556	40.6363	38.4955	0.735	0.00181	219
CRO_001329	68.7799	69.8588	56.9452	78.0559	76.4656	70.9213	85.4293	77.2454	71.1046	67.2927	60.3115	67.1338	59.0952	61.3971	60.0895	0.855	4.87e-05	434
CRO_015936	4.69605	4.04086	4.17878	11.0426	6.806	4.88453	11.7695	7.22187	10.324	4.68697	4.9782	3.40093	3.89461	4.02593	5.77245	0.686	0.00477	257
CRO_027910	12.2309	16.9118	12.1819	18.047	20.9394	18.1834	18.6217	21.5827	21.7407	13.4304	11.7179	17.3944	14.0251	14.6368	14.8954	0.913	2.01e-06	578
CRO_027919	15.1445	18.2263	15.6084	18.4072	18.5005	20.8985	17.409	24.3295	22.39	15.5573	12.4323	16.1186	15.2746	14.9469	15.3255	0.755	0.00115	272
CRO_003957	14.4051	15.0265	10.5009	18.2131	15.0965	15.1327	19.3448	17.2536	14.647	11.8705	11.6814	14.7214	13.7789	16.2197	14.2589	0.839	9.13e-05	432
CRO_003948	34.8539	38.8153	23.5456	36.2371	48.772	41.8619	39.6494	38.9203	49.2742	30.2837	31.7895	30.079	29.1348	28.0976	31.5703	0.781	0.000585	279
CRO_003919	14.7038	17.1699	12.3933	20.0834	16.7129	16.0162	17.5727	15.1293	18.1766	13.3384	15.0662	13.5924	14.8285	12.9251	15.3659	0.714	0.00279	198
CRO_003906	19.0516	21.5627	13.684	18.4737	20.3324	19.9004	20.7211	18.1136	15.7674	15.9809	17.6911	19.9996	15.7703	18.2053	18.0588	0.558	0.0307	69.9
CRO_025395	30.5801	35.3858	25.4362	35.183	33.594	32.646	34.389	30.351	33.7752	26.992	26.9569	30.7506	31.509	32.4457	34.0898	0.703	0.00347	170
CRO_025397	16.8907	17.6351	13.5074	27.9151	28.8358	22.9897	22.6366	23.2482	27.4318	17.3059	16.219	22.6775	20.3782	20.1764	17.292	0.88	1.48e-05	450
CRO_025372	9.82573	11.5889	8.33546	13.3766	14.3566	17.6388	14.6533	16.9265	14.6814	9.94415	10.5974	12.3532	10.6297	12.4702	10.9293	0.907	3.15e-06	563
CRO_025367	16.575	17.0492	13.4584	21.2858	23.4271	22.4878	18.5126	20.5239	17.647	15.1503	15.8225	19.7501	15.797	16.4243	16.4701	0.873	2.15e-05	467
CRO_001398	13.2712	13.0912	11.256	12.4677	12.7112	12.6569	15.087	15.6648	15.728	10.6924	12.8922	14.3488	14.1599	16.5135	14.5972	0.401	0.139	36.7
CRO_025386	3.81486	4.59807	2.18277	5.48029	3.66423	3.70112	4.29798	4.72445	3.7601	3.01966	2.43504	3.80716	3.19841	3.78789	3.70689	0.759	0.00103	232
CRO_013385	8.92107	13.1839	9.72638	19.5598	19.7695	21.1076	12.6183	14.9067	16.5307	11.7232	10.1243	10.4654	11.2786	12.6428	11.3575	0.786	0.000512	296
CRO_013468	3.5707	5.66566	4.15812	7.23972	5.34542	4.87044	5.23622	4.08964	5.14969	3.95869	3.81755	3.14914	2.2306	3.1089	3.58687	0.592	0.02	102
CRO_001480	15.7998	14.7155	11.332	17.0108	18.8734	22.4222	21.0344	25.4189	19.0421	12.4511	15.5839	19.0066	15.9049	16.1613	14.9074	0.835	0.000106	434
CRO_001475	6.47605	6.66359	5.52129	9.2141	8.77063	7.82491	8.93836	7.46022	6.27172	6.34115	5.87933	8.44069	7.13616	7.36538	7.37765	0.765	0.000897	251
CRO_001474	2.5327	3.44268	2.42101	5.59483	4.95967	2.54655	3.78248	2.67531	3.74755	1.89098	1.98489	1.78534	3.0152	2.73244	3.14574	0.63	0.0118	168
CRO_013480	12.982	14.9764	11.9934	15.1138	14.6085	16.9482	14.9945	17.4159	15.4066	13.3666	13.3723	15.7667	14.4005	15.6013	12.1993	0.757	0.00108	276
CRO_013448	29.6937	33.3929	16.1811	44.4997	37.8217	44.0747	47.8253	59.8694	36.4443	19.9431	29.3166	43.0016	45.3797	40.9689	38.9858	0.765	0.000902	281
CRO_013445	2.49913	2.20409	2.27426	3.58015	2.90647	3.40843	3.89247	3.31058	3.76025	1.87472	2.61704	3.61309	2.89826	3.03969	3.25812	0.733	0.0019	217
CRO_025431	95.6625	111.717	91.9082	153.549	130.959	130.009	192.022	179.184	163.343	101.19	81.6147	116.659	95.5502	99.2401	95.9513	0.865	3.12e-05	539
CRO_025422	1.30035	1.29825	0.61962	1.31067	1.08639	0.863853	1.17908	0.991115	1.39012	1.04767	0.569774	0.81126	0.500448	0.529759	0.533856	0.52	0.047	51.8
CRO_001499	0.847395	1.17583	0.568292	1.15487	1.28037	1.18675	2.03391	1.71406	2.02084	1.06919	1.13952	1.66735	0.723149	0.942736	0.885556	0.712	0.00289	226
CRO_013459	11.7967	14.3727	6.63292	15.607	14.3918	18.4012	14.1002	18.274	14.8406	11.3764	10.807	15.9179	11.248	11.5187	11.2775	0.859	4.09e-05	463
CRO_013455	5.21828	6.58139	4.08127	9.16249	8.33363	10.3804	9.86773	11.0318	8.88611	5.68868	4.79648	7.4324	5.136	6.42364	6.15945	0.951	5.55e-08	703
CRO_025443	6.91564	7.02056	6.45579	9.01433	9.92406	8.96373	10.3759	9.53204	11.0235	6.24863	7.13764	6.69819	7.12186	7.23388	6.84067	0.861	3.69e-05	447
CRO_001490	14.7495	20.8073	12.3611	31.1998	21.0274	26.0085	40.6977	32.2896	29.1486	15.2061	13.8125	19.5705	12.4319	11.5765	12.7221	0.845	7.45e-05	491
CRO_025440	51.3554	65.7198	45.275	78.0412	71.1177	76.6774	88.1451	98.9307	86.6452	64.5332	53.9125	78.5759	62.6016	59.0206	57.7526	0.866	2.98e-05	518
CRO_025436	11.6299	14.2091	10.1927	15.2495	16.2914	16.6025	14.3465	16.3604	14.1975	12.7025	12.78	13.498	12.1828	14.4249	13.0518	0.899	5.32e-06	509
CRO_001436	47.9011	51.8908	49.0613	69.7032	60.6014	53.6793	63.0817	49.0613	56.0701	57.0351	45.6634	48.6294	53.9811	53.2343	53.5314	0.577	0.0244	129
CRO_025406	15.6377	19.1128	10.9579	21.6302	13.995	15.7232	27.4593	19.1012	14.317	10.9882	10.3557	13.2766	12.7041	12.7928	12.8484	0.689	0.00448	251
CRO_025405	7.81426	12.4197	5.47443	14.7836	13.588	13.9237	15.0679	15.467	12.2532	8.29423	7.19768	11.8295	8.01746	10.155	10.4403	0.968	3.42e-09	717
CRO_025404	37.2319	36.1186	28.6717	52.0144	47.8157	48.2971	52.5601	48.1277	49.3717	36.9585	40.4132	43.0915	44.2465	45.2491	44.8726	0.868	2.79e-05	435
CRO_013437	1.18004	1.63433	0.69974	2.03499	1.35538	1.78885	1.28334	1.07291	1.05339	0.942736	0.860207	1.17095	1.10574	1.16289	1.5557	0.578	0.024	93.1
CRO_013432	33.5563	31.7247	30.4483	75.5847	57.9419	62.5615	89.6751	70.0111	72.1136	32.531	38.4011	47.6222	41.8702	43.7397	39.1403	0.881	1.44e-05	548
CRO_013434	30.6056	30.9577	25.9266	43.0971	47.6065	43.0722	38.9828	38.8723	47.4404	29.9437	30.8634	40.6199	32.8909	38.0203	35.5263	0.864	3.32e-05	425
CRO_025411	1.43111	1.80819	1.41437	1.8962	3.03912	2.39821	1.80483	2.58431	2.19678	1.13707	1.37234	2.22217	1.07281	1.59063	1.69496	0.795	0.000392	332
CRO_001426	23.8107	23.902	18.6663	25.5065	27.8401	24.9553	27.0017	26.3021	23.0823	21.6098	19.2248	23.8249	20.9125	22.8764	22.0151	0.9	4.85e-06	463
CRO_013442	11.8445	14.1198	9.21003	14.4155	16.3157	15.3627	13.7038	16.5838	16.189	12.3836	9.93643	13.8459	7.76208	11.1024	10.6888	0.842	8.37e-05	407
CRO_001428	177.046	214.953	131.499	265.827	494.702	404.456	209.065	282.587	303.195	190.997	171.194	220.866	191.183	203.18	204.006	0.73	0.002	293
CRO_013404	27.3777	36.0522	19.0078	43.2377	41.638	49.1371	37.4605	48.6108	44.2356	23.7985	27.4333	31.7752	32.2031	33.0147	33.0038	0.923	9.66e-07	570
CRO_001461	24.3264	24.2681	25.7744	33.3336	29.217	28.2936	34.6929	27.8152	31.7597	26.7861	29.1772	30.276	25.7416	26.6742	27.575	0.644	0.00951	149
CRO_001446	18.8207	20.0472	15.0688	18.6744	16.8851	17.9175	24.6685	20.298	17.5535	14.9267	14.7957	21.8967	16.9214	20.0266	16.2823	0.562	0.0294	96.7
CRO_001448	25.2616	30.6438	21.3529	38.7029	40.4551	42.7122	44.69	42.9032	34.8234	32.2274	31.6125	38.9422	27.0749	32.3285	31.4769	0.891	8.37e-06	493
CRO_001406	22.8225	24.6128	19.7666	35.0241	32.6732	29.476	36.6349	39.6254	35.8826	22.1808	21.3738	29.5508	22.4383	27.599	24.3084	0.937	2.65e-07	676
CRO_001408	149.064	161.596	129.627	229.304	193.383	218.006	245.912	289.772	222.471	147.696	120.603	188.297	167.857	179.752	163.84	0.897	5.8e-06	579
CRO_025490	0.275241	0.847676	0.136011	0.164111	2.1919	0.830236	0.787865	2.25924	0.12675	0.410043	0.815106	0.739705	0.128956	0.513223	0.143818	0.532	0.0413	79.1
CRO_025492	16.7873	16.2511	15.3982	20.1194	18.1164	18.311	20.0545	17.1574	18.9849	16.2532	14.9496	17.017	16.2167	18.1192	18.6027	0.77	0.000788	292
CRO_013495	56.2949	59.1798	51.3099	51.9863	57.6726	62.1046	68.4441	76.3023	60.2273	46.3512	55.3299	73.6542	58.5835	64.6426	59.9022	0.512	0.0508	88.6
CRO_013586	12.2724	18.0481	9.02664	19.6254	24.057	24.0144	20.3725	30.6852	26.0187	13.8428	13.2794	19.8525	9.08922	12.9845	10.9506	0.868	2.7e-05	528
CRO_013588	35.1037	40.2182	29.467	46.1467	58.4339	52.7182	50.7109	53.5136	57.1107	33.5933	36.5519	47.8183	36.9287	41.7452	37.1345	0.922	1.05e-06	603
CRO_025571	27.4232	32.8649	26.0777	36.0968	40.4721	44.9126	39.3932	47.9533	38.3005	32.1723	29.2294	38.8908	32.6515	36.0588	31.9375	0.863	3.41e-05	499
CRO_025567	16.0702	15.7452	13.9418	22.025	20.34	20.5448	22.1901	17.1002	18.049	14.7947	19.5654	18.4348	18.6357	14.9306	14.8181	0.685	0.00484	135
CRO_025566	0	0	0	0.167102	0.104618	0.105671	0.104638	0	0	0	0	0	0.0984803	0	0	0.557	0.0311	99.6
CRO_001593	27.3791	26.9664	17.0023	26.1879	26.0097	25.4045	28.5475	25.6586	17.87	22.8304	21.269	29.4323	17.9386	23.8731	21.7181	0.504	0.0552	52.1
CRO_025581	105.681	121.206	66.6688	93.9314	159.368	108.129	129.843	118.312	125.161	105.568	76.3133	94.2681	98.5686	73.4192	74.8543	0.674	0.00585	135
CRO_025585	90.6059	93.2835	62.2521	129.089	115.557	108.685	89.9742	91.1942	98.3171	69.9241	68.4951	82.0178	84.2343	92.9054	91.8745	0.794	0.000407	313
CRO_013567	2.53414	2.8315	2.16808	3.59325	4.25453	4.29736	2.5984	2.701	3.04811	2.52758	2.64024	3.50688	2.58725	2.70488	2.58898	0.65	0.00871	182
CRO_025544	13.5381	17.7007	11.0933	22.4109	15.9499	15.4213	22.6925	18.2158	14.126	13.0567	12.0349	13.4327	11.642	11.8041	12.9837	0.769	0.000806	330
CRO_025547	15.6932	18.0229	12.9401	32.8843	31.6164	28.9437	27.5881	29.9154	22.1766	13.7184	13.5954	19.9125	16.5269	22.197	17.7706	0.947	9.29e-08	623
CRO_025560	24.7909	29.6112	24.3299	33.642	40.4603	34.1433	31.5709	49.8784	39.6121	24	24.3908	26.65	26.1474	25.8004	24.2203	0.814	0.00022	378
CRO_025522	1.89215	1.1053	1.28083	2.55515	1.85773	1.79824	2.03873	2.82965	2.8647	1.27979	1.27202	1.90401	2.06448	2.11519	1.76066	0.671	0.00621	144
CRO_001551	4.62694	4.957	3.46772	8.89963	6.47379	6.1642	11.0818	6.51972	6.60529	4.103	3.66484	5.57264	4.05864	5.31185	4.31148	0.824	0.00016	458
CRO_025540	6.35508	6.76149	5.31695	8.4893	7.39397	7.61548	9.64476	8.88521	8.41292	6.17103	5.66598	7.16364	5.30009	6.46065	6.59031	0.906	3.34e-06	618
CRO_025538	5.03514	7.20754	2.78129	7.76392	8.76757	8.44287	9.31451	9.62692	9.69518	5.38711	4.6851	6.5547	3.43527	4.45825	4.57832	0.918	1.43e-06	600
CRO_001541	3.58262	4.26034	2.6729	31.8602	20.9083	25.0388	11.7151	11.7628	14.2014	4.27579	4.57673	8.24378	11.1573	11.5576	10.2775	0.749	0.00132	255
CRO_013562	14.4844	16.2054	10.3446	25.1102	19.0411	25.3843	22.7876	22.2051	18.0926	13.8678	13.0663	16.7394	13.3653	14.359	11.9013	0.902	4.22e-06	509
CRO_001584	31.56	28.5275	32.5253	40.1674	37.7373	30.9901	44.8651	33.4897	42.9014	30.297	29.9881	23.9635	29.3952	26.8416	30.3578	0.58	0.0234	142
CRO_001583	24.9295	25.1405	34.1296	35.7116	45.8688	43.4199	35.9087	42.0995	37.7028	38.2987	34.5506	40.8209	38.9334	31.6769	30.0739	0.478	0.0715	46.2
CRO_025503	21.2777	24.2508	14.7571	31.1604	39.1824	37.5751	24.6951	39.5607	24.3722	23.41	20.2496	32.3631	23.0474	25.2218	21.9759	0.803	0.000312	376
CRO_013530	54.7995	69.0062	43.673	70.2208	103.718	97.3101	67.3729	111.337	84.5549	59.4636	52.6167	81.4922	59.2696	64.1432	56.445	0.82	0.000183	451
CRO_013536	13.9651	17.3517	11.6302	31.2878	32.9067	32.3542	19.3735	37.6952	39.0809	11.9715	11.8988	11.8979	19.3543	17.5455	20.5132	0.815	0.000216	343
CRO_013537	0	0	0	0	0.0855662	0	0.0855828	0.105834	0	0	0	0	0	0	0	0.614	0.0149	87.6
CRO_001564	140.353	211.188	53.3701	263.799	320.048	564.16	239.62	465.553	131.745	79.3455	177.836	227.19	164.111	216.465	162.406	0.717	0.00263	209
CRO_025519	3.56392	4.82463	4.36087	4.6412	5.84524	4.1977	5.91396	4.95916	5.25188	4.9121	3.87709	3.83119	3.81663	4.40793	3.97271	0.61	0.0157	86.9
CRO_001512	0.666871	1.6997	0.477258	1.49906	2.03728	1.61849	2.22084	1.49115	1.46137	1.19413	0.99231	1.7304	0.387861	0.766763	0.937214	0.79	0.000459	259
CRO_013515	23.8607	28.4862	20.02	47.9386	39.4826	29.8876	43.212	44.7193	45.1065	19.5883	19.8481	19.9514	36.0127	33.4483	37.239	0.785	0.000534	304
CRO_013517	5.95167	5.52402	5.92234	8.19915	7.14193	5.12346	6.61568	6.99329	6.72055	5.62186	5.55322	4.12656	6.45554	5.86629	6.21969	0.471	0.0763	57.6
CRO_001501	0.912251	1.18394	0.862382	1.30857	1.20421	1.45562	1.16496	0.911578	1.2055	1.11424	0.922896	0.728391	1.07782	1.28772	0.84971	0.495	0.0609	32.3
CRO_001507	19.8722	23.0551	16.0238	20.5819	28.0455	24.089	19.693	24.9551	19.8591	16.7905	17.7414	23.492	20.8138	21.0551	19.4085	0.697	0.00389	224
CRO_001534	21.3082	21.4571	17.1516	35.7165	25.6578	24.2124	21.6242	20.2297	16.9296	11.3208	14.6841	17.4786	17.3205	21.8962	19.7995	0.624	0.0128	149
CRO_001536	7.33133	6.81497	7.65961	10.158	7.50644	8.56486	9.17631	8.19556	8.81008	5.64671	7.03029	6.19231	6.47721	8.27105	7.36961	0.647	0.00915	147
CRO_001532	35.7201	36.4123	29.1441	41.6645	45.1259	52.1853	53.8634	71.684	57.6339	36.6791	38.602	67.2434	42.5463	46.3476	38.7926	0.665	0.00679	213
CRO_001524	48.3505	49.4536	44.9059	80.0961	73.769	63.5456	82.9089	69.4015	76.4659	50.4449	51.6415	51.2381	54.0615	53.4614	53.6093	0.885	1.18e-05	538
CRO_001527	14.849	13.3407	12.5883	17.1344	14.4811	16.3794	23.6615	19.4795	17.4425	13.982	14.521	18.2267	16.3955	19.5297	19.8963	0.528	0.0432	88.1
CRO_025595	13.3272	15.1961	10.8653	15.1694	16.7701	16.9389	16.0843	15.5973	15.9714	11.9513	11.5776	14.4719	10.8206	13.9672	13.5347	0.911	2.34e-06	509
CRO_025594	29.58	27.7408	23.493	35.5472	37.206	33.4305	37.9742	27.9188	29.0739	24.2703	26.7745	26.6355	31.1556	31.5224	29.4743	0.727	0.00213	217
CRO_011060	71.2845	77.6113	59.6322	132.581	87.2392	105.091	154.028	124.115	102.945	73.4271	57.5814	86.6019	65.808	73.4286	69.1195	0.852	5.41e-05	521
CRO_011064	39.3963	40.1554	34.7571	37.9656	45.1472	33.3317	36.8327	47.7962	40.621	33.1288	29.0251	33.8289	25.5711	33.8947	30.8276	0.607	0.0165	90.8
CRO_013687	8.47395	9.50225	7.29309	11.3963	10.6145	11.1118	11.6712	9.47702	8.06478	8.62652	8.33513	7.71771	8.46983	9.10869	8.59727	0.761	0.00098	246
CRO_011036	11.4397	8.80135	9.61323	13.4933	11.5843	11.4801	12.1768	9.58819	12.619	9.40205	8.49034	9.59885	11.6042	12.0803	11.4271	0.504	0.0552	69.4
CRO_011038	283.544	309.695	194.804	293.385	333.453	317.064	327.68	358.098	342.708	257.699	228.469	293.768	243.852	282.92	280.187	0.896	6.22e-06	515
CRO_025681	8.52736	8.48072	7.15513	8.94381	9.16087	8.95597	9.47787	10.4299	8.63142	6.77413	8.07244	7.92266	7.63449	8.57527	8.11729	0.846	7.02e-05	365
CRO_023020	41.6086	45.2594	36.7933	61.1827	53.4606	53.6843	66.7609	63.1707	50.7119	33.468	42.0001	51.0066	54.0375	50.0531	47.0786	0.854	5.17e-05	438
CRO_011008	38.1757	37.7264	30.9619	43.4044	47.1102	43.1976	48.5069	54.7128	46.3782	39.4111	39.5307	40.6586	40.9962	37.3265	36.8553	0.847	6.88e-05	424
CRO_001680	18.8891	19.8151	12.4684	30.1442	15.9583	22.4965	24.9831	23.4572	23.8809	16.6142	19.9929	26.787	21.0962	14.1894	21.1237	0.607	0.0164	90.5
CRO_025643	14.1483	15.103	12.509	15.2786	16.0322	14.7879	14.068	13.633	16.1726	12.2983	13.0753	14.1606	13.5196	14.3122	15.3699	0.647	0.00911	127
CRO_025642	5.71841	7.49308	4.05612	11.1151	8.68834	9.5736	6.29277	8.60156	5.92193	5.40376	5.13943	6.25019	7.1018	7.25053	6.31904	0.752	0.00123	234
CRO_025648	10.304	14.3209	7.01526	22.3903	20.685	17.152	17.1553	14.707	17.6621	10.8671	10.8496	14.974	13.4637	17.4299	14.2975	0.86	3.88e-05	420
CRO_001673	6.99871	8.29738	5.31601	8.75891	10.4502	9.97159	8.91561	9.80864	9.5985	8.50764	8.05516	11.1293	7.71794	8.74247	8.60739	0.734	0.00185	244
CRO_013671	10.3561	11.0123	5.74252	12.8837	10.4663	14.6652	13.6561	15.2815	10.2298	9.18622	8.86287	11.4018	8.22258	10.4399	9.70718	0.844	7.58e-05	414
CRO_011012	15.7438	14.8098	14.1006	18.1462	15.718	19.6916	20.2341	17.6471	14.9464	17.7327	16.61	19.7865	15.7794	16.6688	16.5372	0.475	0.0738	45.2
CRO_013677	5.43432	7.42509	4.45481	9.04236	8.76433	9.6997	6.83666	9.95858	9.38938	5.02068	5.73871	8.45333	4.73693	6.80154	6.64756	0.878	1.68e-05	482
CRO_025655	16.4633	23.4599	10.4063	18.7434	18.9298	25.5824	21.458	29.0793	17.8712	13.1757	15.0176	22.0515	11.8795	16.2229	12.899	0.756	0.00112	300
CRO_025654	21.053	20.3645	21.5712	26.5759	22.9658	21.7429	33.7521	25.3967	28.3418	16.5194	20.7159	16.6304	20.0112	19.6539	21.5793	0.639	0.0103	195
CRO_025626	15.9013	19.9958	16.08	26.963	19.7026	18.9228	26.754	21.9188	25.3976	14.2507	14.5615	17.761	19.4898	23.9026	22.1916	0.707	0.00317	234
CRO_025624	14.6075	16.1684	14.8886	24.431	15.9783	18.3169	23.8643	18.6273	23.206	13.562	14.0091	17.7424	18.243	19.7228	19.767	0.67	0.00631	204
CRO_013651	23.8474	29.6675	26.1066	41.3198	31.043	29.757	34.3366	27.9062	26.9198	22.4874	21.0057	26.8409	24.638	21.2474	25.0492	0.708	0.00315	221
CRO_001687	25.4137	29.3659	20.5032	33.3979	35.5591	33.8963	32.2417	37.0374	38.5727	24.1456	21.8322	27.819	23.4796	24.8882	23.4416	0.927	6.53e-07	620
CRO_025601	26.4662	28.4116	24.2807	36.0962	34.3116	28.823	28.6486	32.9845	27.5941	21.4288	21.1891	21.9508	23.0213	24.8133	21.6846	0.799	0.000357	282
CRO_025600	17.85	20.3439	14.6468	18.3473	20.4227	15.876	19.1856	16.7265	17.1895	13.1321	14.5612	13.6795	13.6276	16.1186	15.9399	0.602	0.0175	88
CRO_025606	0.28079	0.483785	0.151367	0.263812	0.457381	0.153995	0.35581	0.377147	0.258612	0.239035	0.259181	0.503079	0.167435	0.223987	0.373463	0.363	0.184	12.2
CRO_013636	30.8718	35.3661	27.1377	37.8097	36.0258	38.7283	38.7248	45.1686	35.6387	29.6392	30.4155	41.573	32.7701	36.6958	34.1844	0.821	0.000176	407
CRO_013633	13.2486	19.5723	10.7435	23.6036	23.6712	26.5737	26.3139	27.4935	23.6533	15.2692	16.4412	18.5634	17.253	16.5735	14.8392	0.948	7.62e-08	666
CRO_001623	1.87708	1.68982	1.15945	1.08189	2.33566	2.02889	3.08367	2.19557	2.80933	1.79769	1.38971	2.10192	0.615617	1.4412	1.12793	0.591	0.0202	90.7
CRO_025618	7.49188	7.04921	7.43918	8.61088	9.9378	9.13177	8.47955	7.74489	7.45344	7.00954	8.26767	6.14159	7.103	7.5197	7.2753	0.543	0.0364	67.6
CRO_001660	28.9666	32.2493	27.1435	43.193	36.436	34.6146	34.5043	28.5505	34.2391	26.2192	27.9014	28.8335	28.0493	31.7047	29.6858	0.738	0.00169	271
CRO_013617	17.905	22.3534	11.7034	26.661	23.7645	24.861	23.6748	26.5164	21.5514	15.1617	16.8331	21.5561	19.9735	23.0263	20.3943	0.914	1.92e-06	533
CRO_001642	13.6766	13.6279	10.2878	16.7039	17.0896	15.6514	16.5827	18.4297	19.4403	12.4063	13.2523	15.8959	12.3654	12.563	13.9913	0.892	7.78e-06	520
CRO_001648	70.1706	82.1368	60.0793	88.3311	89.3947	76.5494	86.7695	76.4288	92.1202	69.5163	66.5715	72.2736	71.204	78.0348	78.384	0.828	0.000137	345
CRO_023096	6.62351	8.61203	4.66849	3.4696	8.38222	7.58897	5.87892	8.34474	7.32987	5.42	8.21095	6.07151	3.99334	4.86582	3.86332	0.303	0.272	25.2
CRO_023074	18.6618	21.0138	14.2691	26.5735	24.578	24.5938	23.6652	25.5459	20.5299	15.4781	14.5718	19.0225	15.8498	17.0155	17.556	0.944	1.3e-07	612
CRO_023075	38.1628	42.8541	29.2303	64.2431	55.179	57.3653	60.6041	63.5896	53.8651	37.8482	36.0038	42.6486	40.2303	42.3609	45.1657	0.97	2.49e-09	736
CRO_023085	119.493	131.534	105.891	141.498	140.607	137.292	154.346	149.144	134.968	114.265	109.459	126.619	121.598	124.731	124.422	0.958	1.97e-08	706
CRO_011075	12.4333	15.2104	11.0288	18.756	17.1954	16.7537	17.0973	14.2626	15.5812	13.9679	10.3476	14.6529	13.8947	15.873	14.857	0.819	0.000189	324
CRO_011079	1.2437	1.38352	0.623484	1.40429	1.52512	1.15988	1.84844	1.21319	0.962855	0.935999	0.991319	1.50167	0.861384	0.996418	1.18669	0.68	0.00524	143
CRO_011082	5.88895	6.73937	6.43369	8.77999	7.90357	7.47236	10.5276	8.04601	8.57759	6.16642	6.19265	6.47216	6.9815	6.88436	5.8199	0.788	0.000479	367
CRO_011087	1.11572	1.84268	0.992403	1.81199	1.85635	1.6667	1.52345	1.64846	1.21843	1.32973	1.10587	1.35645	1.07535	1.23076	1.94883	0.633	0.0114	85.3
CRO_015523	29.8343	35.5414	25.2441	38.2526	39.91	35.5536	39.6251	39.1337	42.7463	29.8517	29.1482	33.0723	32.418	30.254	35.724	0.901	4.5e-06	504
CRO_003533	2.93721	3.78536	1.85782	6.35134	5.20441	6.64483	5.84878	4.94239	4.08486	3.12553	3.703	3.52584	3.88073	4.09794	5.00325	0.834	0.00011	336
CRO_015532	16.8259	17.462	16.499	25.0553	21.8373	21.7851	24.892	19.171	20.979	16.9569	18.9947	18.0602	22.324	21.0139	20.3117	0.68	0.00528	196
CRO_015537	12.4528	13.7344	12.3072	16.853	17.0395	15.0753	17.8721	15.6913	12.3515	14.3238	10.6423	13.618	11.9811	13.339	12.8395	0.782	0.000576	256
CRO_015533	14.9694	17.5712	8.62382	17.0435	13.9652	20.9129	16.9262	19.8818	13.1981	12.0069	11.9976	16.375	8.95189	13.5313	10.8876	0.735	0.0018	229
CRO_015536	26.0505	25.299	22.2786	29.5913	29.0774	32.222	33.4677	34.474	28.8969	21.8166	24.863	29.4886	25.2498	29.8232	29.0438	0.854	5.13e-05	426
CRO_027516	4.71175	4.36788	3.50935	5.72728	5.91384	5.28678	7.10478	8.07133	5.78612	4.38894	4.0445	6.36196	5.34293	5.09315	5.56619	0.793	0.000419	332
CRO_027518	6.3954	6.45746	5.07827	7.45111	6.08088	6.74079	7.13599	6.31749	6.43866	5.89493	5.20604	4.93894	5.12485	5.88271	5.09322	0.705	0.00331	184
CRO_003525	12.717	12.6426	10.6141	11.8473	12.3276	14.942	14.1328	16.6228	13.3036	11.0208	10.8658	13.7042	12.404	11.8163	13.3767	0.676	0.00568	194
CRO_003556	17.4348	17.9137	13.7079	19.4941	22.2803	23.6124	18.9075	22.7166	19.5399	15.1916	15.666	18.7152	16.074	16.8341	17.0008	0.893	7.39e-06	535
CRO_015516	26.93	26.7238	23.854	41.0974	34.2357	28.1906	35.9087	28.5399	29.1492	26.5355	25.6609	25.0828	28.9608	29.3833	31.7066	0.669	0.00633	224
CRO_015511	42.1237	59.6697	31.6127	59.6518	55.9992	56.5629	62.3145	78.0081	54.5153	25.9577	32.2386	33.5724	44.845	43.091	42.4018	0.843	7.83e-05	368
CRO_003513	6.28617	8.16094	7.33092	17.3911	12.8905	11.0609	10.9528	10.1649	9.61082	6.31461	4.46785	7.09546	6.65617	9.04615	7.0291	0.794	0.000406	325
CRO_003500	78.2333	120.902	87.8163	136.163	137.076	166.521	149.647	179.059	163.425	142.473	210.656	194.97	114.83	83.8875	58.9472	0.373	0.171	20.4
CRO_027576	15.5858	19.5428	14.5836	30.3876	19.2903	16.9223	29.3245	23.6407	19.4854	14.7311	13.3379	15.6079	15.1599	13.9361	15.4826	0.758	0.00105	349
CRO_027570	18.8253	18.9111	14.7324	24.0547	16.0854	21.0403	28.9594	23.9741	18.6406	16.748	16.4412	19.687	15.7095	15.7743	17.8577	0.705	0.00334	271
CRO_027581	104.385	161.86	84.9477	291.683	184.643	240.605	374.315	378.349	223.136	71.024	105.232	97.9725	119.449	109.699	110.911	0.851	5.81e-05	476
CRO_027583	7.41471	4.31617	5.0249	12.884	7.8027	9.26579	10.9681	5.91227	6.04859	6.85312	6.63225	7.87586	7.84121	7.62156	8.19139	0.493	0.0622	76.4
CRO_027584	17.6389	22.3556	14.7461	32.5095	36.3812	32.6178	20.9795	25.7485	21.1797	16.4685	17.8122	25.0263	19.7077	22.2851	22.9327	0.785	0.000528	331
CRO_015568	13.032	12.5486	11.9794	13.3403	15.9019	17.2244	13.3937	13.3712	18.2299	11.3625	12.3902	13.3377	11.9161	13.9867	12.2277	0.63	0.0118	112
CRO_003585	92.1911	189.757	56.5111	426.95	295.038	280.159	309.039	600.61	338.353	69.7751	90.6903	129.698	165.015	114.191	141.098	0.863	3.38e-05	444
CRO_003579	37.7902	40.1523	33.2697	42.0549	45.8015	47.8635	42.2516	41.3143	36.6907	38.0901	38.3262	42.0621	38.06	37.9785	41.6653	0.717	0.00261	197
CRO_027566	66.4707	72.9497	47.7098	68.4087	87.7893	96.8797	83.4934	102.452	77.6526	68.597	70.0648	98.8345	71.8948	82.228	68.7735	0.706	0.00325	263
CRO_003569	47.1055	50.2804	39.7217	54.621	66.2202	64.4255	54.8703	62.0979	53.774	50.9423	49.3734	55.9483	51.9821	48.8807	51.0244	0.827	0.000143	403
CRO_003566	104.65	124.488	88.2058	214.776	151.55	164.177	209.496	200.965	160.384	110.965	102.127	165.473	117.014	148.081	126.427	0.906	3.22e-06	595
CRO_027559	2.09076	2.05945	2.52851	3.10557	3.31355	2.32347	2.68422	2.61938	1.79893	1.38173	2.23458	1.87296	1.75291	1.73803	2.4724	0.528	0.0432	50.4
CRO_015554	0.177005	0.2516	0	1.05538	4.58117	1.24581	2.99596	3.85018	0	0.301367	1.57257	1.90279	0.912239	4.34889	1.66479	0.499	0.0584	34.2
CRO_003596	86.4355	103.105	64.4377	122.598	88.761	89.24	138.504	116.682	89.4348	75.688	75.5336	79.9708	76.6954	84.6188	86.1267	0.767	0.000837	350
CRO_015564	56.9436	62.506	46.372	85.4153	70.8993	83.9202	84.7483	90.4233	72.678	61.9663	54.6354	82.7415	65.2992	73.0558	65.2857	0.876	1.81e-05	496
CRO_015561	53.3006	67.9765	44.0533	94.1409	79.3333	82.0694	95.4935	92.2756	91.7518	57.8477	55.0969	71.6873	53.8288	66.1031	61.8181	0.96	1.49e-08	741
CRO_015649	21.8705	22.6452	15.5875	25.3508	21.4473	22.6436	27.0475	24.5739	22.0799	18.9925	17.9066	20.8081	18.0394	19.7779	20.5179	0.859	4.15e-05	464
CRO_015651	23.4123	31.3545	19.917	28.4845	44.577	38.1067	28.8995	41.4076	34.2627	22.0229	23.4214	25.817	25.9867	26.355	26.251	0.819	0.00019	402
CRO_003652	14.5396	15.7152	13.2345	25.2725	27.895	22.5406	22.2974	23.5672	27.3959	11.5171	13.9931	17.4489	19.9091	19.6511	19.443	0.872	2.23e-05	445
CRO_027641	12.8595	13.0638	10.6946	16.5574	18.4082	15.1654	14.8327	14.7227	13.2773	11.4204	11.7273	12.4494	10.4872	11.3814	12.6253	0.849	6.14e-05	384
CRO_027643	5.8931	6.33232	5.82417	6.94378	8.58987	7.98858	7.15088	8.05478	8.06875	6.22615	5.72087	7.04678	6.08909	7.04092	6.04851	0.858	4.33e-05	456
CRO_027636	10.0225	11.4814	8.05627	14.0587	14.0562	14.2873	14.1033	15.5027	12.8411	8.34246	9.61095	13.4876	11.2281	12.5077	12.1962	0.934	3.67e-07	615
CRO_013000	25.4662	26.0678	22.3682	25.5098	29.6791	28.3216	28.0776	28.7183	26.0035	25.1008	23.8891	27.4763	25.0978	25.9883	26.3032	0.829	0.000136	363
CRO_003684	6.23934	6.61127	4.90506	7.64325	8.66705	7.21446	7.96281	9.47458	8.30633	5.09422	3.43151	4.82718	3.98627	5.02691	4.09002	0.846	7.12e-05	396
CRO_003685	32.9376	31.5408	25.8363	34.9502	27.9557	33.8148	40.1121	41.4361	26.4402	28.6889	28.0452	34.1031	31.4487	33.7087	33.9861	0.541	0.0372	92.9
CRO_001023	12.445	13.1745	10.9992	17.7237	21.8387	21.9156	18.1612	21.7727	17.1275	13.7423	12.305	15.2257	13.1608	14.1961	14.7147	0.904	3.89e-06	539
CRO_001017	170.769	195.105	125.11	188.526	273.207	264.858	190.831	289.577	233.445	190.071	183.309	259.241	187.933	225.223	219.328	0.697	0.00385	261
CRO_003679	33.175	37.5487	27.4271	27.6556	36.1852	33.6511	33.614	38.0589	38.5645	29.4894	28.4835	35.1464	26.966	30.1391	25.5294	0.58	0.0233	113
CRO_001016	5.39624	6.04152	4.55066	5.73099	7.07233	5.71901	7.05296	6.96041	5.6992	4.96625	5.21815	6.00996	6.03267	6.54498	5.2691	0.751	0.00124	196
CRO_015630	6.02685	7.0788	5.37525	7.53221	6.61131	7.95432	7.53063	7.52467	6.01851	6.46162	6.19624	7.20667	6.28605	7.22318	7.24789	0.683	0.00497	159
CRO_015639	10.2639	11.3278	8.19527	14.0265	13.9294	12.5743	16.5795	12.7899	13.8633	9.68714	9.104	10.4563	8.9632	9.48086	10.3494	0.905	3.53e-06	569
CRO_003667	1.14003	1.08032	2.02806	4.35032	5.22026	3.43879	2.38363	1.68438	2.62497	2.42626	2.2186	1.02127	2.0297	2.40084	1.78706	0.507	0.0539	86
CRO_015609	67.9029	72.7102	63.222	97.7098	88.2978	76.3227	85.896	59.6098	86.8792	70.8542	67.333	67.6872	58.0267	64.368	74.4677	0.624	0.0129	147
CRO_003617	18.8098	21.4857	12.7859	26.0109	26.6357	27.814	22.2886	22.7425	20.3131	18.2116	13.3562	25.2359	18.329	20.7089	20.672	0.833	0.000115	354
CRO_003609	17.2496	21.2967	14.0996	27.1685	31.1109	30.849	19.0826	23.763	21.8661	15.566	19.1334	24.4667	20.6969	24.0332	20.5946	0.749	0.00131	281
CRO_003637	20.7936	21.8561	18.7114	28.2978	24.1835	20.8015	28.0818	22.7629	22.7432	20.1535	19.5419	21.302	21.2674	19.897	21.9057	0.762	0.000962	341
CRO_003638	11.6096	15.1052	9.92576	15.6023	16.693	16.5832	17.2467	17.6219	16.7178	11.6872	12.7077	14.2796	14.6776	11.9658	14.4434	0.91	2.54e-06	517
CRO_025073	16.2714	20.0546	13.0492	21.6033	30.1042	26.5933	18.2022	24.5	18.327	17.0456	15.1531	18.6429	19.9279	19.3522	18.3038	0.754	0.00117	301
CRO_025078	23.4649	26.6597	18.5463	52.7402	45.7377	39.8366	34.4322	33.0253	35.6986	21.858	23.7003	33.6768	28.7796	36.3556	31.4544	0.829	0.000131	379
CRO_001085	15.4866	17.6432	14.1902	22.4723	20.6655	16.9836	23.352	17.4656	19.7566	15.0068	15.7924	16.6376	15.6337	14.6903	15.5222	0.814	0.000225	389
CRO_001084	36.3268	35.2333	27.698	36.6458	42.5646	38.0014	38.0551	43.3575	41.8649	30.2431	29.6529	36.3443	36.5909	38.1058	38.1859	0.815	0.000212	328
CRO_013087	3.80096	3.70779	2.90024	4.97696	4.59044	3.96223	4.67481	3.53284	3.29481	3.16435	2.9323	3.55522	4.08543	3.82571	4.00133	0.657	0.00785	178
CRO_013048	276.24	256.301	245.871	358.426	284.395	298.24	401.281	348.735	304.124	251.64	233.527	250.049	249.634	253.594	247.318	0.791	0.000446	408
CRO_001094	10.7738	17.42	6.18483	16.3104	17.5205	23.8461	18.1612	25.421	20.9263	11.7143	12.1847	19.048	9.39581	12.4177	10.5529	0.848	6.44e-05	487
CRO_025046	225.596	226.214	189.556	186.039	251.761	218.738	214.874	274.357	251.445	208.137	223.353	271.37	190.436	226.704	193.796	0.432	0.107	61
CRO_001093	128.027	144.806	43.9585	198.887	410.856	318.665	166.81	371.999	307.724	91.3053	152.625	192.059	173.7	224.639	237.198	0.773	0.000719	328
CRO_013029	81.2201	82.1415	64.0762	102.844	92.1268	88.5795	102.517	107.432	84.3069	79.0441	63.9296	85.8069	82.836	86.6227	85.6176	0.874	2.08e-05	452
CRO_001043	8.6795	11.617	6.97869	9.31711	16.206	15.531	9.32514	12.5984	15.4007	13.7757	11.659	12.4317	8.54661	9.03596	8.0967	0.493	0.0619	91
CRO_001041	17.409	20.3654	15.2812	24.5745	19.4803	20.2447	25.7369	20.0736	22.5817	17.0977	17.3765	19.1399	17.1604	21.2606	19.9256	0.792	0.000434	366
CRO_001030	21.8942	27.3628	17.7333	29.8046	34.673	32.3188	24.7712	24.5184	21.9707	18.297	22.4212	26.1601	25.6656	26.0282	23.8115	0.693	0.00421	204
CRO_001028	7.70923	10.158	5.68406	11.7906	22.3158	16.0195	11.9154	9.96395	13.3441	11.8131	12.5903	15.6978	8.2788	11.5965	9.5398	0.577	0.0244	116
CRO_013005	9.32336	10.7622	9.00548	12.9552	15.2228	12.7735	11.1234	11.1215	10.606	8.81379	7.8887	7.97355	10.0481	11.1707	12.4205	0.685	0.00481	181
CRO_001064	16.0047	17.5292	13.7147	20.2543	20.0327	20.3025	19.3215	19.711	19.0591	16.1165	16.225	19.1813	15.4288	17.6943	17.0794	0.954	3.76e-08	661
CRO_001066	11.7935	11.578	11.0727	14.6261	12.3267	13.186	14.8184	14.6367	12.6433	13.0114	11.236	15.3825	11.6035	11.5696	11.1167	0.665	0.00678	157
CRO_001061	35.2202	37.2392	27.9228	49.0571	44.7116	43.0957	55.1092	45.4594	43.8524	32.6612	34.1471	37.6199	35.3495	38.0605	37.8464	0.928	6.09e-07	655
CRO_027644	2.79934	3.60675	2.88794	4.33378	2.89659	4.03679	4.36406	3.47688	3.49419	2.52939	2.86724	3.51962	2.83019	3.51215	3.11787	0.719	0.00252	223
CRO_001058	7.95439	7.68486	6.79901	9.84157	10.8369	10.4297	11.0055	10.8035	9.46564	7.35106	7.58938	8.29199	8.8078	8.61991	8.0505	0.931	4.61e-07	577
CRO_015672	13.5325	15.9853	11.1847	19.7976	15.8887	19.0544	19.8248	18.6663	14.8727	13.4969	15.1765	15.7811	13.706	15.4109	14.9229	0.862	3.55e-05	437
CRO_015682	4.77197	14.9011	0.673736	33.3843	120.746	83.5317	50.4526	98.5576	110.504	4.87481	7.72925	17.4251	45.4394	37.9646	48.5388	0.761	0.000984	286
CRO_015681	57.9869	54.4463	54.2298	61.6062	68.7176	65.9567	68.1669	71.2792	72.3828	55.4816	55.9534	61.2065	54.8007	60.1389	59.7104	0.857	4.44e-05	446
CRO_015769	27.8191	29.4627	24.2065	42.4634	32.1967	35.963	38.2565	41.8664	35.608	28.8213	27.3945	33.7248	31.5019	34.9291	32.9768	0.864	3.32e-05	460
CRO_015770	40.6759	45.1897	33.4279	62.457	50.4844	56.8009	54.2624	63.9958	58.3778	42.0545	39.8439	47.5379	43.8641	50.5841	47.2122	0.919	1.29e-06	575
CRO_015781	12.9552	13.7967	12.6831	17.2649	14.7078	12.9317	16.2424	13.5831	15.4743	12.5061	12.9064	13.32	12.6758	13.5821	13.7053	0.709	0.00311	270
CRO_001138	4.17195	3.79205	3.70242	5.6857	4.06819	4.45157	4.74714	6.49942	4.46975	3.11666	4.4665	3.12716	3.35082	4.78142	3.20313	0.62	0.0137	88.6
CRO_015757	41.0213	41.0095	38.7776	45.5902	45.0625	43.8051	44.5615	48.9794	49.7335	47.4998	43.8633	45.6592	40.2796	42.49	40.9167	0.601	0.0179	103
CRO_015759	5.01306	5.6287	3.24743	4.65514	5.32569	6.60765	6.85763	8.19508	6.22726	3.99861	4.65157	6.47208	5.74352	7.18967	5.98721	0.627	0.0124	160
CRO_001128	10.2839	11.9583	10.771	18.5662	14.8866	13.3474	16.1132	13.4186	15.8112	12.3123	13.4162	13.0298	13.2837	13.5897	13.5729	0.722	0.00238	235
CRO_001123	44.1952	46.3988	39.138	52.656	49.1458	51.7454	55.3504	43.1498	51.2554	41.8309	31.3425	47.5095	39.4512	44.393	41.1415	0.785	0.000523	253
CRO_003786	3.65374	3.77711	2.87239	5.4793	5.70362	4.92611	5.95276	4.1578	6.34788	3.74662	3.51308	5.4304	5.05776	5.17341	4.9464	0.715	0.00274	179
CRO_015761	7.93094	8.67174	6.96117	13.4772	9.55106	9.2011	15.7927	10.6677	11.3739	7.64861	7.85243	7.53534	6.34028	7.80272	8.24945	0.765	0.000901	377
CRO_015724	6.30871	7.17976	6.20436	9.98157	8.80427	8.08446	8.15938	5.17833	4.6996	5.73913	5.65194	5.59611	7.47636	6.6483	7.78857	0.387	0.154	56.8
CRO_015723	9.23748	50.6801	3.76652	96.5117	60.0465	53.9514	30.5316	23.4928	9.2982	7.13328	12.0017	12.8198	33.0391	29.5878	37.005	0.589	0.0209	131
CRO_027702	107.962	127.64	85.2986	109.674	182.42	126.909	150.953	186.391	157.307	92.7548	77.0924	61.0237	92.0329	78.7443	74.6663	0.741	0.00158	230
CRO_015730	8.12006	7.83295	6.36721	9.66374	8.13147	8.77555	10.3599	10.2571	8.17282	6.58141	7.1997	9.2125	7.83666	8.08511	8.18086	0.83	0.000131	417
CRO_015733	101.298	105.217	95.7893	112.453	116.191	104.495	99.194	110.918	107.363	96.3512	94.7604	103.657	102.858	105.194	108.079	0.73	0.00202	203
CRO_003741	25.4482	56.1991	15.279	119.693	77.0568	78.4602	80.1429	169.097	86.9206	18.8191	25.3229	34.5082	45.421	32.8668	40.1407	0.846	7.13e-05	398
CRO_003742	14.1353	12.1977	10.6968	10.7217	16.518	12.0841	15.3314	14.4331	13.4905	8.45815	7.07788	8.87004	9.37413	12.0138	9.59811	0.642	0.0099	95.9
CRO_003714	52.5385	65.0035	35.9909	58.2221	103.017	73.5299	53.617	69.2779	67.7637	51.4345	46.0314	60.5777	50.9778	53.258	54.7938	0.715	0.00275	271
CRO_025190	1.99864	2.67096	2.07656	2.99447	3.13735	3.63268	4.71969	3.97513	3.16236	2.20313	2.23311	2.82338	2.35302	3.05783	2.49031	0.839	9.29e-05	407
CRO_025173	14.0419	15.4903	14.9371	20.2813	16.5388	16.4359	17.9828	16.585	14.8086	16.2426	15.373	14.9317	11.8019	12.2744	12.77	0.581	0.0232	89.9
CRO_013196	28.1792	25.3613	22.0185	29.7571	26.5003	28.3332	28.4322	26.1522	23.1712	23.4262	23.284	26.0894	24.1052	23.8568	27.0312	0.628	0.0122	105
CRO_001197	34.0598	37.2021	26.8549	40.2004	45.055	42.9219	37.0595	39.5929	37.1202	32.7817	33.0588	40.7622	34.3512	37.0113	35.9576	0.848	6.52e-05	427
CRO_025150	3.81757	5.59867	3.23393	7.37056	6.60508	4.02122	6.60635	4.10346	3.34861	3.24987	2.9225	2.60563	5.28068	4.22715	3.22959	0.578	0.024	109
CRO_025166	22.7192	28.3533	22.0741	36.5881	31.1853	27.4929	34.5761	26.6749	32.0352	24.3509	23.6617	24.7079	22.1452	24.7309	25.576	0.816	0.000208	392
CRO_027791	15.6478	17.6633	13.7205	24.0927	17.5049	15.2572	24.5158	19.6283	17.9405	13.5774	11.8923	15.6181	15.1064	16.1858	17.4772	0.756	0.00112	347
CRO_001158	31.9327	37.4829	26.6694	42.2679	42.2499	40.3626	43.2965	44.4096	42.0959	31.3505	27.9921	33.1822	27.8173	31.7749	30.7436	0.955	2.94e-08	689
CRO_001150	9.53835	10.034	9.51186	12.5378	9.34064	9.10576	16.2336	11.4472	14.3509	9.89341	5.92913	5.44455	6.66305	5.1215	4.98394	0.544	0.036	110
CRO_013163	74.7783	74.4225	56.1347	115.399	108.022	96.8284	79.6394	85.4268	76.935	72.7834	71.5102	92.8502	82.0357	86.3387	80.8235	0.734	0.00185	238
CRO_015787	74.1351	87.5085	55.4444	115.025	99.6732	97.2803	113.846	106.491	105.07	66.1361	69.8103	91.672	80.2568	93.5051	85.9453	0.955	3.26e-08	695
CRO_027772	35.4774	33.744	30.6308	44.1412	38.8605	34.4778	40.1811	33.9921	36.4407	29.4157	26.5589	29.3005	32.8731	38.3055	35.9725	0.67	0.00633	195
CRO_025113	28.9187	37.743	28.4066	60.6231	59.209	53.6712	60.0381	56.0929	49.3253	34.1061	32.3604	43.7725	37.0469	41.5375	41.439	0.963	8.27e-09	693
CRO_027769	178.251	216.437	159.931	463.486	198.508	316.761	657.602	546.159	398.245	126.263	168.931	159.682	202.921	165.835	159.042	0.756	0.00112	353
CRO_025103	0.512472	1.6997	0.633098	1.7315	0.765206	1.67464	1.40315	1.36711	0.943988	0	1.51765	0.573858	0.120052	1.1242	0.937214	0.531	0.0416	37.6
CRO_025109	12.1698	71.2856	5.74841	51.7179	64.699	51.8544	46.3286	44.5109	12.7195	7.99858	17.8433	29.6599	26.8041	21.148	9.75658	0.697	0.00387	146
CRO_013132	0.337515	0.411218	0.095305	0.613307	0.527965	0.29088	0.432055	0.593658	0.444081	0.533602	0.285579	0.345549	0.135543	0.63463	0.45349	0.567	0.0275	41.5
CRO_015796	2.74454	0.709303	0.123293	6.54565	0.496734	0.627168	6.02406	4.86396	4.25123	0.0531001	0.211111	0.391146	0.701387	0.437865	0.0651849	0.654	0.00822	211
CRO_013134	29.305	31.4594	25.5695	42.2346	42.0487	40.2831	41.1815	47.3868	40.3698	30.5781	28.0191	39.9034	31.3437	36.1103	33.4684	0.947	9.25e-08	675
CRO_015795	1.5948	1.80511	1.22589	2.39483	4.32161	3.47428	1.94069	3.23625	3.26407	2.03646	0.974562	1.15087	1.74346	0.971799	1.66661	0.728	0.00208	249
CRO_015797	48.8434	58.7706	37.1894	70.1021	61.1651	63.1602	75.01	70.1016	56.7386	48.1253	47.7655	58.8738	52.7487	57.6956	49.9094	0.922	1.02e-06	608
CRO_001242	11.4794	10.2407	6.07141	10.0172	16.8282	12.3086	11.0275	12.8824	11.8117	5.80231	6.90531	8.51606	9.11797	11.1352	10.4031	0.755	0.00115	229
CRO_027868	10.9175	11.9839	8.75848	15.5708	13.1785	11.0015	17.5747	10.3705	15.3778	10.8172	9.37051	10.5816	11.9635	11.8077	12.0535	0.66	0.00741	205
CRO_025203	11.7279	12.8645	9.82232	15.3228	14.5592	13.8062	14.4458	12.3245	14.9753	10.7621	13.1158	13.381	11.9372	13.1239	13.8008	0.781	0.000588	257
CRO_027864	19.793	19.6007	16.8686	24.8222	23.8822	21.5898	23.0849	20.9166	19.9658	17.8563	19.0528	20.4944	21.6461	20.5106	18.6965	0.805	0.00029	312
CRO_003898	22.844	31.3863	19.9858	35.5852	31.2827	38.9961	35.2564	41.734	38.8759	27.0353	25.0521	33.1468	23.2729	28.6336	25.0783	0.892	7.93e-06	554
CRO_015891	28.5621	30.2989	26.6859	37.9285	40.3839	36.8019	38.6802	36.2086	34.4659	28.9975	26.8299	30.5619	31.4228	31.3977	32.0593	0.938	2.45e-07	596
CRO_001232	20.4455	29.6436	17.5685	32.0412	30.9802	34.5662	29.5512	45.1321	30.9746	21.7223	19.2416	32.6621	21.5094	27.9645	23.0956	0.855	4.88e-05	477
CRO_027884	163.674	168.512	154.655	166.866	171.726	157.389	175.298	175.232	174.301	150.668	147.88	147.203	139.836	139.807	142.057	0.67	0.00628	161
CRO_027880	66.4366	68.747	55.3182	70.2792	66.2731	67.3217	69.0495	69.5796	66.7617	55.537	55.1997	63.8627	56.6966	63.3603	64.587	0.836	0.000102	334
CRO_025221	15.6945	16.2207	13.2951	22.246	17.7261	19.5519	19.5325	21.8009	17.6714	14.2415	14.5928	13.2484	15.7165	17.4035	18.0684	0.822	0.000168	329
CRO_025213	187.824	211.621	149.175	327.96	228.801	269.168	333.967	310.051	247.776	199.63	166.739	252.947	205.81	243.437	222.27	0.879	1.59e-05	538
CRO_003885	25.732	29.5662	16.9261	36.9366	51.7358	39.9384	35.4961	46.3487	51.1081	25.2255	22.6332	31.0643	32.1758	29.6095	30.7449	0.868	2.71e-05	476
CRO_013241	46.1045	49.1186	41.096	48.197	50.9161	46.1391	48.6299	47.1751	49.3326	41.1196	41.3119	42.9156	47.6589	44.9611	47.4464	0.722	0.00237	173
CRO_013203	43.1171	49.619	41.2415	66.6251	69.1774	64.9911	49.0252	55.2844	63.2688	48.5166	47.0225	51.3655	52.471	56.4533	58.9436	0.736	0.00177	248
CRO_027851	4.4528	6.31718	3.09993	6.94398	6.21062	6.82311	6.03312	6.94512	5.49435	4.64189	4.8668	6.5538	4.49281	5.56459	5.43929	0.865	3.1e-05	430
CRO_027846	42.9647	42.3427	40.2951	57.1475	59.6996	51.6011	57.764	49.2757	52.0701	44.7483	46.6327	47.7794	52.4766	46.9565	51.2164	0.767	0.000855	251
CRO_001255	10.2452	10.6372	7.04374	13.2442	13.2137	15.2279	16.1434	14.5521	13.3745	10.3902	9.64864	11.2529	11.1863	11.9605	10.9859	0.92	1.18e-06	561
CRO_027844	6.65993	7.21535	6.34626	12.9757	11.1812	12.0534	11.5595	9.49724	9.02689	6.85423	6.50982	7.3909	8.51336	8.21637	9.47371	0.842	8.35e-05	390
CRO_027845	9.50436	9.94296	10.0108	17.0989	13.6853	11.1344	16.8133	13.6107	16.7444	8.35079	9.72646	7.81125	10.8942	9.1687	11.6181	0.738	0.00168	294
CRO_015872	41.6314	48.9346	39.1754	65.4381	52.2346	45.8655	57.1347	42.5581	49.3745	34.3361	37.8128	39.1209	43.1568	47.5688	49.2925	0.688	0.00456	245
CRO_013219	51.6271	55.3867	44.169	75.2668	63.7914	81.8207	65.8707	68.0873	36.4131	48.4943	49.3387	56.774	57.7615	59.3743	51.1388	0.639	0.0104	119
CRO_001249	19.0841	20.4372	16.9879	21.3034	20.9422	21.7143	20.7268	22.9242	20.9053	17.822	16.6198	18.8859	18.4058	19.4658	20.1124	0.904	3.73e-06	498
CRO_015848	27.3341	31.2365	24.4214	32.0836	36.3744	27.7233	28.5447	27.0177	29.3929	26.0308	25.5498	28.5464	23.423	29.7615	29.3128	0.624	0.013	117
CRO_015844	48.5145	53.7937	33.8505	60.8299	63.679	64.0323	72.6205	72.3997	64.4096	45.8889	45.8928	59.4004	38.3082	52.7837	51.0482	0.939	2.06e-07	660
CRO_003857	7.09625	6.91018	5.91608	9.10247	8.84074	8.55766	9.38426	7.87951	8.62077	6.24482	6.77786	8.34601	8.0773	8.25142	8.84893	0.79	0.000454	289
CRO_027821	20.0747	25.955	16.3895	26.4996	28.6302	28.3752	27.684	34.866	30.2792	20.0615	20.1858	26.4725	20.0571	22.9761	20.5444	0.915	1.73e-06	638
CRO_015855	16.0612	14.7336	12.8993	18.7587	20.8878	21.6376	18.4415	17.9321	19.8524	17.585	17.4091	17.8258	13.5527	12.5069	13.9688	0.702	0.00352	174
CRO_027840	52.3663	71.5577	43.5992	124.654	114.692	106.893	102.296	87.3081	57.3093	46.2018	45.6908	63.646	79.7157	63.943	61.6967	0.83	0.00013	361
CRO_027841	28.5296	27.3007	26.4849	32.6493	31.4616	31.598	31.9139	32.3535	28.877	24.5828	25.2347	27.8413	29.1433	29.0113	30.0486	0.845	7.35e-05	366
CRO_003844	57.0181	57.4711	48.3902	68.7552	65.0609	64.0961	68.7079	77.8355	66.0374	51.0042	47.416	63.4094	53.8106	59.4978	56.6022	0.927	6.49e-07	625
CRO_003845	63.6662	66.5849	49.5847	100.455	149.871	109.186	73.1599	72.3982	86.4172	96.9092	70.4777	97.6209	61.7986	72.9777	70.5121	0.573	0.0256	129
CRO_003842	6.23612	6.3133	4.71715	8.53756	6.85817	7.11289	8.92442	5.76005	7.20888	5.85294	5.37268	6.47726	5.96331	6.41935	6.53179	0.749	0.00132	296
CRO_003848	45.3363	55.0471	41.0075	45.9726	50.8688	49.8	48.9653	55.0668	53.9843	43.0563	50.999	51.6472	47.5571	53.6551	47.378	0.527	0.0434	70.6
CRO_003849	158.754	161.759	119.949	241.171	205.777	215.976	280.558	246.519	209.058	148.2	131.962	186.25	144.081	164.284	157.58	0.932	4.39e-07	682
CRO_003881	0.626908	0.638625	0.51115	0.74758	0.748862	0.882468	0.889446	1.1964	0.548521	0.693787	0.7824	0.800281	0.396522	0.591352	0.409462	0.596	0.0189	108
CRO_001211	2.21895	2.13558	1.71328	4.90626	1.69115	1.22012	5.45414	4.43958	4.15124	1.56431	1.58415	1.18025	2.37165	2.16003	3.07976	0.579	0.0238	156
CRO_027807	31.4227	34.3843	30.6747	38.5905	38.0961	37.8685	39.5558	35.4044	37.3561	31.2858	32.1415	36.4797	32.9755	36.959	36.0559	0.877	1.78e-05	438
CRO_003814	19.5256	21.8444	12.7787	23.1023	18.8516	23.0466	23.3415	18.5999	23.5167	17.0111	19.1732	19.89	17.7456	22.5195	19.8589	0.674	0.00584	132
CRO_003812	24.6694	26.2181	22.6198	28.0253	29.5068	25.6032	26.4677	25.3091	26.5576	22.5178	23.797	24.9146	24.4701	27.1615	26.9882	0.732	0.00193	214
CRO_003809	49.0501	59.6456	45.1242	68.8337	65.4864	62.4493	69.7457	65.3353	69.2322	51.8708	52.0198	67.0296	57.0197	61.0939	59.1124	0.903	3.91e-06	518
CRO_003834	144.239	166.947	113.878	246.402	173.723	201.266	243.954	228.66	185.687	141.1	134.817	197.767	158.706	204.664	180.963	0.855	4.94e-05	466
CRO_003839	11.6154	12.413	8.16975	11.5595	13.0395	14.4494	11.4381	14.1969	14.7585	10.9708	10.0433	11.6966	7.74602	10.0062	8.81591	0.74	0.0016	258
CRO_003837	4.15498	5.0432	3.33327	6.28011	3.76585	5.62183	7.37994	5.7368	4.93704	3.35152	3.56988	4.3425	4.60238	5.42382	4.69053	0.718	0.00256	266
CRO_003825	5.77458	6.39437	5.22611	7.29877	6.10351	5.96924	8.36568	6.76369	5.94593	4.52922	3.92527	4.59179	5.16784	4.83931	4.94975	0.735	0.00181	280
CRO_013295	42.8274	44.6962	36.982	56.896	54.2955	57.7285	56.9648	59.2379	54.5092	45.2678	47.4784	57.6834	49.7964	48.7982	48.8374	0.881	1.41e-05	488
CRO_013267	242.143	284.906	188.97	277.124	323.207	276.953	284.649	340.588	293.266	206.357	233.947	285.247	224.329	273.787	267.925	0.876	1.86e-05	459
CRO_001285	19.3825	24.9157	14.7848	28.005	24.6323	28.7046	27.2901	26.7005	25.4688	20.7358	21.8822	28.5263	20.7213	27.6896	24.4151	0.8	0.000338	308
CRO_025250	1.65568	1.17671	1.12497	1.39852	2.47221	1.56068	2.47268	1.86865	1.14368	1.23328	1.22579	1.0197	0.872687	0.817208	1.83838	0.56	0.03	49
CRO_025248	3.34585	3.43208	2.07948	3.61969	5.5968	5.41037	3.74337	4.55838	2.19205	2.8483	3.32716	3.83161	2.06859	3.54124	2.66745	0.657	0.00784	162
CRO_013274	33.7855	41.5433	25.6464	38.3798	63.1535	53.3977	27.7101	50.4383	41.4892	33.1604	29.2995	34.7693	35.2375	35.0427	40.6778	0.64	0.0102	203
CRO_013276	16.0207	19.8339	12.8385	20.4678	24.8336	24.2805	22.3826	26.4739	22.7604	15.4181	16.5767	21.2331	18.534	20.7362	19.8108	0.915	1.79e-06	601
CRO_013279	10.0998	11.409	7.9812	9.35353	10.7989	10.3564	11.6513	11.743	12.2539	7.79018	8.66167	9.86937	10.0468	12.1372	11.0725	0.613	0.0152	99.1
CRO_001274	7.69229	9.86309	7.76445	13.2885	10.8871	10.8134	12.0689	8.9623	10.2074	7.23116	9.13058	9.55264	8.0108	9.06902	9.14355	0.798	0.000365	330
CRO_025266	2.68082	3.57028	2.57786	7.6897	4.00291	8.08641	8.83696	6.988	4.43766	3.20736	3.24919	4.05667	3.4286	3.75104	3.25585	0.804	0.000302	345
CRO_025264	9.08627	10.9213	5.98666	13.3525	21.2222	15.187	11.7489	14.2384	16.23	11.7868	9.01937	13.2491	8.07193	9.38807	9.57766	0.791	0.00044	349
CRO_025230	21.6417	29.549	16.2071	34.1918	33.9835	41.5585	45.8259	50.2146	42.0824	24.8846	24.8882	39.5936	21.3931	26.4255	23.126	0.876	1.84e-05	555
CRO_027890	46.7485	69.8902	26.3452	58.2813	101.859	79.6603	51.4432	80.77	66.4273	45.4531	33.7322	52.2101	50.1798	44.852	49.8127	0.785	0.000534	344
CRO_025231	15.1762	21.0218	11.9739	15.6894	22.9022	19.44	18.9767	24.8619	20.6454	14.0693	19.1453	22.4255	16.6139	17.7617	13.8303	0.664	0.00693	186
CRO_025225	33.5521	35.8642	29.5081	33.6527	41.1007	36.8629	35.6222	36.1588	39.3363	31.7213	31.3817	31.443	33.3483	34.6504	37.208	0.707	0.00322	186
CRO_025224	21.1042	23.0395	20.3695	22.3702	24.5709	21.0955	23.7155	20.8684	18.4143	17.3355	16.9169	17.0262	20.2382	21.1175	22.3126	0.475	0.0738	44.8
CRO_027886	17.4875	18.0337	14.1059	20.6054	15.5976	18.9498	20.3192	17.0682	16.6815	16.1224	15.2473	17.262	15.2333	16.3442	15.6643	0.673	0.00596	184
CRO_025229	3.3631	2.33709	1.40337	2.85188	4.83568	3.98263	2.97638	3.68068	3.44162	2.16314	3.41471	2.34325	2.80122	3.08219	3.20215	0.619	0.0139	106
CRO_025243	19.8954	26.569	20.9222	28.4812	28.4737	29.1875	29.6071	37.3105	30.8442	17.4793	18.9906	27.0197	22.8889	24.7265	22.4191	0.881	1.46e-05	505
CRO_005712	0.861282	1.20482	0.648539	1.27161	1.34728	0.948464	1.14336	1.27926	1.09544	1.15218	0.832857	1.65334	0.768627	0.935693	1.11437	0.588	0.0211	67.8
CRO_005710	15.3546	21.6994	10.037	16.1091	28.1623	25.4796	15.4802	29.7321	18.6627	15.7061	13.8512	24.8458	13.0964	16.0618	13.1906	0.686	0.00478	256
CRO_005719	48.4222	53.953	33.2745	46.408	78.5945	63.9076	46.1079	62.4956	49.8148	42.8562	47.6868	60.8094	49.7822	51.0264	51.5393	0.621	0.0135	182
CRO_005706	12.408	15.8555	11.3648	12.5046	12.1955	12.0032	14.9431	12.3708	13.9674	11.7364	10.4987	12.4627	10.012	12.8947	11.1985	0.459	0.0849	35.2
CRO_005700	25.6372	28.3628	21.6196	32.1161	36.4287	31.7797	28.0087	34.6364	30.2026	22.3469	26.2936	26.5196	25.9773	25.8686	26.6209	0.886	1.11e-05	480
CRO_005709	27.12	31.3947	22.0902	36.2298	32.5837	34.1353	42.2087	35.0831	29.5526	22.2837	26.8974	30.9248	31.2538	33.669	32.8573	0.802	0.00032	341
CRO_027092	5.94222	7.42373	4.52139	11.2939	8.76571	9.53703	12.9799	9.03503	9.31417	6.24451	6.00285	7.99635	5.74539	6.7082	6.52435	0.898	5.51e-06	582
CRO_027095	4.28758	5.29893	4.34114	6.114	6.08868	5.83343	5.62715	6.07886	4.6531	4.05837	4.09715	4.91531	5.68933	5.24871	5.35799	0.775	0.00069	241
CRO_015194	26.3358	26.0347	18.8782	70.6615	44.4213	28.5638	73.2405	56.4445	65.0561	22.1773	22.5584	23.2283	20.9457	22.574	23.7843	0.803	0.000317	415
CRO_015198	19.8447	26.264	18.9997	33.5627	31.4834	32.7596	26.9774	32.8129	26.0978	19.2896	19.9393	22.5636	20.6515	22.2269	20.0903	0.912	2.21e-06	520
CRO_003182	15.1016	18.141	12.2084	19.5638	24.5611	20.9717	19.7042	20.2526	16.4404	14.3424	16.0886	16.0487	14.9084	19.5222	17.1672	0.833	0.000117	341
CRO_027158	3.01519	5.16503	3.6676	4.05655	9.11981	6.64636	3.1175	7.71039	5.8745	5.13362	4.61183	7.58383	4.23805	5.2915	3.99932	0.485	0.0668	100
CRO_015170	12.8557	16.6029	10.8826	26.9088	17.6568	17.6164	19.8205	14.4259	12.7895	11.8213	10.6939	14.1405	16.1127	17.5158	14.3983	0.658	0.0077	197
CRO_030794	96.1554	102.883	82.0247	138.239	118.118	125.438	151.946	159.797	136.315	91.1922	82.3243	119.698	88.9098	104.159	94.6637	0.917	1.46e-06	653
CRO_030795	68.3382	86.2597	71.9705	122.417	86.6405	95.9439	145.724	120.505	108.494	81.7668	65.7143	98.8987	69.8764	79.4024	71.9311	0.807	0.000273	427
CRO_030792	22.3332	26.0873	21.1709	28.7372	26.3843	25.1052	28.6528	24.5344	24.9868	21.798	21.8559	24.6279	20.3654	26.5346	25.2578	0.781	0.000594	277
CRO_015175	2.39518	2.79829	3.40483	5.00817	4.2133	3.6619	5.19414	5.19784	5.5301	2.68143	3.08157	3.32138	3.22823	4.08826	4.32033	0.741	0.00157	246
CRO_030790	100.827	93.6688	100.996	252.995	177.998	169.126	190.477	146.521	156.785	89.3925	96.8185	86.1839	130.316	118.865	130.617	0.771	0.000761	327
CRO_003171	27.0102	28.2763	21.8258	30.959	28.1296	30.6383	35.5914	31.8694	30.548	23.7586	25.1633	27.3869	25.9803	29.0746	29.6874	0.856	4.62e-05	458
CRO_027165	98.6509	99.1162	79.1519	148.065	116.368	111.563	101.751	109.308	107.667	76.8788	78.4414	92.6714	110.42	107.793	107.889	0.711	0.00294	209
CRO_029796	80.8983	92.4502	64.4386	115.636	107.548	108.515	126.264	126.373	110.048	81.0765	76.1893	124.518	88.102	105.067	88.6003	0.89	8.89e-06	528
CRO_027132	25.8581	28.7989	22.8301	34.1241	34.9002	35.0045	36.1576	34.5381	36.0127	26.592	26.7309	29.6465	26.1747	29.9016	30.675	0.96	1.48e-08	684
CRO_027131	7.21126	10.0511	4.98564	11.4915	12.522	12.2904	10.0131	13.0328	10.6922	6.79958	7.3876	12.7173	5.4846	8.51259	7.5698	0.877	1.75e-05	489
CRO_027130	29.2991	29.9488	22.0557	31.154	31.8261	31.441	32.3312	34.3875	32.0003	26.3072	25.8082	27.5039	23.0718	29.5201	27.1621	0.895	6.44e-06	475
CRO_015150	7.5869	8.96168	5.46084	12.1982	9.98516	10.4276	11.0027	11.042	8.08374	6.31394	7.53431	9.57609	8.4634	8.83911	8.7725	0.891	8.58e-06	492
CRO_030778	35.1689	38.5376	28.5245	53.2257	41.7197	50.199	48.0689	51.8185	50.5323	37.2651	34.594	42.276	34.0319	32.3591	35.0968	0.897	5.89e-06	529
CRO_015151	9.19494	10.0301	3.71093	16.2886	17.6292	15.7852	6.0934	12.7165	3.89395	5.13449	7.42982	10.0381	5.92873	8.665	5.56149	0.644	0.00962	159
CRO_027110	16.0256	17.2121	13.6316	20.0504	19.3616	17.7112	19.0074	19.6924	17.4085	13.8518	16.7134	18.746	17.2683	18.8434	18.1313	0.82	0.000183	319
CRO_029777	23.6854	27.2024	16.5147	30.1641	29.6054	28.4006	30.5651	24.6008	26.2975	22.7081	16.2466	24.0334	20.1472	24.0118	23.2701	0.864	3.23e-05	392
CRO_027112	0	0.227368	0.0474259	0.419643	0.143306	0	0.143333	0.157556	0.265181	0.0408511	0	0.171953	0.0449661	0.210537	0.250741	0.498	0.0587	45.8
CRO_030754	12.6799	18.1143	8.99167	19.6583	36.5698	22.8599	18.0786	21.5233	17.1117	13.713	12.4304	18.9945	12.5457	15.4624	12.7705	0.761	0.000987	299
CRO_003138	57.1092	65.5667	58.2474	96.6006	57.3544	65.4008	101.944	85.6695	66.5311	65.0815	54.4779	76.7779	56.8119	62.8365	56.0913	0.656	0.00798	213
CRO_003134	32.997	37.0696	29.2188	37.2598	55.2846	41.1114	44.814	45.1218	44.975	33.181	33.3088	35.2496	36.3078	35.3658	31.9869	0.824	0.00016	346
CRO_027125	7.33921	14.3753	4.74065	3.57084	11.4564	8.74271	6.07526	11.9232	10.5686	3.96801	6.96997	6.1647	3.39887	8.80475	6.16412	0.414	0.125	40.4
CRO_030765	14.0721	15.7651	14.0026	17.9148	20.8684	15.7928	19.564	16.7341	16.7101	13.8351	12.9916	13.1518	14.4778	15.5826	15.6773	0.796	0.000387	288
CRO_005788	11.0226	14.2878	11.3231	16.6559	13.4872	15.2086	18.0879	15.8498	15.5614	11.1506	11.7636	13.9538	12.2738	14.3033	13.6546	0.863	3.42e-05	488
CRO_015108	23.736	27.1977	21.693	30.7117	36.6774	30.928	30.686	30.9641	31.3418	26.5723	25.9498	29.1828	24.88	26.5659	25.3427	0.895	6.61e-06	507
CRO_017766	31.4374	30.534	27.4803	36.9343	32.451	31.9597	35.6394	32.7445	31.0415	26.1688	28.6403	27.8761	29.2131	31.0527	32.0029	0.776	0.000669	319
CRO_003165	15.8745	14.1745	11.71	15.7686	12.7069	14.7436	14.4365	15.6093	13.6258	13.6253	12.6286	11.9044	15.2431	10.1096	13.7846	0.349	0.202	8.38
CRO_030738	55.4549	53.7729	45.4965	75.5286	64.7398	66.2024	79.6556	72.9516	69.7635	48.3617	51.48	54.7353	57.163	56.4163	61.8965	0.904	3.67e-06	593
CRO_030737	9.8399	10.0335	9.15342	13.1309	13.0338	12.1391	11.0837	10.4403	11.2448	9.00392	10.4072	9.92178	10.4739	10.7431	11.989	0.71	0.00303	216
CRO_015111	16.0598	16.1041	11.6987	19.839	24.9447	21.4721	14.8181	15.6255	17.1184	14.8796	14.4086	17.2084	15.6325	19.8321	16.783	0.616	0.0144	164
CRO_030742	0.0224581	0.0425634	0.0221954	0	0.0447116	0.0225808	0	0.0553023	0	0	0	0	0	0	0.0234695	0.246	0.376	12
CRO_029732	7.24206	7.17594	5.40514	9.93804	9.27307	9.12471	9.4843	10.0636	8.74577	6.44651	5.31404	8.04897	6.67349	6.67113	7.00293	0.964	7.34e-09	701
CRO_003102	16.5098	22.2854	13.9961	26.6002	30.2761	28.6995	23.8164	26.8623	22.4369	18.7083	18.0359	27.5092	17.9112	23.7907	21.2023	0.868	2.7e-05	455
CRO_029733	31.0481	32.1659	26.1893	39.7576	45.9914	45.9225	34.8491	42.0372	35.0261	32.9374	31.3948	39.079	31.0883	32.3608	29.1574	0.817	0.000201	389
CRO_030714	169.52	202.86	120.709	198.008	166.593	194.418	187.611	209.061	165.791	138.444	123.628	163.822	127.709	147.581	144.166	0.804	0.000299	304
CRO_005757	22.4617	27.3797	20.7395	59.703	45.6084	44.7391	47.1069	57.0496	50.8061	22.6778	20.9453	25.6918	27.6386	28.1492	31.7782	0.918	1.41e-06	581
CRO_029724	33.3077	35.9712	27.7697	37.5542	35.6511	44.5069	47.2898	50.3549	43.8917	30.6342	38.4521	50.9591	45.9627	44.5161	44.6802	0.52	0.0468	87.5
CRO_005754	0.337717	0.525759	0.50065	0.326014	0.864459	0.776144	0.480348	0.693015	0.844257	0.677669	0.816429	0.864389	0.678119	0.656177	0.630224	0.12	0.669	9.53
CRO_030710	7.54883	9.59902	5.16498	10.6689	11.4001	13.0394	10.7278	12.3925	11.4094	8.26626	7.90215	9.86912	5.95511	7.14758	7.65279	0.898	5.49e-06	543
CRO_005755	0	0.0412548	0.0430261	0	0.0433369	0.0437732	0	0	0.0400966	0	0	0	0	0	0	0.129	0.646	4.81
CRO_017750	104.466	102.247	102.889	144.281	164.846	126.79	145.324	142.711	156.325	113.432	105.481	109.478	111.673	107.323	117.889	0.839	9.31e-05	392
CRO_030729	11.0799	16.5952	11.7238	18.2974	26.9527	21.8382	19.774	24.0114	23.1803	14.3253	14.735	14.5708	11.7116	9.46476	12.5246	0.822	0.00017	379
CRO_029736	20.0641	26.5533	19.9143	40.2297	36.5834	38.1891	35.5646	42.9935	38.5931	22.1485	21.8929	34.6403	28.3489	30.3893	27.4883	0.936	2.88e-07	632
CRO_029737	24.0353	26.1192	21.4646	35.2229	39.0989	29.8576	34.5196	37.275	35.3268	26.9602	26.3287	27.4509	23.9036	27.0732	26.1906	0.912	2.23e-06	541
CRO_015100	27.6896	30.5073	27.6186	39.6925	36.8107	36.9497	44.5126	45.0784	39.7858	27.5805	28.0842	32.3016	25.8025	29.1922	26.9575	0.902	4.42e-06	597
CRO_017760	5.14496	4.97971	4.7394	6.38997	5.19883	5.07547	6.13413	5.84328	6.27638	3.38269	3.14859	4.12201	4.37836	5.01997	5.07232	0.725	0.00221	217
CRO_017723	8.46316	9.7613	7.21709	12.2644	10.6391	11.2324	10.4004	12.2461	12.5829	9.18075	7.40639	9.16282	7.02403	7.97786	7.7577	0.868	2.68e-05	449
CRO_005784	10.3186	12.3856	9.78244	11.0287	12.3259	14.6018	12.0619	14.8064	10.9467	10.2156	10.2829	11.6744	10.7791	12.0724	10.7433	0.707	0.00319	221
CRO_003117	49.6327	50.2843	42.8787	75.458	54.1608	54.9714	86.4188	62.5486	61.9878	44.2634	46.2704	52.6027	51.949	54.9768	51.9597	0.764	0.000904	390
CRO_017732	55.9611	67.9424	49.6838	112.861	122.474	105.074	119.45	124.202	133.939	68.485	60.5809	67.895	64.5654	56.724	67.5906	0.908	2.84e-06	574
CRO_017731	56.9003	60.9702	51.4162	76.9156	59.8392	61.6601	86.6195	68.4035	62.6847	53.477	48.9315	53.7247	53.6613	50.3983	51.0395	0.758	0.00106	361
CRO_030703	30.4172	39.0088	19.8558	36.4675	66.4311	47.5703	36.9638	50.5396	45.9362	33.8475	30.1351	40.1491	29.8845	33.5323	31.53	0.786	0.000519	364
CRO_029719	6.14098	7.21652	4.13123	7.23845	7.70178	8.83388	8.80806	7.73566	7.32191	5.46069	5.31178	7.82976	5.74012	6.89574	6.59226	0.891	8.56e-06	482
CRO_030704	32.9531	34.7351	32.014	44.282	43.8828	38.3983	41.9756	39.9232	49.3052	34.3558	37.1559	35.7822	38.9119	37.1221	35.7097	0.761	0.000989	258
CRO_017743	26.6616	28.7223	20.5805	31.1912	33.3008	35.7807	32.4131	34.6004	33.7059	27.9051	28.5905	32.3819	29.0329	29.6006	26.5718	0.872	2.24e-05	476
CRO_029810	26.4209	23.4862	19.9295	32.923	29.3746	26.9634	39.4978	39.864	32.9153	23.0761	23.4273	26.1749	27.9728	28.001	27.5831	0.812	0.00024	396
CRO_029804	24.3593	27.6141	21.0511	33.1285	28.0153	31.6921	37.4061	37.9434	32.0355	20.6598	18.9046	26.7545	22.3374	25.5303	24.2249	0.909	2.63e-06	614
CRO_005838	111.485	116.394	97.1636	140.813	136.618	122.653	138.248	141.394	148.813	105.341	109.407	112.622	118.901	116.639	117.538	0.905	3.49e-06	550
CRO_005831	9.97843	16.8522	8.24001	14.9841	16.8419	20.6679	18.7659	29.4313	26.3454	12.0623	10.8258	15.5339	7.77107	11.1296	10.2888	0.784	0.000537	369
CRO_017831	4.22752	4.72322	2.59195	5.32134	4.58493	5.20833	5.66407	4.56247	4.83096	3.78769	3.99653	4.73391	3.99805	3.88128	4.09065	0.855	4.85e-05	391
CRO_017832	8.39444	10.8474	5.68285	13.7562	14.7338	14.4895	13.0403	16.1552	15.6753	9.51809	8.88967	12.6711	6.73512	8.48713	7.40003	0.908	2.85e-06	587
CRO_005830	26.4519	40.6039	18.1744	44.1105	54.4211	51.0068	51.0043	71.6059	62.0744	32.3893	30.6596	48.6098	29.625	35.5713	31.4298	0.887	1.03e-05	582
CRO_030804	20.6425	21.7591	16.6761	23.5095	23.8385	20.9885	25.6905	20.8942	21.4686	17.6221	19.8701	19.8426	17.8759	21.2678	22.5416	0.771	0.000767	253
CRO_029811	3.12455	4.2197	2.2744	3.46569	4.45129	4.59016	3.70702	4.80689	3.53257	2.89882	2.61209	4.44161	2.48954	3.18498	2.91331	0.785	0.000527	345
CRO_017842	48.9402	49.2214	48.4514	71.0747	67.1941	66.4251	76.5314	71.9265	65.5967	49.761	55.1112	55.6405	48.1967	50.0856	47.5652	0.891	8.56e-06	524
CRO_029819	30.6184	29.9234	22.2394	37.4211	29.4507	31.6759	35.994	34.2162	32.6168	24.5578	27.9045	32.9806	34.4289	33.3407	33.5392	0.681	0.00522	176
CRO_005856	5.20329	2.88628	2.75935	7.16332	5.93757	6.63536	5.93872	2.91676	4.55853	2.917	3.97309	4.0928	6.42166	4.78846	4.64186	0.476	0.0727	53.7
CRO_017813	27.9985	30.9107	23.6717	30.0621	36.254	34.0347	30.6531	35.6846	35.2557	24.4168	25.7723	29.5152	26.1333	27.5669	26.9449	0.885	1.17e-05	524
CRO_005850	9.44829	9.95189	8.99065	11.3926	9.75488	9.81777	10.8758	11.0997	9.83424	9.38879	8.67795	9.25065	8.55725	11.4959	10.2775	0.632	0.0115	104
CRO_017818	43.932	48.9763	38.472	52.65	60.1757	56.3738	50.3716	51.7508	44.2742	39.6253	42.5844	48.794	44.5864	50.3698	49.2725	0.812	0.000237	335
CRO_005848	9.75299	14.7661	10.8576	13.3682	22.4301	17.9218	13.0589	15.1828	16.7263	13.3606	14.4177	15.3651	12.7105	13.1813	12.4181	0.612	0.0154	164
CRO_017820	39.8733	50.3796	23.4018	46.5738	70.3595	53.9739	49.2066	48.7491	32.1482	33.5868	33.8196	53.695	41.8671	47.5845	39.6799	0.687	0.00463	179
CRO_005810	34.0586	39.0536	25.745	40.6227	41.5851	36.5305	45.9954	42.0453	45.1029	30.2899	26.1883	30.5479	30.5268	30.5626	36.4423	0.867	2.87e-05	439
CRO_005817	23.0915	22.1329	19.0528	34.1888	29.5764	24.2828	35.7517	24.7359	24.5846	20.8299	19.9416	24.8137	25.8065	27.419	25.9025	0.72	0.00247	266
CRO_005804	12.2369	12.8019	11.0053	19.5731	16.6881	12.8943	20.6388	15.3276	16.0715	9.91713	10.8095	12.738	13.8974	13.9588	14.0412	0.801	0.000335	400
CRO_005805	4.68537	4.78818	3.90421	5.50899	5.05596	4.77696	5.44895	4.266	4.82297	4.3238	4.01992	3.9739	3.61562	4.23797	4.07345	0.71	0.00303	213
CRO_005806	30.6035	44.2406	24.0719	59.0705	61.91	51.7897	36.4712	47.7214	29.776	24.14	23.5298	32.6678	35.1208	35.3162	31.5522	0.781	0.000593	292
CRO_015293	11.9886	13.15	9.59153	17.735	16.1305	19.4279	21.3367	22.853	18.8072	10.7292	12.2989	15.8145	16.6656	16.2612	16.108	0.861	3.8e-05	470
CRO_003290	45.2834	51.4219	39.5855	52.5991	65.4467	59.3998	56.9704	62.7685	60.0646	46.5497	49.9542	52.7869	52.943	49.2115	51.2431	0.873	2.18e-05	478
CRO_003297	19.4664	26.2128	12.853	27.029	24.9465	30.9678	27.8082	28.7206	22.777	21.3867	20.2961	27.7389	19.6529	25.1419	22.3277	0.829	0.000135	373
CRO_030899	6.81207	6.61798	6.33636	12.3556	8.9464	7.9141	11.3704	8.69266	9.56918	5.99399	6.46616	7.10241	6.78551	8.01173	7.35812	0.805	0.000294	420
CRO_030898	10.9295	12.2534	9.28033	17.6633	12.2844	12.0985	13.3596	11.5404	11.295	9.34792	7.8584	9.90589	9.977	11.2338	10.7514	0.722	0.00237	254
CRO_027263	5.2652	7.56372	4.53932	9.41802	7.24849	7.49041	10.2614	7.86199	6.03586	5.14979	4.62088	6.14677	3.75278	5.20987	4.79989	0.828	0.00014	400
CRO_003264	3.90869	4.07434	3.76639	5.04948	6.80904	5.20732	4.70239	5.74827	6.26992	3.77109	3.05919	4.84375	3.69313	2.94389	4.32298	0.786	0.00051	297
CRO_027231	64.1323	70.3467	52.1492	82.3261	86.5776	84.2472	83.4783	80.359	77.3228	55.9508	56.1221	73.8801	59.8375	63.6459	62.143	0.972	1.4e-09	706
CRO_027234	133.373	154.094	83.5811	205.497	219.493	280.905	230.299	315.222	175.324	102.665	149.139	201.978	170.883	210.066	167.982	0.837	9.86e-05	409
CRO_029889	25.9087	28.9336	19.0033	27.2231	41.92	37.6373	25.9685	33.3586	27.7677	23.8608	25.0459	31.1673	25.1767	28.4438	28.0018	0.701	0.00358	265
CRO_003257	39.6172	41.0346	32.2063	44.1998	43.7147	44.441	45.7634	46.1383	42.2417	36.3304	37.4342	45.5738	42.7635	40.6943	41.9218	0.856	4.68e-05	410
CRO_015259	14.1208	15.4833	13.801	24.0684	22.9178	20.2174	15.9563	14.7889	19.292	15.7857	16.0388	16.3313	15.2838	17.0449	15.6632	0.65	0.00876	176
CRO_029899	21.6733	26.1664	13.9559	31.6771	26.5081	29.9785	29.9204	29.9297	21.5917	17.2783	19.0705	26.4982	20.3826	21.848	19.6897	0.897	6.03e-06	503
CRO_030889	7.97023	7.23305	5.70979	9.82288	8.68953	7.08097	11.3364	7.75365	8.6224	4.95413	6.45834	6.34662	7.11281	6.40161	7.71218	0.727	0.00211	271
CRO_015262	32.1754	35.049	27.0444	34.2518	39.3802	34.6313	35.6657	31.1642	34.827	32.5297	29.9468	35.2197	31.2696	30.6531	30.5181	0.718	0.00257	172
CRO_015228	4.14167	8.15369	3.14131	12.0218	16.2036	18.3681	2.94086	9.43448	4.13981	5.05634	3.42286	4.48678	4.36228	6.08518	6.71036	0.599	0.0184	144
CRO_003279	34.1378	34.6743	27.1479	38.841	42.4434	40.543	50.7768	46.5127	47.5121	25.6786	33.5332	28.5696	40.4714	40.2634	45.7854	0.705	0.00332	178
CRO_017892	8.6718	13.1692	8.46049	10.1642	11.5097	12.7434	7.30566	9.03439	10.6491	9.27512	9.40692	10.2583	7.18825	9.36525	9.41086	0.33	0.229	25.2
CRO_003270	15.7744	19.0125	12.7735	24.0055	26.9064	17.9735	23.1285	21.1468	28.6327	14.9234	12.3485	12.4808	14.4576	15.1298	17.3872	0.805	0.000298	330
CRO_015238	3.39773	4.21579	1.88434	10.0079	9.61143	7.10295	5.45159	4.55459	5.53828	2.91327	3.32991	4.83939	3.77935	4.56865	4.34263	0.803	0.000311	355
CRO_030863	0.0757171	0.358755	0	0.120389	0.678349	0.532916	0.527707	0.745803	0.418419	0	0.192198	0.271318	0.354751	0.199319	0.237381	0.773	0.000729	281
CRO_015206	42.592	50.1891	38.0839	57.7505	58.5753	48.8242	55.5191	48.7987	44.3237	46.9344	40.2789	50.4005	49.568	49.7296	47.1857	0.748	0.00133	213
CRO_005885	0.148372	0.2812	0	0.471818	1.03387	0.994553	0.295449	0.28417	0	0.126308	0.251082	0.354442	0.0926874	0.260385	0.0516846	0.59	0.0206	138
CRO_005882	11.6122	15.5138	10.2849	19.6235	16.9284	17.6092	19.2061	21.7716	16.1886	13.6667	12.0804	15.1775	11.773	14.3654	13.7266	0.932	4.12e-07	630
CRO_003214	19.1107	23.507	14.8134	22.5807	22.2688	20.27	21.4896	25.1598	24.5726	16.1412	18.3259	21.7858	19.9089	23.5425	22.3208	0.742	0.00153	209
CRO_029865	109.927	111.918	83.5503	190.929	131.811	131.546	212.986	150.962	130.336	98.0712	102.386	122.873	115.921	124.001	119.701	0.799	0.000351	428
CRO_027201	50.1576	55.1745	32.6894	50.2754	56.5096	55.8235	63.5395	66.6696	53.9022	42.7184	38.8605	66.2185	47.4763	47.8047	48.0443	0.787	0.000499	318
CRO_015222	14.4934	16.1623	7.51804	20.2432	16.978	17.0684	24.7943	23.5958	20.7972	16.6326	12.4664	18.22	13.0557	11.9446	11.8825	0.836	0.000105	427
CRO_017886	15.5594	17.3554	12.9106	18.7863	15.7789	16.4267	16.7825	15.5919	13.1064	14.377	13.4943	17.6264	12.9396	16.156	14.2953	0.573	0.0256	85.3
CRO_003236	1.50484	2.13903	1.75765	2.55581	2.17889	1.65062	1.56638	1.51594	2.14197	1.28106	1.44691	1.0417	1.66649	1.38048	1.85854	0.396	0.144	38.9
CRO_030810	8.54715	9.83327	7.07807	14.3171	12.8794	10.7752	13.6106	10.2339	7.94427	11.6819	7.5858	10.0685	8.10702	9.83932	8.49502	0.683	0.00503	154
CRO_017850	78.1095	75.7496	67.2822	95.6636	99.2336	94.916	76.1428	79.1133	74.0168	74.3382	69.4457	73.7341	70.6053	70.5177	69.4784	0.701	0.00359	215
CRO_005893	10.5683	11.8302	7.60444	12.9219	23.901	21.8424	10.3683	16.5884	9.44892	15.5206	9.22966	11.8203	6.60195	6.18225	6.36171	0.561	0.0296	124
CRO_030826	11.2823	13.3006	6.9185	12.9577	12.8336	12.3528	13.8816	12.2008	11.6162	10.0515	9.17106	12.3855	9.65364	10.6063	10.4126	0.848	6.4e-05	363
CRO_003228	84.2427	95.6081	66.2924	146.709	114.443	121.175	167.592	153.298	128.049	84.8095	73.3929	104.517	85.4771	101.263	94.0021	0.921	1.15e-06	671
CRO_003224	6.00686	6.11386	4.00171	10.5413	10.3202	7.73975	6.46796	5.6245	6.76182	5.1136	5.23313	6.37761	5.46191	6.79355	7.30035	0.694	0.0041	224
CRO_015202	8.90696	8.4404	7.47847	9.11751	8.55253	8.28199	10.6339	8.83147	9.25609	6.97852	6.60267	7.3789	6.90593	8.47268	7.49588	0.718	0.0026	227
CRO_017860	0.0459126	0.0870153	0	0.255501	0.319924	0.323145	0.365698	0.339175	0.253717	0.117255	0	0.164519	0.129066	0.0402871	0.143941	0.919	1.31e-06	555
CRO_030914	29.464	34.6366	24.9688	32.0315	36.45	32.5942	33.4516	36.3041	32.2136	27.6522	30.316	32.0969	32.7743	30.6907	27.2249	0.786	0.000509	254
CRO_029922	7.12384	9.521	5.0147	10.8726	9.26562	11.6564	13.1484	12.8533	12.6581	7.58059	7.96103	10.1144	7.80889	8.28549	8.81418	0.895	6.44e-06	570
CRO_029924	16.1711	19.4304	11.9603	17.3932	21.9016	20.0852	17.4861	17.192	15.2669	14.816	14.0553	17.3743	15.1035	15.3799	18.0591	0.698	0.00379	183
CRO_005947	4.64054	5.15968	4.5404	5.9027	5.54327	5.97235	5.59055	5.16762	5.7414	4.85906	5.24837	5.69525	4.71075	5.22567	5.01116	0.793	0.000418	262
CRO_030923	19.5753	22.785	15.5477	20.8917	29.0067	23.2772	21.4032	25.2389	23.2979	16.2458	16.4496	19.2576	17.4634	18.7062	18.8688	0.84	8.91e-05	400
CRO_029932	10.6263	14.0596	7.10516	13.1613	16.3373	16.7034	14.2017	18.3851	13.533	9.07051	10.4938	14.959	12.2387	12.3654	11.4042	0.871	2.4e-05	507
CRO_003321	8.14602	7.69214	5.68371	13.1572	12.6487	10.4833	5.72588	6.18024	8.84989	6.69047	7.35365	7.45159	6.9478	7.53803	6.93918	0.527	0.0435	105
CRO_005982	20.926	23.4203	18.7574	25.175	23.7372	25.8985	24.7801	27.277	24.9078	23.0222	24.5295	22.1091	18.9571	21.3206	18.6353	0.737	0.00172	212
CRO_005980	6.17056	9.39453	4.79778	11.02	10.6547	10.2621	10.482	13.6105	12.1474	7.61802	6.11184	10.4006	5.9465	7.10813	6.35675	0.903	4.06e-06	580
CRO_003318	32.3834	33.874	29.3242	38.0777	37.7975	37.7417	29.7038	40.8065	38.0688	36.6185	28.0429	36.9548	28.7944	33.8417	32.1128	0.654	0.00815	138
CRO_017938	204.298	221.55	156.577	267.621	280.649	286.53	318.181	373.168	300.864	197.235	175.467	259.678	194.246	219.585	209.01	0.922	9.93e-07	664
CRO_003305	0.971846	0.387764	0.353861	41.8836	41.0389	20.4689	10.2872	19.439	23.7904	2.26426	1.34165	3.39078	11.7428	7.18121	17.1585	0.744	0.00146	257
CRO_030901	14.3926	15.5773	7.21936	16.3375	22.2054	18.1281	11.0688	12.17	12.7039	14.592	9.72136	13.6245	9.49768	10.1541	9.18858	0.573	0.0255	121
CRO_029918	12.859	13.9785	10.6664	13.8844	15.8735	16.0834	15.0834	17.2374	17.0829	11.4025	12.7341	15.1325	13.9508	15.6527	14.4008	0.816	0.000207	380
CRO_017900	17.213	19.0618	13.6942	16.6538	23.1141	22.1033	18.1682	30.3086	20.2701	17.5324	20.0953	22.5646	19.1329	20.7513	19.4125	0.56	0.0299	136
CRO_017917	49.6068	57.5117	35.3655	45.0239	67.4871	54.4501	42.8307	46.5929	61.0608	40.2724	44.5093	45.7121	45.0069	52.7331	55.7828	0.473	0.0747	64.2
CRO_027370	13.5134	16.6924	10.3513	18.3709	20.0138	20.0311	17.8664	20.3807	18.3824	11.4104	12.1777	17.0267	17.0208	16.9028	17.2602	0.896	6.19e-06	497
CRO_015392	41.7335	42.4243	34.4044	56.5084	53.7525	51.3632	61.5815	67.7141	51.8584	37.6294	35.6199	42.0275	47.3749	46.7429	50.7618	0.878	1.64e-05	480
CRO_015393	15.3008	38.8271	12.1787	135.192	57.4489	57.2012	56.0286	116.321	91.1741	10.0532	15.6399	21.4343	23.4789	30.3663	21.5702	0.82	0.000182	333
CRO_015394	173.708	188.576	133.53	206.431	261.291	246.562	222	288.206	241.585	167.41	161.928	226.08	179.259	197.422	197.811	0.896	6.4e-06	585
CRO_015395	5.4734	10.0276	4.54388	29.6469	27.7872	22.1233	9.80913	18.7794	12.4683	5.93305	7.56424	9.93719	12.5485	13.896	14.1472	0.758	0.00106	279
CRO_003386	33.9367	36.0082	31.77	42.8129	43.4342	41.9391	45.0081	51.0515	49.1169	32.0505	33.6298	37.5225	38.1029	37.4053	34.826	0.892	8.04e-06	549
CRO_003382	22.6751	25.3609	17.2779	30.5064	25.6335	28.0202	26.7388	23.0495	23.6556	22.4429	21.2025	23.951	23.9799	23.6005	25.1016	0.751	0.00124	236
CRO_030995	14.8959	14.9597	12.2934	17.7021	19.1389	18.8684	19.112	19.8908	18.7828	14.511	14.4229	17.4437	16.0878	14.58	15.2458	0.939	2.2e-07	646
CRO_015371	35.5317	44.1539	26.8201	106.168	88.8107	73.5423	61.6697	62.8772	52.0316	35.1351	36.9435	47.1755	43.8066	47.9517	47.2336	0.838	9.57e-05	400
CRO_003375	11.2811	14.1386	10.7535	15.2752	15.3593	16.4653	14.7101	13.4117	15.0488	9.85134	9.23728	12.7465	9.34329	12.7408	12.5117	0.861	3.71e-05	368
CRO_003377	19.4954	31.9989	11.9745	30.3696	36.0925	38.5016	38.1252	50.2001	47.0423	22.697	16.8038	34.14	12.8616	15.348	17.4538	0.848	6.62e-05	475
CRO_003371	26.5261	31.5955	23.4781	43.4594	61.004	49.2143	27.8787	42.1397	54.809	27.9597	29.611	39.2595	31.3176	36.1643	31.1988	0.733	0.0019	274
CRO_027366	48.1095	60.3014	34.5483	84.7378	62.4489	66.9646	93.8238	83.4952	76.9577	47.8508	44.5834	65.1781	41.3432	49.7891	48.8439	0.907	3e-06	629
CRO_015383	4.95959	5.60504	5.2637	7.11582	7.07332	6.78928	6.41022	6.51996	7.35195	4.72336	4.17428	5.26353	5.12558	4.78825	5.29234	0.862	3.6e-05	414
CRO_015346	4.44932	9.11543	4.61404	15.992	15.9695	8.00214	12.8842	6.3526	8.59979	4.69458	3.63211	4.21037	6.87038	5.33385	6.81081	0.731	0.00196	254
CRO_027331	5.16148	4.45488	3.59835	7.43036	6.2211	5.38606	7.91678	5.69086	5.53753	3.74078	3.88331	5.08617	5.11104	4.92076	5.2044	0.825	0.000151	426
CRO_030974	15.2391	17.7001	16.6881	25.6698	22.6544	15.6535	20.5277	13.9502	19.3935	13.5803	13.2812	8.53842	15.8911	14.8809	18.3725	0.477	0.0721	87.3
CRO_015351	165.092	175.583	143.515	159.85	178.302	145.617	158.659	144.836	184.352	131.329	133.556	138.587	152.44	163.577	171.835	0.375	0.169	25.5
CRO_003390	56.0333	73.3941	42.3142	81.2106	167.457	118.12	61.4232	80.2893	68.7846	79.1027	65.7079	83.6294	46.7771	52.4299	51.2182	0.579	0.0238	158
CRO_003393	5.41833	6.37387	5.26262	11.8086	18.5988	11.9291	17.3002	9.73846	19.7893	6.83935	5.69119	6.27657	5.95259	6.31193	7.12673	0.775	0.000694	277
CRO_030983	37.6873	38.4487	35.0137	53.8809	50.9294	50.4096	53.4385	55.6504	48.7082	37.8137	38.2599	46.6811	36.5228	36.6038	33.196	0.913	2.1e-06	572
CRO_015362	35.2987	56.9961	20.6018	56.7871	97.4453	76.3488	46.2692	77.7961	69.5777	34.7817	32.0776	40.6846	35.4204	35.8514	29.743	0.831	0.000126	425
CRO_015363	13.9	17.9867	15.4591	18.2923	24.0968	26.9302	18.1393	27.198	31.788	25.0871	28.0056	30.7236	11.7326	17.547	13.9571	0.364	0.183	32.4
CRO_017989	5.6296	4.50116	3.68599	5.62233	7.56534	5.41273	4.3439	5.16964	4.76366	5.27168	3.98929	4.47579	2.76947	3.58137	4.15495	0.538	0.0387	79.9
CRO_015327	52.9542	59.7228	45.7642	69.4836	71.4838	64.6586	62.9814	58.4015	72.298	52.8907	51.122	60.9169	61.388	65.605	63.912	0.773	0.000726	262
CRO_003344	15.0363	16.5742	11.9281	23.7302	24.3838	28.6444	21.6565	34.646	18.2663	12.5344	18.0079	27.0798	23.1414	22.6882	17.2522	0.722	0.00237	235
CRO_029975	10.0455	14.0686	7.50372	15.2014	13.6043	16.3955	14.956	18.0827	14.4913	9.89407	9.71538	13.7392	8.57027	10.5058	9.61898	0.91	2.51e-06	590
CRO_015333	52.4053	53.093	39.8852	75.9213	66.911	64.5629	73.1489	76.0314	74.4627	45.6174	47.974	56.7295	55.8698	64.491	55.242	0.935	3.37e-07	630
CRO_029985	37.327	41.7674	33.2603	38.6171	41.1331	39.1929	38.1698	36.9701	39.3261	41.3911	37.255	37.7983	37.3002	34.2038	40.3034	0.339	0.216	10.3
CRO_003332	43.6184	47.7075	41.1609	55.4172	52.0089	52.6008	64.8715	54.4294	54.9408	41.065	45.472	49.1779	49.0213	53.8339	53.1088	0.812	0.000239	374
CRO_005990	147.858	164.95	121.01	243.286	199.202	203.054	268.083	254.792	229.886	142.628	121.278	178.26	140.733	152.283	146.522	0.93	5.37e-07	690
CRO_029976	1.99733	1.96346	1.71569	3.16087	2.97305	2.43992	3.06655	2.40555	1.61607	1.63675	1.68998	2.30764	2.51876	2.35864	2.4189	0.677	0.00554	174
CRO_005988	26.278	25.5869	21.0624	34.3452	28.2221	25.5974	26.5954	23.865	23.4475	24.5457	22.9687	23.7133	22.9519	25.6814	24.69	0.572	0.0259	119
CRO_030964	13.5633	14.5351	10.0056	18.7871	16.3178	16.6494	21.4575	18.8511	21.4332	13.8368	13.4242	16.7472	12.9434	16.5988	16.2611	0.857	4.47e-05	457
CRO_005986	14.4747	14.6852	10.7922	17.4179	16.9066	16.2358	19.3388	17.1256	16.1988	12.0453	12.4439	16.3386	13.3239	14.3729	14.738	0.937	2.77e-07	627
CRO_015343	16.0329	17.919	13.0442	20.1111	20.3814	17.907	19.2903	20.2785	19.7926	15.5573	15.6418	18.8724	16.6091	17.8547	18.258	0.926	7.57e-07	553
CRO_015344	24.9439	26.9215	26.3422	34.8207	36.2014	33.9524	33.3481	32.078	30.9956	27.1158	22.1281	26.5735	27.2407	26.0691	28.2355	0.868	2.79e-05	415
CRO_030960	14.1824	14.1988	11.852	31.4679	23.3968	22.2896	23.8534	24.8829	23.8121	13.756	17.9662	19.9308	22.5747	20.7646	20.7105	0.807	0.000278	323
CRO_003364	13.5624	14.0462	14.5603	20.0851	15.6512	15.8992	21.0017	19.3092	15.614	13.8189	13.9635	12.956	14.5643	13.4277	12.9816	0.722	0.00237	278
CRO_003359	111.775	114.88	103.852	154.264	149.45	138.29	161.925	152.531	169.25	114.951	116.32	125.427	132.09	126.198	127.85	0.881	1.46e-05	507
CRO_015312	116.948	127.617	89.3292	173.884	149.013	156.486	198.755	210.443	179.924	108.793	96.1271	137.399	110.827	121.703	114.005	0.921	1.14e-06	667
CRO_015319	57.3243	67.0402	46.7792	77.6925	82.5238	70.6002	74.7923	82.6924	84.9196	53.2681	52.1654	62.2418	54.3625	61.7545	58.9193	0.95	6.39e-08	664
CRO_003347	59.8081	64.1182	41.0723	73.9374	105.803	85.1506	60.5132	82.5403	76.0199	65.2701	60.339	74.7481	63.8572	70.2166	66.4123	0.742	0.00155	304
CRO_030942	19.725	22.8357	13.9081	33.2486	30.0084	25.0015	22.1633	18.6728	15.789	14.4552	15.3711	17.6285	17.9601	20.2881	18.3769	0.682	0.00512	208
CRO_003416	0.0702475	0.0665678	0	0.0558462	0.0699275	0	0.069941	0.0864911	0	0.0897018	0	0.0314648	0	0	0.0367055	0.312	0.257	7.07
CRO_003412	37.6327	44.1061	37.9778	54.6459	54.525	54.8456	48.4321	53.5795	49.4548	45.0829	44.2328	48.2549	44.199	40.3432	41.6408	0.863	3.42e-05	421
CRO_003411	40.2241	44.6346	30.4346	46.2029	48.0799	54.2078	47.548	55.4166	45.5986	41.2118	40.0699	57.5587	40.7998	49.3709	41.1081	0.738	0.00167	280
CRO_015410	57.9915	61.0203	51.1717	89.2413	81.5138	78.1375	91.3122	78.8213	81.8551	55.7957	60.695	59.3658	58.2079	55.0836	66.2884	0.91	2.55e-06	574
CRO_015418	30.1878	27.089	25.6405	40.1045	45.1153	37.7599	39.3041	36.8068	39.6033	29.7205	34.6214	30.7731	30.0131	31.3371	28.2001	0.83	0.000129	339
CRO_003406	16.415	17.1873	15.2564	14.7233	16.6789	17.082	15.5601	17.4008	17.2335	15.1144	13.5653	13.8288	14.226	13.4709	14.51	0.483	0.0681	49.1
CRO_003440	36.6663	41.5818	29.4947	60.744	45.1463	42.3208	48.9226	45.2749	37.3584	36.3394	30.8034	39.8268	28.8733	36.4428	35.7461	0.81	0.000248	344
CRO_003442	13.7659	16.0894	12.7787	23.9848	17.2654	16.9402	19.4014	15.5661	17.2977	14.5651	14.1893	15.8418	16.0077	17.1905	15.8325	0.718	0.00255	262
CRO_003429	9.09716	13.0062	6.37197	12.2413	10.1011	12.8179	11.331	12.8595	10.178	7.43249	9.25744	12.2078	8.04386	10.254	8.01381	0.767	0.000844	262
CRO_015494	4.08336	5.56773	3.74414	6.78102	5.37451	4.37939	5.33038	4.58067	5.01444	4.11342	4.79864	5.16182	5.33554	4.39918	5.21552	0.539	0.0382	67.5
CRO_015495	195.459	191.007	149.927	228.014	244.863	222.481	220.15	262.967	267.203	174.378	173.053	195.853	210.085	199.132	211.399	0.863	3.47e-05	439
CRO_015484	212.7	248.461	171.414	303.483	287.698	301.739	350.679	419.528	345.903	212.977	173.671	253.829	190.509	228.658	207.955	0.9	4.73e-06	604
CRO_027431	7.01668	7.27115	4.67526	8.18735	6.91711	7.98811	11.065	7.48728	5.21166	4.8364	5.32412	7.19817	5.06906	5.91861	5.25113	0.704	0.00336	214
CRO_003460	17.4884	17.9926	15.6695	23.4686	21.1889	19.0571	21.6708	16.8015	20.3102	15.4038	15.7591	18.6385	17.0028	18.7442	18.7775	0.773	0.000717	318
CRO_027426	5.8464	6.42766	6.39509	7.82913	9.15342	10.1016	8.22272	10.646	8.5997	9.47079	7.58825	8.5425	5.98362	7.22193	7.14774	0.619	0.0139	129
CRO_003455	5.67716	10.0579	7.07443	8.63412	10.3198	12.0368	11.6734	11.1433	11.5942	6.9342	7.72749	8.73423	9.13608	12.129	9.67308	0.696	0.00396	143
CRO_003457	96.5945	130.211	64.6969	246.201	193.247	187.726	196.754	216.246	188.715	110.362	77.6225	140.774	87.034	95.8114	97.5717	0.949	6.68e-08	664
CRO_015427	5.14728	7.42122	4.63454	10.205	6.85273	8.7474	13.488	9.75898	8.09994	5.68564	4.32851	6.46399	3.58043	4.35035	4.66957	0.809	0.000258	412
CRO_015428	107.3	110.927	84.6827	127.827	151.978	133.058	145.333	179.555	155.02	105.629	103.406	117.814	101.314	115.88	108.796	0.892	7.84e-06	558
CRO_003487	11.9255	14.2196	11.9031	14.5349	15.1731	15.3656	13.4854	16.8224	14.8387	10.3874	9.48903	13.9731	12.9508	12.7512	12.4626	0.832	0.000118	348
CRO_003486	114.681	130.618	91.5058	200.97	170.943	156.48	229.775	214.073	184.867	108.038	91.2593	136.343	106.204	121.399	112.589	0.928	6.3e-07	680
CRO_003481	40.562	47.7143	37.0615	50.0426	56.8196	53.8703	50.1525	51.9544	57.8528	41.4954	43.8168	46.3999	46.7596	48.9088	46.2198	0.872	2.21e-05	454
CRO_003483	1.27535	1.14709	0.875893	1.82157	1.2265	1.23885	2.10913	1.59687	1.35379	1.26971	1.17055	1.23931	1.3571	1.04321	1.15206	0.667	0.00661	223
CRO_027404	21.6748	20.6672	17.3981	24.9468	25.7356	21.983	25.7674	21.553	23.0168	21.7564	18.408	20.238	16.8242	16.9374	17.1572	0.749	0.00131	226
CRO_027409	6.59592	7.52891	6.46586	8.57209	8.77226	9.0436	7.8891	8.16507	6.84417	6.1711	6.0249	6.69537	6.72248	7.44139	7.53078	0.821	0.000173	319
CRO_027408	44.5053	48.8768	28.5337	58.6492	66.4785	71.036	59.63	78.7864	58.418	45.4841	39.3769	67.0653	47.4951	50.4068	47.9948	0.883	1.31e-05	546
CRO_027406	7.75359	6.79981	4.61678	6.92976	10.0673	7.55386	8.43899	9.32907	9.27021	7.25653	5.82702	8.67156	5.82139	7.52196	5.88834	0.755	0.00113	240
CRO_003476	7.15073	7.77265	3.78759	10.0691	10.4911	11.5131	9.74863	14.1558	10.912	6.02768	8.02764	10.802	9.372	10.6832	10.33	0.791	0.000441	338
CRO_027419	27.6362	31.3281	19.3456	39.0021	50.6523	44.7917	39.3711	46.8258	41.5972	32.5929	34.3557	45.5613	32.8497	36.6887	31.6116	0.838	9.58e-05	419
CRO_007911	14.5973	17.223	16.442	24.6031	23.4344	20.3968	27.8561	24.6977	24.4831	17.1779	16.5892	16.8586	16.5615	16.4818	16.638	0.863	3.43e-05	496
CRO_007907	1.99071	2.40092	2.02705	3.40499	3.42284	2.85075	2.46252	2.37676	2.11127	1.74603	2.39898	2.2697	2.48718	2.0644	2.64773	0.623	0.0132	138
CRO_030298	22.266	33.734	23.3588	52.5864	57.8693	42.2478	36.7843	26.9541	51.6818	33.0756	37.3188	23.3246	14.26	11.0294	12.4788	0.59	0.0206	96.9
CRO_030281	44.6536	42.7263	40.7439	61.3657	50.0245	44.3637	58.3972	58.6839	57.5772	39.4105	32.4316	36.326	33.4287	36.2172	36.6253	0.784	0.000546	338
CRO_029298	162.121	178.876	133.769	254.969	228.828	201.687	294.108	250.886	244.832	158.899	133.342	173.608	142.924	173.142	153.906	0.913	2.09e-06	631
CRO_030279	41.1303	51.7724	31.9896	63.0199	63.9285	68.1997	70.3041	76.1943	67.5033	43.0435	37.069	53.9756	38.2994	48.8446	43.4135	0.965	6.39e-09	757
CRO_030276	23.2821	27.5258	18.5969	34.2875	33.0423	33.5476	38.74	38.3216	35.8816	22.7855	22.2112	27.6697	23.0347	25.7466	26.0226	0.97	2.56e-09	779
CRO_030294	1.70912	2.22041	1.25322	2.84896	4.11612	4.5456	3.8699	3.57508	5.1032	2.86298	2.30913	2.64233	3.38385	2.22537	4.0619	0.679	0.0054	140
CRO_030251	14.937	17.5958	13.3176	20.0636	19.325	19.7492	20.8069	17.7535	20.5305	15.0683	15.8078	19.4371	17.2496	18.9187	18.2828	0.848	6.38e-05	380
CRO_029282	22.764	22.2965	22.4373	37.9944	30.7011	25.1342	34.85	23.2561	25.6721	22.1398	22.9373	26.3405	27.151	29.5864	26.1233	0.597	0.0187	158
CRO_030271	0	0	0	0.121529	0.0760859	0	0.0761006	0	0	0	0	0	0.0716221	0	0	0.46	0.0848	67.5
CRO_029283	6.32333	6.79263	5.307	8.13893	6.36113	6.65223	7.05355	6.60462	5.83928	5.66781	6.1571	6.85597	5.84685	6.23845	6.61682	0.651	0.00859	148
CRO_029289	30.6316	35.6903	24.8417	42.4712	40.817	37.3543	43.239	42.8561	41.5614	25.7095	27.4682	32.0744	30.445	30.9917	33.841	0.962	1.05e-08	706
CRO_030268	2.12289	2.30815	1.76678	4.38796	4.33765	3.28037	6.09614	7.06177	4.01332	1.33162	2.02311	1.82167	3.89472	4.33341	3.64299	0.75	0.00127	245
CRO_030269	5.26398	6.54441	5.20241	10.3369	6.98667	7.21533	13.1921	8.84471	11.0431	6.22387	5.23437	5.19927	5.35417	5.15197	5.75963	0.742	0.00155	332
CRO_030265	12.5506	15.8813	7.27886	6.87079	20.3859	15.7551	8.82937	17.1491	13.082	9.34068	9.79266	13.5995	6.97175	9.85875	8.36424	0.506	0.0541	111
CRO_030263	24.354	28.0853	13.8953	21.5822	32.1629	30.7768	20.5894	31.1071	30.9047	17.2942	19.3475	23.5852	23.1622	26.7258	22.8485	0.686	0.00471	206
CRO_029373	18.8868	27.5216	15.056	28.4716	43.0999	39.2341	19.6914	28.1535	20.7591	18.7326	23.4432	30.1675	20.0352	28.3768	20.9477	0.619	0.0139	177
CRO_030354	10.1145	11.9729	7.22316	21.5449	13.1625	13.5822	27.0829	17.225	15.0102	7.98107	9.19783	11.74	11.918	12.2661	13.3442	0.785	0.000532	413
CRO_029384	8.59525	8.23527	8.47118	11.0163	8.93531	10.0068	11.4973	9.79125	10.1092	8.97912	7.81657	8.87296	8.94655	10.9475	8.4598	0.656	0.00786	151
CRO_030368	46.107	53.5354	36.883	58.475	72.2202	71.0384	64.2682	74.5115	74.5639	47.7933	56.407	76.5823	60.9689	66.9932	58.3869	0.754	0.00117	285
CRO_030364	1.33381	1.4445	1.0169	1.15125	1.21393	1.87754	1.47976	2.0958	1.29865	1.23279	1.38652	1.8435	0.928449	1.67197	1.2744	0.45	0.0926	66.9
CRO_030362	9.00857	9.79714	10.0983	16.2701	13.8124	13.0396	12.4306	11.3398	12.6404	8.23509	9.69421	11.7802	13.6253	12.0429	11.752	0.667	0.0066	163
CRO_029357	24.2366	25.8818	15.0164	30.6989	27.6676	30.2936	37.709	31.2706	22.1515	19.3389	21.9181	26.6251	16.7379	24.909	23.624	0.837	9.81e-05	388
CRO_029352	26.5098	29.6125	26.2522	40.688	36.3004	30.3533	41.4313	31.9648	34.1888	26.1809	27.5781	28.0099	27.5089	27.5602	27.8885	0.822	0.000167	432
CRO_032993	4.07327	5.37774	2.86538	5.27107	5.06721	7.21616	6.09034	6.90143	5.80459	4.24036	4.42775	6.99984	3.43381	3.95788	3.76994	0.766	0.000867	316
CRO_017373	12.9383	16.8075	10.1618	20.8441	13.8176	20.1597	18.7682	20.3258	15.3097	10.8684	11.9624	16.196	15.4156	14.2101	15.4013	0.819	0.000186	343
CRO_030331	29.2667	31.3341	19.8918	44.0027	38.4356	42.333	43.2484	41.3023	41.6148	27.7993	28.4125	40.2007	35.9882	33.8805	36.7016	0.903	3.91e-06	520
CRO_032992	5.68091	7.79507	4.5814	7.58734	7.23844	8.40801	8.09957	12.0119	8.79009	7.27352	6.15264	12.1324	4.85481	5.50327	6.2217	0.614	0.0149	150
CRO_017389	96.8988	104.785	78.8125	121.676	124.765	121.135	128.759	132.641	131.094	95.4419	95.5066	106.983	100.126	99.7985	100.973	0.968	3.56e-09	751
CRO_030344	0.106765	0.40469	0	0	0	0.322046	0.425197	0.438176	0.0983321	0.0908883	0.180673	0.478215	0.200087	0.0936835	0	0.317	0.249	25
CRO_030340	25.7665	30.6926	25.7208	30.7674	35.2289	34.6992	29.9813	34.0604	32.3566	23.961	24.9099	32.2133	30.3986	31.5987	29.4682	0.807	0.000273	329
CRO_005368	15.738	19.3073	13.7468	21.8044	19.2416	18.1878	28.803	20.5296	22.3739	14.1759	18.2339	19.4805	18.5411	20.1701	19.7907	0.718	0.00256	250
CRO_029335	55.4216	60.5613	52.6704	80.3148	92.1893	78.0435	74.5361	80.4037	63.961	66.8178	57.5325	69.5768	65.0515	54.9539	57.1594	0.818	0.000192	326
CRO_030318	15.3691	19.9109	9.98457	19.8013	21.5042	17.101	21.2944	12.5932	16.803	14.6389	12.7768	17.2341	15.9373	17.329	16.342	0.645	0.00948	124
CRO_032977	4.34096	4.6826	2.55928	3.19245	4.07213	4.415	6.12806	4.71323	3.62939	3.70608	3.74708	5.82752	3.09471	5.07145	3.35985	0.43	0.109	38.4
CRO_030310	33.6786	38.4801	29.755	39.4941	51.1943	48.442	40.8567	57.1938	55.228	38.6731	34.8119	46.967	33.6332	39.455	32.8439	0.779	0.000618	373
CRO_030311	33.3877	35.8416	25.4557	40.8875	46.1788	46.3113	34.0922	37.0605	35.5965	31.3775	32.9351	44.3708	33.3249	35.0498	35.1215	0.713	0.00284	231
CRO_029342	10.0219	10.3905	6.49665	9.08108	11.0758	12.2979	12.1509	10.3491	5.95507	9.86181	9.82471	11.3189	7.64912	8.77035	8.16464	0.439	0.102	35.6
CRO_029343	10.839	12.4624	3.78498	17.1476	23.7012	15.7661	6.15127	16.6075	7.12111	6.70507	4.73841	7.05584	7.85445	8.2111	9.89234	0.673	0.00592	186
CRO_017361	36.8946	46.3825	26.6787	36.4131	55.8344	58.1203	50.1385	81.001	59.5239	33.3542	37.8875	47.657	38.73	40.5008	39.5574	0.759	0.00103	347
CRO_005349	21.5399	21.0186	20.4174	25.6542	27.0214	27.2129	25.1929	22.6756	25.6647	21.0634	24.1876	23.3847	25.4361	24.2406	22.0078	0.662	0.00712	121
CRO_029338	81.1714	112.265	25.7794	227.855	365.794	273.193	128.034	275.743	298.813	65.2999	84.654	120.458	143.591	155.808	144.819	0.83	0.00013	411
CRO_032988	4.06407	4.77667	2.3352	3.832	10.5059	7.12724	3.6072	5.99942	7.74728	5.81983	2.79895	6.91452	2.89306	5.1142	5.20186	0.558	0.0307	126
CRO_032987	22.1045	30.7952	20.6456	28.0835	33.6275	35.065	28.106	41.6141	33.0467	20.2797	18.7031	21.3095	30.5816	27.1302	24.206	0.762	0.00097	250
CRO_017367	1.33412	2.35289	1.31852	2.65154	1.77073	2.23569	4.0218	3.10272	1.3994	1.5774	1.31697	2.0915	1.0765	1.75599	1.51039	0.699	0.00374	231
CRO_017365	0.0677589	0.0770515	0	0.463262	0.755442	0.517782	0.0809559	0.311461	0.0249628	0.0576826	0.0343994	0.10926	0.114287	0.0475653	0.0708103	0.663	0.00703	201
CRO_005382	24.605	25.1074	20.5809	26.7238	27.9739	29.3009	32.8726	34.8587	32.9042	24.8617	29.4556	34.7419	30.7019	32.5097	29.0053	0.548	0.0344	97.5
CRO_005385	196.624	238.875	134.353	330.659	475.657	402.047	236.975	378.792	287.284	171.175	176.632	261.857	274.54	313.871	292.323	0.786	0.000513	332
CRO_005386	61.2084	74.893	44.2535	69.6291	71.3555	77.919	76.5355	90.7419	76.6401	61.595	59.5542	75.8784	58.3454	66.1452	64.4669	0.851	5.68e-05	481
CRO_032955	4.59911	6.48283	4.31805	6.53555	9.21354	8.03463	4.35009	5.66258	3.65342	4.64929	5.25341	4.84101	3.82474	4.79227	3.84498	0.507	0.0536	99.5
CRO_020981	5.95668	6.64395	5.60533	10.7172	10.015	8.74027	7.77516	7.32237	6.92991	4.94956	6.17349	5.59147	6.22262	7.25253	6.31428	0.781	0.000592	310
CRO_020982	14.6021	15.2379	14.6526	22.9321	17.6567	19.4557	18.8642	16.3608	17.7391	14.3372	15.3871	17.6151	18.3836	17.9617	17.8341	0.657	0.00773	170
CRO_020983	37.6088	41.8054	28.0563	52.7632	46.2629	50.5261	58.4886	52.3526	47.1642	34.7181	36.5476	45.4931	38.5808	43.5186	43.4532	0.938	2.32e-07	667
CRO_029317	114.39	124.78	118.027	114.377	147.6	137.037	112.072	136.488	123.485	120.947	122.342	124.321	102.444	116.043	116.098	0.473	0.0748	90.4
CRO_020985	37.4548	40.7317	35.5142	52.1176	59.7097	51.8802	57.1985	58.1598	54.2692	42.0819	38.513	45.7278	35.5285	38.9293	37.0713	0.92	1.16e-06	592
CRO_017344	109.38	111.53	76.1836	68.8054	156.395	126.121	69.7281	150.133	93.5268	91.1201	96.2611	121.422	53.9159	72.034	63.874	0.414	0.125	68.5
CRO_032960	10.2857	10.7623	7.41229	13.1742	17.6336	12.9274	18.4193	15.8302	14.8678	8.57374	10.5765	13.8853	12.1816	11.0938	11.0475	0.879	1.58e-05	434
CRO_017308	5.84539	7.77764	4.86694	7.09786	8.4093	8.29268	7.81299	8.97165	8.2599	6.44171	5.79282	8.50027	4.98967	6.92087	6.65254	0.84	8.98e-05	427
CRO_017306	74.5888	77.8523	61.9644	111.72	90.9729	95.0588	108.39	104.48	89.6466	66.9094	71.3431	97.4035	81.7528	84.8553	81.1955	0.908	2.8e-06	576
CRO_005319	13.7249	13.9967	9.60024	18.7545	12.6027	12.7295	18.2641	14.9325	11.6078	10.5996	9.45761	12.3973	11.4002	12.0432	12.555	0.71	0.00299	264
CRO_032936	18.9282	23.7367	11.8659	24.9551	19.0208	24.6856	24.0316	23.3278	17.6368	16.6075	17.1496	21.7092	16.5326	18.7549	21.9031	0.745	0.00145	222
CRO_005314	6.7536	7.24363	5.61858	9.27877	7.43193	7.89242	7.9653	8.53452	6.78792	7.02043	6.7112	8.16082	7.36818	7.28442	6.74278	0.766	0.000875	247
CRO_020951	2.92688	5.54714	2.25293	3.91537	5.04268	5.20663	4.53929	5.79822	4.66563	3.01871	3.85763	4.86579	3.56013	4.64263	3.941	0.752	0.00121	268
CRO_019976	19.5623	22.372	16.3142	26.9387	23.181	23.7512	28.5617	26.2523	20.9418	18.9002	17.5044	24.3421	17.2635	21.1628	18.4549	0.88	1.52e-05	505
CRO_032930	39.2051	42.278	34.555	48.3577	41.0875	38.4288	56.7556	44.6387	48.4726	37.5824	35.6164	42.0016	40.1634	44.2471	43.8846	0.695	0.00403	252
CRO_020958	24.3124	29.6119	19.9426	34.3674	43.4514	42.2685	32.1588	33.9888	34.911	28.3912	24.2468	32.2616	24.0292	24.0386	20.5748	0.831	0.000124	392
CRO_020959	10.4209	10.7129	7.49017	13.6569	18.8607	14.4785	13.0793	12.9083	12.8552	11.1831	9.35172	13.4655	7.69349	8.75611	9.70214	0.802	0.000323	323
CRO_029301	42.4643	42.3199	34.274	53.0694	54.4481	53.9369	54.9831	58.301	46.253	40.1606	36.9948	43.4151	34.3063	36.8248	35.3239	0.91	2.54e-06	545
CRO_020965	25.6975	30.3167	23.3516	25.3653	30.0442	27.0518	28.6763	26.5434	31.054	27.235	23.6403	25.7243	21.0091	22.1706	19.1047	0.536	0.0396	63.1
CRO_005345	7.51284	11.8934	5.43333	8.54439	8.17368	9.96226	10.0497	10.5124	7.416	6.46334	6.51383	8.63049	6.5098	7.49973	6.78895	0.68	0.00529	159
CRO_005344	14.4262	17.0881	11.0139	32.1696	24.4128	34.9571	47.65	66.6963	35.3094	10.5923	20.5676	25.5559	27.0697	27.7539	21.5207	0.763	0.000941	311
CRO_005336	6.57046	9.49163	5.39691	8.98434	11.5985	8.63232	8.34441	9.37215	9.09067	6.76178	5.21349	8.08343	6.10208	6.79036	6.22548	0.848	6.57e-05	385
CRO_019952	149.671	165.034	124.833	209.623	233.701	226.065	188.735	200.795	198.607	213.237	163.02	208.019	177.919	169.264	173.646	0.723	0.0023	199
CRO_019956	2.24207	1.8349	1.30936	4.53708	2.5362	2.25432	2.94256	1.75669	0.7509	0.607299	1.03476	1.18684	2.10091	1.0731	0.213003	0.542	0.0368	86.8
CRO_032927	1.18981	2.52923	1.04877	1.17597	4.60953	3.91228	1.47277	2.37558	3.22827	1.66988	1.65974	2.27577	1.95862	1.74946	1.68026	0.541	0.0374	128
CRO_032925	4.64719	5.18824	4.31392	4.80133	4.27017	6.45082	5.20762	5.77583	6.0303	4.62882	5.95386	5.39346	4.56618	5.01882	4.67951	0.377	0.166	22.1
CRO_005327	58.0101	64.4813	50.7726	67.382	89.9888	84.8972	62.6526	77.6434	80.501	55.9368	61.7695	69.0446	63.8121	64.8598	63.4023	0.783	0.00056	363
CRO_007987	29.8722	34.1502	25.2541	31.8739	31.7711	32.986	35.06	41.6512	31.9464	27.7036	27.0889	33.5834	28.764	29.9443	29.0123	0.787	0.000494	353
CRO_019963	35.6517	40.4864	30.727	49.9155	42.0125	46.557	57.34	52.8406	43.7101	35.1176	36.663	52.1608	41.3601	49.6989	43.6227	0.775	0.000693	318
CRO_019926	13.9401	14.4038	9.76042	25.1693	20.916	17.7758	19.0183	20.1826	15.5715	12.5937	15.8184	16.0195	15.4236	15.0494	15.7996	0.847	6.84e-05	372
CRO_019925	8.66142	9.25847	6.51313	15.5428	12.7872	13.6521	13.1646	13.7553	9.2972	8.83384	9.11652	11.2451	9.63545	9.79393	9.82762	0.884	1.2e-05	464
CRO_007940	9.8132	13.2909	7.78057	12.5048	15.6893	17.0211	12.8963	22.4294	19.9942	11.4698	9.19757	15.6173	9.41715	12.7778	11.5246	0.769	0.000803	357
CRO_020915	7.74665	7.02894	6.52824	10.1537	9.96142	9.0467	9.24231	9.74509	10.975	6.20235	7.9101	8.13886	8.30769	7.54848	7.10937	0.846	7.14e-05	375
CRO_020928	46.1686	50.583	41.5018	75.9227	59.8851	57.9342	73.1832	69.8033	64.7246	41.2269	47.6421	44.02	47.8403	50.2572	48.6076	0.888	9.81e-06	555
CRO_032903	21.9676	24.9093	18.201	28.5653	30.7318	31.9114	27.7261	27.4794	26.6589	23.5014	22.6641	27.2327	23.7617	25.3046	24.6632	0.9	4.92e-06	512
CRO_019941	13.3264	19.2874	8.54978	19.2301	17.892	25.1658	24.1811	27.8866	19.2616	13.299	12.1878	20.6535	11.5824	13.0939	12.1272	0.862	3.52e-05	501
CRO_020925	24.5878	26.6425	24.7103	28.0422	31.0336	28.8425	28.9221	19.1178	28.9999	26.5396	28.1341	27.7421	26.6368	29.8138	29.6523	0.123	0.661	4.46
CRO_020926	7.96567	9.02052	6.99052	9.80114	8.1597	9.6044	9.47761	9.82117	7.54959	9.70741	7.63486	9.62305	6.84475	9.54191	8.53164	0.518	0.0481	50.1
CRO_019906	9.8714	11.9474	6.95136	12.8109	14.6892	14.8575	14.1471	18.6178	19.0422	10.129	9.98173	14.1271	10.1236	12.6994	11.015	0.848	6.48e-05	476
CRO_007961	47.0834	50.1782	41.3574	43.6395	50.0145	57.3263	44.0015	46.2061	55.588	48.3056	49.6165	50.2261	41.0313	51.0192	49.2509	0.285	0.304	16
CRO_007960	12.2641	13.0043	10.9507	15.0898	15.3185	14.6423	17.8156	16.4614	17.0255	9.57322	11.5998	15.1665	12.8462	14.2157	13.3342	0.881	1.42e-05	487
CRO_007945	9.86252	12.2905	7.64895	13.6712	13.9291	15.6994	14.8926	17.8383	15.2873	9.84176	9.04711	12.2239	9.36821	10.7372	10.4478	0.939	2.16e-07	694
CRO_019921	0	0	0	0.0938118	0.117466	0.118648	0.117489	0	0	0.0502278	0	0	0	0	0	0.607	0.0163	98
CRO_030394	124.79	109.916	146.948	210.482	143.783	125.064	168.089	137.909	184.257	140.572	130.915	107.076	110.784	110.338	114.313	0.456	0.0875	68.4
CRO_029390	66.1079	66.4386	71.5723	100.322	111.652	93.6298	97.2031	93.9017	116.857	77.9222	99.3898	98.4759	88.6439	79.7807	80.5426	0.648	0.00894	119
CRO_030373	13.0922	15.2739	11.7489	19.638	17.8275	14.2193	22.0427	14.8523	18.2293	12.775	12.2533	13.139	11.1684	13.1408	11.423	0.787	0.000496	354
CRO_030393	3.69622	4.54041	3.3418	5.9531	4.81044	4.50099	5.98355	4.15762	4.84162	3.91572	3.57919	3.9734	3.55331	3.61571	3.89128	0.796	0.000386	377
CRO_030385	5.73579	6.16984	5.26014	5.66906	7.40712	8.8845	7.76869	6.70157	6.56773	5.67464	6.99557	7.54539	6.39151	6.80135	8.64012	0.411	0.128	19.6
CRO_030457	40.4948	43.1663	38.389	93.1601	72.812	67.4566	79.3688	66.7323	70.7584	38.0755	39.1251	38.7112	56.4506	55.5186	57.3114	0.846	7.17e-05	442
CRO_030456	9.62909	10.064	8.5928	16.3007	12.7427	11.0201	14.2114	10.2517	9.41628	8.7999	7.21283	9.18415	9.9517	10.3876	11.069	0.703	0.00347	259
CRO_030453	78.0075	64.9047	55.9365	65.9279	69.9767	73.6503	74.0737	61.5391	72.9792	64.3822	63.0195	69.2934	61.6439	65.5705	61.6332	0.466	0.0801	19.7
CRO_030454	18.7229	22.6415	15.577	22.3069	23.0347	22.3581	22.5394	22.5785	22.1908	19.1435	18.8998	19.0658	19.0493	21.6703	21.5594	0.863	3.46e-05	365
CRO_030460	7.82325	9.71419	8.15833	14.4977	10.7952	14.8098	12.6237	14.1273	10.7335	8.58895	10.0433	12.5182	11.7797	10.9835	10.0926	0.774	0.000713	259
CRO_005488	8.28148	9.4684	6.90947	12.3087	13.5604	11.1928	9.79881	11.2309	11.1094	8.12278	9.31747	9.94545	11.2184	10.2156	10.724	0.776	0.000664	278
CRO_005487	0	0	0.126419	0.152537	0.127332	0.257228	0.127357	0	0.176717	0	0	0.0572949	0	0.112242	0	0.492	0.0627	29.3
CRO_005484	13.3618	15.0512	11.1314	19.0365	29.0667	23.8639	13.0179	16.5197	15.6159	16.1304	13.5541	17.0148	12.3508	13.9371	14.2949	0.612	0.0153	188
CRO_005485	91.7732	96.9304	74.006	109.488	137.907	128.186	105.214	134.967	138.965	98.1289	99.2752	123.347	94.1542	110.585	100.035	0.806	0.000286	396
CRO_030437	13.7846	14.0592	11.982	23.1055	17.3589	20.3167	15.5984	13.2686	17.8455	12.2531	12.6471	15.1258	18.3117	15.836	17.7608	0.575	0.0251	102
CRO_030438	53.1262	63.9977	35.2541	87.1706	86.6438	84.5714	90.043	102.359	101.528	55.6973	47.3798	72.9358	46.2689	58.9007	58.3344	0.951	5.7e-08	712
CRO_030433	89.022	99.4297	73.725	97.3026	101.163	111.793	78.5918	106.91	121.44	70.08	67.5841	83.8644	90.2823	94.5661	91.0537	0.671	0.0062	142
CRO_017476	15.9469	15.196	14.8799	19.1935	19.1998	17.6016	19.4697	18.9396	16.7796	13.6513	13.2292	13.727	15.0264	15.2046	14.1513	0.855	4.85e-05	407
CRO_029461	12.0203	13.5486	9.95389	14.0541	16.1021	14.2341	12.2016	13.4316	13.5142	11.8716	11.7598	13.0395	11.7475	14.5646	12.4389	0.739	0.00164	244
CRO_029433	98.8239	115.467	77.8267	172.144	128.881	136.275	178.796	169.128	133.584	89.8482	79.0758	120.131	95.1362	112.313	102.76	0.927	6.96e-07	671
CRO_029427	73.7148	75.7955	56.2428	84.3101	71.637	76.5003	86.3876	73.1946	77.596	64.5839	62.6802	74.037	70.8162	69.5132	73.1484	0.796	0.00039	324
CRO_029429	33.3259	34.4437	29.5477	43.6097	43.2102	39.0294	36.3626	37.6574	37.4907	31.0661	33.5817	35.3982	31.7724	36.9166	34.432	0.869	2.56e-05	437
CRO_017458	23.7	29.5073	13.9207	29.756	25.3643	34.0933	38.4478	38.0301	22.9577	19.2662	21.2917	24.6337	17.6848	19.5462	20.1777	0.817	0.000204	367
CRO_029440	6.12621	6.52349	5.49279	12.8535	12.8253	10.2238	7.54575	9.5905	8.49257	6.2905	6.94699	6.61958	6.98332	6.59479	6.46809	0.79	0.000454	314
CRO_029411	29.6904	30.4787	22.4673	38.0358	37.2381	34.5799	36.9071	34.6764	38.9592	26.0734	28.2375	35.5809	29.8584	35.5197	33.3705	0.882	1.35e-05	450
CRO_005445	52.8674	60.7088	39.7049	70.7492	80.4374	70.8873	56.377	62.4052	53.3105	48.0329	44.1459	62.5695	53.1447	55.1108	52.5801	0.809	0.000262	355
CRO_029413	11.8494	15.0567	7.30024	16.1794	23.3993	21.2753	18.3477	24.2209	20.6931	11.4628	15.3646	15.6123	14.9247	15.5288	14.5139	0.877	1.8e-05	503
CRO_029409	25.6499	30.157	23.2167	51.8366	44.1207	42.8994	38.7818	34.1561	35.5977	27.6043	28.7957	36.5128	32.6896	37.2182	31.9981	0.821	0.000173	362
CRO_005437	16.7837	16.4273	17.6988	26.8376	22.9381	22.081	28.5408	23.3032	21.1253	16.1844	16.0502	17.3732	18.1925	16.9056	16.8299	0.829	0.000132	431
CRO_029407	65.1941	68.1181	49.1582	74.891	72.2153	81.0223	76.054	90.7525	64.701	54.2025	58.3565	77.5274	66.2615	78.2055	66.5381	0.792	0.000433	330
CRO_017434	21.1995	28.341	15.4614	32.394	39.456	39.3399	33.0059	43.6752	42.9773	22.7249	22.0025	35.0233	19.3021	22.7914	24.445	0.896	6.3e-06	581
CRO_005431	23.39	24.1937	20.2423	28.2824	27.1019	23.2667	27.3381	23.0213	26.768	23.5873	20.7268	21.9603	19.8612	23.984	22.1314	0.753	0.0012	249
CRO_029420	24.1229	27.0395	20.3844	31.3412	26.6833	27.3515	29.5176	27.3033	24.2307	21.7536	23.1346	25.0277	23.8517	23.8349	25.3754	0.849	6.28e-05	416
CRO_030409	115.558	140.485	93.1427	183.797	154.776	157.514	213.637	245.525	191.718	109.692	97.5443	150.743	118.433	129.296	113.406	0.888	1e-05	581
CRO_005428	33.3029	32.4912	28.2115	44.4736	41.6431	34.0622	30.6258	37.7045	28.1793	24.5797	29.9829	29.8336	30.8988	32.6773	30.088	0.65	0.00872	132
CRO_005426	16.9395	16.0976	15.2711	26.1323	20.3494	18.9138	22.1689	19.2218	19.4024	14.1345	15.2667	16.0346	15.7831	17.2219	17.4014	0.812	0.000235	404
CRO_029417	6.25603	7.57946	4.36244	8.39029	6.22753	6.85751	10.3427	7.32806	6.61777	4.43574	4.19819	4.99483	3.10991	4.3683	4.00589	0.748	0.00133	286
CRO_017444	9.94143	10.6495	8.07146	14.8301	13.5421	11.2996	11.7101	9.67267	9.78477	9.00532	9.50884	9.31339	9.55004	11.9172	10.4842	0.673	0.00592	204
CRO_017443	51.4173	52.0752	50.2676	57.2489	70.683	65.6426	62.3256	66.366	70.5072	53.7326	53.2449	60.1775	63.4985	58.5795	62.4104	0.724	0.00229	218
CRO_017440	4.7964	5.43288	4.29589	7.35808	5.63247	7.08321	9.8121	10.3654	6.76437	5.71001	3.86811	6.98221	4.17842	4.406	4.65996	0.781	0.000583	361
CRO_005461	19.5029	22.476	16.1379	24.8094	24.9556	26.7901	25.195	27.8035	25.933	19.5685	19.135	25.7903	19.3555	22.096	19.9277	0.932	4.47e-07	661
CRO_017417	11.8653	12.3419	10.7555	12.3167	12.7642	12.7914	12.8168	11.9725	14.0836	10.9587	10.9774	11.2386	9.7964	11.6494	11.5309	0.739	0.00164	196
CRO_005450	21.0423	23.065	14.2004	30.9601	22.8222	30.8675	34.4745	28.2281	21.9112	18.4479	18.0036	20.6087	17.0689	19.4286	19.9386	0.853	5.21e-05	441
CRO_005448	8.03829	10.2087	5.48728	7.9715	9.40403	10.5819	9.48835	11.3595	7.70867	7.26621	7.01173	11.0612	7.45458	8.94399	8.91989	0.661	0.0073	184
CRO_017424	3.89715	5.04712	3.36656	44.4764	23.6787	18.707	19.6594	20.0226	22.1475	4.27604	6.26519	4.3575	19.9767	14.2105	21.027	0.7	0.00367	213
CRO_005423	86.3624	76.973	62.4157	103.108	100.076	109.756	119.93	119.187	101.389	70.7222	83.5866	111.955	92.6647	95.2439	86.2809	0.85	5.88e-05	433
CRO_005419	41.2667	49.3751	30.485	59.2568	72.6138	67.8963	49.0474	58.0096	42.0208	43.4851	42.4515	57.4375	41.8644	41.065	35.2841	0.769	0.000811	300
CRO_005409	35.2242	42.6544	28.774	55.1468	43.9797	43.106	55.637	41.4162	39.7726	36.7087	37.7869	42.1475	33.7466	40.7005	39.5903	0.797	0.000377	353
CRO_030498	14.213	10.4054	6.76497	25.4704	15.8044	16.7282	28.8698	15.295	19.745	9.22629	9.00937	11.2419	11.6701	10.6362	8.39518	0.787	0.000501	378
CRO_030593	3.21711	3.83338	2.26656	4.6087	3.26587	4.61184	4.37647	3.50347	4.31249	2.9014	3.63841	3.68094	3.34289	3.57757	3.29541	0.739	0.00166	193
CRO_030590	2.34782	2.01438	0.909331	5.06982	3.78994	4.75321	2.68506	3.69804	2.57148	0.945324	3.73149	2.18851	2.05136	3.78623	2.81827	0.664	0.00694	117
CRO_030587	35.946	39.9706	29.2203	49.4152	41.5524	42.8504	61.4513	59.1602	49.0893	29.0178	35.8437	43.044	43.7263	42.0342	41.5269	0.821	0.000178	423
CRO_030582	6.20248	6.36414	4.85117	8.3597	8.48445	7.18629	9.50851	6.72637	7.94463	5.07032	4.44869	5.64834	5.40785	4.91989	4.87208	0.853	5.21e-05	428
CRO_029579	3.53542	5.68908	2.57111	7.37128	6.47422	7.61252	7.73735	10.8139	8.96984	4.11702	4.06379	6.06535	3.65663	4.3607	4.81	0.896	6.13e-06	589
CRO_017592	8.47964	9.51096	7.04957	8.74856	9.80246	8.25095	8.0027	8.89465	9.7478	8.27548	7.63771	7.61514	7.72891	8.41921	8.04792	0.608	0.0161	97.7
CRO_030553	11.4189	12.4019	10.1001	14.5081	18.1143	15.0463	16.4566	20.6717	17.4322	11.0081	11.0736	11.257	9.03882	11.1178	10.2985	0.861	3.81e-05	464
CRO_005594	18.2338	18.4812	13.1133	27.3467	24.3841	22.688	21.6698	18.7028	21.0365	15.0996	15.2647	19.0032	15.8969	17.7425	20.1216	0.852	5.42e-05	411
CRO_005595	17.1014	19.5559	14.4166	27.6906	25.8611	21.724	25.0839	20.7226	20.4541	15.6284	16.5085	16.8448	19.3377	19.8089	19.8147	0.857	4.39e-05	453
CRO_030566	11.6915	11.894	9.42998	13.1362	11.3529	12.6818	13.5364	15.8488	11.2395	9.93546	9.09551	11.2073	11.1857	11.2831	11.0625	0.787	0.000493	312
CRO_030562	15.0372	19.6769	10.8182	28.3566	21.3964	24.9915	28.6882	31.2202	26.9454	14.3071	17.8688	25.2774	22.8142	26.9328	22.9707	0.824	0.000156	387
CRO_030560	3.112	3.69794	1.8063	2.76854	3.17158	2.88067	3.63942	2.7774	3.02543	2.83845	2.27787	2.54443	2.70779	3.6626	2.6585	0.469	0.0777	27
CRO_029552	0.0567612	0.215152	0	0.180499	0.0565026	0	0.113027	0.232954	0.0522778	0.0483204	0	0.0508482	0.106375	0.0996128	0	0.465	0.0806	28.8
CRO_029547	0.0304353	0.28841	0.0300793	0.0483916	0.27267	0.153008	0.0909075	0.299784	0.084094	0.077728	0.051504	0.190853	0.0570384	0.0534123	0.0954177	0.517	0.0483	78.7
CRO_030535	8.46488	13.8116	5.89146	16.2077	15.9032	17.1422	14.6005	20.2818	17.1847	9.94643	9.73471	14.3918	9.16085	10.1739	8.31656	0.916	1.58e-06	616
CRO_030530	17.7373	18.9517	16.303	27.2809	32.5396	23.6865	19.8296	21.5105	26.3464	16.6026	16.7818	16.4826	19.1796	20.5019	21.7359	0.733	0.00188	260
CRO_017574	39.1421	43.3423	31.2219	59.2685	68.5971	66.4952	58.1546	80.7849	55.7143	42.0397	46.0436	62.2766	49.8527	60.0106	46.4374	0.846	6.99e-05	437
CRO_017584	5.17822	6.69841	4.22409	6.16406	5.45463	5.50954	5.67391	7.60124	5.85427	4.94462	5.2855	5.91506	6.05885	7.23634	5.64046	0.5	0.0575	49.3
CRO_005565	120.254	133.722	95.5357	193.044	159.404	153.469	194.322	185.215	171.721	110.031	92.5203	127.696	103.101	125.798	123.318	0.942	1.53e-07	696
CRO_029531	21.7636	22.6908	21.3743	26.7589	24.8369	21.8654	29.508	21.9488	28.0812	19.7604	18.7031	16.0765	19.8984	18.2296	21.4613	0.613	0.015	161
CRO_030517	6.05358	7.3161	5.26022	9.32285	7.77267	8.40959	7.16272	5.78507	6.22186	5.97492	6.03761	6.1827	4.68595	6.44094	6.20395	0.66	0.00741	153
CRO_030515	20.0259	23.9382	15.3935	32.2917	26.5796	25.6627	32.5793	32.0876	30.8608	17.1965	21.928	28.1017	26.124	25.6883	24.94	0.874	2.03e-05	482
CRO_017557	17.3652	21.236	13.8304	26.28	19.9177	23.776	24.268	25.3821	21.9577	15.3197	11.7176	20.9662	16.772	18.451	17.5136	0.906	3.26e-06	538
CRO_029544	14.9584	15.0311	14.2455	18.2185	17.9463	16.912	15.1858	16.4513	16.053	17.6366	16.0465	15.4384	14.6186	17.1951	16.0644	0.478	0.0716	40.1
CRO_030529	35.8403	39.9181	35.4211	35.7526	52.3915	40.9727	43.3096	43.4427	46.3941	43.4672	44.7818	42.8383	40.1167	44.804	34.0681	0.396	0.144	25
CRO_005548	8.11396	8.8641	8.5093	12.1687	9.09984	7.26766	14.6402	10.7027	11.9439	7.32964	6.77546	7.2687	7.30432	6.56015	8.55341	0.641	0.00998	219
CRO_029538	26.9647	33.0042	27.892	52.4255	45.4384	53.602	44.9504	59.0929	57.7948	33.1834	35.8528	43.6447	40.1917	39.528	35.1664	0.853	5.32e-05	433
CRO_030522	34.6429	43.3198	26.6136	53.8891	48.0658	48.6574	63.3297	68.187	54.1754	32.3188	27.6501	45.6872	32.395	36.7913	32.2841	0.921	1.08e-06	660
CRO_005586	6.86536	8.07064	6.47331	11.5649	11.6549	8.15287	10.2531	10.0521	12.1677	6.90275	7.97551	7.46332	7.61545	7.97796	8.80334	0.824	0.000159	358
CRO_005576	6.43793	9.8795	4.24967	12.3178	8.29771	9.54061	15.2114	7.9266	6.21705	6.99386	5.81314	7.89772	5.46988	6.5555	7.58139	0.693	0.00416	221
CRO_029523	32.5133	29.7132	32.6261	44.4125	33.0804	33.7947	50.8921	41.0882	46.0851	31.5863	37.0012	32.0943	31.9626	29.4578	30.5985	0.605	0.017	168
CRO_029514	25.7886	28.5382	22.9512	32.2565	30.4114	30.7175	32.2791	29.2352	24.3324	24.1009	26.5671	27.0369	30.298	25.7579	27.3817	0.71	0.00301	173
CRO_029517	3.53646	4.16163	2.07878	4.18961	4.09556	5.11289	5.45414	5.19848	3.8532	3.12862	2.69891	4.36901	2.83732	3.63048	2.80198	0.868	2.68e-05	474
CRO_017543	30.761	33.1386	25.7173	34.026	25.5808	33.2081	37.8658	38.4901	23.9121	24.1317	22.7399	27.3983	29.7622	26.6045	29.9314	0.565	0.0282	92.9
CRO_017542	10.5883	15.7085	6.7333	13.3509	13.5207	15.2712	18.492	22.9033	19.3841	9.30931	9.76682	15.9384	7.68528	11.233	12.471	0.812	0.000238	403
CRO_017517	107.537	105.697	75.2027	121.314	168.21	139.201	121.735	162.345	146.36	109.461	93.2238	132.302	96.8225	113.117	108.714	0.851	5.68e-05	469
CRO_017600	15.3184	19.3683	13.5095	21.7686	23.1537	22.645	21.3003	23.0102	27.4575	15.7372	15.972	20.6034	16.9564	19.9909	18.4117	0.885	1.16e-05	492
CRO_005619	8.48185	9.61482	7.61649	11.4015	12.1882	10.4539	9.76151	7.93529	8.98789	7.51169	7.79404	9.08933	6.62322	8.96313	8.79233	0.709	0.00307	204
CRO_027073	1.4328	2.33834	1.49471	2.40469	2.93178	2.9613	1.5058	1.63344	2.56594	2.10065	1.54908	1.56877	1.04424	2.37479	1.99643	0.503	0.056	63.5
CRO_003096	36.4946	42.8501	33.8958	46.9077	50.1172	57.5856	39.717	52.313	48.578	39.5715	36.2884	46.653	39.4389	43.3597	44.1233	0.786	0.000506	331
CRO_027053	0.98306	0.588357	0.562483	1.97438	1.54513	0.93641	1.64846	0.594571	1.38194	1.0571	0.963124	0.602551	0.678757	0.363204	0.75698	0.551	0.0334	102
CRO_015088	5.65755	7.66814	3.01595	7.7415	8.73779	10.8253	8.60292	12.9183	9.15817	4.93299	5.10611	9.12274	5.46202	6.07757	5.30318	0.87	2.5e-05	546
CRO_030690	79.7658	94.7734	69.645	99.1166	131.312	107.317	94.9613	85.9632	122.567	85.3472	72.3534	84.9318	71.6455	71.229	72.9912	0.73	0.00202	230
CRO_003055	0.871019	1.10052	0.765183	0.461635	0.674373	1.0704	1.15629	1.03271	0.713085	0.576716	0.655101	0.173396	0.544122	0.679374	0.404553	0.283	0.306	7.67
CRO_003052	27.0283	32.3897	23.8497	33.6223	37.8367	34.5049	33.0332	34.9063	32.1251	26.4212	26.9228	32.9559	28.0922	29.7994	28.8767	0.935	3.13e-07	610
CRO_003053	16.379	19.9536	14.3499	29.7727	24.9266	25.1923	26.092	24.3813	26.3652	16.4179	17.8414	23.0534	19.7862	21.5841	21.2338	0.933	3.81e-07	608
CRO_017695	33.2938	53.6818	21.5036	55.1658	79.8874	64.6675	34.4208	53.7243	51.7824	36.7126	29.2818	44.2931	34.0248	38.9007	36.8703	0.768	0.000826	332
CRO_017694	82.2194	76.3314	75.8254	89.9694	104.008	90.2021	95.819	100.963	94.3175	80.8273	81.7483	85.3048	87.6048	84.7485	86.7768	0.837	0.000101	359
CRO_015039	47.3061	49.4151	45.5788	69.7624	47.4453	50.1026	71.4035	62.1328	51.8295	44.1645	39.4489	44.4531	50.2271	46.6432	48.6917	0.699	0.00373	284
CRO_029687	24.6826	30.5221	23.3234	56.8856	66.4402	63.5534	55.7793	80.7788	62.162	33.3862	30.535	42.4889	29.9128	29.8003	26.0522	0.9	4.89e-06	568
CRO_029688	133.671	163.508	107.298	178.018	273.502	256.063	170.555	260.24	169.861	187.634	118.2	153.972	107.468	93.3561	91.0452	0.72	0.00245	241
CRO_030666	16.2893	16.3032	13.687	20.0795	16.0633	14.6301	20.9865	20.1561	14.8622	13.3995	12.2083	16.232	15.1494	15.953	14.0582	0.719	0.00251	248
CRO_030667	65.7726	78.9137	51.0237	79.0891	85.942	78.8519	68.05	65.1075	68.6247	60.4376	66.1631	77.5328	65.1787	72.3356	67.9166	0.661	0.00726	160
CRO_015048	73.4148	84.8136	55.6922	132.992	111.125	101.211	153.596	136.97	120.287	74.4903	62.944	84.7181	64.7411	61.8084	67.3919	0.902	4.27e-06	609
CRO_030660	27.8976	32.1846	21.0214	40.7492	36.5099	38.7747	52.5087	47.5132	42.0958	29.9086	26.7978	35.4406	25.4983	29.4328	28.6976	0.902	4.42e-06	614
CRO_030661	20.1754	22.5363	17.6137	19.7657	20.4591	20.7165	20.7877	20.2714	23.4702	18.1387	18.4777	20.8291	19.2708	22.5459	22.2869	0.457	0.0865	33.5
CRO_003022	26.8189	28.7357	24.9167	31.0065	28.7553	27.8203	30.0225	25.0843	28.1411	24.9881	26.4609	28.2758	25.9837	27.5472	27.2355	0.643	0.00968	154
CRO_029655	10.7168	10.8909	9.10635	11.9723	10.9967	11.1904	13.2019	12.0767	10.7068	8.8982	9.97588	11.2276	9.28391	11.2294	11.6998	0.777	0.00066	285
CRO_005683	27.9337	33.1875	29.8291	31.0536	33.6106	31.9564	31.7579	33.9081	31.8696	28.8731	26.9243	29.3594	27.1036	29.9952	28.7536	0.762	0.000963	222
CRO_005680	12.2115	13.7722	9.59734	12.6077	14.9726	15.1044	14.4326	16.1271	12.944	11.8281	12.8937	16.127	13.3278	12.629	11.6906	0.709	0.00307	234
CRO_017674	10.0125	11.1761	7.89204	18.6544	18.2217	15.0082	14.4946	11.3446	12.5596	10.1446	8.99156	11.0605	8.28854	11.9658	11.6189	0.823	0.000164	371
CRO_015015	52.3496	50.8922	39.2256	58.6459	61.7652	67.0844	61.1542	70.1041	58.4532	48.2934	48.8119	65.5239	53.6075	55.3604	49.0184	0.856	4.59e-05	470
CRO_015017	14.3227	17.3583	11.8533	16.6909	23.9769	20.0347	16.1748	17.2876	17.1152	13.8016	13.9983	17.5902	15.2695	16.0807	15.0803	0.757	0.00108	308
CRO_015019	13.1161	14.2217	11.0515	14.3039	19.459	15.9352	12.5985	10.0068	13.9386	12.8118	13.5166	13.0302	9.92682	9.92284	10.8512	0.426	0.114	54.7
CRO_005668	21.4098	20.5476	18.7257	27.2439	30.4364	28.7483	27.5819	30.3188	30.3026	20.0312	17.1893	22.9174	20.1901	22.868	18.5854	0.918	1.42e-06	569
CRO_029657	15.6162	28.7879	7.99169	27.9257	51.1029	36.065	19.6105	40.5247	22.1719	14.1781	15.3788	22.8615	20.9937	19.4638	16.552	0.773	0.000725	326
CRO_030615	20.6258	19.1465	16.7705	22.5882	23.3602	20.5534	22.0289	18.8953	20.8867	18.1409	17.3852	19.3256	18.218	18.5372	18.6679	0.799	0.000354	294
CRO_017653	60.962	60.3183	51.39	69.7686	62.6068	62.4335	69.0373	67.6297	61.7652	54.3003	52.5393	62.2119	55.0023	62.0242	60.3807	0.888	9.79e-06	507
CRO_017656	3.49097	5.0894	3.26057	5.06262	5.91908	7.02011	4.46881	6.51816	5.15851	3.65765	4.15478	5.4642	4.63719	4.57802	4.65043	0.778	0.000632	332
CRO_017658	6.60341	8.02875	5.77108	11.0199	8.88214	8.05245	9.45438	8.88066	9.73847	6.8758	7.33044	6.85662	7.42778	7.25487	8.18398	0.842	8.26e-05	406
CRO_029640	21.6778	19.9769	19.7763	37.1917	30.1681	30.1488	25.0104	28.8943	23.009	18.4933	17.7855	18.0217	26.6923	27.5728	24.7644	0.689	0.00451	181
CRO_030629	26.1292	27.3731	21.6882	38.8662	29.4877	31.0952	34.7107	30.7668	37.0375	24.463	25.5111	29.6021	27.4401	28.7268	29.0427	0.838	9.73e-05	408
CRO_029635	54.6535	64.8677	44.0061	44.4751	49.1172	44.1714	56.0954	62.6259	49.8337	34.9897	39.5233	44.0685	40.2352	44.3852	41.9152	0.461	0.084	38.4
CRO_003027	50.796	59.7937	44.2759	67.1311	54.8015	59.9139	63.8444	51.793	58.63	49.5633	52.8637	58.3347	45.9387	57.7939	53.9277	0.718	0.00259	200
CRO_029636	4.42104	4.53538	4.81027	9.89917	8.51917	7.70774	8.23814	6.02595	7.02299	4.93756	4.11825	4.83252	5.54895	4.87587	6.52753	0.787	0.000493	325
CRO_003028	15.9281	17.6094	13.1771	21.069	21.5267	19.854	20.9518	19.2807	21.0023	15.8448	16.3417	19.3858	17.5526	20.1796	17.2532	0.907	3.17e-06	501
CRO_005640	12.409	17.0558	10.2015	16.738	15.5797	17.4226	23.4112	19.2394	12.3555	10.5954	12.1706	18.2935	9.63743	12.36	12.812	0.76	0.000998	272
CRO_017635	2.26919	2.28643	2.38459	3.12844	4.20319	3.14803	4.00381	4.55042	3.46563	2.68978	2.96509	2.72756	2.0725	2.19279	1.98116	0.765	0.000881	268
CRO_030605	3.00655	5.25981	2.28568	9.00915	12.6621	12.6733	5.18095	9.58664	3.83411	9.64718	4.50077	11.4985	3.03398	4.87047	4.83377	0.568	0.0272	108
CRO_005662	59.141	69.2784	44.2045	71.1754	58.4828	66.7944	76.6219	70.9845	55.977	47.6706	43.7933	59.2444	47.4361	51.7641	48.3162	0.81	0.000256	349
CRO_017617	33.631	32.5311	25.4277	37.0803	43.8321	37.1778	35.4238	38.1644	37.7112	31.0391	27.0876	33.0909	33.7868	28.704	30.6515	0.853	5.26e-05	388
CRO_017618	32.2858	34.5879	27.9997	38.7065	43.0452	39.437	34.9205	44.3012	40.6029	31.0168	32.6386	44.1968	35.6599	36.9199	36.4158	0.778	0.00063	314
CRO_005652	18.66	27.0326	13.964	29.1754	28.0796	32.2766	32.8466	33.2638	28.6692	19.2421	18.3727	30.6963	19.6394	21.5861	22.2535	0.928	5.95e-07	630
CRO_032496	47.1619	53.7191	43.5754	60.6856	58.9834	48.7705	62.7472	50.4554	52.7573	49.4765	44.7028	46.4379	44.3399	50.0182	49.2493	0.763	0.000944	284
CRO_032483	12.4285	13.8519	10.6779	15.9997	15.3594	17.147	15.292	20.2292	14.9914	10.2496	9.82888	14.7079	14.2597	15.2431	14.7962	0.83	0.000128	372
CRO_020496	14.1015	15.2577	11.5308	18.0807	16.7201	17.6927	17.814	16.3846	15.4059	12.8187	12.5937	15.8569	11.6822	13.7469	12.12	0.909	2.63e-06	522
CRO_020473	178.233	219.537	145.469	245.001	337.401	301.451	236.231	346.762	326.713	205.525	213.723	275.786	216.048	227.605	218.603	0.828	0.00014	452
CRO_032459	12.9505	17.4637	8.81744	15.2827	16.5273	16.2732	16.1557	18.5254	17.3458	12.7811	11.3942	15.5727	9.95376	13.113	12.2955	0.857	4.5e-05	437
CRO_032454	12.5136	13.9053	9.36242	21.1431	19.7044	18.8086	16.1394	16.3398	15.1066	11.4565	12.5919	17.0444	16.9289	15.3472	14.7829	0.817	0.0002	335
CRO_020493	95.3825	97.2221	92.4448	112.978	104.921	93.0428	111.486	105.398	96.5227	86.0771	87.6228	94.4575	98.4279	104.725	110.944	0.608	0.0162	123
CRO_032468	42.3698	46.2733	32.1384	51.9148	55.9896	53.3049	51.6765	43.8638	50.535	36.7003	32.2202	45.2625	40.4467	34.2505	41.5658	0.865	3.17e-05	382
CRO_019476	44.1411	49.548	30.4476	58.5775	78.3058	65.1209	43.5375	53.58	51.5406	38.0807	37.8727	48.4054	54.3329	52.4967	49.0479	0.716	0.00267	252
CRO_020467	40.6697	45.8436	33.6742	60.0084	68.8719	62.8624	48.7889	51.5084	49.1401	40.3166	42.5101	48.4495	44.3126	50.5035	46.1296	0.83	0.000131	402
CRO_032448	0	0	0	0	0.0991934	0.200384	0.198425	0	0	0	0	0.0892668	0	0	0	0.513	0.0503	35.6
CRO_020468	3.66552	3.81914	1.49592	3.14602	3.37652	2.69541	4.12161	3.50271	2.98969	1.73875	2.12937	2.31981	2.99046	3.18439	3.31603	0.601	0.0178	85.6
CRO_032447	0.041392	0.0392238	0	0.0658126	0.0824069	0.124855	0.123634	0.135902	0.0762452	0	0.105068	0.14832	0	0.217922	0	0.479	0.0708	36.3
CRO_032440	9.43686	9.39759	7.77895	10.4068	9.7264	10.622	9.91536	10.9506	8.86454	9.09993	8.24972	7.79919	9.52748	8.26227	10.6037	0.615	0.0148	69.6
CRO_020551	206.138	237.614	167.948	311.95	252.265	264.949	379.554	368.934	253.536	181.631	141.694	233.932	147.373	203.708	183.067	0.866	3.04e-05	512
CRO_020556	20.4881	21.3145	19.054	24.0217	22.4489	22.2303	24.9481	20.7855	20.8519	17.3159	17.1609	21.7341	22.6512	20.5128	22.2734	0.684	0.00495	166
CRO_020557	18.1083	21.1197	14.4454	21.9048	25.1487	23.349	23.1018	22.8359	23.5671	17.6733	17.2592	20.9739	18.3986	19.5396	19.6615	0.954	3.55e-08	658
CRO_032531	8.56062	9.59557	8.75056	11.2001	11.1511	10.3289	12.3222	11.2428	12.4349	7.91224	9.31286	8.89584	11.1387	13.006	10.0708	0.635	0.0109	112
CRO_007576	205.851	245.041	176.081	383.955	306.622	307.684	471.782	439.958	393.113	222.066	175.755	263.832	213.378	212.314	199.813	0.884	1.24e-05	584
CRO_019581	27.9246	39.0245	20.3714	31.3247	41.966	45.5082	40.0731	50.3125	40.0872	26.9305	30.2551	43.8307	29.6636	38.2111	32.8327	0.797	0.000379	390
CRO_020565	8.56662	8.02404	7.4387	12.243	11.3866	9.55942	12.4734	11.7872	9.16697	5.8173	6.36855	9.18243	9.46571	9.55917	11.0223	0.795	0.000395	299
CRO_020566	9.50902	13.4809	6.70919	12.3017	13.3911	17.1646	11.6294	16.6348	11.0566	8.68987	10.3687	15.0694	10.1499	12.7896	12.6498	0.715	0.00275	243
CRO_020569	33.2919	33.262	24.4674	45.2945	44.0556	49.5572	50.6485	51.8697	47.0085	33.3453	36.8253	44.9635	38.1872	39.2809	38.5715	0.905	3.46e-06	566
CRO_020531	95.918	93.9109	85.3558	149.724	155.384	144.703	141.942	113.099	71.9198	96.9009	82.3707	76.2994	107.109	92.8265	94.4977	0.662	0.00716	148
CRO_020532	93.4887	97.5922	76.5325	130.078	116.246	129.304	153.806	142.675	127.751	95.1278	88.3243	107.619	91.6384	94.46	95.6004	0.923	9.64e-07	658
CRO_019552	0.298942	1.03871	0.196964	0.554532	0.495967	1.00192	1.5874	2.20841	2.01909	0.0848291	0.337256	0.714135	1.68073	1.39901	1.35375	0.497	0.0597	62.9
CRO_020545	93.8959	99.8858	80.618	135.261	113.555	142.567	173.534	168.743	142.026	102.26	93.0452	134.3	109.6	114.476	105.861	0.846	7.02e-05	484
CRO_032524	7.62878	9.37115	5.39869	9.378	13.4302	12.6421	10.7837	14.9783	12.8163	7.39632	6.99279	9.30193	6.77343	7.62378	7.06191	0.884	1.25e-05	560
CRO_032523	15.8306	15.3121	13.6859	21.3353	18.2917	18.6799	20.5025	14.6985	14.494	15.2973	15.429	17.0626	17.555	15.9184	16.8535	0.579	0.0236	120
CRO_007536	40.3572	35.7831	35.8033	45.5925	44.4021	41.6456	45.9381	37.5817	42.169	35.6617	33.1487	33.8274	41.2443	41.3144	36.132	0.656	0.00794	151
CRO_007533	20.7818	21.3159	18.1156	29.2372	32.1542	32.4779	35.2214	33.9886	37.3488	20.143	22.1611	27.8905	27.0951	28.2411	25.866	0.877	1.76e-05	479
CRO_007532	9.0118	14.4433	7.89958	15.9172	12.9491	14.4583	16.4235	14.955	14.3987	9.57292	10.0784	11.5479	10.2068	12.0333	10.5641	0.916	1.69e-06	561
CRO_007531	11.6298	16.202	7.63393	19.2502	16.0693	17.1037	16.9366	17.0261	15.0277	12.5602	9.47308	16.3272	11.3856	14.4696	10.8838	0.898	5.63e-06	482
CRO_020522	9.72061	10.6089	6.9897	14.5858	13.4016	14.9715	14.6357	15.8276	13.641	9.00405	10.0898	13.0123	13.5515	14.8746	12.5612	0.833	0.000117	374
CRO_007526	0.206167	0.195368	0.101878	1.02438	3.28364	2.12476	1.07765	0.676906	1.37665	0.61428	0.261664	0.55407	2.17336	0.678398	0.538628	0.526	0.0441	72
CRO_032500	61.3618	72.2931	50.148	89.4964	79.2308	73.9773	92.9923	81.9435	98.9558	60.9263	56.3128	65.2764	51.6935	63.266	59.4391	0.879	1.56e-05	507
CRO_019509	96.8184	107.811	82.6355	109.25	145.191	140.822	104.95	130.517	144.071	137.288	128.317	139.814	93.9365	102.204	100.273	0.483	0.0684	75.2
CRO_019507	18.8334	21.8751	16.4859	23.8274	21.4258	23.1023	23.305	21.289	22.8964	17.7276	17.3467	19.9565	18.3536	19.5948	21.7059	0.884	1.21e-05	448
CRO_019511	5.11191	4.88663	4.43168	5.98894	5.13326	5.09476	6.83079	6.29396	6.02973	4.19904	5.04619	5.22211	6.05063	6.45292	5.85758	0.564	0.0287	106
CRO_019512	16.8364	22.0506	15.9441	32.4832	39.8732	33.958	21.2164	32.9198	27.7267	18.5256	16.0317	20.7554	19.9207	22.0941	20.5884	0.843	7.98e-05	427
CRO_020500	10.2804	14.788	7.8211	17.2863	20.2462	19.9542	18.9983	25.6591	22.3426	12.7811	13.6422	16.8729	9.74865	11.8762	11.1298	0.883	1.26e-05	559
CRO_019501	41.2065	42.0731	37.1933	43.5853	45.2169	42.9335	40.5893	46.6121	45.6662	37.1232	35.5348	40.7968	39.6826	40.8604	45.9697	0.734	0.00185	185
CRO_007518	45.2242	53.3446	33.9258	65.9135	66.3696	65.3488	70.3706	81.9844	71.6019	46.7488	41.8731	58.6089	46.534	49.3203	45.8204	0.952	4.76e-08	736
CRO_007517	8.2915	8.33196	7.7479	12.2149	11.4124	9.55178	9.83009	10.8378	12.4954	8.72276	7.88011	7.15493	8.36786	7.61176	9.05502	0.759	0.00103	262
CRO_007506	0.600554	0.455277	0.593529	1.62328	0.956508	0.362301	1.07628	0.591538	1.32748	0.408997	0.60977	0.64559	0.450196	0.105394	0.251039	0.542	0.0368	89
CRO_032598	16.8115	19.8332	14.0292	20.1052	24.3066	22.1643	17.3652	23.4229	19.8119	14.3527	17.381	22.2213	17.4782	20.3632	16.6066	0.769	0.000815	308
CRO_032576	27.6102	31.8072	23.6879	33.6095	39.1935	35.8272	34.399	34.6612	35.4017	25.3479	26.9846	31.3474	25.1341	30.1869	30.808	0.933	3.89e-07	585
CRO_032573	25.0039	25.8482	20.1002	31.4496	36.5212	36.127	29.1829	27.4632	25.9305	26.6495	22.641	32.9736	21.2998	23.5499	26.0049	0.736	0.00175	227
CRO_020573	68.0425	73.0494	62.9813	79.5338	72.6228	75.8929	83.3792	77.1435	80.2591	67.1091	69.5762	74.1981	69.2226	68.2464	68.7077	0.882	1.34e-05	530
CRO_032557	34.6634	37.1144	29.4076	48.58	48.5448	43.0929	53.2981	51.3709	44.4981	31.2528	32.0709	33.528	38.0174	34.0536	36.8219	0.928	6.41e-07	612
CRO_019597	1.10109	1.3156	0.898954	1.10371	1.62028	2.0698	1.3346	1.33605	1.89596	0.896592	1.57976	0.90061	0.71775	0.714128	0.950555	0.54	0.0379	57.8
CRO_019598	11.6752	14.3465	10.1825	13.3235	22.4156	17.5747	13.0353	18.2249	21.4647	11.8541	12.4864	11.5472	10.8559	11.8436	12.8828	0.708	0.00313	246
CRO_019595	32.0709	35.335	27.0451	37.0039	32.6377	28.6976	43.5932	38.5002	29.7262	26.518	27.3523	30.7461	27.943	27.513	26.0317	0.688	0.00459	214
CRO_032563	10.735	11.5134	8.81158	13.4976	11.4238	12.4872	11.0906	9.69634	10.942	9.25331	11.4394	10.5824	9.44885	11.1735	10.8429	0.571	0.0262	81.6
CRO_029017	17.8374	18.7519	13.442	19.9858	24.6367	24.6605	23.032	25.1649	19.7656	17.4152	18.3942	27.0149	18.3859	20.5431	19.5727	0.76	0.00101	290
CRO_005042	3.56983	6.13497	0.896967	11.3519	18.3099	10.4638	3.79522	6.953	17.0523	4.22365	2.86693	4.282	3.74196	2.97315	2.27629	0.698	0.00384	214
CRO_005043	27.6325	30.766	26.0764	31.9596	33.0949	31.327	32.4492	28.5181	32.4013	28.8599	28.6846	28.8051	27.6463	30.2948	27.508	0.795	0.000399	265
CRO_020670	27.9519	27.399	24.1402	31.7523	29.6753	35.7432	41.2343	35.2047	37.701	27.2336	26.4715	35.148	35.2032	35.8624	35.6759	0.619	0.014	125
CRO_020671	1.35654	2.46385	1.50826	2.87584	2.70073	1.42079	2.8138	3.20126	1.66586	1.68411	1.38693	1.72157	1.80078	2.28147	2.36272	0.662	0.00722	111
CRO_017030	19.2901	19.6858	16.4393	27.6126	30.1254	28.4947	27.0306	26.3896	24.6841	21.8642	19.7009	24.6162	20.3072	20.7684	20.5991	0.918	1.39e-06	548
CRO_029008	28.7764	32.2758	22.6401	40.2518	39.9987	41.8127	40.9187	48.809	39.2884	29.775	27.2022	39.943	29.1388	34.232	31.906	0.939	2.2e-07	687
CRO_019699	18.18	19.0303	15.064	21.6316	22.8192	20.8942	25.1731	20.3382	23.0868	17.3419	17.0532	20.4278	17.2611	15.7834	18.4451	0.87	2.51e-05	434
CRO_032670	31.0392	40.2121	19.6626	37.6895	38.6065	45.5155	35.0409	45.0639	32.1827	27.9241	28.6602	42.1316	23.4214	33.8102	34.4766	0.769	0.000803	291
CRO_029029	14.8665	22.7123	10.8582	23.2628	21.4041	27.5987	31.1557	33.6023	28.6202	17.8724	19.9422	22.8677	13.1491	17.6266	15.6497	0.843	7.87e-05	462
CRO_005031	53.91	59.4875	48.7589	80.7029	89.8466	81.0609	74.4962	87.3423	95.9751	52.6554	55.298	58.7319	54.1142	54.4729	59.4654	0.894	6.86e-06	530
CRO_020681	24.1952	32.9871	16.2565	26.3816	35.8895	41.9239	24.8514	39.2489	36.2887	25.889	23.0615	33.5829	19.9836	28.1956	25.7845	0.723	0.00233	286
CRO_020682	15.4011	19.0323	9.00833	16.4541	19.9459	22.9909	14.5359	21.1811	17.8321	13.6326	13.5099	18.696	10.912	14.7689	13.1878	0.753	0.00119	302
CRO_020684	9.23895	11.2378	8.41919	16.0418	19.7664	17.2232	12.5547	13.6328	16.9902	10.865	10.8509	11.8451	10.5094	10.1505	11.6244	0.817	0.0002	375
CRO_030009	0	0	0	0.074787	0	0	0.0936623	0.077217	0	0	0	0	0	0	0	0.611	0.0156	172
CRO_005028	19.1747	22.9269	17.611	34.7972	37.1753	34.8242	31.885	36.7106	34.9967	18.8871	19.7917	31.6564	27.892	29.3341	26.5952	0.919	1.33e-06	565
CRO_032665	37.8427	40.0303	35.7848	53.0729	44.4285	48.2888	59.9587	62.6403	50.0226	35.8542	30.1048	47.7536	40.8795	40.487	39.4155	0.862	3.64e-05	504
CRO_032664	112.379	120.193	94.4095	167.046	131.292	153.036	174.059	171.528	135.444	114.846	96.2124	136.905	114.447	132.388	120.499	0.9	4.84e-06	578
CRO_030001	10.9417	13.7228	7.80347	15.4119	17.1059	18.4921	15.2037	20.4342	16.7494	10.7278	10.1867	15.0561	9.9314	12.3037	10.9899	0.926	7.33e-07	662
CRO_032661	27.1161	33.4823	24.8035	48.788	44.3566	30.9467	31.439	14.53	18.0118	25.0823	24.7711	24.5227	27.3009	28.0992	27.6748	0.314	0.254	43.8
CRO_032634	21.3829	24.9945	12.1339	26.1059	28.3026	30.4776	24.8573	32.7886	20.0726	21.5036	15.1102	27.049	21.9082	22.268	20.5041	0.807	0.00028	336
CRO_032633	8.7216	9.69229	8.30614	14.0773	14.575	12.5427	13.0253	12.4087	10.1748	9.53952	10.2866	10.9619	8.27158	9.32271	9.6115	0.863	3.38e-05	398
CRO_032631	89.1419	101.961	69.1922	97.8094	110.897	102.86	88.192	92.2204	96.2548	74.3512	81.9264	88.253	79.3913	87.4138	89.8595	0.778	0.000629	277
CRO_005052	24.1404	28.7659	17.6977	35.2052	28.7804	31.5133	33.0109	33.1984	29.061	19.4113	21.9155	29.3546	27.7354	30.3755	27.1412	0.884	1.25e-05	480
CRO_029007	29.9326	32.151	24.7591	36.0735	31.9708	33.0572	37.0839	38.6868	34.1135	26.8467	26.8357	35.8558	31.1056	34.1628	33.1733	0.836	0.000104	410
CRO_029001	14.9307	22.7638	9.02164	20.919	17.6586	18.8768	26.8978	21.538	21.8524	14.1576	14.1654	18.0434	15.2028	14.593	14.6375	0.822	0.00017	373
CRO_017020	18.0207	22.7092	17.997	23.235	20.8781	20.936	22.2768	22.4984	15.4466	20.4652	18.6752	20.9932	19.9015	19.5665	17.1705	0.484	0.0678	38.7
CRO_017025	12.8554	16.5947	13.5704	29.2676	38.4697	18.208	28.0555	46.0956	24.5231	14.9417	16.9725	30.1989	14.1718	17.9506	9.1919	0.767	0.000839	247
CRO_007667	4.6854	8.01025	3.3178	7.3153	8.48665	7.33362	8.87303	9.73364	11.0997	5.59232	6.00793	6.98829	3.55307	5.31927	4.56828	0.82	0.000181	375
CRO_019657	52.8501	62.7567	36.9265	58.08	89.6307	68.9417	49.9828	61.6999	53.4478	45.0726	43.0939	60.0144	43.5707	49.1866	43.4782	0.704	0.0034	246
CRO_032629	37.2463	37.6457	34.1932	39.2022	43.9814	39.3097	34.8655	43.202	43.984	32.137	32.3331	35.8141	35.6893	36.851	39.363	0.712	0.00291	199
CRO_007648	6.05906	6.96276	4.93145	6.49519	9.33375	8.73855	8.68043	7.49388	8.4086	6.0216	5.1963	7.07343	5.31794	7.62617	6.79034	0.829	0.000135	319
CRO_020643	27.0091	24.2602	19.5819	34.1562	37.5782	34.6012	36.651	40.3163	37.3136	21.7498	25.2795	32.4163	32.0023	35.0921	29.0972	0.871	2.35e-05	448
CRO_019667	30.3319	31.1282	22.4301	36.1195	42.0419	38.862	31.4313	37.3281	24.7142	29.9251	26.8557	30.1148	30.501	29.2732	27.8638	0.717	0.00262	213
CRO_020645	30.2154	36.6525	24.0555	45.2618	48.5283	48.8058	46.7271	46.3306	43.2893	29.2947	25.8027	35.5892	30.1483	37.4991	38.3738	0.967	4.15e-09	681
CRO_017006	67.932	79.1483	53.7915	100.471	89.0689	93.2045	106.662	116.766	104.127	70.8177	58.351	81.0558	61.0714	68.5408	60.7573	0.923	9.68e-07	652
CRO_019628	10.441	11.087	8.22098	9.57603	10.6637	13.3274	11.0099	9.52249	11.3896	11.3259	8.56289	10.7022	6.59186	11.1544	9.90523	0.445	0.0968	23.6
CRO_005019	26.7928	31.9414	23.5372	43.7834	37.0904	35.0016	45.1052	49.6399	41.9456	25.8128	23.4825	35.5294	23.9362	27.1544	24.236	0.907	3.06e-06	606
CRO_005018	22.4168	23.2131	16.4069	20.2589	23.3672	26.2249	22.3891	28.15	23.5028	19.1732	18.9375	24.3441	20.2128	24.3093	23.3894	0.676	0.00564	204
CRO_019638	11.3535	11.408	6.44869	10.8675	14.3546	10.4971	16.7286	16.2283	8.02285	6.41567	9.85491	9.70317	9.4159	12.6248	8.48947	0.687	0.00465	138
CRO_005015	10.9996	14.0417	9.92131	12.946	13.4918	10.8055	13.1168	9.8382	12.4597	10.9568	9.47818	12.64	9.16978	10.3397	11.5742	0.527	0.0437	50.9
CRO_007678	43.6892	41.5482	35.6843	49.3013	42.6842	43.8966	51.4665	47.7977	44.5547	36.8874	34.74	44.4242	39.538	40.0165	38.8879	0.853	5.33e-05	459
CRO_032609	14.2139	18.6406	10.7866	12.9142	17.8127	14.4191	13.0146	15.2088	15.8964	12.1002	13.4226	11.8236	12.7244	13.6972	14.0582	0.466	0.0798	47
CRO_032607	26.5565	32.385	34.2057	40.1824	40.3034	36.2442	47.7232	40.952	39.3749	29.1672	30.8687	28.4311	28.189	29.3384	28.7533	0.769	0.000803	295
CRO_007614	0.0256236	0.315658	0	1.50742	2.19359	0.927492	0.178583	0.630973	0.684392	0	0.0433614	0	0.192084	0.0899362	0.240998	0.697	0.00389	229
CRO_020609	13.7772	15.695	9.8139	14.9148	17.8424	21.0613	21.9746	20.5667	17.2906	14.0039	16.9309	21.797	15.871	16.6704	16.1075	0.701	0.00363	207
CRO_007606	1.30827	1.21279	1.37729	2.0349	2.01008	1.77295	1.67067	1.93761	0.733437	0.968451	1.2754	1.70702	1.41245	1.79682	1.15913	0.545	0.0356	59
CRO_020601	0.0715553	0.0678071	0	0.511973	0.498605	0.359732	0.142486	0.195781	0.0659034	0.0812193	0.221997	0.170936	0.245852	0.167434	0.0997036	0.593	0.0199	125
CRO_019624	5.83405	8.0647	3.41788	8.34365	8.6214	10.6131	8.50331	12.7123	11.5497	6.1697	6.31035	8.83622	4.81864	6.96637	5.97107	0.845	7.2e-05	480
CRO_020608	2.64866	3.36857	1.58438	4.71003	4.7875	3.85454	3.74746	2.91784	4.42953	1.66142	2.7129	2.68494	3.20036	2.6911	2.18521	0.815	0.000211	310
CRO_007639	29.2768	32.0781	21.3742	50.7115	51.4816	42.0343	39.751	43.2225	43.2552	28.8822	29.4594	35.3562	31.1962	35.7246	32.9323	0.935	3.09e-07	602
CRO_007625	52.741	51.1537	47.0136	70.1896	60.5354	60.9722	74.9098	62.5715	60.473	46.6849	51.9876	54.0159	61.1679	62.0177	63.3317	0.751	0.00126	294
CRO_029095	22.6386	20.7446	20.4965	28.2465	28.5491	27.6154	27.6865	28.3975	25.8982	24.68	21.8953	25.5526	23.3727	21.5043	21.9009	0.861	3.73e-05	407
CRO_029096	73.1042	83.9712	62.5627	91.1633	119.544	117.328	97.0087	123.797	101.898	87.8036	73.5627	94.1013	76.3352	84.4838	80.1318	0.863	3.39e-05	504
CRO_030085	7.12657	7.13267	8.33579	11.0553	8.02404	7.62175	9.8061	7.20799	10.6199	6.47579	6.43646	6.98194	8.2786	6.20653	7.11278	0.502	0.0565	85
CRO_029097	1.46222	3.65805	1.44511	2.92937	3.31867	4.29301	1.51407	3.12057	2.53184	2.04143	1.18773	2.67218	1.64419	1.48835	2.38378	0.619	0.0139	120
CRO_029091	7.20483	11.097	4.82393	11.9396	12.8389	15.4577	12.8111	17.2086	16.094	8.45721	7.43561	13.3631	6.66566	8.61045	7.5505	0.879	1.57e-05	553
CRO_030095	5.74592	6.85977	5.96936	7.94897	7.34109	6.93734	7.92811	6.92603	7.85477	6.50911	6.527	5.77557	7.16478	6.11379	6.92666	0.69	0.00441	180
CRO_029071	12.0939	15.6992	9.13625	16.0682	16.3926	23.6537	16.0988	26.762	13.4274	10.0416	11.102	18.0468	17.3558	15.9617	11.7729	0.699	0.00375	215
CRO_029084	28.6061	26.4328	18.8868	26.4218	26.2308	27.6884	29.1904	24.7471	28.3144	22.1292	26.3134	28.7098	26.2491	23.2263	22.4518	0.556	0.0315	43.6
CRO_030074	163.517	175.646	163.832	204.635	265.169	226.442	187.207	220.435	266.994	196.093	201.067	209.68	178.166	190.893	198.328	0.651	0.00856	178
CRO_029080	15.9123	19.7016	13.3067	24.8207	24.3689	21.3501	21.0178	18.9292	21.8116	13.4856	14.0941	14.3818	15.7582	16.9512	16.8328	0.877	1.81e-05	459
CRO_030066	10.0893	12.3003	7.99989	12.0658	13.6117	13.429	13.4129	12.5528	15.6027	8.90888	11.0073	11.628	12.9215	13.6221	11.6917	0.738	0.00168	198
CRO_029055	21.2736	18.1211	17.2758	25.6793	20.3981	22.9233	29.0067	25.2298	20.7098	19.8078	19.6545	19.2326	20.887	20.4856	19.6161	0.713	0.00285	256
CRO_017072	8.27988	11.1383	4.69237	10.2189	15.6198	19.5029	8.93554	16.3492	10.4523	7.68939	5.97697	10.0108	5.4256	6.24924	4.35663	0.748	0.00136	286
CRO_032698	19.0576	29.0093	20.3687	20.1551	45.1521	37.3697	43.3578	20.1729	22.953	13.5808	11.0905	17.7675	10.8278	9.23143	9.91284	0.634	0.0111	94.6
CRO_017078	23.0928	18.7032	18.808	27.3799	30.8113	30.3667	22.3766	30.4804	26.7995	18.719	23.7237	29.3101	23.6249	25.4938	22.9792	0.716	0.00266	211
CRO_005070	54.0248	54.6113	44.0066	75.696	81.2037	76.9625	69.674	85.2224	87.9184	49.8159	48.193	62.4002	52.1615	54.0865	55.1925	0.923	9.59e-07	613
CRO_017086	0	0	0	0	0.416612	0.360691	0.0595276	0.0490757	0	0	0.0505883	0.16068	0.0560244	0.0524628	0	0.444	0.0974	68.5
CRO_017081	18.0341	17.2175	17.3559	22.284	21.4146	18.7099	21.8222	18.4342	18.9114	15.036	16.0306	18.0614	16.8987	19.4694	16.4816	0.77	0.000784	272
CRO_032681	7.86074	6.83463	5.1258	7.85984	12.7458	9.04444	7.01959	7.58308	4.70217	5.65698	6.37687	6.46109	5.92306	5.83095	7.70661	0.518	0.0478	85.2
CRO_017051	20.104	25.6841	15.0491	22.1275	21.4489	26.8017	23.4514	29.4227	23.8936	17.1285	20.2946	23.151	24.2784	24.3651	22.6907	0.673	0.00601	174
CRO_020693	17.5152	26.3938	9.01208	17.6209	34.5113	30.2291	14.0229	25.2336	24.7797	13.4503	17.0354	20.139	14.2552	19.1322	13.3034	0.656	0.00787	209
CRO_020696	4.93828	5.18055	5.32652	5.8427	5.89123	5.19862	5.46874	5.53513	5.58137	4.82957	4.71296	4.98982	4.8811	4.60474	5.30888	0.693	0.00417	157
CRO_030011	21.8053	23.2214	21.7897	34.0373	34.454	30.7639	36.3904	26.9611	37.5521	20.4779	25.7421	24.1227	23.3515	25.0559	23.0405	0.818	0.000195	350
CRO_032691	0.477087	0.883643	0.471506	1.48264	1.10094	0.91578	0.582961	0.462804	0.75897	0.627672	0.495418	0.951908	0.650256	0.704061	0.657208	0.533	0.041	85.7
CRO_032688	9.187	11.9704	9.40382	18.1285	20.25	18.7219	10.2086	11.9846	9.82122	9.56655	9.78607	11.1692	7.07137	11.9481	8.22919	0.652	0.00849	174
CRO_017152	30.2321	32.0987	19.791	44.3935	37.3634	37.1843	59.8949	49.4961	42.4822	26.1543	24.5936	31.059	24.0737	25.7381	26.3778	0.872	2.27e-05	552
CRO_032772	69.3407	72.0121	55.4988	84.8717	82.7411	83.8129	91.4497	83.3393	89.8743	55.9704	64.6007	70.4173	74.7146	75.6454	75.1012	0.908	2.98e-06	530
CRO_005153	5.63428	6.20832	5.26083	7.87767	7.82598	6.60377	6.42506	6.03637	7.48218	5.29838	5.77896	6.14778	5.57117	5.87811	5.75108	0.799	0.000353	315
CRO_030128	15.5582	15.8577	11.8227	17.1237	25.2212	21.4207	16.2263	17.3767	16.6195	12.415	12.5386	14.4191	15.2399	18.8119	18.0849	0.686	0.00474	194
CRO_032781	32.6993	30.3333	27.2208	49.617	47.4152	40.7574	55.6588	48.9663	46.4325	29.8359	29.5683	31.511	32.9369	31.1342	34.5987	0.903	3.99e-06	582
[truncated: 1,060 more rows]

## Sheet: brown
GeneName	T_0h.1	T_0h.2	T_0h.3	T_3h.ETh.1	T_3h.ETh.2	T_3h.ETh.3	T_3h.MJ.1	T_3h.MJ.2	T_3h.MJ.3	T_24h.MJ.1	T_24h.MJ.2	T_24h.MJ.3	T_24h.ETh.1	T_24h.ETh.2	T_24h.ETh.3	modkME	modkMEp	modkIN
CRO_028495	12.0911	6.90503	5.38133	3.05558	14.0288	10.4665	7.01575	16.7602	17.6998	11.6564	14.0925	16.4984	4.27686	4.91838	4.01663	0.432	0.108	32.6
CRO_028497	113.511	153.617	86.597	168.007	67.8399	78.9134	699.731	681.049	954.661	34.4484	51.5659	21.8283	92.5025	57.6525	59.6242	0.964	7.2e-09	467
CRO_016488	25.3868	29.166	46.093	55.9695	36.7865	31.1044	141.337	78.6262	236.998	35.3361	36.6273	16.1305	59.0054	35.3664	44.4174	0.955	3.09e-08	437
CRO_016460	76.1656	85.9007	58.3532	89.4523	127.059	108.817	85.2716	115.493	140.768	79.1205	74.9297	91.7681	81.5492	81.458	78.6828	0.693	0.00419	148
CRO_016469	106.951	106.502	86.8421	81.3088	87.2797	98.1349	110.094	116.294	116.869	90.4784	105.348	90.6818	70.6265	83.8009	76.2732	0.642	0.00986	70.9
CRO_004498	62.3019	68.6478	42.7679	78.9862	68.6871	75.5878	174.111	223.746	283.462	45.0059	52.9657	67.713	62.0523	71.6845	64.0121	0.962	1e-08	476
CRO_016443	0.618975	0	0.122347	0.787328	0	0	2.71161	0	3.99059	0.105386	0	0	0.116001	0.434508	0	0.868	2.75e-05	308
CRO_016453	0	0	0	0	0	0	0	0	0.0496256	0	0	0	0	0	0	0.83	0.000129	287
CRO_028401	0.2587	0.898879	0.170449	0.479883	0.343362	0.173409	0.601	0	1.90613	0	0.291856	0	0	0.30267	0.180233	0.782	0.000574	180
CRO_016423	34.246	65.5889	36.4118	103.763	85.6332	55.8312	272.948	233.517	438.716	44.0957	42.9193	34.5439	53.1479	35.4124	36.0127	0.992	3.22e-13	511
CRO_016422	1.07619	1.22978	0.875909	1.56014	1.51241	1.49581	1.7333	0.8314	2.74034	0.458077	1.25876	1.04915	1.06776	1.3054	0.959266	0.744	0.00148	133
CRO_016424	0.261212	0.445552	0.516313	0.622983	0.780065	0.236375	0.806223	0.343053	1.10667	0.422498	0.663051	0.0702001	0.318197	0.229206	0.43676	0.716	0.00268	125
CRO_004421	4.30307	7.19021	0.553611	4.04841	4.84108	8.72998	31.1816	44.3493	40.8513	1.66902	6.72171	12.933	9.42429	12.4893	4.52346	0.856	4.74e-05	321
CRO_016401	84.2327	86.4885	55.7881	78.0701	152.453	137.132	97.671	167.287	155.874	114.96	95.6558	151.704	67.7787	89.5297	62.8834	0.483	0.0683	60.3
CRO_004436	80.3709	71.8485	75.8667	44.2344	31.7113	40.1461	139.352	181.277	194.705	61.4749	60.375	41.3068	58.8971	50.0294	68.4664	0.887	1.02e-05	325
CRO_004437	61.2976	58.056	56.4479	32.7794	23.5232	29.0074	98.952	133.542	145.066	48.5948	42.4576	30.8971	40.5805	37.2043	46.4768	0.886	1.08e-05	322
CRO_004503	0	0	0	0	0	0	0	0	0.0866423	0	0	0	0	0	0	0.83	0.000129	287
CRO_004500	10.6894	11.4293	8.55996	9.16786	9.13873	8.6692	10.594	9.44966	10.7385	7.68188	7.75958	8.40851	9.05245	9.56022	9.51207	0.492	0.0625	24.5
CRO_028599	19.0379	12.6732	21.6142	17.9493	19.9692	20.803	20.9913	24.6024	57.6019	17.3453	18.9706	8.52733	14.0798	15.5317	16.5246	0.888	9.94e-06	321
CRO_028562	0	0	0	0	0	0	0	0	0.0464039	0	0	0	0	0	0	0.83	0.000129	287
CRO_016586	46.5827	50.7434	48.0601	58.3873	57.5515	57.3429	66.5351	59.9629	67.8835	47.0307	52.4547	52.9231	51.8089	54.9713	51.2283	0.82	0.000179	227
CRO_016597	21.9115	23.7022	18.2525	19.8665	28.3483	25.7222	25.1075	30.1878	29.5046	21.3511	16.8035	21.1199	18.0323	21.5275	19.9912	0.701	0.00362	148
CRO_016599	8.36818	7.67677	8.5929	5.49668	4.01733	3.37153	9.27711	6.77136	11.9161	5.60808	4.64501	2.73806	5.17196	3.72351	5.67497	0.723	0.0023	139
CRO_028551	39.1468	40.3324	35.4421	47.0257	47.9877	47.7145	58.3005	72.49	74.6178	40.0891	41.1697	41.8998	45.3263	42.5206	44.6321	0.907	3.04e-06	396
CRO_028546	3.18131	3.96214	2.51528	1.87877	3.2573	2.92452	4.4344	4.70033	5.77635	2.47609	2.76869	1.54709	1.78862	1.99394	1.80477	0.866	3.05e-05	250
CRO_016573	0.550325	0.463554	0.664753	0.194446	0.304343	0.184444	0.547924	0.150573	0.90108	0.676705	0.103476	0	0.229191	0.0536551	0.766811	0.433	0.107	23
CRO_028514	73.7853	72.549	79.2035	41.7794	67.542	101.48	95.6749	148.126	187.497	119.897	138.688	123.191	78.2213	66.2544	62.0021	0.641	0.0101	88.9
CRO_028528	206.593	212.324	225.9	283.79	248.655	223.251	321.332	302.176	420.175	262.696	251.107	167.612	236.566	218.775	235.927	0.923	9.1e-07	349
CRO_016528	25.5235	31.9547	20.8922	31.9881	44.5374	34.3281	39.7626	36.8232	45.2451	29.4734	32.3686	29.3206	23.5509	23.7136	24.2253	0.722	0.00236	129
CRO_016618	0	0	0	0	0	0	0.274461	0.181017	0.863227	0	0	0	0	0	0	0.963	8.8e-09	452
CRO_016611	0	0	0	0	0	0	0	0	0.0495594	0	0	0	0	0	0	0.83	0.000129	287
CRO_026087	51.9567	53.823	30.3486	46.6242	69.7037	52.2068	58.5365	47.0444	88.0777	51.1282	39.5902	57.8991	39.2972	38.2249	44.1656	0.722	0.00239	110
CRO_026093	22.2205	20.3736	22.0199	17.8561	25.2877	26.0857	22.6617	30.6614	39.4373	28.8854	27.9478	29.6434	32.0765	29.7211	31.4427	0.458	0.0862	31.4
CRO_002091	7.73906	8.93204	6.83956	5.63978	9.06184	8.82884	7.77938	10.5059	11.1943	7.2428	6.56918	9.57712	6.97292	7.44378	8.06165	0.624	0.0129	98.4
CRO_026068	28.0065	30.0742	26.87	33.4016	30.0449	28.8784	32.5266	28.6101	35.7954	27.7051	28.0366	26.0729	27.5735	29.4209	31.2709	0.735	0.00181	143
CRO_002087	0	0	0	0	0.0322677	0	0.032274	0	0.0597101	0	0.0274274	0	0	0	0	0.766	0.000865	137
CRO_014097	11.9752	13.7201	11.6011	13.3659	14.1768	10.8162	14.9206	10.8292	16.4817	14.0245	12.5082	9.30343	7.79786	11.4578	12.5145	0.592	0.02	51.8
CRO_026038	0.680627	0.720855	2.25541	0.732067	1.35505	0.523324	2.63091	0.755853	2.58122	1.43149	0.44039	0.430394	1.31307	0.878283	0.585758	0.619	0.0139	75.9
CRO_014066	0.025239	0.0717509	0	0.0401296	0	0	0.326676	0	0.185964	0	0.0640659	0	0.0473001	0	0	0.658	0.00763	151
CRO_014065	51.8709	36.2186	65.3413	16.4193	26.349	16.2908	47.9219	56.0221	106.261	65.7307	49.212	21.9045	32.144	19.8934	31.755	0.692	0.00429	121
CRO_026053	43.803	42.6134	38.3028	52.2137	46.5484	51.9864	55.2555	59.4956	65.1549	41.6003	40.3463	41.9681	43.2957	40.2226	45.721	0.881	1.43e-05	312
CRO_026052	31.7626	38.3613	22.6508	40.0055	49.3487	45.9631	36.9567	50.0981	61.1462	25.7668	33.304	30.9086	38.8669	34.2101	25.9035	0.735	0.0018	152
CRO_028687	43.7833	50.7301	34.7975	50.7025	49.7926	47.9973	70.2688	84.6684	76.8634	63.3869	29.9698	52.8524	42.9695	32.1132	33.4349	0.753	0.00119	159
CRO_002053	17.9463	19.5779	9.08447	24.5673	36.949	28.2548	30.8549	46.7071	48.9412	15.5011	16.2958	23.8406	27.2344	22.584	15.461	0.791	0.000443	235
CRO_002048	25.4969	32.8368	21.4615	22.5201	23.8399	29.1493	41.4911	100.195	66.4367	19.5687	24.8947	28.4569	33.7654	35.3542	30.4697	0.701	0.00358	187
CRO_028695	50.6443	59.9317	53.2404	78.2492	110.643	82.8692	103.453	122.761	123.338	69.9552	64.2255	57.7467	43.4062	48.0711	43.3832	0.79	0.000454	211
CRO_002039	25.0493	27.2538	16.9627	18.9552	22.4417	25.1862	24.1087	25.7394	26.4886	24.0096	24.2562	24.6838	24.5155	22.7942	23.3657	0.338	0.218	8.75
CRO_002065	59.1303	62.8825	68.5588	74.782	76.849	68.1343	91.2571	71.2788	124.361	71.8737	66.1707	56.2081	60.6757	78.7529	85.5032	0.846	7.03e-05	237
CRO_028637	0	0	0	0	0	0	0	0	0.244536	0.0753416	0	0	0.0829308	0	0	0.702	0.00356	144
CRO_014008	30.1632	52.1378	30.4314	31.251	29.2612	40.0863	63.6085	142.649	91.1233	26.807	36.2149	41.7824	47.3687	45.889	47.0634	0.69	0.00441	174
CRO_004663	19.9772	17.5568	18.3902	25.2314	22.0512	20.1674	126.639	109.561	183.177	16.1836	13.6316	18.2569	16.3041	13.5712	12.7955	0.978	3.03e-10	487
CRO_004664	49.9278	47.5451	43.7877	43.6295	53.3202	46.3201	53.5748	52.3718	62.8328	39.0847	41.0936	36.273	45.2794	47.8821	52.8756	0.779	0.000622	140
CRO_028620	12.9124	13.0789	10.5167	9.94958	14.4978	11.1465	11.1008	14.2882	14.6279	10.5325	12.3634	10.6994	12.6352	12.6821	14.4234	0.422	0.117	19.7
CRO_004694	1.44133	1.29394	0.824693	0.582973	2.13956	1.50006	1.53574	1.39063	2.30563	1.76515	1.11256	1.35914	0.639752	0.710022	0.422803	0.567	0.0274	49.4
CRO_002021	24.3747	14.2336	17.1691	32.0836	28.1479	16.8223	26.9825	9.12613	37.1203	18.8388	21.9808	5.6983	17.3305	15.2437	13.6299	0.536	0.0395	52.3
CRO_004684	4.34368	6.46825	5.72384	4.38501	3.47742	3.23513	18.4659	4.64067	14.9864	2.64125	6.59219	2.57354	1.24906	1.91582	1.1048	0.77	0.000781	211
CRO_028626	23.9059	25.5767	26.2265	25.6284	26.5966	24.5686	27.7158	27.5037	30.1506	27.4306	26.2916	25.6146	23.3785	22.9139	23.8131	0.776	0.000672	147
CRO_016651	34.7709	36.5611	31.3715	33.6608	32.5336	50.4466	58.7902	66.9807	63.9047	32.0891	36.2675	40.4091	49.7044	38.3901	42.9384	0.758	0.00105	184
CRO_016653	144.571	147.049	105.367	111.738	179.308	166.913	271.709	410.663	501.3	160.279	160.534	145.112	145.251	131.119	165.84	0.941	1.78e-07	436
CRO_028721	253.259	121.774	22.3917	86.0629	58.2161	168.149	456.866	1017.9	699.309	32.6681	104.179	157.171	160.09	144.818	105.511	0.78	0.0006	249
CRO_016746	3.99275	3.79354	4.47426	5.81521	5.76885	4.3939	5.1022	4.15474	6.19653	3.21165	3.89265	3.31395	4.80193	4.59781	4.91727	0.554	0.0321	52.5
CRO_016753	28.8873	40.3902	26.5901	25.3292	29.6719	32.8182	50.1207	119.196	78.5125	23.0847	39.2992	34.8211	43.1904	45.6012	38.0311	0.681	0.00521	166
CRO_016720	9.60886	13.3851	12.0843	20.0523	20.2062	14.4438	28.653	18.1996	42.5016	18.5685	18.2931	12.4169	26.359	15.0081	24.5768	0.796	0.000386	179
CRO_002100	9.97695	10.5616	8.67584	12.9335	10.4087	8.16375	24.6993	19.0838	21.8271	8.77386	8.87268	9.93069	7.9451	8.01839	8.14061	0.879	1.57e-05	337
CRO_028710	14.8905	19.9024	8.08363	5.0019	4.80171	5.48267	135.608	256.254	417.336	11.1459	6.31228	4.72379	6.59753	5.17909	7.26393	0.966	5.02e-09	472
CRO_016729	5.17077	6.2942	3.32376	9.25746	12.3449	18.6404	15.4865	46.1695	29.8905	6.01226	4.94422	9.30188	7.56329	7.85712	12.2131	0.709	0.00306	197
CRO_028707	22.3624	20.2308	45.9974	51.7782	29.4604	25.8925	92.434	37.8297	144.816	30.2509	35.7732	6.44808	50.6184	30.1388	50.9382	0.868	2.76e-05	306
CRO_026194	12.0286	10.4913	15.8667	11.3386	10.3854	8.44136	20.0906	22.8498	40.2218	14.9627	15.6404	9.03827	13.2956	10.2101	9.7997	0.928	6.24e-07	379
CRO_026192	10.6811	7.55017	14.3792	16.6615	12.529	6.67588	31.9609	6.82426	29.8313	16.3178	13.483	5.84449	8.87253	6.07938	6.33524	0.711	0.00296	176
CRO_014198	0	0	0	0	0	0	0	0	0.0377739	0	0	0.0183705	0	0	0	0.682	0.00507	124
CRO_014199	14.8701	18.8081	17.9654	27.8258	25.5592	28.8257	50.94	61.4423	73.4686	13.3293	18.3664	11.9099	13.6387	10.3113	12.4779	0.945	1.17e-07	428
CRO_014166	0.187272	0.0887314	0.92541	2.08432	0.0932096	0.659036	3.91556	0.0768587	3.53585	0.0797118	0.237683	0	1.22838	0.821633	1.07638	0.693	0.00415	180
CRO_014164	40.3572	36.1258	39.795	43.612	41.5805	42.5035	46.9461	55.6593	56.3213	45.0313	39.356	34.3148	34.5689	32.7714	35.5029	0.829	0.000135	222
CRO_026151	2.4952	2.87852	2.03714	2.93237	3.45577	2.29068	3.67247	4.00719	4.49632	1.75473	0.734347	1.65216	2.1348	2.28467	3.40118	0.768	0.000817	151
CRO_014170	7.2436	5.08684	5.75267	7.60958	7.66126	7.67336	12.4922	6.31732	10.0072	7.43274	7.11399	7.12633	6.60576	6.98032	6.69116	0.617	0.0142	99
CRO_002159	3.57237	5.89904	2.37703	5.23011	8.62618	6.50809	9.61389	15.9679	27.9505	2.46904	4.18983	3.83394	3.64576	4.03471	2.84614	0.962	1.11e-08	458
CRO_002193	23.4828	25.1279	21.1954	27.3586	23.2931	22.3157	34.5533	27.6676	42.8349	24.1304	24.8279	19.994	23.6012	28.8113	25.2353	0.91	2.58e-06	334
CRO_016778	52.2094	58.5727	50.5845	55.6923	78.3364	61.6156	59.9915	66.2794	78.364	55.4089	51.795	53.1174	45.7582	51.4191	44.631	0.699	0.00371	127
CRO_002130	0	0	0	0	0	0	0	0	0.0953065	0	0	0	0	0.0908009	0	0.511	0.0513	32.8
CRO_004790	0	0	0	0	0	0	0.148819	0	0.0688325	0	0	0	0	0	0	0.655	0.00803	156
CRO_014132	2.86704	4.25948	2.19717	2.4338	4.78887	4.06755	2.99967	4.1283	6.10914	2.58547	2.35391	3.26488	2.25396	2.50509	2.46294	0.713	0.00287	139
CRO_028738	0.0183192	0.043399	0.0724197	0.0291272	0.0273536	0.055258	0.0547178	0.0225552	0.118106	0.0077975	0.0232504	0.00820542	0.0514977	0.0401865	0.0191442	0.668	0.00651	82.2
CRO_014106	3.81264	4.11259	5.53181	7.54529	5.49103	4.40442	5.20941	4.96059	12.2155	3.90171	4.70167	3.59714	5.2829	4.4132	4.15388	0.806	0.000283	221
CRO_028749	5.45739	7.08369	5.03097	12.4324	6.16296	4.74944	9.22339	8.80853	24.2447	2.26436	2.40582	2.87581	4.59814	5.75451	6.32619	0.89	8.72e-06	306
CRO_031595	17.4802	16.4705	15.3736	18.1713	12.6801	12.4287	24.6144	15.1136	22.3858	13.5633	14.74	13.3308	15.8963	14.3982	18.5577	0.673	0.00595	155
CRO_028041	30.7815	22.18	39.4303	36.296	20.1258	18.229	62.4456	34.2963	61.5805	27.1597	30.8512	12.2287	20.6492	19.7206	17.6089	0.794	0.000405	239
CRO_031698	0.390439	0.470893	0.420952	0.846534	0.459326	0.46395	0.989508	0.87404	2.94218	0.483459	0.600653	0.286172	1.49669	0.498327	1.00151	0.82	0.000184	223
CRO_028028	32.6129	70.7927	23.9509	6.31588	18.0431	10.5052	33.7335	13.645	66.3456	16.6806	13.8114	10.4661	2.31465	5.50664	8.33725	0.574	0.0253	50.4
CRO_028023	9.54285	9.87655	10.9065	13.2869	12.4447	9.99703	15.8707	11.4213	15.8351	10.2114	10.2396	7.99952	10.2909	9.94072	10.084	0.814	0.000224	253
CRO_031680	63.1835	57.4265	54.8329	83.5031	92.4893	94.2144	131.578	249.513	335.039	69.7002	64.0888	65.5898	99.5468	78.5855	81.2716	0.934	3.39e-07	424
CRO_004084	62.4154	67.4801	47.5257	65.5205	65.3788	68.8182	93.2851	112.012	101.318	89.4216	40.9286	67.9856	60.2804	41.7605	42.5452	0.723	0.00231	130
CRO_031677	13.9563	14.6823	14.4112	23.3816	18.0696	17.0461	28.6989	16.7074	22.3353	14.5654	14.5321	13.8799	14.4208	15.1163	15.715	0.643	0.00967	147
CRO_016054	0.662165	0.924707	0.275545	1.30218	6.03641	3.08363	2.18602	5.17774	7.70353	0.919714	0.530784	0.718066	1.92674	1.28439	0.946926	0.781	0.000588	202
CRO_004036	13.4761	13.9168	11.7944	15.9569	17.2644	16.4363	18.0945	19.1045	21.2834	12.5628	12.5066	16.1318	14.762	15.2392	13.3144	0.821	0.000177	243
CRO_028002	3.35021	5.03072	4.9156	2.88876	4.92547	2.2025	3.28428	3.23646	10.3961	4.62904	4.01218	1.80073	1.27987	1.67338	2.63928	0.727	0.00213	152
CRO_031644	19.4804	18.6552	18.7548	21.565	23.3794	20.3464	29.1501	30.0446	29.3477	20.3251	19.4075	17.0204	13.1918	14.3618	13.492	0.807	0.00028	210
CRO_028015	50.5228	51.6888	54.1742	39.5798	42.14	44.4784	86.0845	118.396	169.174	63.5131	49.1919	51.969	51.5495	51.7711	54.5623	0.941	1.78e-07	416
CRO_031659	0	0	0	0	0	0	0	0	0.0622605	0	0	0	0	0	0	0.83	0.000129	287
CRO_031627	7.95889	8.60854	6.5151	7.86113	11.2837	9.65945	4.72248	11.383	12.032	11.8397	6.29205	6.33759	8.06048	7.1248	8.52734	0.375	0.169	19.7
CRO_004043	8.19829	8.79283	6.19868	6.06937	6.17332	7.53452	8.18591	7.46205	8.58924	5.53932	5.92308	6.62876	7.30795	7.31746	7.3155	0.497	0.0595	22.5
CRO_018670	8.7576	11.2077	9.369	14.9293	6.47087	6.35446	23.5513	12.8206	26.3596	5.91811	9.24341	5.66155	8.79846	7.13001	9.90679	0.885	1.14e-05	347
CRO_031637	0	0	0	0.110443	0	0.209524	0.414951	0	0.383851	0	0	0	0	0	0.435538	0.558	0.0306	43.1
CRO_018648	0	0	0	0.0664257	0	0	0.0831907	0	0.0769556	0	0	0	0.0782949	0	0	0.556	0.0312	65.5
CRO_018619	135.659	152.051	145.178	168.106	216.624	154.435	299.341	323.19	590.931	162.443	165.067	124.866	206.851	163.646	202.461	0.972	1.49e-09	460
CRO_018600	25.7384	22.1796	40.6537	32.8254	33.4391	24.3936	82.8397	32.5517	46.4798	23.2348	39.7396	22.7089	24.9195	22.4483	23.647	0.57	0.0266	105
CRO_018601	30.2455	29.3396	26.6196	28.0287	29.7069	27.7341	31.3831	29.4719	31.1738	24.5099	23.7175	27.1549	28.572	29.2486	32.1219	0.478	0.0717	23.3
CRO_018607	10.2499	11.1337	9.52526	10.8243	8.61945	8.9831	25.4673	28.9069	25.1648	5.26146	8.46559	9.5659	9.48995	12.9138	10.8074	0.842	8.35e-05	293
CRO_006631	19.4395	23.0054	16.7774	24.4633	20.3542	15.7852	37.4162	43.1632	41.9137	12.6785	13.7574	12.4991	18.7194	16.3109	21.532	0.887	1.03e-05	335
CRO_006620	74.1573	79.4388	65.8427	95.4157	112.731	103.885	107.378	143.18	158.087	80.585	83.0076	87.5592	89.1436	92.6952	101.991	0.853	5.23e-05	302
CRO_006617	0.0755753	0.0716165	0.0746913	0.0600817	0	0	0.225737	0.0620339	0.139212	0	0	0	0.0708173	0	0	0.661	0.00734	142
CRO_006704	1.2035	0.798318	0.713651	2.42381	1.23795	0.968058	13.6999	2.96357	7.86989	1.19528	0.848587	1.4375	1.05255	1.37285	1.59308	0.732	0.00192	210
CRO_028086	27.4798	29.9939	16.2554	31.8604	56.3066	39.9727	37.0657	69.8085	74.6716	19.2952	24.1678	27.7437	33.9822	32.5611	27.3338	0.8	0.00034	250
CRO_028082	61.0003	58.6201	56.9545	71.689	66.2021	66.488	82.1777	74.5831	77.1276	52.8956	58.6877	62.0119	69.8621	68.1077	62.1653	0.705	0.00335	141
CRO_016083	0.595678	0.846714	1.0793	1.30229	0.741206	0.349378	0.395386	0.407455	2.24023	0.845161	0.798027	0.0444687	0.511662	0.261346	0.466878	0.617	0.0143	91.6
CRO_028161	17.6816	19.0577	17.0746	21.6752	18.6087	19.8139	35.3433	24.6507	50.7818	17.2928	20.2142	17.0488	15.4934	13.9162	16.6442	0.964	7.81e-09	438
CRO_016184	1.12223	1.21683	1.54635	3.83459	3.1043	2.31098	9.25025	6.2975	27.0125	0.762441	1.23258	0.193332	1.64815	0.710141	1.86064	0.964	7.05e-09	454
CRO_016197	6.40205	7.90974	6.35386	5.30432	5.2704	6.30123	9.44014	7.58308	8.75748	5.79495	6.39973	7.81622	7.34054	7.27684	7.53723	0.57	0.0264	46.3
CRO_028147	0	0.014647	0.0305516	0.0122879	0.0615448	0.0155411	0.0307783	0.0126871	0.370129	0.0526324	0.0523127	0	0	0.0135628	0	0.822	0.000168	269
CRO_031793	12.3981	15.3253	13.0241	7.8449	15.469	12.8687	10.9585	13.3093	24.1583	14.2341	11.5965	12.5988	10.116	9.89844	13.9701	0.681	0.00515	120
CRO_016176	4.11971	4.66196	3.87388	3.54012	3.96823	3.5658	7.89817	9.0722	8.96391	3.65463	3.66628	3.11726	3.87284	3.29907	3.27421	0.907	3.09e-06	373
CRO_004157	0.862333	2.04291	0.48294	2.97071	9.09909	12.7456	50.1119	96.1459	206.1	1.63949	1.62953	5.22726	10.72	10.0385	4.38568	0.963	9.65e-09	463
CRO_028125	0.0139789	0.0132467	0.0690772	0.111131	0.055661	0.0281107	0.167015	0.0229485	0.180247	0.0833012	0.130107	0.0125227	0.104791	0.0367984	0.0438254	0.588	0.0212	75.7
CRO_028137	6.59289	8.40662	7.68957	7.90047	8.4931	7.55502	9.43592	8.57498	11.5862	6.45847	6.5218	7.83859	8.22196	7.7418	8.5869	0.854	5.06e-05	227
CRO_028138	35.8051	31.805	34.7484	47.6933	42.7095	37.3329	55.3674	49.6892	60.9167	32.3315	33.2561	27.8756	37.148	30.5834	33.5835	0.894	7.21e-06	331
CRO_028132	5.49327	5.86489	4.28892	7.13293	6.37961	6.94093	9.04257	7.92081	9.76459	5.31548	4.70995	5.54434	4.42679	4.57919	4.86041	0.875	1.92e-05	294
CRO_004170	0.437476	0.20728	0.32427	0.782527	0.653225	0.109967	2.83119	0.0897726	1.61169	0.0931051	0.185079	0.0979758	0.204967	0.575811	0.114294	0.651	0.00859	158
CRO_016125	0	0.0904095	0	0.0758478	0.0949724	0.0959285	0.0949908	0	0.351485	0	0.161452	0	0.268202	0.0837172	0.0997036	0.534	0.0402	37.7
CRO_028113	4.74341	4.05994	2.64641	2.70658	5.71185	5.73089	6.36042	14.7262	12.9653	5.37318	2.84829	7.16208	2.50915	3.08809	3.11812	0.773	0.000719	237
CRO_018794	6.59318	6.64242	5.38432	9.62784	5.5614	7.71082	11.3668	11.7921	11.0582	5.46502	5.66672	5.37788	6.30816	7.03375	6.41866	0.798	0.000361	230
CRO_006769	109.719	134.457	173.636	65.5147	200.708	116.492	81.4766	131.743	231.883	183.24	174.876	109.147	99.2757	77.3067	117.868	0.384	0.157	26.9
CRO_031736	0.0481015	0.273492	0.0950778	0.191202	0.909766	0.580373	0.86205	0.868622	1.06325	0.573279	0.162799	0.215453	0.180293	0.295455	0.703748	0.727	0.00214	117
CRO_016111	20.1786	21.5118	14.7195	53.6637	36.3473	53.3791	58.3583	106.477	111.84	13.3947	16.0573	21.6273	48.8463	30.0373	32.6351	0.849	6.27e-05	292
CRO_031702	229.262	262.404	214.481	289.855	365.452	298.922	332.77	325.354	415.507	289.445	303.977	304.615	314.5	274.948	300.757	0.728	0.00207	119
CRO_004129	3.91385	4.1308	2.91843	7.00548	5.80904	3.98237	5.20348	4.53993	7.6843	3.81066	2.89517	1.80555	1.27372	1.70687	1.66543	0.694	0.00411	99.3
CRO_006788	0.0669274	0.126843	0.0661445	0.0532067	0.133245	0	0	0.0549355	0.369846	0	0.0566287	0.119911	0.0627139	0.058727	0.0699413	0.667	0.00658	119
CRO_018744	2.12996	0.318694	1.21871	2.22803	0.669556	2.47975	2.00906	0.644119	3.40721	1.62236	0.758825	0.100425	0.630274	0	0.468607	0.575	0.025	39.9
CRO_006779	0.773513	0.27089	0.781084	1.20314	0.401733	0.557944	2.09277	2.42925	4.56876	1.5317	1.97769	1.06953	1.59144	1.04762	1.63427	0.846	6.94e-05	241
CRO_031713	15.1489	16.0576	17.1021	12.8049	35.4646	21.1317	15.6194	36.9105	34.743	14.5273	13.9831	8.31413	17.7861	18.0214	20.6493	0.627	0.0124	89.6
CRO_006724	11.8042	14.3528	13.0375	14.4027	13.7932	11.2203	13.3094	13.6194	17.0278	11.3466	11.3107	11.7651	11.1526	13.479	13.9493	0.724	0.0023	99.2
CRO_018721	14.588	16.39	11.5684	12.5001	17.7824	16.7537	16.8074	22.4426	23.955	13.4226	14.1541	15.7876	13.0352	15.2151	15.2906	0.824	0.000158	278
CRO_018711	33.6595	34.6488	24.9578	28.9595	34.2885	34.7024	34.3632	45.047	38.7747	27.4032	27.2368	29.7551	30.6438	29.1455	28.8544	0.67	0.00625	148
CRO_006807	0	0.101982	0	0.0855563	0.214258	0	0.321449	0.176673	0.297356	0	0.182118	0	0	0	0	0.79	0.000464	160
CRO_006831	0	0	0	0	0	0.107349	0.265748	0.17527	0.294996	0.0908883	0.0903363	0.095643	0	0	0.111573	0.811	0.000246	184
CRO_006830	27.5098	28.5353	32.8049	27.4324	20.2293	15.1746	28.7212	45.3181	59.1853	24.0897	20.1852	8.44998	29.9175	17.2661	37.3582	0.78	0.000601	152
CRO_006822	0	0	0	0.0397567	0.0497811	0	0	0.0410485	0.322412	0	0	0.0895987	0	0	0	0.8	0.000346	226
CRO_006819	12.5711	13.0898	12.7704	11.8509	8.62443	8.78598	22.7809	16.4193	41.1007	10.6656	8.58844	8.48422	13.5506	13.4532	15.3342	0.925	8.01e-07	378
CRO_028184	23.1812	30.8393	26.1008	37.833	23.7826	25.1258	26.616	33.5501	38.6563	17.7551	15.134	16.1966	15.3081	14.0516	16.3975	0.67	0.00633	72.8
CRO_028189	5.51837	4.72528	3.74539	6.34273	6.75071	4.61263	5.95766	6.54882	9.73634	4.13175	4.33168	3.33537	3.42653	4.55052	5.28051	0.87	2.49e-05	253
CRO_016299	3.65558	4.09573	3.74663	4.53724	2.10456	2.97396	10.0582	5.24034	6.8392	2.39382	2.40572	2.81761	4.49894	3.56408	5.07184	0.681	0.00515	165
CRO_004276	17.0251	23.6499	13.4225	13.7501	34.0106	23.9654	32.9	55.4219	54.9525	17.0626	18.2686	13.2064	15.0831	13.4452	13.0608	0.87	2.46e-05	331
CRO_031885	0	0	0	0	0	0	0	0	0.0501613	0	0	0	0	0	0	0.83	0.000129	287
CRO_028250	93.8186	239.028	75.8913	186.513	286.885	208.872	300.05	441.136	424.432	85.6874	96.228	107.58	95.6237	99.2657	95.7612	0.843	7.88e-05	288
CRO_028257	5.68562	5.59112	5.25865	8.51128	3.13954	3.71046	19.9731	14.0711	18.4563	5.15063	3.44921	4.34375	5.4483	5.10194	5.42597	0.886	1.11e-05	353
CRO_028258	34.1903	29.5633	37.9133	26.9406	27.2938	24.3771	80.8438	87.9641	121.532	45.4732	42.4345	36.0177	30.2815	25.6773	29.4748	0.94	2e-07	402
CRO_016277	21.8525	23.4468	19.6193	24.1448	27.2101	26.7367	24.2744	33.5328	32.2023	21.5501	20.9839	21.932	22.078	25.9196	24.0381	0.738	0.00169	198
CRO_031896	1.71587	1.43087	0.813983	6.27486	2.45959	2.69138	16.2638	3.32388	7.20634	0.64271	1.80027	0.614848	3.40863	2.409	3.58628	0.599	0.0183	140
CRO_016273	3.55346	4.137	3.31122	2.17926	1.11172	0.867701	2.52711	2.25007	4.62866	1.94467	2.66305	1.6826	1.4746	2.31628	1.43235	0.494	0.0611	37.3
CRO_031891	4.58011	5.80597	2.99784	4.91874	5.45909	5.25148	6.38018	6.2163	7.64113	4.53175	4.31726	5.32668	4.98823	5.34094	5.18523	0.808	0.000272	191
CRO_028226	5.78409	5.31502	5.93297	3.72741	2.61716	4.00931	9.11819	4.71175	9.80695	4.06599	3.93007	4.20019	4.10602	3.96034	3.80075	0.782	0.000574	202
CRO_031869	25.7107	26.0749	25.5385	9.51944	13.2425	7.24707	30.2149	23.3685	36.0255	16.4278	17.0125	7.10381	14.1439	12.1548	20.0156	0.689	0.00448	107
CRO_031867	34.9237	35.558	43.725	52.9734	40.5368	26.9931	74.2543	33.0781	73.2898	41.5925	37.1997	16.1465	40.3211	29.6833	37.397	0.736	0.00176	202
CRO_031876	14.7085	15.772	19.1944	10.6071	9.99517	6.76487	160.532	168.695	336.57	14.1881	13.5914	4.38528	14.2518	9.51988	13.1937	0.986	1.44e-11	499
CRO_016226	5.23462	5.17377	4.28334	4.83268	1.23265	0.848907	11.9927	4.06569	10.9902	4.83952	3.2385	0.907608	3.27004	2.27192	3.82336	0.759	0.00102	214
CRO_028210	24.4906	30.2019	26.3105	34.688	23.5932	15.9136	49.2391	38.585	71.2674	28.8118	31.2083	12.4635	38.3342	27.5853	42.6077	0.844	7.6e-05	239
CRO_016235	21.9487	24.8246	20.6923	23.5602	24.0637	23.0856	27.7945	36.8621	27.5744	19.718	19.3415	19.5716	18.8608	20.8569	20.2945	0.685	0.00482	156
CRO_016205	24.1695	24.5011	21.5828	15.2251	24.2299	16.9383	66.5926	66.5657	139.337	23.3449	19.7148	13.2034	20.0931	20.3529	22.7803	0.985	2.21e-11	491
CRO_004244	7.84641	8.83831	7.31569	5.83767	5.6001	5.80533	9.63993	10.8638	11.2354	7.20892	7.46577	8.77965	5.88194	6.41735	6.34321	0.747	0.00137	150
CRO_031836	87.8442	85.941	78.3079	90.5828	86.8414	77.5035	99.225	97.0411	107.626	81.5377	80.8339	75.9817	83.2592	81.4681	92.5498	0.886	1.1e-05	283
CRO_018837	10.1316	10.3571	5.0185	11.0726	10.9761	14.5146	20.3193	26.8542	24.7648	5.4961	8.75673	8.33968	11.7143	10.9696	15.01	0.828	0.000136	275
CRO_031800	5.22949	7.58713	4.13465	7.42597	5.16976	5.62069	22.2989	13.884	12.9213	5.86412	4.72994	4.58779	5.272	5.06343	3.69358	0.738	0.00167	195
CRO_018840	49.3387	41.074	46.7282	39.8843	54.1946	55.1778	39.9841	49.6404	56.1734	54.0093	52.7439	44.7128	40.9678	45.0813	46.9296	0.24	0.39	9.6
CRO_031811	0.101528	0.0962094	0	0	0.101065	0.102082	0	0	0.140262	0	0	0	0	0	0	0.395	0.145	17.6
CRO_018811	13.2793	20.5876	9.1064	21.2215	40.2633	22.1622	21.9456	34.8871	47.8191	14.4959	12.9939	15.6994	12.5067	15.4372	13.3344	0.798	0.000366	219
CRO_018812	16.7729	17.75	15.2304	16.3126	19.0696	17.8919	18.6495	19.3585	30.661	16.6705	16.2811	17.6952	17.8711	18.6774	16.9054	0.886	1.12e-05	325
CRO_006870	75.3761	89.0319	64.787	91.0733	99.0517	100.049	128.197	144.335	192.534	81.7995	83.3804	103.773	79.2345	80.3804	72.634	0.945	1.17e-07	422
CRO_018821	0	0	0	0	0.0521055	0	0	0.0859302	0.096419	0	0	0	0.0490486	0	0	0.725	0.0022	144
CRO_006856	0.771859	0.522448	1.08976	0.788941	1.53669	0.997814	1.31741	1.17661	1.82801	1.12642	1.11958	0.592673	0.723265	1.25782	0.691387	0.685	0.00482	71.7
CRO_018831	0.234362	0.133252	0.88016	1.08063	0.186636	0.424158	2.61341	1.73133	1.85632	0.199511	0.237959	0.293927	0.351372	0.493552	0.489833	0.783	0.000554	231
CRO_018915	19.8296	20.7018	17.2214	21.3754	26.482	22.0175	24.6595	26.3141	30.2404	19.4998	16.1876	19.524	17.7333	19.6231	19.6148	0.85	5.93e-05	266
CRO_018926	99.1094	100.91	78.9062	64.6121	100.085	85.1992	171.344	192.872	229.878	117.477	57.7306	53.603	104.044	121.826	151.741	0.841	8.57e-05	222
CRO_006915	0	0	0	0	0	0	0	0	0.0196768	0	0	0	0	0	0	0.83	0.000129	287
CRO_006943	1.1471	0.345869	0.772968	1.94823	1.92043	0.996095	2.02463	1.58355	3.02543	0.621422	0.485295	0.326966	0.63516	0.549029	0.490402	0.842	8.35e-05	233
CRO_006940	20.1786	21.6397	9.27371	28.4528	53.7298	60.0317	82.1811	119.554	109.979	9.96742	19.2517	30.2019	31.6693	41.9702	33.3231	0.835	0.000106	301
CRO_006935	0	0	0.0488789	0.0393182	0.049232	0	0	0	0.136653	0	0.083694	0	0	0	0	0.575	0.0249	63.9
CRO_006906	0.10053	0.0423396	0.0551967	0.0799205	0.0778338	0.0786173	0.0333638	0.0458429	0.123453	0.0760715	0.0189024	0.0100064	0.0104668	0.0490069	0.011673	0.455	0.0881	17.6
CRO_004399	27.5271	31.8042	25.7462	29.305	35.7216	33.5274	41.5428	44.4235	47.0268	27.0559	28.8203	28.8991	29.0692	27.8308	31.3077	0.909	2.78e-06	373
CRO_028363	92.902	100.239	71.2478	91.8634	114.454	98.7277	104.402	122.595	123.687	90.8324	91.5455	93.9362	85.114	93.9285	89.1554	0.762	0.000949	201
CRO_004393	0.503835	1.05038	0.647325	0.440599	1.2037	0.810542	1.1036	1.53017	2.04177	0.643367	1.02314	0.451349	0.330481	0.530522	0.631829	0.867	2.89e-05	263
CRO_016383	0	0	0	0	0	0	0	0	0.088184	0.0815084	0	0	0	0	0	0.534	0.0403	46.4
CRO_004382	19.0341	16.7053	24.8042	41.3735	16.7089	13.001	53.175	17.865	44.2706	19.041	20.0466	7.08672	20.1311	14.9754	19.5136	0.666	0.00667	176
CRO_016391	19.5901	19.2013	10.636	15.9081	22.2627	23.924	23.6064	27.191	64.04	22.2597	20.2749	25.3825	14.7327	13.9436	11.2466	0.869	2.67e-05	292
CRO_016392	20.9101	25.94	16.721	19.948	21.9386	20.7445	58.9418	66.2457	99.0382	20.9072	19.3541	19.8571	21.7616	20.6363	26.6624	0.981	1.05e-10	493
CRO_016369	42.5032	33.3287	72.9362	117.861	23.0834	13.6058	361.689	123.11	433.681	33.7468	20.3269	6.46163	37.6489	23.6954	39.4959	0.919	1.27e-06	401
CRO_016373	0	0	0	0	0	0	0	0.0607818	0.068201	0	0.0626553	0	0	0	0	0.64	0.0101	73.5
CRO_028324	46.7166	51.6351	44.5341	64.4882	84.366	60.9783	97.4678	108.161	137.429	50.6142	52.2542	39.0287	45.1187	40.3903	46.9216	0.95	6.33e-08	421
CRO_004354	7.41452	8.35355	11.5049	7.3537	5.33721	4.88099	10.2437	4.65867	14.3473	9.37537	11.3211	6.05796	4.14148	3.68746	4.26542	0.51	0.052	53
CRO_004352	41.5546	42.8254	41.3112	64.9605	47.3248	53.404	84.6111	76.975	105.062	43.5426	52.4611	57.9907	47.4108	53.5967	47.9979	0.921	1.09e-06	366
CRO_004348	62.1341	74.4986	63.4806	99.9039	85.7164	79.6489	129.495	141.606	128.345	62.2486	44.2898	61.7466	54.9462	54.6963	53.1358	0.826	0.000148	263
CRO_028318	0.392771	0.651345	1.11601	0.858686	0.537599	0.691105	0.977643	0.68509	1.2209	1.00309	1.08008	0.703709	0.276032	0.646211	0.410458	0.454	0.0892	20.6
CRO_031960	14.9567	14.7841	14.3145	18.0065	16.1292	13.2666	28.4991	25.2238	28.0256	12.2203	15.3826	11.7815	16.3106	16.2165	16.9327	0.892	7.83e-06	347
CRO_031978	51.5139	48.7269	64.6786	53.8113	43.0584	49.7587	92.8975	83.2885	83.8683	70.2503	82.1641	75.9075	57.8197	58.3825	62.5291	0.553	0.0325	41.9
CRO_016357	6.31493	5.65728	4.72014	3.22735	2.03376	0.827029	14.7938	5.29234	16.3487	3.00415	2.6267	0.736847	0.870201	1.90915	2.71736	0.866	3.04e-05	302
CRO_018979	0	0	0	0	0	0	0	0.105665	0.0592816	0	0	0	0	0	0	0.679	0.00538	161
CRO_031943	1.30787	1.59347	1.16947	1.25017	1.17792	1.62812	1.30217	2.01926	2.35178	1.04711	1.47549	1.91087	1.2693	1.54383	1.57829	0.628	0.0122	85.3
CRO_031953	6.57606	8.53644	5.25273	9.38159	12.8232	9.69156	7.35458	12.2005	14.7683	7.74539	4.80194	6.6173	4.64264	7.19314	4.80113	0.709	0.00309	141
CRO_028307	16.4745	19.0836	19.1893	28.9582	15.3612	14.4402	55.3855	30.5138	50.3969	18.9651	18.42	15.4291	18.7955	19.1494	19.9274	0.863	3.42e-05	338
CRO_018996	61.5821	83.0424	49.3816	92.5842	143.816	122.206	98.9008	139.55	172.239	83.6173	70.643	101.267	77.5137	77.3451	75.2895	0.74	0.0016	184
CRO_018991	3.43851	2.68674	2.26552	6.90589	3.24269	2.7901	9.79002	5.84287	7.11166	3.59478	2.29689	4.5394	3.7873	3.54653	3.71943	0.694	0.00407	155
CRO_018955	1.72531	1.27951	1.77926	0.536715	1.49343	0.90508	2.38995	1.78561	3.66168	2.04347	1.26941	0.873587	1.5464	1.31644	1.72461	0.803	0.000316	184
CRO_006954	16.6892	15.7016	16.7699	14.9005	16.4544	15.4372	18.0061	17.8724	19.503	15.8709	16.6349	17.5407	13.9756	13.9445	14.5861	0.727	0.00213	109
CRO_031902	24.8975	24.8281	25.0935	17.9735	18.2287	21.0679	24.5084	24.3965	25.8176	22.664	22.1092	20.2533	21.1521	24.6898	25.0251	0.357	0.191	12.5
CRO_004325	74.333	95.9506	59.4459	13.852	28.759	47.0191	44.7229	109.363	104.851	40.7007	77.1316	91.7337	69.9336	78.7209	54.8869	0.345	0.208	16.1
CRO_006982	116.877	181.183	81.7428	110.773	141.937	121.427	1105.23	1428.75	1661.82	112.542	94.5701	50.9416	37.8165	48.8887	43.8008	0.947	8.39e-08	446
CRO_031918	40.6736	44.4394	39.0861	18.1658	15.4324	26.0857	44.5562	50.4394	38.1732	30.3456	29.2392	33.5077	28.2306	23.3512	20.3158	0.412	0.127	23.3
CRO_031917	22.6469	25.6562	24.1423	10.3978	10.1826	17.1931	29.5405	28.8652	23.0142	18.8025	18.2577	21.4274	17.0246	11.6999	11.8068	0.427	0.113	23.6
CRO_031914	113.621	106.906	118.062	155.931	158.91	131.221	165.422	177.579	248.952	136.394	134.163	88.4901	121.844	100.132	113.917	0.918	1.36e-06	338
CRO_031170	0.748742	1.15889	0.789317	0.833341	1.09315	0.777929	0.820023	0.696529	1.19531	0.679892	0.675763	0.603669	0.537896	0.876002	0.860706	0.496	0.0599	27
CRO_031166	53.5132	76.3833	49.7668	37.5511	41.7268	46.7265	93.3705	239.256	171.859	46.5286	38.8454	40.0057	50.8414	46.9883	47.693	0.776	0.000674	239
CRO_018188	35.7915	33.2987	54.3083	53.019	62.4919	36.397	48.7044	42.2943	73.3629	49.0698	58.3606	14.2421	21.0091	18.3858	19.3407	0.563	0.0287	47.6
CRO_006173	2.21895	1.60332	2.52195	2.73427	1.27008	1.03187	6.18596	1.7303	4.57275	1.25145	1.57241	0.720577	1.48147	0.900521	0.985524	0.72	0.00248	214
CRO_033797	5.91776	8.42699	5.30524	8.3294	15.4835	13.4934	14.102	15.4748	32.6127	8.86423	6.26578	9.21208	6.84817	6.95195	4.96768	0.912	2.13e-06	349
CRO_006178	0	0.0700425	0	0	0.0367888	0.0371591	0.183979	0	0.17019	0.094384	0	0	0	0	0.0386214	0.712	0.00293	113
CRO_031128	14.5403	11.4591	12.2405	17.5969	12.2249	9.63433	21.5174	13.6179	21.0415	11.4163	10.692	8.58378	10.8215	11.492	11.2378	0.792	0.000436	242
CRO_031126	777.025	385.478	68.8802	258.786	183.956	469.068	1585.39	3281.86	2230.68	82.2741	306.508	429.354	473.157	432.2	267.442	0.788	0.00048	256
CRO_031122	11.5115	12.3672	8.00349	7.981	12.4584	9.15187	15.3928	18.0188	20.8963	11.1101	9.57026	10.792	10.2851	10.2772	10.0715	0.911	2.29e-06	351
CRO_031120	0	0	0.145037	0.350003	0.048695	0.0983703	0.0974088	0.120459	0.360432	0.0416434	0	0	0.137514	0.0429241	0.102241	0.602	0.0176	61.5
CRO_033784	4.01862	3.76761	3.92936	8.08888	4.00031	3.09491	13.493	7.64988	11.2611	3.71217	2.56827	1.99148	4.687	3.33867	4.78038	0.823	0.000164	293
CRO_033787	92.3336	113.397	96.6071	119.196	140.319	136.867	117.661	127.142	161.093	122.181	116.716	115.682	109.885	107.217	110.017	0.689	0.00449	116
CRO_006166	0	0	0	0	0	0	0	0	0.0728815	0	0	0	0	0	0	0.83	0.000129	287
CRO_031139	4.82044	6.09059	3.91465	7.30794	4.42651	4.80922	6.77126	5.36766	7.8469	4.16723	4.26839	3.51488	5.14724	5.01675	5.38898	0.72	0.00246	130
CRO_033777	0	0	0	0	0	0	0	0	0.0741907	0	0	0	0	0	0	0.83	0.000129	287
CRO_006199	18.4055	18.6078	14.5695	20.2241	27.3949	18.8302	22.6438	22.7095	32.5267	15.4439	15.0277	16.1468	16.2581	15.6102	18.1011	0.854	5.18e-05	245
CRO_031104	0.116808	0.276724	0.230884	0.232154	0	0.17617	0.581492	0.0958787	0.376537	0.0994379	0.049417	0	0.164181	0	0	0.597	0.0189	100
CRO_031103	0.680873	0.351932	0.734083	0.787328	0.492924	0.684594	0.677902	1.21937	1.14017	0.790394	0.890339	0.665394	1.04401	0.543134	0.51748	0.528	0.0432	32.8
CRO_018152	0	0	0	0	0	0	0	0.092402	0.0518404	0	0	0	0	0	0	0.679	0.00538	161
CRO_018153	35.2634	33.0439	29.5778	39.6058	32.7104	39.3164	66.818	66.612	67.9493	29.1445	31.666	41.2849	33.4541	37.0835	34.3083	0.873	2.11e-05	332
CRO_018150	2.10656	2.50052	1.29298	1.1811	0.860857	0.4905	88.4868	119.254	198.939	0.41529	1.06944	0.456879	0.290896	0.389147	0.139037	0.979	2.67e-10	493
CRO_021797	34.6402	36.5685	29.8455	37.2212	36.693	37.2787	59.1011	96.212	94.4525	31.2748	35.5385	37.1787	37.9173	36.9767	35.0599	0.896	6.23e-06	386
CRO_021796	23.0774	28.5754	20.1286	26.2774	34.3647	31.2282	28.9364	36.6797	42.2665	22.9466	23.2532	25.6646	20.0371	22.2649	24.9035	0.816	0.000206	247
CRO_018239	42.9803	40.4439	51.3132	34.5229	39.5745	30.0764	44.8653	43.5459	65.5066	57.7616	50.9967	38.6861	36.3845	37.9991	43.0171	0.553	0.0323	60.1
CRO_006254	119.821	107.748	111.573	168.688	116.161	115.77	213.707	163.158	165.364	109.497	106.617	118.172	125.867	117.946	119.818	0.694	0.00408	173
CRO_021888	8.12769	9.94057	4.94743	6.84152	6.83087	2.65806	14.7004	9.30301	11.7596	8.88223	4.54502	4.23255	4.32188	2.27034	4.7024	0.706	0.00324	115
CRO_018251	42.1696	49.4357	34.7204	45.2917	58.0348	49.6592	104.453	167.912	165.232	39.2674	32.8436	38.6968	42.2321	36.3931	39.1441	0.916	1.68e-06	412
CRO_031219	0.773974	1.12634	1.66643	4.57082	1.59593	0.667032	4.54102	1.22521	3.79333	1.69426	1.49686	0.52001	1.34689	0.921692	1.03992	0.603	0.0173	116
CRO_006270	0	0	0	0	0	0	0	0	0.101556	0	0	0	0	0	0	0.83	0.000129	287
CRO_021870	34.1826	34.3688	33.7278	35.2234	29.8185	32.6076	36.7473	35.82	39.9361	31.2304	31.9115	27.8062	34.8453	31.898	26.9731	0.718	0.00258	97.8
CRO_021845	155.855	165.748	120.838	159.142	314.328	320.544	160.783	271.787	406.365	230.355	179.18	225.754	264.36	244.891	248.687	0.519	0.0473	53.4
CRO_021847	98.893	98.584	91.9831	97.7258	98.7983	90.1747	113.087	113.643	157.692	88.9831	94.6355	97.1604	105.172	105.923	116.563	0.882	1.4e-05	294
CRO_033822	18.709	19.8603	12.4531	27.2477	22.6691	20.1475	37.7127	28.2589	35.663	13.4899	12.8674	11.9747	14.2261	14.8467	17.3079	0.85	6.1e-05	285
CRO_021853	2.40334	1.86392	2.25022	5.03805	2.57497	1.55163	6.39145	3.86238	7.49682	1.7229	2.21012	1.25213	3.69216	3.40749	4.77199	0.788	0.000488	210
CRO_008856	2.57652	3.14585	1.66494	3.15125	5.27753	2.74006	5.03189	9.13052	8.14581	0.527253	1.86562	0.643609	3.71432	2.80429	3.36568	0.816	0.000207	244
CRO_018216	0.389925	1.29325	0.802841	0.413316	1.26148	0.522741	0.744095	0.773476	2.48395	0.774527	0.852304	0.291087	0.274032	0.370661	1.39224	0.709	0.0031	112
CRO_008892	0	0	0	0	0	0	0	0	0.0601449	0	0	0	0	0	0	0.83	0.000129	287
CRO_008895	272.884	257.395	320.72	495.253	171.422	254.103	583.699	340.978	572.692	293.817	273.71	316.941	344.325	341.204	341.833	0.692	0.00422	152
CRO_008898	60.432	65.7285	48.0264	74.4032	87.582	76.5618	96.2141	112.39	105.069	58.2222	62.2028	65.4228	57.6652	63.5357	62.0683	0.826	0.000147	284
CRO_006236	0	0	0	0.104677	0	0	0.426064	0	0.181906	0	0	0.0294886	0	0	0	0.612	0.0154	148
CRO_008890	107.644	107.475	67.5408	66.9156	62.9776	86.9587	211.778	358.627	558.076	74.8122	71.4077	89.851	86.6998	98.1652	99.8236	0.954	3.77e-08	448
CRO_006229	99.423	91.8724	90.534	91.2577	98.2384	86.2613	119.412	89.1224	124.555	99.0857	104.759	90.4425	92.9133	102.954	109.067	0.654	0.00815	85.1
CRO_008889	42.0938	69.781	10.9383	10.4061	15.0682	36.6946	373.94	1074.5	1294.8	14.4528	30.4407	29.3497	14.3785	26.4967	15.7105	0.923	9.7e-07	412
CRO_021827	0.837167	0.711247	0.656194	2.22612	0.258627	0.493435	5.60466	1.18477	5.10483	0.294899	0.586217	0.0775817	0.730361	0.379961	0.784363	0.835	0.000109	312
CRO_021828	0	0	0	0.0306727	0	0	0	0	0.106605	0	0	0	0	0	0	0.8	0.000346	236
CRO_006225	112.389	120.912	90.5086	150.353	196.207	245.222	552.853	1276.49	1264.23	101.312	118.243	127.883	163.879	190.576	154.353	0.896	6.24e-06	386
CRO_008824	1.08051	0.716741	0.961088	1.0308	1.45205	0.977777	1.55991	1.50775	1.34348	0.781859	1.00567	0.580772	0.961864	1.27996	1.46792	0.533	0.0409	30.6
CRO_008855	0.0318024	0.542457	0	0.227543	0.221602	0.191857	0.854917	0.156625	0.644389	0.0270731	0.0269087	0	0.0894006	0.0558114	0.066469	0.721	0.00243	136
CRO_031291	1.25654	1.40085	1.60709	0.705135	0.735775	0.445909	2.42853	0.970728	2.51882	0.755072	1.62605	0.529715	1.17744	1.42687	1.15864	0.652	0.00846	103
CRO_006281	8.64195	9.69397	8.44365	12.6234	7.80527	9.02827	18.2298	12.1685	17.7306	7.08169	7.40727	8.0438	11.5872	10.3081	10.2793	0.823	0.000166	269
CRO_006363	0	0	0	0	0	0	0	0.0170489	0.03826	0	0.0175744	0	0	0.0182256	0	0.708	0.00315	114
CRO_018377	218.648	124.945	476.827	552.956	145.481	94.8535	1094.52	395.342	1243.47	370.047	373.681	50.9397	203.328	74.9481	113.401	0.839	9.07e-05	288
CRO_006399	7.87153	7.75521	0.905545	0.562871	2.01074	1.61222	6.03339	14.4093	7.49912	2.73003	1.39196	3.8429	0.429289	0.858814	0.783429	0.564	0.0285	71.6
CRO_021980	17.4661	25.2029	10.4181	14.8672	28.5384	29.1362	54.1018	106.293	107.771	14.0802	16.3458	18.0568	19.2182	23.8792	23.6454	0.903	4.03e-06	398
CRO_031303	71.0935	140.066	14.4584	20.6825	51.9025	88.4016	514.103	951.547	762.208	41.8711	67.2577	122.049	72.4253	128.496	60.0988	0.851	5.78e-05	326
CRO_031302	53.0429	97.9674	14.4824	23.5066	44.2332	70.0455	351.054	599.968	484.536	32.8217	51.8427	83.5854	53.9918	89.488	45.6685	0.854	5e-05	330
CRO_031301	6.186	5.28139	6.53359	5.64056	7.25953	5.49449	9.40576	6.83773	7.70877	4.73612	7.9515	5.04585	6.31509	5.76622	4.53346	0.577	0.0245	47.7
CRO_018346	25.5924	16.9452	55.7744	44.0824	29.1502	16.0002	50.6347	22.8247	76.8322	23.7418	26.6514	3.15972	15.7569	13.7475	8.22919	0.716	0.00266	140
CRO_018350	43.7789	27.8313	43.0226	4.0199	6.6041	19.2854	29.8472	116.386	127.931	42.3986	66.1068	64.3364	48.4685	18.2983	7.7873	0.656	0.00785	106
CRO_031313	0.37093	0.328067	0.366591	0.727386	0.566168	0.547004	1.79732	1.03519	4.64619	1.26308	0.209235	0.110763	0.0695155	0.0650963	0.103369	0.933	4.02e-07	380
CRO_018325	16.4286	22.1111	13.5304	11.1677	17.4203	24.4185	20.2683	30.6832	33.1127	17.8366	16.4188	21.2226	22.0875	22.9815	24.5085	0.636	0.0108	98.1
CRO_018326	23.0162	23.7133	18.0238	24.1946	21.7385	24.6937	34.828	35.4553	39.5232	18.9013	21.6509	22.4321	24.5994	27.0252	30.9546	0.841	8.51e-05	252
CRO_018327	38.9909	45.2147	26.3824	27.1541	41.638	48.8201	42.6924	62.1114	68.241	31.4033	33.4357	35.9648	38.0134	43.6199	46.8973	0.753	0.0012	180
CRO_018328	27.5117	32.3007	18.0933	17.7706	29.9035	31.0181	31.8226	40.9302	52.6336	22.5594	22.2513	23.3772	22.9363	28.5784	35.3041	0.82	0.00018	216
CRO_006319	87.6316	75.9435	80.2557	94.2985	100.23	80.9498	81.1365	114.799	159.912	81.7082	86.6492	89.5027	87.1389	93.4513	89.1826	0.842	8.17e-05	267
CRO_018336	0.0253979	0	0	0	0.0252822	0.07661	0.0758611	0.0208471	0.25731	0.021621	0	0.0910083	0	0.156002	0	0.655	0.00808	76.4
CRO_006355	2.63002	2.40632	3.69722	7.22783	4.49129	2.30245	11.2868	4.26173	8.0186	1.52478	2.70491	0.974914	4.20655	2.00935	3.10386	0.701	0.00357	190
CRO_018308	104.567	107.116	106.33	113.629	121.698	132.88	146.215	156.275	152.005	116.826	113.007	97.8867	116.688	105.144	112.173	0.826	0.000149	242
CRO_008950	10.9725	12.9578	12.3024	16.0583	19.2799	14.6264	18.8491	20.5204	29.8198	12.7198	12.0623	11.5422	10.5154	12.0169	12.509	0.945	1.17e-07	399
CRO_021939	4.47738	3.83968	3.94447	5.02515	3.69062	4.17592	6.23291	6.71835	6.75471	4.25998	4.57695	5.02731	5.12572	4.92431	4.65784	0.787	0.000504	201
CRO_008976	6.6343	6.45008	7.32306	10.521	7.37598	6.39334	12.9705	8.24616	11.1572	5.69174	5.84671	5.85056	6.8948	6.65305	7.14915	0.745	0.00143	223
CRO_008960	1.45551	2.21518	1.43848	6.03102	2.94165	1.55215	10.188	3.87376	8.73383	0.826041	0.746385	0.395115	2.35578	1.50938	2.07416	0.819	0.000186	287
CRO_031389	42.257	43.498	39.7837	46.3294	33.4778	40.4745	105.207	93.0565	103.28	35.5359	28.8904	22.3082	56.6285	36.4036	50.1695	0.875	1.92e-05	317
CRO_031368	8.0921	8.58189	10.0734	14.5909	8.53512	7.53043	25.6275	11.8005	24.3251	9.23385	9.77505	5.55252	12.8744	8.26389	9.2122	0.825	0.000151	293
CRO_031365	891.318	1180.71	673.945	1310.19	1309.22	1169.85	2096.1	2855.79	2112.67	827.396	794.859	900.521	996.049	1022.93	979.174	0.799	0.00035	268
CRO_018488	1.24401	0.728112	0.650891	0.814453	0.218531	0.588617	2.22216	0.840916	2.05561	0.840985	0.959711	2.09773	0.857127	0.706321	0.688253	0.54	0.0379	36.8
CRO_018487	1.67618	0.692369	0.849524	1.19588	0.213916	0.777849	2.9954	2.01085	2.73131	0.951278	1.78191	3.11863	1.00683	1.13139	0.494058	0.535	0.0397	32.5
CRO_018494	1.02534	2.05985	0.851208	0.978159	1.30645	0.824751	2.08256	2.76051	1.77537	0.768117	0.58994	0.661337	1.38353	1.5115	1.07151	0.606	0.0167	76.3
CRO_018495	376.215	528.256	331.125	854.369	615.514	524.782	898.441	960.011	1027.25	425.439	362.368	537.433	517.732	581.196	469.139	0.828	0.000137	251
CRO_018460	39.742	43.49	38.1422	56.2768	52.9929	51.8769	73.8695	85.8451	110.073	38.6153	45.9112	51.768	43.658	50.9233	43.6747	0.954	3.61e-08	446
CRO_018465	0.948187	0.814283	1.72777	3.08587	0.796388	0.178757	5.60529	1.33769	6.03118	1.18555	1.47921	0.185809	1.3605	0.286003	0.526408	0.824	0.000157	287
CRO_018474	0.407332	0.237536	0.464501	0.398554	0.062381	0.0630089	2.55811	0.25719	1.21205	0.560149	0.424188	0	0.264245	0.219953	0.45842	0.593	0.0199	135
CRO_006449	7.74119	8.22574	8.33935	12.212	10.0132	7.26561	12.0362	8.71674	15.3338	7.50566	6.268	5.21125	7.90682	7.67002	9.1505	0.814	0.00022	228
CRO_018454	172.816	161.113	217.533	220.335	400.575	195.691	254.785	299.053	393.762	233.33	172.08	80.6229	174.66	128.733	183.076	0.709	0.00307	104
CRO_006471	73.4909	62.1018	125.294	193.854	149.1	97.734	196.189	83.3523	287.714	121.515	120.6	58.4029	114.357	92.7795	113.943	0.755	0.00115	181
CRO_018416	0	0.0663945	0	0	0	0	0	0.115021	0.129061	0	0	0	0.0656536	0	0	0.712	0.00289	125
CRO_006404	25.2812	27.6934	32.8556	21.6349	15.7769	12.9818	37.2561	19.1649	46.8536	21.5875	34.0817	11.0814	16.7349	19.8092	21.5721	0.657	0.00773	113
CRO_018400	23.9249	25.0162	19.3774	12.9708	27.5103	27.6464	19.1261	45.4071	32.9775	25.2154	26.9978	24.2763	19.3566	19.5393	23.368	0.472	0.0758	62.5
CRO_018407	9.08627	9.86832	11.0209	7.1766	10.6013	6.2587	5.93318	9.3712	13.2593	7.63462	7.18887	6.60692	7.96136	6.93751	6.99827	0.529	0.0424	40.8
CRO_031495	25.9764	31.6449	22.4424	24.6502	22.2651	20.0317	91.0017	78.1729	179.094	20.4925	19.4062	18.102	16.6446	19.7012	21.2061	0.99	2.06e-12	499
CRO_006577	8.20824	10.9472	6.45974	6.88801	22.8481	10.9277	22.4742	48.9093	59.9893	10.2226	7.65256	18.3829	17.5907	9.40328	7.54536	0.891	8.25e-06	357
CRO_006574	316.856	356.594	199.784	278.84	672.388	386.685	307.128	593.722	756.972	471.996	214.558	356.896	202.463	170.206	193.03	0.679	0.00533	124
CRO_031526	29.6937	21.5312	37.6558	60.1894	27.6396	27.7941	78.688	38.3778	86.1623	36.5903	41.5734	49.1226	52.5741	41.4944	41.0602	0.706	0.00329	139
CRO_006557	82.8611	92.0228	88.5217	119.972	104.52	94.0519	122.467	106.47	178.804	115.928	108.435	92.4259	76.7141	80.9493	85.6672	0.862	3.55e-05	254
CRO_018579	13.0501	14.2489	12.9471	22.2287	12.6152	14.4361	34.6734	15.562	24.6407	14.8554	15.9353	14.4387	13.9249	13.5692	13.7166	0.658	0.00769	168
CRO_018546	0.0879242	0.0833186	0.0868958	0	0	0	0	0	0.242938	0	0	0	0.0823888	0	0	0.601	0.0179	83.3
CRO_006584	3.20295	3.84456	3.12328	3.5309	5.10138	4.72334	3.31654	4.94262	7.07991	4.28993	3.39665	4.70564	3.08134	4.12207	4.10589	0.679	0.00534	130
CRO_031516	6.27733	8.06877	7.8419	12.3525	14.3535	11.0818	36.9839	30.9834	55.5253	12.6277	6.9942	6.82974	8.40581	6.72617	7.14457	0.985	3.23e-11	488
CRO_018557	1.95111	2.82202	1.92829	2.93896	1.84	2.78779	4.49865	4.97313	5.8639	1.92322	4.08375	2.94376	3.56033	2.88345	2.89749	0.808	0.000266	194
CRO_006555	0.0751531	0	0.148548	0.477968	0.224432	0.151128	0.0748252	0.185062	0.761387	0.127955	0.254355	0	0.211265	0.0659448	0	0.684	0.00491	106
CRO_018510	8.69822	6.30316	7.77476	8.7963	4.77496	6.88086	11.0801	12.4945	15.7278	6.47914	7.08918	4.69818	9.10951	7.80082	8.62207	0.862	3.67e-05	263
CRO_018511	19.0987	18.8	16.7408	11.3568	8.10838	8.56228	21.6573	19.1463	23.6714	14.8928	14.3324	16.197	20.3538	17.9228	18.5078	0.503	0.0558	32.1
CRO_006511	8.07875	7.82878	7.40621	5.11478	7.16861	4.85169	4.69508	6.57121	10.5718	5.50813	5.84584	4.84661	5.5149	7.31342	8.25155	0.466	0.0798	32.8
CRO_033386	1.59799	1.06891	2.50831	1.8184	0.904524	0.63009	8.17349	1.98036	7.84947	0.773539	0.689306	0	1.1157	1.15475	1.14605	0.848	6.42e-05	313
CRO_021388	13.6839	8.68865	18.8327	10.805	7.00671	5.56402	21.1164	13.9878	22.8391	12.6346	15.3202	5.24769	7.78893	4.4494	5.6136	0.676	0.00562	114
CRO_033366	4.75679	7.15495	2.38789	13.1156	5.26124	7.36397	175.346	228.753	432.196	4.04942	3.54568	3.65251	4.10356	4.40584	5.12881	0.984	3.43e-11	501
CRO_008396	8.21819	8.43669	8.0012	7.66118	8.37553	7.37778	8.06057	7.93019	9.25859	7.26677	8.34018	6.66093	8.04459	8.30581	8.33268	0.549	0.034	33.2
CRO_008388	10.8819	13.6219	12.9321	19.0537	25.1685	8.05071	23.0332	9.85843	26.3305	12.3974	9.32112	4.62143	9.18975	6.22428	7.21629	0.67	0.00623	99.4
CRO_021380	21.2456	25.2558	23.6218	51.7259	33.6115	25.5578	64.1198	45.6603	109.499	22.7289	23.1125	15.6762	22.6632	19.8908	21.9546	0.958	1.96e-08	434
CRO_008382	39.8286	37.4168	43.3591	50.3001	53.1172	41.2687	54.6274	49.136	58.7362	48.1026	44.3443	41.2671	42.5714	40.2129	45.9032	0.773	0.000717	153
CRO_021356	2.71019	3.50213	1.70449	4.77925	6.62198	3.61682	3.33616	5.21766	9.84834	2.51691	2.20977	2.60443	3.83244	4.23738	5.30401	0.755	0.00113	159
CRO_033312	0.0735104	0	0.145301	0.11688	0.0731755	0.0739121	0	0.060339	0.33852	0.125158	0.0621988	0.0658526	0	0.0645034	0.153642	0.562	0.0292	68.8
CRO_033316	0.786644	0.271068	2.14386	1.3834	0.189833	0.191744	21.6688	1.66315	12.7119	1.03494	1.57323	0	0.781793	0.334671	0.572957	0.718	0.00255	202
CRO_021323	67.6549	82.2997	55.2012	134.777	207.573	173.489	153.643	248.77	283.86	81.9727	78.4602	131.473	97.4216	81.908	74.061	0.797	0.000376	240
CRO_008347	1.60057	4.71269	0.169484	1.90866	1.19496	3.73591	107.282	99.7067	124.513	0.583951	1.25754	0.716916	1.71406	1.25398	0.836324	0.935	3.27e-07	419
CRO_021338	3.26899	3.04144	2.58461	3.87461	3.54993	2.68925	3.96485	4.34201	5.30993	3.23825	2.81626	4.04659	3.34166	4.12014	3.04353	0.77	0.000793	140
CRO_021302	3.87693	3.73248	2.81255	3.78708	3.7361	3.00653	4.66076	4.90882	6.72357	2.40508	3.29781	2.75258	4.65701	4.94	4.80579	0.757	0.0011	139
CRO_008363	13.083	14.2938	12.3823	22.833	29.0192	22.2543	37.6679	35.0465	39.1825	15.9069	16.0447	13.7332	11.4805	11.507	10.7125	0.858	4.2e-05	285
CRO_021416	11.5413	12.93	13.0804	8.71644	9.95068	9.97599	12.5103	12.8654	13.4242	10.0627	11.7971	10.0055	9.7332	10.6172	11.8081	0.54	0.0376	37.5
CRO_021419	44.1134	39.2366	40.5758	32.0142	40.0864	24.8122	24.7001	34.0582	60.3804	30.303	34.6276	26.8409	31.6365	33.841	37.7472	0.55	0.0336	61.2
CRO_008452	6.10348	7.56508	5.64218	5.23965	8.01619	5.99683	9.75068	8.9149	15.0474	4.4056	5.45883	4.80239	5.8497	5.53891	5.38399	0.962	9.95e-09	412
CRO_008405	9.1661	9.81076	7.1689	11.5858	12.0126	11.6031	15.626	15.9135	20.1639	7.97144	7.53246	7.79772	10.1956	8.10087	8.82083	0.941	1.83e-07	409
CRO_008406	91.5447	105.844	80.3055	96.772	81.5383	80.869	125.821	120.994	136.157	83.8757	94.3869	98.8082	90.4016	105.437	107.581	0.813	0.000228	199
CRO_021499	5.58776	8.28328	4.01999	15.6621	12.4436	9.86301	24.575	24.6696	32.7705	5.91979	5.66656	6.79078	10.472	9.40965	9.38168	0.943	1.46e-07	427
CRO_033442	11.051	11.5768	12.8112	12.9558	13.9945	9.61114	13.0455	13.9317	23.0619	13.9328	13.1381	8.7302	11.1855	10.9244	13.5709	0.843	8.04e-05	246
CRO_033439	0	0	0	0	0	0	0	0	0.07509	0	0	0	0	0	0	0.83	0.000129	287
CRO_033426	119.636	116.625	124.217	167.348	168.912	144.317	173.897	193.074	270.672	145.412	143.791	94.1266	127.48	107.497	127.756	0.92	1.17e-06	342
CRO_008499	20.1672	25.5027	15.9137	29.0504	21.4996	25.5067	218.995	137.202	189.048	17.0522	15.7957	18.2291	17.6846	17.4372	21.4552	0.896	6.21e-06	360
CRO_033417	0.353391	0.0669759	0.349257	0.168565	0.984986	0.142129	1.54813	3.82894	2.47363	0.421174	0.0598023	0.189946	0.397371	0.248073	0.147722	0.785	0.000521	243
CRO_033418	0.540257	0.153587	0.213575	0.0858999	1.18315	0.651852	1.66749	5.67623	3.28406	0.781859	0.594261	0.580772	0.759367	0.616279	0.225835	0.718	0.0026	199
CRO_021427	8.57199	7.76723	9.52297	12.2863	10.3392	9.18504	9.78052	8.16597	11.4102	8.14951	9.79414	6.72615	7.21151	7.85111	8.23876	0.474	0.0743	33.8
CRO_021428	27.6055	31.2186	23.1645	34.9674	29.1648	26.6341	111.866	82.9107	121.506	24.1734	23.3497	22.855	28.5519	27.7733	28.7612	0.948	7.49e-08	440
CRO_008488	34.2598	35.6792	30.6954	41.8996	37.6696	34.9452	40.3329	34.7527	45.1369	32.5066	35.7271	32.4661	34.2812	33.6735	37.754	0.74	0.00162	143
CRO_033514	1.21466	0.863278	0.780296	1.20706	1.05799	0.519053	3.20481	5.38393	14.1798	1.4735	1.6701	0.952112	0.313003	0.399688	1.36457	0.95	6.38e-08	434
CRO_008574	105.026	81.6875	110.625	184.725	59.0709	56.4842	239.737	106.004	195.898	61.8679	74.3042	40.3757	93.7545	57.963	61.7099	0.696	0.00395	182
CRO_021508	8.54232	11.3843	9.51635	7.22301	8.41326	10.2886	19.234	13.3545	18.5709	7.16923	9.21998	11.384	11.2855	13.4021	13.7848	0.731	0.00197	127
CRO_008562	21.871	16.741	14.2472	15.2469	15.553	14.1322	19.1091	20.0636	21.9008	14.3415	17.1483	22.2641	18.0772	18.1805	16.5715	0.455	0.0886	15.5
CRO_008566	17.933	15.1354	24.6313	29.6195	16.0882	11.1303	33.0329	14.8496	38.7717	38.5829	24.7808	15.2716	18.7897	15.2917	18.4431	0.505	0.0549	43.4
CRO_021515	7.33767	6.23293	6.99052	5.78083	4.82014	4.35355	7.38793	6.79614	10.1676	4.27689	4.65643	4.16012	5.76074	5.68454	7.18454	0.76	0.00102	146
CRO_021516	0.749248	0.645455	0.774142	0.649795	0.949243	0.753342	0.576438	0.614999	1.4115	0.463876	0.432242	0.396616	0.446777	0.268955	0.249133	0.697	0.00391	99.5
CRO_008505	30.2553	31.3693	20.4807	36.9714	42.3246	43.2392	51.3564	57.7541	61.8875	22.6614	32.4462	40.4452	41.0973	45.4525	38.3055	0.757	0.0011	181
CRO_008520	313.668	387.394	228.289	141.016	177.468	217.447	1965.92	2838.86	3468.12	265.723	284.898	186.628	113.373	119.11	107.431	0.949	6.82e-08	447
CRO_033584	4.25179	4.55748	4.47761	5.20874	1.52645	1.96231	11.52	6.97994	11.2343	2.13611	3.59754	2.68494	1.17564	2.07948	2.11237	0.861	3.68e-05	301
CRO_033558	8.20638	7.80626	6.20298	7.6841	8.35643	7.74638	9.34226	7.56027	9.11897	7.17304	6.55859	6.69085	7.21924	7.79292	8.57594	0.627	0.0123	62.5
CRO_033559	19.4507	22.1154	22.0266	23.3975	16.4189	13.6869	37.7006	21.5831	29.7882	21.7838	20.2419	19.0513	17.523	18.0815	18.7896	0.679	0.00539	166
CRO_021569	0.375167	0.609454	0.211873	0.468685	0	0.538881	0.907143	0.703875	0.691067	0.501877	0.680222	0.432108	0.150663	0.235142	0.560088	0.514	0.0501	25.1
CRO_008586	6.65686	5.86462	4.83145	3.65902	4.52985	5.04608	6.36891	5.93367	6.13106	5.99898	3.47632	3.96006	1.90057	2.48708	2.98918	0.483	0.0682	23.1
CRO_033545	48.7631	30.7155	40.4941	67.4036	26.6362	25.5768	130.03	63.7596	136.255	26.3007	27.4629	22.1176	38.8681	35.2579	49.6713	0.879	1.61e-05	350
CRO_006016	20.6094	20.3137	18.512	43.8787	37.9262	37.6497	79.0068	81.2735	115.016	16.9285	20.9665	27.3695	35.1199	34.112	35.2956	0.952	4.46e-08	442
CRO_033627	0.0549078	0	0	0	0.109315	0.165624	17.9858	46.5343	50.141	0	0	0.295127	0.257255	0.0963602	0	0.913	1.96e-06	401
CRO_008660	48.52	52.8842	75.0691	71.9877	82.6764	70.3845	85.0604	133.613	117.292	94.693	73.0436	54.204	46.4816	40.9221	48.1996	0.721	0.00244	132
CRO_008692	108.395	107.696	105.116	102.437	101.281	101.324	91.4471	130.987	123.992	105.887	85.7618	79.8609	96.149	100.775	105.826	0.564	0.0284	43.5
CRO_006020	2.04387	4.82442	0.5509	0.0886288	0.258944	0.186822	4.4399	7.19867	19.0639	0.98069	0.817519	1.36489	0.0696436	0.130432	0.155339	0.935	3.3e-07	392
CRO_006024	83.8824	97.6638	65.1367	53.5457	69.7549	63.0133	99.9385	116.167	111.667	67.9787	84.5812	84.5217	62.21	63.1803	68.4078	0.721	0.00241	133
CRO_008625	77.8775	88.6272	89.8999	82.137	85.4481	80.2354	137.217	95.0967	148.931	82.8122	91.9108	80.5041	99.4718	104.47	108.927	0.805	0.000295	204
CRO_008624	13.7392	14.4066	18.7307	12.5966	6.31423	7.13952	51.4057	14.7977	45.5188	11.8709	13.0591	8.56953	9.12023	9.79107	11.124	0.806	0.000284	266
CRO_008616	17.8503	21.4097	15.8518	13.8481	23.692	22.89	16.828	23.2166	22.8736	18.3524	18.7517	19.158	18.2618	18.9169	17.2123	0.377	0.166	34.7
CRO_008618	0	0	0	0	0.0787713	0	0	0.129906	0.145763	0	0.0669552	0	0	0	0	0.741	0.00157	158
CRO_008650	9.10015	9.81076	9.05888	8.12575	9.38691	8.61946	17.333	20.6226	17.7952	8.64508	9.09474	7.85679	8.46545	9.95249	10.4747	0.846	6.96e-05	295
CRO_008642	0	0	0	0	0	0	0.209277	0	0.0967957	0	0.0592832	0	0	0	0	0.614	0.0149	119
CRO_008646	0.261663	0.231427	0.103441	0.201086	0.0434119	0.140316	5.31464	6.47917	3.66313	0.0371253	0.13284	0.101575	0.261536	0.206642	0.0364596	0.77	0.000777	224
CRO_008638	39.2123	35.6472	37.905	38.5849	38.4638	35.0687	44.5778	39.1338	45.7558	33.7989	40.8935	38.0212	35.7475	34.049	37.7307	0.778	0.000639	153
CRO_031093	0.64059	1.17221	0.152817	0.42146	1.12142	0.355361	0.37388	0.525811	1.46481	0.582939	0.560708	0.0989411	0.248384	0.13568	1.38504	0.459	0.0849	20.7
CRO_031099	4.0071	3.29995	5.04458	1.55488	7.88271	1.96653	10.1165	2.11443	13.0928	5.07621	2.21997	0.897416	2.32442	2.05107	3.68903	0.771	0.000773	157
CRO_031082	0	0	0.0797304	0.0320676	0.0200766	0.0608362	0.0200805	0.0165548	0.111453	0	0.0341301	0.036135	0	0.0353947	0	0.508	0.0529	29.2
CRO_006097	84.1635	93.8323	60.2303	85.8442	79.049	87.873	278.78	284.291	269.967	53.5682	55.2421	54.4972	72.3246	72.5644	84.0086	0.888	9.96e-06	357
CRO_006099	57.4942	73.3901	38.3736	165.088	100.831	104.048	182.597	210.17	202.432	32.0181	48.5295	55.8956	95.502	96.8731	82.1333	0.802	0.000327	235
CRO_006098	49.7014	98.0889	26.6963	71.425	51.7469	47.8132	278.541	254.65	241.12	9.34898	40.9175	22.6829	48.4342	36.2606	11.3364	0.866	2.94e-05	318
CRO_018083	0	0	0	0	0	0	0	0	0.0794221	0	0	0	0	0	0	0.83	0.000129	287
CRO_018081	3.26637	4.6557	4.58879	0.879885	2.04226	0.732843	6.04732	16.84	18.5972	1.33287	1.005	0.411105	0.303543	0.307934	0.535998	0.887	1.05e-05	331
CRO_018061	63.9874	79.0528	83.1291	105.792	113.067	89.0575	112.296	85.9971	120.165	85.4374	95.2525	80.6784	100.015	91.8858	95.7808	0.587	0.0215	55.1
CRO_033690	16.6684	19.7348	12.8299	18.8324	32.9507	31.2713	20.071	29.0055	36.6277	21.5016	19.7781	24.8399	20.0291	19.7194	20.1651	0.596	0.0191	95.3
CRO_033691	7.23576	11.106	4.93528	8.66906	15.7244	15.6778	11.7702	14.89	21.6822	9.45652	7.76071	11.5032	8.11717	9.65792	12.0347	0.738	0.00168	160
CRO_033673	52.1782	53.9876	22.5222	34.019	15.1649	41.8143	277.47	95.732	557.243	22.9893	14.0369	7.21712	4.2567	4.22834	4.51121	0.953	3.86e-08	423
CRO_018043	0	0	0	0	0	0	0	0	0.0666121	0	0	0	0	0	0	0.83	0.000129	287
CRO_021687	0	0	0	0	0	0	0	0	0.178271	0	0	0	0	0	0	0.83	0.000129	287
CRO_031007	0.0355884	0.0337242	0.0351721	0.0565849	0	0.0715657	0	0.0584235	0.163887	0.0605922	0.0301121	0	0	0.0624557	0.037191	0.634	0.0112	77.1
CRO_031001	7.61513	7.74973	6.53039	6.24241	8.73077	6.31607	4.54324	6.15338	8.51461	7.23943	7.92254	4.06125	3.58173	5.04405	5.35698	0.268	0.334	10.4
CRO_006045	17.999	20.3076	18.1637	16.8914	24.062	19.1578	16.0724	19.1254	22.0298	17.2976	14.9319	12.5213	12.4649	12.8324	13.4606	0.468	0.0789	30.1
CRO_031015	10.7313	14.7758	9.4274	12.0314	11.2303	12.0811	13.6981	14.0033	15.1212	12.0245	10.7098	11.0103	12.1185	12.7967	11.4063	0.703	0.00347	86.6
CRO_031013	3.49167	4.38604	0.963022	0.613268	2.38453	2.20443	2.82966	7.89828	6.20739	2.14292	1.51154	1.67308	2.20659	1.88818	1.69717	0.708	0.00315	161
CRO_021674	0	0	0	0.23249	0	0.0735104	0	0	0.269344	0	0	0	0	0.0641528	0	0.566	0.0278	53.8
CRO_033759	13.0469	9.40259	9.60591	10.4006	13.7473	9.37701	15.1392	14.9674	19.815	6.73105	7.38644	4.62597	17.5672	8.48683	18.1959	0.616	0.0145	49.7
CRO_033744	20.8598	25.7997	18.8514	25.8088	36.3384	28.6265	45.116	38.9685	53.4177	16.558	17.8289	19.3602	17.4554	17.4382	16.3494	0.912	2.24e-06	343
CRO_006125	23.4696	30.1705	21.3737	25.8044	36.0924	25.9047	18.9484	22.7993	40.3911	19.051	20.1128	14.7577	14.0798	20.99	23.1115	0.578	0.0242	56.2
CRO_006121	25.3154	28.7916	24.655	29.0254	35.4039	32.2167	36.5345	31.5	38.1667	29.022	25.5909	28.1466	26.4197	27.7316	26.1425	0.782	0.000579	169
CRO_006119	35.5406	36.7038	34.4488	46.9699	48.9116	41.8387	49.1765	45.7121	57.933	29.94	35.6423	30.1531	38.3239	33.8618	37.1113	0.831	0.000124	227
CRO_006159	11.6318	12.4602	10.1962	10.2322	11.906	10.5258	11.9335	11.042	13.8105	10.6985	10.6549	10.8051	11.634	10.9832	12.6841	0.633	0.0114	58.4
CRO_018102	0	0	0.0892285	0.0717754	0	0.0302593	0.149818	0	0.166307	0	0	0	0	0.0264074	0.0943504	0.661	0.00734	115
CRO_018100	0.223276	0.581847	0.275831	0.177503	1.44468	0.448993	2.44532	0.687264	12.7497	0	0.425068	0.850072	0.470744	0.0979595	0.116666	0.889	9.22e-06	341
CRO_006147	43.114	40.9903	55.2494	51.2434	36.354	22.2035	97.0006	60.0935	171.687	39.0011	46.5555	25.8418	41.385	33.3425	38.7591	0.94	1.89e-07	415
CRO_018110	44.9482	55.0696	36.3153	42.0938	70.1983	56.5136	54.684	104.407	99.3831	43.3794	48.2573	44.56	46.4363	42.6104	41.2927	0.809	0.000262	276
CRO_021725	85.3231	91.1898	71.8449	95.3227	116.391	104.866	137.735	173.348	186.513	86.3537	82.1507	91.0914	77.821	76.0146	74.9575	0.921	1.11e-06	409
CRO_033709	0	0	0	0	0	0	0	0	0.0444081	0	0	0	0	0	0	0.83	0.000129	287
CRO_008771	27.7201	38.6592	23.0572	86.1795	51.1921	48.8699	83.1097	93.7672	107.581	25.3864	20.1381	34.58	25.0934	28.0107	24.3479	0.848	6.6e-05	268
CRO_021705	39.768	34.5727	48.5152	23.5981	15.4039	13.8691	33.9587	30.7396	61.9018	41.7565	38.1601	17.4102	25.1355	21.1728	30.9799	0.545	0.0358	64.7
CRO_011590	8.81389	15.573	3.23973	7.43843	15.7106	27.7431	44.504	103.78	83.1166	4.26906	8.63322	13.0493	25.9365	21.0303	15.8126	0.817	0.000201	294
CRO_011566	80.6578	80.3456	72.615	85.324	88.2575	94.6625	110.04	113.423	112.212	78.9196	82.7476	84.3149	84.2191	79.5351	82.6942	0.854	5.15e-05	306
CRO_023550	51.8468	50.0326	49.2355	78.9103	77.1121	68.6645	91.194	90.4779	90.9232	58.9	53.4384	58.7648	47.2537	47.9674	44.8011	0.778	0.000633	197
CRO_023554	0.0245482	0.30241	0	0	0	0	0.855437	2.45826	2.78093	0	0	0.0219909	0	0	0	0.916	1.63e-06	401
CRO_011543	23.4111	27.66	17.4617	34.0442	38.1042	33.493	37.0417	50.9833	49.0132	22.1641	16.2463	22.4714	27.764	23.093	29.5277	0.797	0.000371	236
CRO_011547	0.395659	0	0	0	0	0.0442024	0.875405	4.88953	6.84276	0.0374246	0.0371973	0.0787648	0	0	0	0.909	2.73e-06	382
CRO_023529	61.8106	57.71	59.2878	25.9449	25.2352	26.9542	143.898	169.248	174.006	49.3632	49.8339	38.8939	25.7002	26.0479	26.6065	0.881	1.47e-05	320
CRO_023528	5.44142	10.1123	4.36197	4.34991	13.3008	7.29488	54.3574	56.8727	158.005	3.29404	5.52493	3.89966	17.6477	16.3931	24.0095	0.966	4.89e-09	455
CRO_023532	21.7287	37.0629	11.8725	25.064	41.7163	28.3877	46.7677	48.6213	59.8843	17.7199	17.0736	15.101	9.93395	14.2572	13.0747	0.864	3.33e-05	271
CRO_023538	35.2971	29.3549	25.8176	19.1978	21.9909	17.9932	27.8114	29.1077	41.9815	28.087	29.3784	25.0971	25.2881	24.4385	25.365	0.636	0.0109	79.4
CRO_011524	0.883911	1.70964	0.598337	1.107	0.771405	0.791346	3.65283	4.75076	5.38641	0.628774	0.819613	0.813525	0.816917	0.988104	0.961677	0.94	1.94e-07	431
CRO_011523	0.459911	1.08955	0.681798	2.01094	1.60236	1.04046	2.06057	1.6044	4.65943	0.685158	0.486426	0.206	0.323218	1.21068	1.32171	0.912	2.24e-06	334
CRO_023517	5.15466	7.86309	8.20069	7.89597	9.38629	5.56206	7.38531	7.73974	9.03185	6.52867	6.5954	7.54597	6.71507	6.28818	7.48895	0.482	0.069	13.9
CRO_011502	0	0	0.0272812	0	0	0	0	0	0.101695	0	0	0	0	0	0	0.774	0.000699	223
CRO_011515	15.1621	12.2361	17.875	23.714	14.4884	12.7117	30.7966	19.3882	29.545	11.8349	12.5244	8.86697	17.5591	16.66	16.7147	0.777	0.000659	233
CRO_011619	4.78897	4.7381	3.25691	5.4204	3.539	4.53766	9.56847	6.51595	8.43267	3.17853	3.28285	3.66475	3.39222	4.18795	5.10642	0.836	0.000105	276
CRO_033071	0.227306	0.195818	0.306338	0.213562	0.473112	0.270103	0.144018	0.0678466	0.456769	0.263869	0.192329	0	0.348539	0.290117	0.280732	0.216	0.439	5.98
CRO_033074	17.7925	21.1036	12.1985	14.988	19.9107	19.9335	18.5948	23.1883	23.7939	17.4287	15.8772	18.8154	13.2772	16.6722	17.3008	0.653	0.00837	108
CRO_033075	10.492	12.3697	7.03075	9.09688	12.9383	10.9317	10.8248	13.267	15.1954	10.1887	10.2971	12.0644	7.60941	9.71681	9.11757	0.673	0.00591	114
CRO_021069	0.722562	0.664574	0.903139	0.794065	0.613495	0.555567	0.740568	0.627983	1.0961	0.578928	0.557431	0.83767	0.418191	0.70862	0.621848	0.567	0.0275	38.6
CRO_033062	54.2501	49.5146	78.8465	128.463	70.528	39.9296	276.903	142.612	377.069	67.6139	31.2015	9.8468	43.8272	35.8932	46.8906	0.951	5.7e-08	437
CRO_033054	34.4459	44.1561	27.4436	41.0183	48.9999	44.6502	56.9656	65.2039	67.584	38.0834	33.8384	41.9062	30.8755	38.3581	38.2851	0.868	2.71e-05	320
CRO_033035	0	0	0	0	0	0	0	0.286806	0.241361	0	0	0	0	0	0	0.783	0.000551	239
CRO_021065	24.697	24.552	22.793	28.6765	28.3228	27.4218	32.9293	33.1705	38.8242	22.3879	22.6366	24.5965	27.4826	27.7677	26.1372	0.909	2.72e-06	355
CRO_021064	6.89577	6.21319	5.13926	6.65039	9.22749	7.95642	10.0171	14.0113	12.2857	5.0042	5.73901	6.37995	8.36835	8.23313	6.73376	0.78	0.000603	234
CRO_021057	16.4231	18.4947	14.1925	17.3877	19.8349	15.5542	17.7463	18.2401	25.2516	15.3723	12.3648	12.2544	15.7356	15.8792	16.2883	0.829	0.000132	200
CRO_023665	20.6067	23.2056	20.7606	21.2832	30.5136	27.7788	22.847	31.8142	31.9122	32.4606	24.7289	23.4714	19.2559	19.334	20.282	0.51	0.0523	50.8
CRO_011698	53.9792	90.4393	50.6385	80.8831	225.455	156.94	92.5179	217.5	345.875	76.0013	92.4699	101.725	108.047	95.9209	113.293	0.788	0.000484	219
CRO_011664	27.0052	29.5386	22.4478	46.0105	40.623	39.0637	51.8007	44.6832	57.5342	30.3604	29.3903	32.5782	27.939	32.4613	30.5032	0.843	7.92e-05	257
CRO_011675	0.0750134	0	0	0	0	0	0.298744	0	0.138177	0	0	0	0.0702908	0	0	0.591	0.0202	110
CRO_011648	0	0	0.132951	0	0.133911	0.0676296	0.0669685	0.11042	0.247797	0.0572596	0.0569119	0	0	0	0.140582	0.679	0.00537	76.8
CRO_008002	0	0	0	0	0	0	0	0.0345064	0.0387183	0	0	0	0	0	0	0.842	8.19e-05	295
CRO_011722	0.0908946	0.1292	0	0	0.0904805	0.0913914	0.814482	1.71599	0.941796	0.0386889	0	0.0814258	0.127758	0	0.474939	0.739	0.00165	197
CRO_011721	0	0	0	0	0	0	0	0	0.0794221	0	0	0	0	0	0	0.83	0.000129	287
CRO_023719	108.693	106.856	103.926	99.2358	115.914	105.025	121.87	156.305	177.236	141.733	95.6161	109.848	119.351	102.9	110.398	0.817	0.000198	210
CRO_011702	32.7349	35.2161	30.7266	26.6274	43.4477	25.4406	33.9776	38.6817	41.4807	31.8249	36.6894	30.7698	28.8069	25.3659	20.0957	0.551	0.0332	37.4
CRO_011711	5.48061	7.08208	5.58064	4.81914	8.72076	5.84453	15.6673	18.0626	18.3936	5.33716	4.49674	4.64931	6.14712	4.77265	5.8142	0.917	1.46e-06	388
CRO_033091	1.63153	0.437566	0.0608469	0.318144	0.0306433	0.649987	1.56311	2.22357	1.64442	0.131029	0.546979	0.358497	0.490374	0.567246	0.289528	0.682	0.00513	112
CRO_021196	19.9806	24.822	8.39846	7.31264	8.94425	7.13556	104.623	192.006	282.404	11.5384	16.1329	8.3766	6.90685	7.67045	7.86198	0.962	1.12e-08	466
CRO_033164	111.473	99.9048	118.424	113.536	106.768	102.564	123.896	139.774	127.383	121.712	91.9191	100.407	74.2415	80.0152	80.9963	0.596	0.0191	51.6
CRO_008180	46.2033	41.0579	39.5124	49.4373	38.2022	38.6816	68.0169	77.2813	76.7707	39.4931	34.2269	37.2089	46.7846	44.1827	47.0523	0.879	1.58e-05	328
CRO_021185	33.9817	34.7391	36.2306	38.8247	48.4238	44.4881	43.9263	44.1681	50.1466	38.2093	40.5666	34.1541	33.2761	28.4194	29.1824	0.676	0.00568	93.2
CRO_033119	0.0468725	0.133252	0	0.223579	0.0933179	0.0471286	0.140004	0.269318	0.215851	0.319218	0.0396599	0.0419896	0.219608	0.0411293	0.195933	0.381	0.161	5.37
CRO_023792	2.2086	0.665927	1.7859	0.7981	0.199867	0.807518	1.6992	1.31845	3.23615	1.19647	0.849431	0.359732	0.940708	0.528543	0.944208	0.71	0.00301	118
CRO_023788	36.5944	59.211	32.5518	29.6234	83.0702	78.8855	48.8784	104.118	160.96	35.5892	62.8669	61.7022	65.7932	56.371	51.8399	0.786	0.000509	217
CRO_008148	10.8228	9.9797	11.4451	11.6626	10.3286	9.33855	13.6581	11.5471	13.386	10.1562	10.785	7.72844	9.24928	10.1958	9.80758	0.756	0.00111	176
CRO_021132	21.0983	16.7305	25.4041	30.4088	16.9802	12.8831	52.6096	17.447	46.1325	18.7237	15.7367	8.7742	18.0759	15.4369	17.4482	0.749	0.00131	238
CRO_021109	5.44907	3.02557	3.36584	23.9612	18.8577	21.1021	42.6818	18.6946	51.8335	4.27635	3.3859	6.55942	10.4913	5.00555	9.47594	0.877	1.8e-05	302
CRO_008169	0.486231	1.91216	0.264299	1.15965	1.96027	2.71333	20.0664	23.0685	33.4302	0.889939	0.287988	0.304905	0.797335	0.874643	0.685973	0.972	1.37e-09	485
CRO_023775	0	0.0243898	0.101748	0.163692	0.0768623	0.0517574	0.153754	0.338021	0.426691	0.0438212	0.0217775	0.0230568	0.120588	0.158091	0	0.855	4.8e-05	258
CRO_011762	18.3812	20.6106	17.2947	22.8629	17.8023	17.6178	27.958	22.3068	33.4838	21.0369	20.7178	19.6259	20.2959	20.4142	21.5953	0.896	6.34e-06	319
CRO_008117	39.6645	40.6691	34.8846	14.5813	28.9308	26.0122	26.2377	37.7242	51.8987	39.7399	37.7402	36.18	31.0434	38.8743	40.0344	0.341	0.213	19.1
CRO_023740	0	0	0.103062	0.331614	0	0.104852	0.519136	0	0.384181	0.0887746	0	0	0	0	0.108978	0.64	0.0101	146
CRO_023748	0.658509	0.891451	0.464862	0.710476	1.17055	0.283761	1.77958	1.85321	1.60288	0.440459	0.676575	0.421364	0.440751	0.206366	0.639009	0.82	0.000183	223
CRO_011743	0.129599	0.270183	0.204933	0.0412121	0.361225	0.104246	1.08388	0.446787	2.8647	0.0661961	0.142554	0.185758	0.315744	0.147836	0.121892	0.937	2.56e-07	397
CRO_011758	0.236007	0.363423	0.932986	0.985023	0.234932	0.207635	7.31367	0.67802	3.66805	0.276253	0.37442	0.34356	0.469941	0.647156	0.678247	0.661	0.00724	172
CRO_011757	16.7693	18.0257	13.7395	14.883	16.3691	18.2176	25.476	24.5726	21.7913	14.8089	14.2908	17.2024	15.9506	15.3912	15.8249	0.749	0.00132	188
CRO_011849	25.7916	27.9484	18.3718	16.7935	33.6447	25.0021	22.0335	27.3133	30.499	23.4633	26.1125	22.6362	19.4549	21.2192	28.7191	0.371	0.174	17.6
CRO_023837	2232.14	3410.3	1515.22	4284.81	5128.69	4581.76	4892.48	11479.5	9592.83	3367.28	2763.19	3586.16	2933.57	2401.82	3658.69	0.801	0.000336	273
CRO_023801	7.47933	6.98911	9.49647	9.62096	8.37591	4.75235	10.0323	7.1624	23.7751	7.07455	5.44948	2.93133	5.35368	5.56024	7.43619	0.868	2.75e-05	302
CRO_023802	11.574	18.14	10.4832	18.9515	14.9035	14.8313	27.585	33.1034	56.3522	8.11276	7.85314	6.73076	12.3725	14.6643	13.452	0.976	6.11e-10	466
CRO_023806	6.11473	6.01517	3.62592	8.70378	7.01439	7.37778	20.9313	15.7743	21.0788	3.76773	4.77961	5.00822	6.33003	7.10291	7.85068	0.917	1.49e-06	391
CRO_011801	9.38596	9.37695	8.55709	8.46437	13.4957	10.9736	8.25838	12.6811	14.497	10.5917	10.1374	9.21208	5.99973	7.59748	7.73032	0.605	0.0169	88.1
CRO_011811	0	0	0	0	0	0	0	0	0.0967957	0	0	0	0	0	0	0.83	0.000129	287
CRO_033295	16.5898	1.05875	0.602293	0.0807474	2.89841	2.85951	22.3491	75.1451	46.649	1.1817	1.51829	4.97408	4.50498	10.8436	0.212288	0.742	0.00153	209
CRO_021295	54.6935	52.9113	70.2891	49.5137	61.5691	39.7107	64.1567	58.8024	99.6946	75.4836	43.3953	24.9904	59.8356	46.7057	64.6137	0.669	0.00639	85
CRO_021288	45.3739	38.408	59.3737	88.7087	94.5619	62.3274	100.539	99.4395	119.583	62.8764	52.9753	36.7093	44.891	34.7368	38.9564	0.816	0.000207	210
CRO_033256	9.97802	9.49051	7.25851	6.28108	13.4034	10.8158	7.71861	11.8134	12.3329	9.37837	8.25432	8.93858	7.12534	6.83511	6.3572	0.469	0.0776	49.3
CRO_021266	29.7655	28.3607	36.6106	28.1541	24.223	15.1279	44.9942	33.0815	78.4913	24.0444	21.9681	10.6075	21.0205	18.2543	25.5999	0.908	2.94e-06	348
CRO_033263	0.322213	0.687004	0.398055	0.384235	0.320745	0.161987	0.802018	0.39672	0.741907	0.274298	0.545264	0.505133	0.0754819	0.21205	0.168362	0.607	0.0164	54.6
CRO_033253	25.8954	23.2785	30.5432	38.6983	27.4959	28.5979	80.954	112.178	107.859	20.3581	25.335	30.905	26.864	27.4905	21.5605	0.901	4.63e-06	378
CRO_021243	0.835478	0.58518	1.57961	4.21621	0.831671	0.657426	3.86983	0.655962	3.9478	0.649389	1.07574	0.260328	0.95307	0.796858	1.13883	0.633	0.0112	131
CRO_021245	76.4433	83.5315	93.2338	84.066	83.4639	55.5387	107.309	76.079	159.253	83.464	104.586	40.2082	56.2007	50.8334	56.7114	0.782	0.000565	184
CRO_023882	14.9289	19.1216	13.4572	17.5417	24.9859	18.4744	19.1922	25.6525	29.9169	19.971	16.3101	18.6644	13.451	15.6908	15.8583	0.793	0.000426	215
CRO_023883	0.0943366	0.0893951	0.0559399	0.0749968	0.0563441	0.0379409	0.07514	0.0464602	0.139017	0.128493	0.0638563	0	0.0176795	0	0.019717	0.52	0.0467	35.6
CRO_033206	16.4311	15.3155	16.8277	15.8279	16.8728	15.4968	20.148	20.4909	28.5674	14.0041	15.8052	15.1326	18.296	18.9709	20.9066	0.857	4.55e-05	252
CRO_021240	0.563451	0.734163	0.27843	0.559924	0.420663	0.495714	0.280496	0.635929	0.908156	0.53962	0.774717	0.252377	0.197992	0.309008	0.588825	0.473	0.0748	18
CRO_021234	7.184	8.6431	10.5107	11.6744	12.655	7.68357	10.7991	11.3311	18.455	17.6576	9.77335	11.3254	10.6586	10.599	11.7029	0.538	0.0385	35
CRO_023862	100.879	94.8096	99.8964	21.1166	31.644	36.0117	92.3625	125.307	222.78	109.34	104.52	52.4514	25.1574	40.7255	45.0997	0.752	0.00122	161
CRO_023863	24.1205	18.8022	22.0715	17.9174	15.4333	14.2626	21.9435	17.7779	24.2128	15.1694	15.3005	12.6549	11.8091	14.3501	15.9571	0.575	0.0248	54.2
CRO_011892	0	0	0	0	0	0	0	0	0.0411623	0	0	0	0	0	0	0.83	0.000129	287
CRO_023845	21.851	24.3387	39.3061	33.4423	15.7971	11.2184	101.729	35.1902	129.857	29.0559	31.1724	6.71445	21.8251	16.86	22.6819	0.897	5.74e-06	361
CRO_023849	21.7786	21.1383	24.5943	15.9554	15.7415	13.6509	32.7574	34.4267	55.9117	23.0096	20.7932	14.5837	17.933	17.2836	18.9932	0.936	2.85e-07	391
CRO_008247	0	0.0904095	0	0	0	0.0959285	0	0.156625	0.175743	0	0	0	0	0	0	0.714	0.00281	140
CRO_011962	35.4486	34.0969	31.434	69.5881	40.9914	44.0839	68.3986	63.0253	74.9528	33.3726	21.5181	22.6628	47.7857	44.8453	61.5791	0.703	0.00348	124
CRO_011969	10.7539	11.6791	15.1062	27.5929	17.651	8.59544	14.3762	9.74443	28.7674	16.0464	18.965	7.63111	17.0117	15.5592	16.1312	0.455	0.0884	34.2
CRO_023940	9.13968	7.86241	8.35372	18.3144	11.1499	8.98107	23.0012	12.1629	16.7878	8.40961	7.87589	6.8404	8.95301	7.75819	9.11774	0.678	0.00548	171
CRO_023944	58.8436	51.0718	71.2255	56.0955	59.3116	39.2052	71.3293	53.1558	107.815	65.2251	56.7194	24.8664	45.1985	36.6602	38.935	0.766	0.000869	174
CRO_023921	0	0	0	0	0	0	0.0616275	0.0508069	0.114017	0	0	0.0554495	0	0.0543134	0.12937	0.548	0.0346	30.3
CRO_011951	20.9425	19.3865	23.6807	21.7446	20.6987	17.9846	40.9973	28.8439	41.1508	18.3041	23.0801	14.4212	24.6523	18.7689	22.5087	0.877	1.8e-05	319
CRO_023910	2.63773	1.39975	0.156412	4.73915	2.2056	3.81908	4.93729	5.54267	10.5435	0.673643	1.38374	1.89036	3.31203	3.93471	4.02451	0.86	3.85e-05	263
CRO_011918	13.1381	9.57074	17.4782	14.2427	23.5075	17.1286	25.4105	17.9218	32.1518	15.5903	20.5486	16.5748	7.28448	9.17485	6.30648	0.735	0.0018	113
CRO_023152	51.7984	41.8302	48.5204	136.48	85.6446	84.0458	339.556	479.581	633.822	68.8327	97.8901	49.2834	169.294	105.088	137.647	0.946	1.01e-07	431
CRO_023153	0	0	0	0	0	0	0	0	0.148381	0	0	0.0721618	0	0	0	0.682	0.00507	124
CRO_011176	42.3139	47.5401	27.4496	36.9664	37.2787	43.4196	84.2856	145.554	166.95	32.1579	33.4343	38.685	49.1996	44.9034	50.6663	0.923	9.18e-07	413
CRO_011173	1.15969	0.345382	3.14366	4.58337	1.22037	0.366466	7.81849	1.8494	5.58459	1.35392	1.42981	0.593646	1.33506	0.610558	0.761775	0.683	0.00505	182
CRO_023162	22.7617	30.1971	21.9899	26.838	34.7252	32.9148	25.5142	40.3895	39.1953	26.3002	24.5825	28.1801	21.9038	23.9673	19.7242	0.653	0.00828	135
CRO_011183	43.7409	90.1727	18.6783	33.7895	56.1112	39.0011	91.7017	111.775	192.461	22.131	25.6278	23.4366	18.8696	14.7008	13.282	0.943	1.42e-07	382
CRO_011187	0	0	0	0	0	0.0556622	0.110236	0	0.152961	0	0	0	0.0518744	0	0	0.794	0.000403	176
CRO_011184	0.551328	0.679183	0.490391	0.26298	0.0548816	0.277171	0.219569	0.362034	0.812449	0.281605	0.559789	0.296337	0.413295	0.241888	0.691387	0.311	0.26	11.7
CRO_025795	49.0423	54.5893	45.533	58.0118	62.898	60.7037	72.0227	68.3624	72.4365	46.9801	49.425	52.0447	48.2932	49.5363	51.3612	0.837	0.000101	264
CRO_023129	87.1517	100.3	58.0741	121.806	202.387	150.279	118.119	230.562	276.567	88.5592	81.4224	126.573	113.179	124.269	121.522	0.777	0.000652	224
CRO_023128	122.709	138.812	79.9437	172.973	278.768	210.387	163.316	317.098	404.259	126.818	116.768	179.534	165.077	166.464	179.884	0.792	0.000436	233
CRO_011160	0.397888	1.96603	0.224705	0.519664	2.2067	1.88601	3.65026	6.90516	4.16194	0.266136	0.697371	0.509198	1.30493	1.64593	0.950414	0.74	0.00161	213
CRO_013788	8.44979	8.74416	9.22344	12.6162	4.33119	3.71963	27.3315	10.2656	22.9212	4.34815	3.4325	3.1069	2.9938	3.13547	4.83251	0.81	0.000255	275
CRO_023110	169.852	178.07	200.049	123.823	261.082	130.338	146.867	199.533	431.723	295.552	230.036	160.268	71.3701	91.0999	151.942	0.642	0.00989	96.2
CRO_023103	10.1301	11.0446	11.4111	10.3049	7.48167	7.88556	19.4127	8.13624	18.2587	10.2465	11.5206	7.51359	6.99171	7.07291	8.25279	0.725	0.00223	184
CRO_001798	1.72191	1.52973	1.80813	1.45446	1.71406	1.5149	0.857197	1.59005	2.47797	1.92392	1.09271	1.54253	0.403375	1.03876	1.23712	0.423	0.116	21.3
CRO_013791	26.0607	24.6081	24.0614	25.5201	20.7168	21.2304	38.9074	40.888	59.6656	21.2197	25.8559	22.5425	30.7228	32.5308	34.1256	0.897	5.96e-06	319
CRO_011131	0	0.0930492	0	0.0780623	0	0	0	0	0.180874	0	0	0	0	0	0	0.682	0.00507	103
CRO_011137	0.363578	0.492191	0.205329	0.289042	0.258516	0.261118	0.465418	1.6627	0.908908	0	0.439474	0.0930581	0.389359	0.364606	0.43423	0.636	0.0108	121
CRO_013762	24.2919	28.756	15.2254	15.3323	18.9278	13.3829	71.051	104.729	153.682	22.067	20.1928	22.9433	19.7809	15.2205	22.0606	0.966	5.22e-09	468
CRO_011106	63.5656	75.1083	40.2445	68.0211	91.6266	98.5808	160.181	252.922	227.091	41.9388	87.1624	110.793	103.853	122.242	106.133	0.799	0.000356	256
CRO_013764	56.5484	61.3724	57.7976	64.148	52.8267	45.2673	77.5712	56.6516	73.2262	56.0596	55.1466	49.8999	48.0744	49.6621	49.5994	0.734	0.00185	181
CRO_013774	2.81999	3.72139	2.99345	2.47436	2.43286	2.58337	3.20284	4.59513	6.40655	2.48955	2.43908	2.07712	1.97695	2.9327	2.22661	0.895	6.64e-06	311
CRO_001754	0.0270672	0.0256494	0	0	0	0.0272151	0.0269491	0.0444347	0.0498585	0	0.0229022	0	0.0253631	0	0	0.696	0.00394	91.7
CRO_001750	0	0	0	0.0720171	0	0.0455418	0.315677	0.334607	0.292017	0	0.0383245	0	0	0	0.047334	0.863	3.39e-05	319
CRO_013756	0	0	0	0	0	0	0	0	0.104999	0	0	0	0	0	0	0.83	0.000129	287
CRO_001742	8.53079	7.01792	10.145	10.471	9.47176	8.29464	12.5537	12.8118	34.493	11.0928	10.3512	6.21446	5.62196	7.73232	9.15987	0.91	2.45e-06	367
CRO_001741	3.0686	2.43411	3.25419	2.75472	2.45399	2.21869	3.63879	2.27822	5.76358	3.15527	4.28845	1.72966	2.0354	2.26905	2.17989	0.694	0.0041	125
CRO_001766	282.643	448.542	219.451	379.773	548.665	462.214	409.426	585.449	714.885	285.22	265.5	374.085	258.95	214.642	195.309	0.777	0.000652	198
CRO_013713	0	0	0	0	0	0	0	0	0.0648683	0	0	0	0	0	0	0.83	0.000129	287
CRO_013715	79.9788	103.159	64.7952	196.01	135.652	136.87	356.455	361.851	1102.3	81.7359	78.4596	100.904	108.854	98.0617	84.093	0.967	4.65e-09	460
CRO_001733	68.8413	65.85	66.5589	68.8307	72.4861	48.6876	78.9864	63.0577	92.8849	64.7982	59.8231	42.9491	57.8742	48.825	54.5234	0.769	0.000813	162
CRO_001803	18.252	15.9507	13.5623	14.7431	28.0159	21.3651	16.8263	23.4898	26.8758	17.2642	14.9096	18.4702	15.8994	17.9533	16.2717	0.582	0.0229	83.8
CRO_001805	1.39483	1.43926	1.50105	0.714612	1.07993	1.55829	83.1706	200.309	235.55	1.84709	0.970387	1.94371	2.12028	2.66545	2.33224	0.928	5.91e-07	421
CRO_001804	11.0579	13.3851	8.21634	10.1384	20.8098	15.5819	11.974	20.1407	21.038	12.8491	11.4734	13.8828	11.7231	12.111	12.4837	0.622	0.0133	121
CRO_023172	127.61	174.126	65.8132	115.318	467.915	490.732	285.563	741.884	787.249	178.372	228.532	354.113	157.493	176.545	168.446	0.745	0.00144	210
CRO_023266	25.2373	27.484	17.8039	31.0335	31.0252	33.9655	36.7674	53.9568	52.7	20.312	25.6817	34.1641	37.0527	36.0535	36.0658	0.729	0.00203	176
CRO_011283	4.02129	4.63088	5.72079	5.59098	4.20043	3.13671	7.73819	5.09177	15.6949	5.41894	5.05036	2.01927	3.63295	4.28809	4.74888	0.897	5.82e-06	347
CRO_023227	0.962744	1.50409	1.41437	1.82035	0.958358	0.523246	20.5698	8.24415	21.9518	0.642371	0.154113	0	1.29224	1.27859	3.48056	0.923	9.8e-07	392
CRO_011257	14.4312	17.8544	12.7305	10.3098	15.0935	14.532	37.2466	47.3819	64.8783	10.185	14.2057	14.072	15.1798	17.4619	15.0925	0.963	9.01e-09	464
CRO_025897	6.97016	7.72791	11.2285	7.81311	5.68949	2.31272	20.1947	8.81074	33.703	7.53572	7.48996	1.62345	2.02472	2.01832	2.11237	0.906	3.2e-06	352
CRO_013885	22.7678	23.9054	28.3342	22.93	23.6144	11.7516	33.6715	17.2873	59.0982	22.5837	27.9052	8.24134	13.5272	13.8349	20.3768	0.806	0.000287	227
CRO_025866	52.5551	58.7184	36.4344	44.5205	65.9249	56.1022	60.3845	65.9172	68.9934	53.4059	47.3839	61.9883	47.0581	48.4433	45.8708	0.628	0.0122	90.8
CRO_011235	73.1826	81.5337	64.8829	89.4424	96.4627	95.4521	99.3081	147.257	129.099	81.7748	73.1781	88.3228	81.3713	79.8837	79.5433	0.782	0.000575	262
CRO_011234	6.04045	5.03273	11.1321	9.88259	6.68103	5.19325	34.7771	17.7008	48.6456	4.86893	5.99982	1.25477	7.43751	5.58199	5.09267	0.955	3.27e-08	441
CRO_025881	14.8266	18.6419	4.07429	14.1444	36.1416	35.4146	31.18	65.7773	76.071	12.9296	15.4213	33.1079	30.836	28.9391	23.4303	0.799	0.000351	254
CRO_023215	10.2536	10.5574	12.2124	32.1097	18.2219	12.2262	15.8041	16.8058	39.137	13.2052	17.7409	8.80274	19.8321	15.6299	20.16	0.664	0.00692	97.2
CRO_025843	86.9051	86.4928	71.3286	128.319	105.465	85.883	142.838	166.708	199.489	84.7387	81.2403	78.4486	91.5489	76.6523	93.8897	0.945	1.08e-07	417
CRO_025841	19.9272	22.3383	19.0107	29.5849	32.5392	32.3611	30.4801	38.4407	43.2487	22.4757	20.4245	22.0185	23.7973	18.7542	15.6348	0.81	0.000249	228
CRO_001871	0.0520402	0.0246571	0.0514315	0.0206858	0.103606	0.0523246	0.0777198	0.0213579	0.191719	0.0886029	0.0220162	0.0233095	0.024382	0.022832	0.0543838	0.727	0.00216	129
CRO_025844	113.979	114.15	85.4509	163.238	151.563	108.207	207.724	243.527	278.208	107.96	102.441	101.995	114.022	106.237	117.578	0.944	1.25e-07	426
CRO_013876	43.2655	43.5033	36.9799	42.0655	39.3951	39.6187	47.8095	41.7253	48.0425	35.7801	37.2959	36.5313	42.6662	43.1918	45.9329	0.62	0.0137	71.4
CRO_025827	41.0404	69.8335	24.937	76.8846	138.086	98.4005	82.6375	140.53	225.534	24.6487	41.8417	43.5399	87.9072	83.0216	76.6677	0.824	0.000156	238
CRO_013854	82.7131	121.73	76.7521	93.1747	88.2413	92.3932	91.7288	119.301	167.499	98.0447	115.889	104.09	75.558	87.3103	71.7336	0.751	0.00124	143
CRO_025836	3.70525	3.81958	1.96704	5.6823	6.06837	5.12257	9.48444	7.48009	7.93196	3.35672	3.3787	4.60884	3.19047	2.50435	3.15263	0.787	0.000505	209
CRO_025838	84.5388	78.3872	161.602	82.5584	52.7924	67.7909	331.434	229.468	681.713	104.297	263.243	75.3967	52.0008	31.4464	24.9861	0.907	3.15e-06	335
CRO_025805	14.0315	16.3779	14.8799	17.9187	18.7564	14.1977	19.2479	19.2687	27.4464	16.154	18.2796	12.49	18.3656	18.6833	20.808	0.793	0.000424	165
CRO_025809	10.7305	10.2676	10.7257	16.132	13.8948	12.9119	22.5834	16.1119	19.9909	9.52099	12.0467	11.5821	13.2104	13.2586	13.3653	0.794	0.000413	238
CRO_025813	5.63328	6.46423	5.30642	3.81365	6.04572	5.84107	5.08289	5.74378	7.21503	6.18179	4.31959	6.07151	2.02073	3.01217	3.63336	0.435	0.105	21.8
CRO_001824	15.9321	13.2424	27.4731	20.0642	16.1293	10.5987	23.2691	9.6659	46.1013	15.2037	20.0296	7.14967	15.3806	17.7326	18.412	0.7	0.00368	150
CRO_001852	36.6247	47.454	31.278	60.6436	88.5516	75.6826	168.389	196.906	329.727	51.1034	44.8058	40.3326	32.3516	32.8196	30.8793	0.986	1.98e-11	500
CRO_001851	24.4987	36.2741	23.2393	50.9947	66.1935	61.4715	132.576	154.588	259.532	36.4041	35.7666	34.7814	23.6737	25.4316	20.3444	0.983	4.99e-11	496
CRO_001859	7.48085	9.35871	9.53352	12.4944	5.19314	2.73817	33.2883	10.7458	45.782	6.89909	6.85719	0.793604	7.28658	4.05947	5.52042	0.918	1.37e-06	391
CRO_013904	65.922	52.6307	39.538	16.0728	54.9761	71.07	48.6526	123.951	111.437	48.8424	44.9791	58.9847	57.4927	67.7767	75.8654	0.603	0.0173	99.3
CRO_001936	3.46232	3.72634	3.25151	4.54601	3.35298	4.01682	5.3658	3.83213	4.63176	3.10749	3.45978	2.98936	3.77284	3.73919	3.60187	0.655	0.00799	137
CRO_001928	4.28031	6.60565	3.68636	4.56949	7.30424	4.18074	4.50516	4.81834	10.8693	3.12325	3.93209	2.51976	5.38598	3.86317	8.05152	0.655	0.00799	80.1
CRO_023399	10.9466	10.3732	8.69316	9.71904	8.98741	8.70776	12.5385	10.4324	12.1519	8.24671	8.45892	7.7756	11.7825	10.4044	11.5813	0.562	0.0294	50.7
CRO_023348	0.140129	0.509024	0.207735	1.24398	0.674205	0.46965	1.20915	0.728467	1.2691	0.159055	0.355699	0.209219	0.503344	0.655785	0.634572	0.716	0.00269	147
CRO_023333	0	0	0	0	0	0	0	0	0.0238725	0	0	0	0	0	0	0.83	0.000129	287
CRO_011363	21.5694	20.7853	18.1624	20.3559	18.9064	19.9679	22.5877	24.4235	25.0947	18.8277	15.1251	19.1999	20.5533	21.4275	22.0642	0.705	0.00331	107
CRO_013987	6.76069	7.15835	10.8747	7.34907	4.94441	3.39882	9.61599	7.10654	11.0556	8.01635	7.64662	4.57321	6.75525	5.69019	7.60585	0.543	0.0365	59.7
CRO_025963	13.1112	14.1966	13.8139	16.0888	18.7737	16.8843	17.8757	18.2436	21.7759	16.6751	16.6238	15.3783	13.0052	14.735	14.6891	0.802	0.000323	188
CRO_023307	0	0	0	0	0	0	0	0	0.0841892	0	0	0	0	0	0	0.83	0.000129	287
CRO_011330	2.01514	1.59992	2.63748	3.8535	2.54811	2.84756	5.47678	2.41405	5.06629	2.3182	3.17969	1.36611	2.19448	1.38591	2.5043	0.727	0.00213	175
CRO_023320	9.91562	8.07956	9.79964	5.62342	4.58944	5.77868	8.80337	10.4718	9.24876	7.09697	5.13009	7.29851	6.56906	7.37065	7.52411	0.419	0.12	18.1
CRO_011340	0	0	0	0	0	0	0	0	0.0497917	0	0	0	0	0	0	0.83	0.000129	287
CRO_013960	17.4456	12.4376	12.8745	8.58686	8.79708	7.50343	21.6059	18.4571	17.4242	11.9256	15.4258	13.2532	11.9921	12.9529	10.0904	0.564	0.0286	54.3
CRO_025946	80.8826	130.744	62.1544	101.175	92.9566	83.8044	125.678	154.588	164.14	43.9468	38.2495	54.9326	103.417	109.508	110.035	0.734	0.00186	131
CRO_011311	11.5979	12.8527	10.2038	9.35222	13.088	8.18235	31.4724	14.6773	28.1958	9.18982	9.88346	8.55474	9.64864	9.30243	10.3267	0.862	3.61e-05	300
CRO_013977	22.8227	24.3864	22.2807	30.4667	28.9951	26.8007	29.7681	27.5465	33.561	24.2495	25.1348	23.1591	25.2778	24.7135	26.2109	0.796	0.000388	195
CRO_013978	33.2323	35.3428	28.396	41.0828	34.456	34.1523	83.4603	65.375	103.246	27.8758	30.2163	32.076	39.7376	39.1061	35.7014	0.964	7.04e-09	459
CRO_013981	16.7716	19.4229	29.4155	29.2956	24.4368	23.8059	59.0686	26.1012	65.2517	30.5196	30.6417	21.6007	20.6875	18.2722	20.717	0.845	7.21e-05	274
CRO_013946	14.8139	14.2585	16.1256	14.2332	11.4179	11.8307	25.3687	23.3463	44.5372	13.89	14.6473	13.7067	21.8134	18.0497	17.007	0.91	2.51e-06	349
CRO_001957	0	0	0	0.24604	0.184847	0	0	0	0.399059	0.0526929	0.104746	0	0	0	0.064685	0.62	0.0137	82.6
CRO_013924	1.37973	1.16738	1.3149	0.548438	1.22629	0.594546	1.47184	1.73922	2.49612	0.880918	0.750487	0.441429	0.415565	0.60534	1.44187	0.814	0.000218	175
CRO_025904	5.29688	4.7804	4.73636	11.764	4.01733	2.19796	14.3982	4.07175	11.538	4.72392	4.55295	3.84126	7.09058	6.63982	6.67765	0.579	0.0238	117
CRO_001978	22.5846	22.8993	25.1669	26.1081	32.4114	24.3678	40.2511	33.9622	56.5792	25.7743	29.1543	18.9733	21.3602	20.1564	19.6741	0.95	6.09e-08	394
CRO_025912	16.6341	18.4604	17.598	27.0692	27.0601	19.4751	21.341	26.2076	53.5694	17.8669	21.3951	17.1515	25.5248	21.845	27.4164	0.828	0.00014	243
CRO_025911	0	0.833965	0	0.499745	1.12636	0.505642	0.25035	3.0959	2.89482	0.107027	0	0	0.117808	0.220638	0.131385	0.8	0.00034	251
CRO_025910	4.63876	4.13203	5.22633	3.319	4.70998	4.47755	10.2531	9.89975	14.0988	3.31711	5.80894	2.74265	3.12964	2.60505	1.93906	0.938	2.28e-07	383
CRO_023492	0.0896827	0	0	0	0	0	0	0	0.165198	0	0	0	0	0	0	0.692	0.00429	118
CRO_023472	9.1553	7.23626	11.4016	11.2929	9.19532	8.11142	17.4132	10.9522	13.9906	9.12193	9.27496	5.62708	7.27092	6.32235	7.72272	0.715	0.00271	176
CRO_023466	0	0	0.0297428	0.0358877	0.0449366	0	0.0299635	0.0123513	0.138589	0.0128098	0	0	0.0423003	0	0	0.802	0.000327	205
CRO_011497	0.451836	1.28451	1.25846	1.24089	0.531556	1.01186	1.96305	2.46128	2.6293	0.437096	0.799373	0.699143	1.25093	1.35162	2.14629	0.736	0.00178	126
CRO_023450	0.37025	0.292379	0.243946	0.441518	0.614271	0.310228	0.61439	3.14039	6.42226	0.89304	0.887617	0	0.115647	0	0.128974	0.912	2.2e-06	373
CRO_023446	42.5199	24.5013	74.465	94.025	52.3983	21.0461	165.069	40.4012	165.253	49.3474	49.3418	5.96785	45.3436	23.0604	38.8652	0.778	0.000634	246
CRO_023454	51.6441	56.9606	47.9919	46.5343	68.5233	61.8893	52.7908	75.032	82.6796	49.5505	47.6949	54.0238	52.4511	53.8383	48.8951	0.765	0.000896	213
CRO_023459	14.6021	21.6855	9.40996	5.94384	32.2374	26.2073	88.053	226.068	152.654	12.501	29.9355	19.1126	15.173	20.9683	9.36734	0.797	0.000369	272
CRO_011439	21.1171	24.4579	20.7155	20.0834	15.8825	14.0764	29.7465	23.5606	32.3433	18.7093	24.1545	21.5097	19.7144	29.5789	18.5536	0.636	0.0108	62
CRO_023419	0.0565227	0.749867	0.335169	0.26961	0.675182	0.227326	0.619037	0.742322	0.57264	0.384939	0.430426	0.202538	0.158893	0.148791	0.413477	0.534	0.0405	28.3
CRO_011400	32.9754	24.9549	16.3327	55.4153	24.8922	19.3386	126.621	120.952	185.001	24.0273	17.9597	40.798	23.2164	17.5269	11.2911	0.962	1.13e-08	451
CRO_011402	16.1819	17.0709	15.6072	15.6543	21.801	21.2756	18.2077	22.9162	22.1581	16.8736	18.8057	21.5172	16.8682	17.3241	16.8698	0.5	0.0577	64.1
CRO_001343	14.2194	17.1647	12.7411	14.4236	19.8811	15.7802	21.6179	22.6894	27.5239	16.3491	12.3309	16.0416	12.7713	14.9881	14.3357	0.914	1.83e-06	348
CRO_013337	89.5604	79.345	86.2164	83.6119	86.2712	95.2963	107.271	113.432	94.8762	106.885	99.5786	94.3997	95.1523	76.0829	72.7192	0.361	0.186	11.4
CRO_001366	87.6241	94.2769	78.9073	91.4972	111.941	116.866	111.868	161.314	151.283	96.7004	95.1173	114.445	92.6556	100.557	96.6287	0.76	0.001	239
CRO_001365	2.15315	1.76952	3.12603	3.28713	1.23289	0.574756	9.42871	3.25318	5.84394	2.53045	1.9508	0.495014	0.999868	0.819266	1.85186	0.712	0.00293	202
CRO_013340	0	0	0.0352654	0	0	0	0	0.0292892	0.0657286	0	0	0.0319656	0	0	0	0.657	0.00774	85.3
CRO_015969	0.180569	0	0.0892285	0	0.0898732	0	0.0898906	0	0.332613	0	0	0	0.0846006	0.0792223	0.0943504	0.647	0.00907	84.8
CRO_027950	70.269	61.6664	81.7468	55.623	63.8477	49.8072	61.2386	57.7138	114.146	77.8609	70.449	56.6205	63.5802	59.816	71.6743	0.602	0.0176	102
CRO_013309	31.5994	36.3638	28.5869	66.0451	44.743	38.1355	104.324	84.6353	146.42	26.483	27.6609	30.9028	41.1784	37.5242	34.0937	0.971	2.06e-09	470
CRO_013310	1.97553	5.08127	5.64032	17.2758	5.21286	6.90484	84.7331	128.438	183.508	2.13556	1.75114	0.618001	9.66714	7.15401	10.1914	0.969	3.12e-09	480
CRO_015974	12.8015	10.0748	11.8655	17.5367	11.0873	8.43552	31.468	17.8097	24.2468	8.61973	9.91368	8.94108	10.3013	12.3118	13.907	0.782	0.00057	255
CRO_015949	92.0641	66.8002	173.852	110.197	115.914	56.6885	156.255	92.4999	390.863	123.94	144.984	24.4183	83.3127	50.2399	84.9026	0.813	0.000232	239
CRO_027939	10.4712	12.9579	6.93972	14.612	15.6475	12.6093	21.8568	25.5018	35.5357	9.85789	8.38043	8.49752	11.0125	10.2475	12.5648	0.974	8.23e-10	476
CRO_027903	2.80258	3.774	1.5161	6.73099	4.78674	4.44932	15.5085	16.0061	17.0089	2.15979	4.01878	4.04343	3.92539	4.03825	2.8363	0.912	2.23e-06	392
CRO_027906	12.1072	24.0386	7.08165	25.0449	38.6156	24.181	58.0576	73.7901	59.4713	8.58895	6.48099	4.83271	8.8367	9.50352	7.9185	0.834	0.00011	283
CRO_015930	2.01116	1.11807	1.4576	1.40699	0.694024	0.458353	6.03384	2.66329	10.0024	1.20987	0.930254	0.168154	0.753816	0.470596	0.924759	0.951	5.2e-08	428
CRO_015932	5.2354	5.22813	5.31338	4.38607	1.84624	2.54939	15.0767	9.48112	15.4603	3.1178	3.67494	3.17575	1.56194	1.87465	2.23263	0.896	6.39e-06	343
CRO_015937	0.305736	0.0579443	0.15108	0.145835	0.21304	0	0.974088	0.577197	1.37978	0.260271	0.025869	0	0.114595	0	0.0639009	0.954	3.44e-08	419
CRO_003923	16.4096	18.9018	13.5243	13.6909	14.3724	15.2167	17.839	14.8496	20.0267	15.697	13.492	10.7524	10.2148	11.448	11.4526	0.658	0.00762	68.6
CRO_003952	299.392	313.897	434.285	508.111	521.566	405.632	795.883	497.995	1132.42	250.602	200.887	61.5025	410.739	287.602	455.873	0.895	6.55e-06	314
CRO_015911	3.00054	4.76263	2.74303	7.09656	8.25122	7.39149	9.18639	10.5597	11.5378	3.2887	2.6975	4.90553	3.51454	4.70629	6.19293	0.818	0.000197	246
CRO_015914	0.14892	0.0940793	0.245296	0.197316	0.247069	0.349378	0.197693	0.162982	0.548628	0.338064	0.29401	0.400218	0.465147	0.392019	0.207501	0.252	0.364	7.69
CRO_003910	0	0	0	0	0	0	0	0	0.0960453	0	0	0	0	0	0	0.83	0.000129	287
CRO_003917	24.1132	20.9346	21.1437	32.1028	23.7399	21.4382	50.5798	42.7854	70.7263	23.0882	26.267	18.7341	21.6255	17.9068	20.6975	0.978	3.32e-10	476
CRO_025391	51.3637	68.4854	49.7695	61.2905	79.0459	57.5568	87.6679	111.507	119.609	48.0895	43.7151	39.1696	45.2102	39.0286	50.4205	0.911	2.36e-06	359
CRO_025381	10.7619	9.08277	11.3008	7.44162	6.026	4.90315	15.4028	6.25715	21.2692	8.25493	10.2441	3.31403	4.25435	4.96757	6.20904	0.772	0.000743	199
CRO_013371	7.291	7.78488	8.32209	12.4906	8.79111	7.74385	19.426	20.3983	24.0231	6.03193	7.03796	6.1635	10.3923	12.3448	11.0534	0.905	3.48e-06	356
CRO_013384	10.7932	10.1892	10.1427	11.2568	14.1764	10.2778	9.68978	9.61293	15.6345	13.6694	11.6528	9.8699	9.57838	9.00527	10.8741	0.474	0.074	38.9
CRO_013386	18.3307	18.9582	13.1003	18.5685	21.6318	22.2459	13.8353	20.9516	26.6858	17.1569	14.0925	14.5672	12.5593	13.966	15.0881	0.621	0.0136	80.4
CRO_013387	0	0	0	0	0	0	0.0457123	0.0376861	0.0422862	0	0	0	0	0	0	0.897	5.75e-06	361
CRO_025445	35.2546	33.4811	33.7215	48.2484	23.5755	26.8705	86.6742	45.4373	79.1336	22.0263	29.1319	21.6087	33.2524	33.151	36.1689	0.836	0.000105	310
CRO_013475	2.0926	2.06523	3.41192	2.76755	2.34224	0.736896	3.43724	0.973599	4.86712	2.01127	2.05617	0.457852	1.55422	1.26926	1.52171	0.653	0.00832	122
CRO_025459	6.81063	6.61389	23.4193	48.9085	16.4167	7.69676	95.9976	18.4342	117.159	14.4227	14.5256	2.11775	41.3502	16.5949	25.4106	0.831	0.000125	281
CRO_013485	0	0.0769481	0.0267506	0.0860728	0.0538878	0	0.107796	0.0666521	0.174505	0.0921684	0.0916087	0.0727426	0	0	0.113144	0.658	0.0076	56.7
CRO_025426	23.4088	33.5105	17.7533	47.3377	15.2835	21.3499	451.729	189.778	782.163	19.6123	13.2908	7.9378	28.9096	11.3942	9.37775	0.968	3.71e-09	455
CRO_013451	1.96448	3.19705	5.36023	22.3737	17.4722	9.83313	12.0331	18.9292	31.7023	5.7805	4.30001	3.90224	23.7303	6.10816	17.9856	0.644	0.00952	73.3
CRO_025438	93.7245	152.016	66.3707	49.6505	49.8505	58.5898	118.992	96.5842	126.546	56.1382	65.585	46.3607	39.8708	42.7277	73.6774	0.604	0.0171	52.2
CRO_001432	50.8019	49.4878	53.9335	57.6981	64.8844	59.9656	60.0768	64.4429	82.9342	76.3403	67.6842	66.0315	51.1555	54.0857	53.9938	0.579	0.0237	54.8
CRO_001434	6.70689	6.98126	6.07894	5.16616	6.46878	5.55557	6.90829	7.06449	7.95881	5.91661	4.87116	4.42055	5.55741	5.85463	6.46419	0.725	0.00222	97.9
CRO_025421	1.01191	2.03061	1.00007	1.94016	2.07384	1.55608	2.13351	1.75891	3.34416	1.92555	1.91385	0.799847	0.557765	0.626768	1.55511	0.762	0.000955	127
CRO_025413	15.3287	19.2889	13.0966	24.2567	19.1046	19.7563	35.5074	38.3772	34.6253	17.2221	16.4497	18.1975	17.6723	17.4055	16.9306	0.851	5.81e-05	311
CRO_001422	1.18592	2.72436	1.9179	5.11395	4.57897	1.58987	11.9506	2.68431	14.7288	2.96751	1.76361	1.4487	5.75834	2.36503	3.79309	0.85	6e-05	277
CRO_013403	4.39262	4.59613	4.2508	1.16403	1.63973	1.93227	7.56243	10.1406	11.4627	2.10342	2.32293	3.11523	2.05804	1.0439	1.53014	0.876	1.81e-05	303
CRO_001463	11.6935	10.1103	13.5816	8.51261	4.29054	3.47865	21.7263	16.6106	48.4379	9.4281	7.84992	2.87424	5.32473	4.22303	5.29202	0.936	2.92e-07	399
CRO_001454	28.6723	32.1718	21.471	19.5156	25.0228	21.0294	23.1946	24.0789	36.4008	21.6709	26.7112	22.6726	21.0245	24.6853	26.1667	0.572	0.0259	52.9
CRO_001456	20.7588	24.1107	20.7284	29.931	21.8194	21.3476	34.4043	22.5427	32.5778	15.9522	20.801	17.8648	23.3987	22.4391	24.2987	0.71	0.00301	171
CRO_013411	14.1401	13.9717	13.3779	12.6414	15.7788	12.7501	14.5794	14.7044	17.4725	13.7937	14.2635	12.7122	13.4857	13.2907	15.6709	0.729	0.00204	103
CRO_001405	7.85663	6.10685	10.2809	12.6026	8.37522	5.13972	14.3773	10.3999	21.7815	7.51797	9.49186	4.59709	7.38064	6.45765	8.37672	0.886	1.11e-05	319
CRO_001401	0	0	0	0	0	0	0	0	0.0555599	0	0	0	0	0	0	0.83	0.000129	287
CRO_025476	5.00261	5.9755	0.166188	0.534727	0.209236	0.380417	259.126	188.336	964.201	0.107362	0.10671	0.527232	0.157569	0.295103	0.175728	0.954	3.36e-08	440
CRO_025467	0	0	0	0	0	0	0	0	0.045054	0	0	0	0	0	0	0.83	0.000129	287
CRO_025477	1.54372	1.77632	0	0.17532	0	0.110868	95.6223	81.2766	326.3	0.187737	0	0.197558	0	0.19351	0	0.966	4.74e-09	460
CRO_001597	35.1311	34.2997	37.1114	27.2365	44.7494	36.1502	41.1447	43.2943	54.1944	33.4495	34.9251	33.0319	28.1583	31.1663	31.454	0.832	0.000118	209
CRO_025582	14.3931	13.7061	13.4578	19.1829	11.6236	11.8115	26.7289	16.7657	27.9746	9.7001	10.3277	6.54168	13.0573	12.5677	14.304	0.853	5.21e-05	307
CRO_025578	1.05924	1.30489	0.104685	0.084209	0.421767	0.95853	1.16008	2.86919	4.3901	1.80345	0.3585	1.04379	0.595535	0.0929458	0.885556	0.837	9.79e-05	247
CRO_025549	21.2821	23.4041	24.8763	30.4544	25.1083	22.2702	34.6876	23.6153	31.749	19.9738	19.23	18.8768	21.124	21.7638	23.5585	0.708	0.00314	177
CRO_001558	0	0.0661076	0.137892	0.05546	0.069444	0	0.486202	0.372203	0.38551	0	0.059027	0.0624945	0.0653698	0.0612141	0	0.837	9.92e-05	266
CRO_013529	681.708	733.395	736.437	712.767	1071.28	919.853	572.817	864.887	1412.6	1123.51	875.837	777.843	849.122	982.166	1074.97	0.418	0.121	31.4
CRO_025505	2.39154	1.98298	5.1703	1.18828	0.743951	0.450864	21.0579	2.20841	29.4603	1.71779	1.32794	0.736451	0.420183	0.983677	0.546708	0.889	9.19e-06	333
CRO_025504	2.07819	1.58817	4.37279	0.906016	0.333666	0.337025	17.5542	1.21059	21.178	0.798972	2.43908	0.24022	0.690998	0.235298	0.350287	0.858	4.22e-05	300
CRO_001506	0.1023	0.129255	0.101103	0.230427	0.118806	0.222861	0.15278	0.125955	0.816568	0.13063	0.187542	0.0458214	0.0159765	0.0748043	0.0534532	0.832	0.000122	254
CRO_023028	12.0183	13.2263	14.6924	12.8142	7.56015	5.26008	19.2057	7.8919	24.6495	9.56047	8.06679	4.97602	9.02825	6.59329	8.67556	0.761	0.000991	200
CRO_023045	0	0.109894	0	0.0921943	0	0.349808	1.03917	0.76152	0.747663	0	0	0	0	0	0.121191	0.82	0.000182	254
CRO_025665	57.4994	56.2383	56.6839	60.2334	71.3908	58.8475	73.676	75.1403	73.3033	51.9029	53.6676	45.3784	46.0512	36.7798	37.2386	0.701	0.0036	110
CRO_025668	0.0967799	0.305701	0.12753	0.128232	0.224791	0.0648725	0.160596	0.238317	0.415966	0.219701	0.382142	0.173396	0.030229	0.226458	0.235989	0.494	0.061	21.8
CRO_013697	17.7751	19.7396	16.0572	11.9388	15.7652	15.3993	37.0646	25.2652	27.697	21.4446	14.7876	14.4545	10.8945	9.22095	8.80098	0.721	0.00244	136
CRO_011039	30.8744	21.2637	23.4843	48.4761	19.7025	21.1204	51.434	25.1614	48.9501	17.4595	24.724	28.5965	21.1297	26.3658	28.2893	0.644	0.00957	118
CRO_025685	12.8115	11.4448	13.4735	17.8968	17.0854	13.1627	25.372	16.4698	28.7183	11.9181	11.4908	10.6471	14.8711	13.0208	14.8314	0.899	5.33e-06	350
CRO_023013	0	0	0	0	0	0	0	0	0.151712	0	0	0	0	0	0	0.83	0.000129	287
CRO_013663	26.288	23.6814	26.693	28.2535	29.1583	26.5646	29.2955	29.8815	35.9081	23.3505	25.9433	22.032	20.3099	20.9586	20.516	0.82	0.000181	190
CRO_001674	9.04558	9.15468	8.47136	6.17301	9.98812	8.29401	8.09245	6.28254	12.1948	9.735	7.92671	7.01019	9.59113	8.9637	9.3897	0.36	0.187	18.7
CRO_011010	0	0	0.170449	0.137109	0.257521	0.0867046	0.858571	0	0.714799	0	0	0	0	0	0	0.773	0.000727	213
CRO_001663	6.40228	5.36272	6.77935	9.81595	5.86098	8.90872	8.7078	9.80645	10.319	6.81276	7.15832	6.34983	11.195	5.81846	9.49825	0.459	0.0856	17
CRO_025659	0	0	0	0	0	0	0	0	0.0837152	0	0	0	0	0	0	0.83	0.000129	287
CRO_001665	29.229	31.6024	23.8406	28.2761	34.7748	19.9348	37.867	31.3339	47.4836	34.2059	30.4225	29.118	29.6988	27.6872	30.7293	0.803	0.000313	156
CRO_001664	23.6772	30.7419	23.2605	27.5885	38.9069	18.6899	35.1145	26.6285	43.9395	35.6795	29.7218	30.9612	25.8291	26.4197	26.8115	0.627	0.0124	51.1
CRO_001688	0.0800738	0.0758794	0.0791372	0.190974	0.0398545	0	0.119587	0.164316	0.294996	0.0340831	0.0338761	0.0717323	0.0750326	0.0351313	0.0418399	0.837	9.99e-05	211
CRO_013629	26.4215	34.1212	24.2814	26.7684	34.4801	39.9298	30.3163	38.8124	57.1268	26.3326	27.3995	35.1428	31.2495	36.6847	32.9989	0.741	0.00158	163
CRO_001627	26.8372	41.1259	37.5468	29.4503	34.2516	15.8369	36.2101	22.1396	64.0038	36.4275	32.2024	15.6845	21.537	17.6765	24.5842	0.692	0.00424	124
CRO_013604	0.166079	0	0.164136	0	0	0	0.0826772	0	0.305922	0	0	0	0	0	0	0.65	0.00867	93.1
CRO_001661	1.83182	1.03067	1.75382	2.27543	2.45029	2.30228	2.27978	1.69155	3.53242	2.33912	1.98586	2.46149	1.98469	1.50691	2.51253	0.557	0.0311	39.6
CRO_013618	0.0261043	0	0.0257989	0	0.0259853	0.0787408	0.0519807	0.107135	0.0721272	0.0222224	0.0220874	0	0.0244608	0	0.0545596	0.585	0.022	58.1
CRO_023076	2.92112	1.19075	0.887054	3.15258	1.94937	6.5141	7.68527	15.6723	19.4791	3.8065	4.28047	6.56398	15.0624	2.07634	4.19529	0.72	0.00247	125
CRO_023066	0.0320804	0.0101333	0	0.119017	0.0212895	0	0.0532341	0.149217	0.295465	0	0.054288	0.019159	0.0501013	0	0.0223501	0.885	1.16e-05	293
CRO_003541	0.0482934	0.137291	0.031819	0.0767857	0.128196	0.0323716	0.128221	0.132134	0.222395	0.0959276	0.0544829	0.0865251	0.0603374	0.0141254	0.0504682	0.833	0.000114	190
CRO_003539	27.7535	34.0811	24.9439	41.7998	35.6744	30.7853	49.9729	51.9359	68.6229	21.7569	20.1166	23.7219	26.3642	24.2133	25.9766	0.947	8.65e-08	413
CRO_027512	3.3631	1.5634	3.32376	17.303	40.805	20.2889	16.6158	45.4182	194.205	40.892	2.20131	3.97911	0.772978	0.779517	0.729435	0.877	1.76e-05	319
CRO_003564	74.9699	98.4677	61.0135	33.8179	109.662	89.2711	83.7649	154.708	212.235	85.4871	96.4733	99.6652	52.6705	57.7445	44.2263	0.802	0.000318	230
CRO_003557	16.0255	15.4427	17.8457	12.6325	12.2228	12.7543	21.6187	23.7144	26.6091	16.0634	20.4348	13.709	18.8659	16.9932	17.2189	0.758	0.00106	149
CRO_015512	11.3828	9.36023	11.1381	13.9702	15.4887	12.0314	24.2211	32.8636	55.8669	10.0745	11.7485	10.6521	13.0991	14.1319	13.1538	0.973	1.18e-09	477
CRO_015596	0.883734	1.17862	0.970442	1.82145	1.23811	1.11893	1.33611	1.26271	1.50728	1.17027	1.05239	0.850315	0.950779	0.832894	1.16297	0.549	0.034	45.9
CRO_015567	6.46023	8.5815	4.37046	7.9483	11.675	9.64664	10.0118	10.6843	11.9708	5.71232	5.17332	7.6991	5.89137	6.27604	5.2442	0.706	0.00324	142
CRO_027550	9.05465	10.6388	10.7114	10.1613	11.1074	11.6101	10.4949	11.1109	12.5092	12.2435	10.989	10.0778	9.04167	9.89139	9.91641	0.51	0.0521	30.6
CRO_027551	18.5323	17.829	14.8756	17.201	16.8559	18.4444	22.4789	19.8448	22.1804	11.6121	11.3028	11.3768	15.9552	16.2616	16.6142	0.72	0.00246	118
CRO_003565	33.232	39.5936	30.3082	48.3973	42.7835	41.7813	120.714	106.069	173.195	34.0646	40.4171	33.9063	36.2141	41.7146	46.5231	0.985	2.71e-11	497
CRO_027526	57.7374	66.4928	31.8086	42.1834	59.0068	64.9389	59.935	103.523	108.938	44.3747	68.7325	83.3518	69.8088	72.4154	54.4286	0.637	0.0106	107
CRO_015558	0.271766	0.0643825	0.134293	0.108026	0.338159	0.273251	0.27058	0.0557678	0.37545	0.173514	0	0.0608637	0	0	0.071001	0.529	0.0425	28
CRO_003597	2.06607	3.26307	5.85345	21.7906	17.3216	7.57082	11.9766	18.5039	28.4163	7.23074	5.16675	4.60653	23.275	6.5668	14.3941	0.63	0.0119	64.7
CRO_003648	0	0	0	0	0.100685	0	0	0.0830228	0.0931567	0	0.0855818	0.0906092	0.0947781	0	0	0.311	0.259	7.34
CRO_027638	1.60914	0.853916	2.79896	7.62434	2.49882	4.14191	12.4965	5.86443	15.5911	2.02737	2.17845	1.67215	6.03133	4.23593	6.1883	0.846	7.01e-05	277
CRO_027639	4.52853	6.43698	5.66027	4.97667	8.35287	6.96384	10.7415	7.10626	9.93641	3.62833	4.95866	5.6079	5.36669	6.07737	3.47975	0.75	0.00128	129
CRO_027634	2.0885	4.10373	2.70151	2.02659	1.68153	1.69846	2.01823	1.89076	3.87536	2.64074	1.87108	0.742871	0.402915	0.350351	0.577734	0.489	0.0642	30.1
CRO_003643	0.0973636	0	0	0	0	0	0.290816	0.839141	2.95922	0	0	0	0.182468	0	0	0.922	1.04e-06	395
CRO_015664	0	0	0	0.0763896	0	0	0	0	0.176998	0	0.162605	0	0	0	0	0.513	0.0504	33.8
CRO_003682	12.2154	16.5123	12.531	13.8528	16.7063	15.1285	15.0635	15.8455	18.0096	14.7731	14.2808	15.1623	14.5114	12.6599	13.9836	0.647	0.00916	75.9
CRO_015629	2.03991	2.56	2.4792	2.32299	2.46967	2.35595	4.47372	2.82839	6.7027	3.66086	2.82227	1.50638	2.37644	1.40295	1.95893	0.884	1.26e-05	290
CRO_027607	14.0802	16.7279	12.8667	13.9861	15.861	15.4797	14.614	13.2504	17.9515	13.1061	12.3815	13.0954	13.4318	12.8009	13.3709	0.618	0.0141	58
CRO_015634	20.3521	23.1578	16.9521	22.4769	13.7556	14.9018	88.0377	50.9705	96.1189	16.5872	16.6822	13.8984	17.7524	18.9238	20.5435	0.938	2.44e-07	418
CRO_027613	21.4997	19.4245	29.1452	44.8561	21.3381	18.4035	51.2977	21.95	44.6859	20.5699	20.6073	11.3766	20.4257	14.135	16.7451	0.667	0.00663	159
[truncated: 1,131 more rows]

## Sheet: green
GeneName	T_0h.1	T_0h.2	T_0h.3	T_3h.ETh.1	T_3h.ETh.2	T_3h.ETh.3	T_3h.MJ.1	T_3h.MJ.2	T_3h.MJ.3	T_24h.MJ.1	T_24h.MJ.2	T_24h.MJ.3	T_24h.ETh.1	T_24h.ETh.2	T_24h.ETh.3	modkME	modkMEp	modkIN
[truncated: 1,221 more rows]

[truncated: 2 more sheets: pink, turquoise]
