# Supplementary material for: Combined Transcriptomic and Metabolomic Analysis Reveals an Ethylene‐Activated Regulatory Model on Monoterpenoid Indole Alkaloid Biosynthesis in Catharanthus roseus
Source: Plant Biotechnol J. 2025 Sep 8;24(2):363–80. doi: 10.1111/pbi.70343 (PMC12906820; doi:10.1111/pbi.70343)
Supplement: Supplementary file 6 — Dataset: S5. Trait modules correlation. [file PBI-24-363-s001.xlsx]

## Sheet: moduleAverageExpr
sampleNamesQC	AEblack	AEblue	AEbrown	AEcyan	AEdarkgreen	AEdarkgrey	AEdarkolivegreen	AEdarkorange	AEdarkred	AEdarkturquoise	AEgreen	AEgreenyellow	AEgrey	AEgrey60	AElightcyan	AElightgreen	AElightyellow	AEmagenta	AEmidnightblue	AEorange	AEpaleturquoise	AEpink	AEpurple	AEred	AEroyalblue	AEsaddlebrown	AEsalmon	AEskyblue	AEsteelblue	AEtan	AEturquoise	AEviolet	AEwhite	AEyellow
T_0.1	0.811969	-0.596641	-0.322258	0.670272	-0.240129	2.91282	-0.477783	-0.210932	0.00333145	-0.268928	-0.590849	-0.270154	-0.206815	-0.547691	-0.159145	-0.215174	-0.265977	1.09012	-0.160375	1.23648	0.622976	0.0934427	-0.0231642	1.12654	-0.251596	0.04123	0.14275	-0.157497	0.854056	0.14112	-0.0185409	0.612823	-0.29063	-0.221441
T_0.2	0.745443	-0.0807717	-0.166715	0.115975	-0.209456	-0.130857	-0.49405	-0.218484	0.320442	-0.314981	-0.124323	-0.301641	0.0552925	-0.493261	-0.0667395	-0.181338	-0.170026	0.702874	-0.0795898	1.48831	1.85317	0.287424	0.576242	0.758699	-0.18814	0.908676	0.00806303	-0.0656416	1.43909	2.71907	-0.0770313	0.795513	-0.176643	0.00788189
T_0.3	0.37022	-1.35555	-0.423775	1.97062	-0.275663	-0.34526	-0.178731	-0.256146	-0.775584	-0.341041	-1.46492	-0.304194	0.138357	0.0271855	-0.257406	-0.26407	-0.272673	1.27768	-0.506946	-0.465489	-0.971121	-0.761604	-1.05804	1.6281	-0.189452	0.833283	1.13515	-0.135591	0.558809	-0.307039	-0.0409825	-0.411017	2.97041	-1.10759
T_3h.Eth.1	-0.416094	0.871194	-0.158172	0.0500781	-0.179139	-0.196148	1.67566	-0.140058	-0.862382	-0.240465	1.11948	2.94748	-0.376739	0.832217	-0.149598	-0.0856052	-0.172746	0.740588	-0.370253	-0.825447	-0.975011	1.15737	-0.133086	-0.549729	-0.158443	1.0268	-0.709322	-0.236449	-0.94728	-0.328358	1.35725	0.377092	-0.116629	-0.290123
T_3h.Eth.2	-0.715574	0.91118	-0.0448593	-0.486199	0.0782527	-0.249892	-0.0669852	-0.216296	0.205768	-0.299719	0.887239	0.0832212	0.0686444	-0.334797	2.90101	0.0675248	-0.278369	-0.749537	-0.224142	0.510541	0.611048	-0.295508	1.76208	-0.540695	-0.221047	0.0741734	-0.394087	-0.11143	0.903705	-0.0965081	-0.387528	0.89509	-0.262266	-0.103275
T_3h.Eth.3	-0.294894	0.684227	-0.341258	-0.954404	-0.211583	-0.169504	-0.428201	2.92518	0.869405	-0.0728846	0.924208	-0.0589704	-0.155863	-0.390809	-0.167769	-0.232455	-0.184017	-0.759009	-0.100191	0.139848	0.373329	0.0718022	1.08864	-0.706439	-0.122734	-0.924737	-0.54288	-0.23638	-0.332594	0.00393702	-0.462384	0.484587	-0.272186	0.599213
T_24h.Eth.1	0.656971	-0.573759	-0.41165	-0.429787	-0.218324	-0.269577	1.24096	-0.147537	-0.225852	-0.222058	0.0694089	-0.0644143	-0.407579	0.497612	-0.230706	0.0857246	2.89102	0.133599	-0.214062	-0.739665	-0.519115	0.412242	-0.379646	-0.0321935	-0.326554	-0.300535	-0.12888	-0.266452	-0.86242	-0.203984	-0.107192	-0.135372	-0.252811	0.642394
T_24h.Eth.2	0.986271	-0.208259	-0.431683	-0.721229	2.93074	-0.226117	0.411017	-0.166659	0.172546	-0.154925	0.672263	-0.0918871	-0.193979	0.348182	-0.26722	-0.0193837	-0.160361	0.0361076	-0.0963502	-0.371113	0.0373651	1.01805	0.148291	-0.0873066	-0.271148	-0.64942	-0.330923	-0.328846	-0.580198	-0.172	-0.231893	0.511528	-0.256064	1.30484
T_24h.Eth.3	1.05279	-0.345411	-0.321399	-0.426997	-0.177173	-0.256592	1.37755	-0.166386	-0.278885	-0.229611	0.410737	-0.0522564	0.0421387	1.13034	-0.339954	2.70602	0.00710924	0.372822	-0.370686	-0.728372	-0.749273	0.894613	-0.263738	0.304597	-0.310113	0.0314464	-0.136805	-0.220651	-0.309211	-0.250694	-0.0555604	0.37337	-0.270095	0.665361
T_3h.MJ.1	-0.800035	0.846612	0.839111	0.39079	-0.287454	-0.231254	0.0460915	-0.321813	-0.9509	-0.377708	0.0162883	-0.0473614	-0.221009	0.463459	-0.339016	-0.313667	-0.301727	0.598059	0.262631	-0.843942	-0.3461	0.477084	-0.819312	-0.745412	-0.185554	0.353601	-0.831141	-0.305658	-1.16245	-0.345132	2.21596	-1.28347	-0.286401	-0.553775
T_3h.MJ.2	-1.09994	0.92085	0.756295	-0.909007	-0.219878	-0.128587	-0.822126	-0.204519	-0.216969	-0.234786	-0.1891	-0.520204	-0.0667233	-0.860968	-0.296085	-0.282634	-0.187406	-1.13955	2.83543	-0.34229	0.95625	-0.873672	-0.201658	-1.08951	-0.217168	-0.923111	-1.02333	-0.25795	-0.410006	-0.0955248	-0.575494	-1.37178	-0.1983	-0.108964
T_3h.MJ.3	-1.38771	0.553014	2.25809	0.26718	-0.334725	-0.228002	-0.295415	-0.338487	-0.993773	-0.334403	-0.382648	-0.339978	0.515925	1.69215	-0.0619664	-0.188826	-0.334834	-0.986718	-0.312182	-0.942383	-0.870641	-1.09105	-0.875828	-0.837642	-0.220539	1.46674	-0.568157	-0.324949	-0.00387077	-0.411581	-0.167826	-1.58767	-0.0827273	-1.04297
T_24h.MJ.1	-0.103078	-0.807027	-0.356896	0.601581	-0.125257	-0.1523	-0.586405	-0.182011	0.339058	0.160148	-0.955192	-0.365203	0.361557	-0.664125	-0.0922088	-0.351143	-0.219712	-0.114556	-0.477433	0.446662	-0.6379	-0.943278	-0.206732	0.843568	-0.0380716	-0.423008	1.53646	2.96545	0.872324	-0.264898	-0.453244	0.185512	-0.243055	-0.738168
T_24h.MJ.2	-0.0508517	-0.806873	-0.349998	0.742041	-0.271628	-0.0974931	-0.551395	-0.0906619	0.593259	0.0787982	-0.702291	-0.302022	0.196751	-0.608062	-0.207121	-0.341476	-0.219283	-0.36198	-0.0839757	0.221822	0.25209	-0.546224	-0.294331	0.292101	2.82476	-0.0976181	1.47544	-0.171205	0.297294	-0.198054	-0.392309	-0.0329021	-0.0839173	-0.117956
T_24h.MJ.3	0.24451	-0.0127839	-0.524832	-0.880911	-0.258584	-0.231238	-0.850193	-0.26519	1.80054	2.85256	0.309707	-0.312412	0.250042	-1.09143	-0.266074	-0.383496	-0.130998	-0.840497	-0.101874	1.21504	0.362933	0.0992979	0.680285	-0.364666	-0.124199	-1.41752	0.367661	-0.146748	-0.317253	-0.190353	-0.603226	0.586693	-0.178685	1.06457

## Sheet: TIAs-modules corr
		vindoline	secologanin	tryptamine	ajmalicine	catharanthine	anhydrovinblastine
AEbrown	皮尔逊相关性	0.422	0.109	0.517	0.572	-0.033	-0.207349
	Sig.（双尾）	0.117	0.699	0.048	0.026	0.908	0.458
AElightcyan	皮尔逊相关性	0.269	0.422	0.269	0.243	-0.355	-0.331
	Sig.（双尾）	0.332	0.118	0.332	0.383	0.194	0.228
AEmidnightblue	皮尔逊相关性	0.093	-0.126	0.175	0.345	0.189	-0.089
	Sig.（双尾）	0.742	0.654	0.534	0.208	0.499	0.751
AEblue	皮尔逊相关性	0.585	0.482	0.488	0.69	0.512	0.039
	Sig.（双尾）	0.022	0.069	0.065	0.004	0.051	0.889
AEturquoise	皮尔逊相关性	0.668	0.426	0.138	0.115	0.375	0.339307
	Sig.（双尾）	0.007	0.114	0.624	0.683	0.168	0.216
AEgrey60	皮尔逊相关性	0.454	0.296	0.419	0.38	0.251	0.342
	Sig.（双尾）	0.089	0.285	0.12	0.163	0.367	0.213
AEgreenyellow	皮尔逊相关性	0.692	0.57	-0.029	0.273	0.568	0.328
	Sig.（双尾）	0.004	0.026	0.919	0.325	0.027	0.233
AEgreen	皮尔逊相关性	0.248	0.391	0.359	0.433	0.615	0.337079
	Sig.（双尾）	0.373	0.149	0.188	0.107	0.015	0.219
AEdarkolivegreen	皮尔逊相关性	0.427	0.346	0.228	0.197	0.433	0.65
	Sig.（双尾）	0.113	0.206	0.414	0.481	0.107	0.009
AElightgreen	皮尔逊相关性	0.059	0.111	0.238	0.074	0.143	0.379
	Sig.（双尾）	0.836	0.694	0.392	0.792	0.611	0.164
AEpink	皮尔逊相关性	0.148	0.255	-0.022	-0.151	0.634	0.791
	Sig.（双尾）	0.598	0.358	0.938	0.59	0.011	0
AElightyellow	皮尔逊相关性	-0.232	-0.228	0.187	-0.026	-0.021	0.356
	Sig.（双尾）	0.405	0.413	0.504	0.926	0.941	0.193
AEdarkgreen	皮尔逊相关性	-0.205	-0.194	0.072	-0.071	0.201	0.44
	Sig.（双尾）	0.463	0.489	0.798	0.801	0.473	0.101
AEyellow	皮尔逊相关性	-0.468	-0.283	0.081	-0.09	0.438	0.568
	Sig.（双尾）	0.078	0.307	0.775	0.749	0.103	0.027
AEblack	皮尔逊相关性	-0.559	-0.234	-0.492	-0.764	-0.049	0.43
	Sig.（双尾）	0.03	0.401	0.062	0.001	0.862	0.109
AEdarkturquoise	皮尔逊相关性	-0.463	-0.503	-0.093	-0.038	0.011	0.081
	Sig.（双尾）	0.082	0.056	0.742	0.893	0.968	0.774
AEmagenta	皮尔逊相关性	0.128	0.29	-0.581	-0.642	-0.034	0.186
	Sig.（双尾）	0.648	0.294	0.023	0.01	0.903	0.506
AEdarkorange	皮尔逊相关性	-0.165	0.268	-0.148	0.091	0.485	-0.277
	Sig.（双尾）	0.558	0.334	0.6	0.748	0.067	0.317
AEpurple	皮尔逊相关性	-0.15	0.24	-0.012	-0.007	0.065	-0.098
	Sig.（双尾）	0.593	0.388	0.967	0.981	0.818	0.727
AEtan	皮尔逊相关性	-0.303	0.012	-0.361	-0.617	-0.146	0.159
	Sig.（双尾）	0.272	0.966	0.186	0.014	0.604	0.572
AEviolet	皮尔逊相关性	-0.29	0.141	-0.409	-0.505	-0.004	0.167
	Sig.（双尾）	0.294	0.617	0.13	0.055	0.988	0.551
AEcyan	皮尔逊相关性	0.113	0.066	-0.431	-0.418	-0.492	-0.376
	Sig.（双尾）	0.688	0.815	0.109	0.121	0.062	0.167
AEdarkgrey	皮尔逊相关性	0.015	0.22	-0.492	-0.443	-0.178	-0.282
	Sig.（双尾）	0.958	0.43	0.063	0.098	0.525	0.309
AEsaddlebrown	皮尔逊相关性	0.52	0.466	-0.035	-0.039	-0.159	-0.046
	Sig.（双尾）	0.047	0.08	0.903	0.891	0.571	0.871
AEwhite	皮尔逊相关性	-0.103	0.073	-0.52	-0.226	-0.222	-0.416
	Sig.（双尾）	0.714	0.796	0.047	0.419	0.426	0.123
AEdarkred	皮尔逊相关性	-0.679	-0.445	-0.188	-0.281	-0.056	-0.034
	Sig.（双尾）	0.005	0.096	0.501	0.31	0.844	0.903
AEgrey	皮尔逊相关性	-0.271	-0.399	0.119	0.057	-0.59	-0.393
	Sig.（双尾）	0.329	0.141	0.674	0.839	0.021	0.147
AEorange	皮尔逊相关性	-0.491	-0.154	-0.511	-0.631	-0.386	-0.229
	Sig.（双尾）	0.063	0.583	0.052	0.012	0.155	0.411
AEpaleturquoise	皮尔逊相关性	-0.335	-0.061	-0.219	-0.376	-0.099	-0.09
	Sig.（双尾）	0.222	0.828	0.433	0.167	0.726	0.749
AEred	皮尔逊相关性	-0.393	-0.136	-0.702	-0.828	-0.536	-0.151
	Sig.（双尾）	0.148	0.63	0.004	0	0.04	0.59
AEroyalblue	皮尔逊相关性	-0.088	-0.329	0.075	-0.117	-0.142	-0.114
	Sig.（双尾）	0.754	0.231	0.79	0.678	0.613	0.685
AEsalmon	皮尔逊相关性	-0.474	-0.49	-0.371	-0.533	-0.612	-0.237
	Sig.（双尾）	0.074	0.063	0.173	0.041	0.015	0.395
AEskyblue	皮尔逊相关性	-0.148	-0.315	-0.026	-0.128	-0.484	-0.115
	Sig.（双尾）	0.598	0.253	0.926	0.651	0.068	0.684
AEsteelblue	皮尔逊相关性	-0.297	0.007	-0.438	-0.56	-0.737	-0.479
	Sig.（双尾）	0.282	0.981	0.102	0.03	0.002	0.071
**. 在 0.01 级别（双尾），相关性显著。
*. 在 0.05 级别（双尾），相关性显著。

## Sheet: NMR-modules corr
		Kaempferol	Fumaric acid	α-glucose	β-glucose	Succinic acid	Ketoglutaric acid	Quinic acid	Threonine	4-O-Caffeoyl quinic acid	Lactic acid	Asparagine	Glutamic acid	Citric acid	Quercetin	Ethanol	2,3-butanediol	Sucrose	Oxalacetic acid	Valine	Chlorogenic acid	Glutamine	Choline	2,3-DHBA	Arginine	Malic acid	Alanine	Leucine	Loganic acid	Secologanin	Vindoline	Catharanthine	Serpentine	Strictosidine	Vindolinine
AEdarkred	皮尔逊相关性	-0.292	-0.354	-0.168	-0.162	-0.287	0.088	0.15	-0.515	0.086	-0.081	0.359	0.503	0.296	0.5	0.224	0.38	0.334	0.413	0.446	0.333	0.055	0.224	0.36	0.261	-0.114	0.112	0.13	0.127	0.218	-0.643	0.005	0.109	-0.158405	0.036
	Sig.（双尾）	0.291	0.195	0.55	0.565	0.3	0.755	0.593	0.049	0.76	0.773	0.188	0.056	0.284	0.058	0.422	0.162	0.224	0.126	0.096	0.224	0.846	0.423	0.187	0.347	0.686	0.691	0.643	0.653	0.436	0.01	0.985	0.7	0.572851	0.899
AEdarkturquoise	皮尔逊相关性	-0.341	-0.517	-0.142	-0.231	-0.37	-0.053	0.058	-0.296	0.191	0.217	0.39	0.459	0.42	0.343	0.184	0.202	0.058	0.206	0.415	0.46	-0.032	0.443	0.536	0.392	0.042	0.076	0.184	-0.072	0.288	-0.35	-0.028	-0.04	-0.317539	0.019
	Sig.（双尾）	0.214	0.048	0.614	0.407	0.175	0.852	0.839	0.285	0.496	0.437	0.151	0.085	0.119	0.21	0.512	0.471	0.837	0.462	0.124	0.085	0.911	0.098	0.039	0.148	0.881	0.788	0.511	0.799	0.297	0.201	0.921	0.889	0.248791	0.946
AEroyalblue	皮尔逊相关性	-0.166	-0.509	-0.225	-0.176	-0.074	-0.117	0.303	-0.026	0.152	-0.02	0.245	0.585	0.423	0.121	0.148	0.265	-0.278	-0.023	0.265	-0.17	-0.065	-0.184	0.286	0.506	-0.077	-0.033	-0.195	-0.112	0.144	-0.035	-0.073	-0.092	-0.173928	-0.247
	Sig.（双尾）	0.554	0.053	0.421	0.531	0.794	0.679	0.272	0.926	0.59	0.944	0.379	0.022	0.116	0.668	0.598	0.339	0.317	0.936	0.339	0.546	0.819	0.511	0.301	0.055	0.785	0.908	0.486	0.69	0.609	0.903	0.796	0.743	0.535301	0.375
AEgrey	皮尔逊相关性	0.133	-0.322	-0.123	-0.172	0.033	-0.033	0.438	0.048	0.347	0.121	-0.003	0.291	0.617	0.283	0.362	0.24	-0.403	-0.101	-0.12	0.217	-0.312	-0.044	0.243	0.191	-0.072	-0.044	-0.338	-0.422	-0.285	-0.114	-0.441	-0.242	-0.298766	-0.008
	Sig.（双尾）	0.637	0.242	0.662	0.539	0.908	0.906	0.102	0.864	0.206	0.667	0.993	0.293	0.014	0.306	0.185	0.389	0.136	0.721	0.671	0.438	0.258	0.876	0.382	0.494	0.8	0.876	0.219	0.117	0.304	0.686	0.1	0.385	0.279394	0.976
AEsalmon	皮尔逊相关性	0.101	-0.348	-0.172	-0.085	-0.253	-0.411	0.134	-0.403	0.65	0.205	0.282	0.655	0.491	0.673	0.621	0.748	-0.246	0.111	0.057	0.023	-0.21	-0.117	-0.114	0.121	-0.487	-0.307	-0.624	-0.016	-0.218	-0.399	-0.691	-0.41	-0.631	-0.517
	Sig.（双尾）	0.721	0.203	0.539	0.763	0.363	0.128	0.633	0.136	0.009	0.463	0.308	0.008	0.063	0.006	0.014	0.001	0.376	0.693	0.839	0.934	0.452	0.678	0.686	0.668	0.066	0.266	0.013	0.956	0.435	0.141	0.004	0.129	0.0116479	0.049
AEskyblue	皮尔逊相关性	0.083	-0.381	-0.039	0.167	-0.19	0.142	0.224	-0.134	0.207	-0.222	0.148	0.066	0.488	0.5	0.267	0.504	-0.181	-0.149	-0.371	0.142	-0.095	0.12	0.051	0.113	-0.433	0.172	-0.467	-0.046	-0.328	-0.136	-0.353	-0.109	-0.264191	-0.13
	Sig.（双尾）	0.77	0.161	0.891	0.552	0.498	0.613	0.422	0.635	0.459	0.426	0.6	0.814	0.065	0.058	0.336	0.055	0.517	0.596	0.174	0.614	0.735	0.671	0.856	0.689	0.107	0.541	0.079	0.871	0.233	0.628	0.196	0.698	0.341353	0.645
AEpaleturquoise	皮尔逊相关性	-0.076	0.168	-0.006	-0.144	0.092	0.373	0.03	-0.248	-0.384	-0.568	0.032	0.144	0.062	0.113	0.185	0.198	0.465	0.595	0.07	-0.258	-0.321	-0.416	-0.101	-0.299	-0.11	-0.249	-0.013	0.036	-0.169	-0.433	0.309	0.134	-0.0723465	0.053
	Sig.（双尾）	0.788	0.55	0.982	0.609	0.744	0.17	0.915	0.374	0.158	0.027	0.911	0.608	0.825	0.689	0.509	0.478	0.081	0.019	0.805	0.354	0.244	0.123	0.721	0.279	0.696	0.372	0.963	0.899	0.546	0.107	0.262	0.634	0.797778	0.85
AEtan	皮尔逊相关性	0.382	0.481	0.102	0.025	0.216	0.21	-0.042	-0.467	-0.155	-0.402	-0.11	0.15	-0.11	0.145	0.284	0.256	0.558	0.712	-0.284	-0.301	-0.264	-0.549	-0.484	-0.52	-0.189	-0.527	-0.447	-0.025	-0.319	-0.578	0.161	-0.227	-0.288744	-0.315
	Sig.（双尾）	0.16	0.069	0.717	0.93	0.44	0.453	0.882	0.079	0.582	0.138	0.697	0.593	0.697	0.607	0.305	0.356	0.031	0.003	0.305	0.276	0.343	0.034	0.067	0.047	0.501	0.044	0.094	0.929	0.246	0.024	0.566	0.416	0.296612	0.254
AEdarkgrey	皮尔逊相关性	0.275	0.288	-0.062	-0.168	0.105	-0.054	-0.431	-0.142	-0.15	0.124	0.04	-0.045	0.035	0.269	0.55	0.308	0.39	0.444	0.394	-0.447	-0.389	-0.454	-0.415	-0.403	-0.241	-0.508	-0.168	-0.094	-0.179	-0.069	-0.117	-0.246	-0.309442	-0.219
	Sig.（双尾）	0.321	0.297	0.826	0.549	0.709	0.849	0.109	0.614	0.593	0.66	0.887	0.873	0.903	0.333	0.033	0.263	0.15	0.097	0.147	0.095	0.151	0.089	0.124	0.136	0.386	0.053	0.549	0.74	0.524	0.808	0.677	0.378	0.261727	0.432
AEmagenta	皮尔逊相关性	0.551	0.464	0.181	0.153	0.076	-0.38	-0.484	-0.233	0.246	0.187	-0.11	0.046	-0.315	0.214	0.378	0.296	0.211	0.27	-0.237	-0.328	-0.159	-0.467	-0.761	-0.597	-0.369	-0.646	-0.604	0.131	-0.124	-0.057	-0.216	-0.493	-0.440764	-0.712
	Sig.（双尾）	0.033	0.082	0.519	0.586	0.786	0.162	0.067	0.404	0.376	0.504	0.697	0.872	0.252	0.445	0.165	0.285	0.451	0.331	0.394	0.233	0.573	0.079	0.001	0.019	0.175	0.009	0.017	0.642	0.659	0.839	0.44	0.062	0.100083	0.003
AEorange	皮尔逊相关性	0.165	0.059	0.066	-0.039	0.058	0.182	0.068	-0.576	0.027	-0.217	0.086	0.343	0.264	0.578	0.623	0.657	0.486	0.666	0.21	0.013	-0.309	-0.348	-0.133	-0.255	-0.458	-0.388	-0.356	-0.003	-0.095	-0.624	-0.121	-0.22	-0.455989	-0.283
	Sig.（双尾）	0.556	0.835	0.814	0.89	0.839	0.517	0.81	0.025	0.923	0.438	0.761	0.21	0.343	0.024	0.013	0.008	0.066	0.007	0.452	0.964	0.263	0.204	0.637	0.359	0.086	0.153	0.193	0.993	0.736	0.013	0.667	0.432	0.0875786	0.307
AEred	皮尔逊相关性	0.452	0.243	-0.049	-0.041	-0.105	-0.518	-0.301	-0.491	0.595	0.231	0.114	0.418	0.068	0.66	0.734	0.68	0.092	0.393	-0.074	-0.259	-0.353	-0.443	-0.703	-0.5	-0.522	-0.7	-0.755	0.098	-0.399	-0.469	-0.665	-0.539	-0.664	-0.651
	Sig.（双尾）	0.091	0.383	0.864	0.884	0.71	0.048	0.276	0.063	0.019	0.408	0.685	0.121	0.809	0.007	0.002	0.005	0.745	0.148	0.793	0.352	0.196	0.098	0.003	0.058	0.046	0.004	0.001	0.729	0.14	0.078	0.007	0.038	0.00692912	0.009
AEsteelblue	皮尔逊相关性	0.467	0.272	0.154	0.1	0.29	0.043	0.214	-0.419	0.305	-0.154	-0.161	0.19	0.195	0.551	0.688	0.671	0.162	0.395	-0.119	-0.106	-0.379	-0.573	-0.428	-0.434	-0.555	-0.468	-0.672	-0.047	-0.399	-0.456	-0.489	-0.353	-0.395274	-0.304
	Sig.（双尾）	0.079	0.326	0.583	0.724	0.295	0.88	0.443	0.12	0.269	0.584	0.568	0.498	0.486	0.033	0.005	0.006	0.565	0.145	0.672	0.707	0.163	0.025	0.111	0.106	0.032	0.078	0.006	0.869	0.14	0.088	0.065	0.196	0.144771	0.27
AEblack	皮尔逊相关性	0.111	0.275	-0.362	-0.312	-0.459	-0.646	-0.676	-0.691	0.472	0.345	0.431	0.558	-0.264	0.46	0.245	0.237	0.584	0.69	0.272	-0.246	0.025	-0.068	-0.574	-0.36	-0.021	-0.494	-0.236	0.423	-0.091	-0.743	-0.138	-0.084	-0.368893	-0.398
	Sig.（双尾）	0.695	0.321	0.185	0.257	0.085	0.009	0.006	0.004	0.076	0.207	0.108	0.031	0.342	0.085	0.379	0.395	0.022	0.004	0.327	0.377	0.928	0.809	0.025	0.188	0.939	0.061	0.396	0.116	0.746	0.002	0.624	0.766	0.176032	0.142
AEviolet	皮尔逊相关性	0.225	0.214	0.163	0.232	0.022	-0.066	-0.111	-0.809	0.321	0.075	0.073	0.263	-0.297	0.539	0.216	0.434	0.717	0.526	0.325	0.278	0.335	-0.042	-0.219	-0.182	-0.34	-0.085	-0.199	0.464	0.401	-0.674	0.007	0.023	-0.0382243	-0.254
	Sig.（双尾）	0.421	0.444	0.561	0.406	0.937	0.815	0.695	0	0.243	0.789	0.795	0.343	0.282	0.038	0.438	0.106	0.003	0.044	0.238	0.316	0.223	0.883	0.433	0.516	0.214	0.764	0.478	0.081	0.139	0.006	0.979	0.936	0.892417	0.36
AEsaddlebrown	皮尔逊相关性	0.67	0.513	0.35	0.293	0.587	-0.045	0.103	0.085	0.094	0.182	-0.536	-0.266	-0.218	-0.288	0.131	-0.026	-0.085	-0.071	-0.379	-0.179	-0.048	-0.495	-0.457	-0.315	-0.142	-0.398	-0.525	-0.282	-0.114	0.29	-0.131	-0.437	-0.128609	-0.395
	Sig.（双尾）	0.006	0.051	0.202	0.289	0.021	0.872	0.715	0.764	0.738	0.517	0.039	0.339	0.435	0.298	0.643	0.928	0.763	0.802	0.163	0.523	0.865	0.061	0.087	0.252	0.615	0.142	0.045	0.308	0.687	0.295	0.642	0.103	0.64782	0.146
AEcyan	皮尔逊相关性	0.503	0.11	0.196	0.15	0.236	-0.313	0.064	0.041	0.369	0.191	-0.251	0.128	0.224	0.24	0.626	0.538	-0.423	-0.122	-0.301	-0.208	-0.385	-0.54	-0.472	-0.292	-0.555	-0.577	-0.776	-0.276	-0.319	0.184	-0.645	-0.662	-0.601	-0.692
	Sig.（双尾）	0.056	0.695	0.483	0.593	0.398	0.255	0.82	0.886	0.176	0.495	0.367	0.649	0.423	0.389	0.013	0.039	0.116	0.666	0.276	0.456	0.156	0.038	0.075	0.29	0.032	0.024	0.001	0.32	0.246	0.511	0.009	0.007	0.0178849	0.004
AEwhite	皮尔逊相关性	0.287	0.163	0.34	0.241	0.18	-0.349	0.044	0.027	0.451	0.179	-0.294	0.023	-0.008	0.248	0.46	0.365	-0.513	-0.273	-0.273	0.141	-0.297	-0.277	-0.388	-0.39	-0.427	-0.393	-0.398	-0.118	-0.16	0.075	-0.674	-0.459	-0.324348	-0.357
	Sig.（双尾）	0.3	0.563	0.215	0.386	0.52	0.203	0.877	0.925	0.091	0.522	0.287	0.935	0.977	0.373	0.085	0.181	0.05	0.325	0.325	0.617	0.283	0.317	0.153	0.15	0.113	0.147	0.142	0.676	0.569	0.791	0.006	0.085	0.238223	0.192
AEbrown	皮尔逊相关性	0.028	0.045	-0.019	-0.123	0.309	0.278	0.247	0.66	-0.43	-0.042	-0.341	-0.423	0.19	-0.645	-0.243	-0.491	-0.377	-0.347	-0.251	-0.139	-0.183	-0.075	0.206	0.104	0.355	0.102	0.172	-0.562	-0.254	0.6	0.134024	0.041	0.165591	0.3
	Sig.（双尾）	0.922	0.874	0.947	0.662	0.263	0.315	0.375	0.007	0.11	0.882	0.214	0.116	0.498	0.009	0.383	0.063	0.166	0.204	0.366	0.62	0.515	0.79	0.461	0.712	0.194	0.717	0.539	0.029	0.361	0.018	0.633932	0.885	0.555333	0.277
AEmidnightblue	皮尔逊相关性	-0.483	-0.272	-0.127	-0.228	-0.151	0.395	-0.088	0.528	-0.525	-0.64	0.211	-0.216	0.203	-0.203	-0.232	-0.34	-0.268	-0.159	-0.151	-0.362	-0.491	-0.033	0.247	-0.017	0.3	0.172	0.419	-0.085	-0.288	0.262	0.363	0.359	0.301965	0.601
	Sig.（双尾）	0.068	0.327	0.652	0.415	0.591	0.145	0.755	0.043	0.044	0.01	0.45	0.438	0.468	0.468	0.406	0.215	0.334	0.572	0.591	0.185	0.063	0.907	0.375	0.953	0.277	0.54	0.12	0.763	0.299	0.346	0.183	0.189	0.274027	0.018
AEblue	皮尔逊相关性	-0.096	0.035	0.381	0.313	0.426	0.733	0.322	0.466	-0.688	-0.413	-0.389	-0.661	-0.216	-0.567	-0.562	-0.551	0.061	-0.321	-0.145	0.255	0.245	0.133	0.467	0.15	0.272	0.551	0.511	-0.103	0.396	0.545	0.472975	0.37	0.663	0.557
	Sig.（双尾）	0.733	0.901	0.162	0.256	0.114	0.002	0.242	0.08	0.005	0.126	0.152	0.007	0.439	0.028	0.029	0.033	0.828	0.244	0.606	0.36	0.379	0.636	0.079	0.593	0.326	0.033	0.051	0.714	0.144	0.036	0.074981	0.174	0.00703166	0.031
AEgreen	皮尔逊相关性	-0.187	0.132	0.197	0.241	0.139	0.348	0.041	-0.099	-0.295	-0.104	-0.113	-0.325	-0.536	-0.312	-0.654	-0.489	0.505	-0.001	0.247	0.4	0.65	0.377	0.334	0.174	0.339	0.581	0.619	0.369	0.677	-0.015	0.587	0.602	0.735	0.549
	Sig.（双尾）	0.505	0.64	0.482	0.387	0.622	0.204	0.884	0.725	0.286	0.713	0.69	0.237	0.04	0.257	0.008	0.064	0.055	0.998	0.375	0.14	0.009	0.165	0.224	0.536	0.217	0.023	0.014	0.175	0.006	0.958	0.0213693	0.0176516	0.00180304	0.0342008
AEdarkorange	皮尔逊相关性	0.148	0.105	0.305	0.406	0.317	0.443	0.337	-0.006	-0.37	-0.219	-0.285	-0.33	-0.22	0.108	-0.02	0.014	0.132	-0.16	0.037	0.376	0.308	0.079	0.173	0.054	-0.106	0.387	0.286	-0.033	0.303	-0.04	0.04	-0.043	0.417678	0.152
	Sig.（双尾）	0.597	0.71	0.269	0.133	0.25	0.098	0.22	0.984	0.175	0.433	0.303	0.23	0.43	0.701	0.945	0.961	0.639	0.569	0.895	0.167	0.264	0.779	0.538	0.849	0.706	0.154	0.301	0.908	0.272	0.888	0.887	0.878	0.121349	0.59
AElightcyan	皮尔逊相关性	-0.013	0.217	0.371	0.349	0.375	0.219	0.477	-0.073	0.154	-0.068	-0.351	-0.253	-0.309	-0.083	-0.168	0.075	0.091	-0.136	0.097	0.349	0.39	0.032	0.126	0.022	-0.215	0.319	0.084	0.41	0.268	0.092	-0.057	0.284	0.374293	0.243
	Sig.（双尾）	0.964	0.438	0.173	0.202	0.168	0.433	0.072	0.795	0.584	0.808	0.2	0.363	0.263	0.768	0.55	0.791	0.746	0.628	0.731	0.203	0.15	0.909	0.656	0.937	0.441	0.246	0.765	0.129	0.334	0.744	0.839	0.305	0.169301	0.383
AEpurple	皮尔逊相关性	-0.051	0.132	0.294	0.296	0.228	0.422	0.313	-0.41	-0.11	-0.267	-0.141	-0.087	-0.256	0.184	-0.087	0.149	0.539	0.252	0.265	0.447	0.379	0.092	0.211	0.005	-0.168	0.329	0.23	0.363	0.437	-0.371	0.244	0.318	0.360818	0.244
	Sig.（双尾）	0.858	0.639	0.287	0.285	0.414	0.117	0.257	0.129	0.697	0.335	0.617	0.757	0.357	0.51	0.757	0.597	0.038	0.364	0.34	0.095	0.164	0.745	0.45	0.985	0.55	0.23	0.409	0.183	0.104	0.174	0.381	0.247	0.186419	0.381
AEgrey60	皮尔逊相关性	0.241	0.337	-0.069	-0.009	0.135	-0.284	-0.173	0.248	0.082	0.504	-0.218	-0.286	-0.414	-0.552	-0.457	-0.623	-0.043	-0.249	-0.103	-0.047	0.377	0.155	-0.142	0.044	0.474	0.083	0.125	-0.069	0.089	0.357	0.131	0.03	0.285464	0.055
	Sig.（双尾）	0.388	0.219	0.807	0.976	0.631	0.305	0.537	0.372	0.772	0.056	0.434	0.301	0.125	0.033	0.087	0.013	0.879	0.371	0.715	0.867	0.166	0.58	0.613	0.877	0.074	0.77	0.657	0.807	0.752	0.192	0.642	0.916	0.302379	0.847
AEgreenyellow	皮尔逊相关性	0.274	0.064	0.547	0.621	0.397	0.263	0.001	-0.098	-0.091	0.002	-0.283	-0.385	-0.35	-0.15	-0.244	-0.102	0.165	-0.239	-0.047	0.288	0.401	0.049	0.048	0.077	-0.119	0.213	-0.02	0.051	0.674	0.278	0.371	-0.007	0.325782	-0.095
	Sig.（双尾）	0.323	0.82	0.035	0.014	0.143	0.343	0.998	0.728	0.746	0.994	0.307	0.157	0.201	0.594	0.381	0.719	0.557	0.391	0.867	0.297	0.138	0.862	0.864	0.786	0.672	0.445	0.943	0.857	0.006	0.315	0.173	0.979	0.236033	0.737
AEturquoise	皮尔逊相关性	0.232	0.124	0.29	0.253	0.211	0.115	-0.083	0.404	-0.312	-0.024	-0.296	-0.342	-0.244	-0.448	-0.256	-0.263	-0.069	-0.247	-0.373	-0.09	0.137	-0.117	-0.058	-0.058	-0.011	-0.02	-0.12	-0.069	0.228	0.623	0.287921	-0.179	0.00496083	-0.354
	Sig.（双尾）	0.406	0.66	0.294	0.364	0.45	0.682	0.769	0.136	0.257	0.932	0.284	0.213	0.382	0.094	0.357	0.345	0.808	0.376	0.171	0.75	0.625	0.678	0.837	0.839	0.969	0.944	0.67	0.807	0.413	0.013	0.298053	0.524	0.986001	0.195
AEdarkgreen	皮尔逊相关性	-0.307	0.004	-0.298	-0.227	-0.293	-0.307	-0.417	-0.223	-0.087	-0.006	-0.037	0.194	-0.004	-0.25	-0.348	-0.092	0.282	0.124	0.107	0.071	0.231	0.008	-0.223	-0.18	0.052	0.032	0.144	0.003	0.162	-0.246	0.434	0.739	0.0591872	-0.065
	Sig.（双尾）	0.266	0.989	0.28	0.416	0.289	0.266	0.122	0.424	0.757	0.984	0.897	0.488	0.99	0.368	0.204	0.744	0.309	0.659	0.705	0.801	0.407	0.977	0.425	0.521	0.854	0.911	0.609	0.992	0.565	0.377	0.106	0.002	0.834037	0.819
AEdarkolivegreen	皮尔逊相关性	0.074	0.267	0.008	0.159	-0.087	-0.315	-0.372	-0.104	0.249	0.391	0.091	-0.167	-0.687	-0.263	-0.539	-0.478	0.241	-0.093	0.054	-0.018	0.59	0.34	-0.162	0.074	0.36	0.188	0.19	0.485	0.359	0.107	0.229	0.148	0.394583	0.06
	Sig.（双尾）	0.794	0.335	0.977	0.572	0.757	0.253	0.172	0.713	0.372	0.149	0.747	0.551	0.005	0.344	0.038	0.072	0.388	0.741	0.849	0.949	0.02	0.215	0.565	0.794	0.188	0.502	0.497	0.067	0.188	0.704	0.412	0.599	0.145538	0.831
AEpink	皮尔逊相关性	0.046	0.262	-0.022	0.023	-0.154	-0.175	-0.534	-0.293	-0.068	0.17	0.114	0.027	-0.581	-0.162	-0.405	-0.333	0.649	0.327	0.16	-0.001	0.463	0.141	-0.178	-0.114	0.256	0.008	0.187	0.398	0.5	-0.164	0.545	0.222	0.19703	-0.161
	Sig.（双尾）	0.869	0.345	0.939	0.934	0.585	0.532	0.04	0.289	0.811	0.546	0.687	0.925	0.023	0.565	0.134	0.225	0.009	0.235	0.568	0.998	0.082	0.616	0.525	0.685	0.357	0.977	0.506	0.142	0.058	0.559	0.0355173	0.427	0.481532	0.567
AElightgreen	皮尔逊相关性	0.141	0.165	-0.305	-0.241	-0.297	-0.385	-0.409	0.026	0.455	0.365	0.417	0.074	-0.509	0.17	-0.309	-0.552	0.211	0.092	0.056	-0.164	0.199	0.272	-0.084	-0.015	0.602	0.138	0.161	0.553	0.021	-0.124	0.019	0.033	0.399998	0.311
	Sig.（双尾）	0.617	0.556	0.269	0.387	0.282	0.157	0.13	0.925	0.088	0.181	0.122	0.792	0.053	0.545	0.262	0.033	0.451	0.743	0.842	0.558	0.478	0.327	0.766	0.958	0.018	0.625	0.567	0.033	0.94	0.659	0.947	0.908	0.139597	0.26
AElightyellow	皮尔逊相关性	-0.429	0.172	-0.364	-0.216	-0.433	-0.376	-0.22	-0.287	0.197	0.335	0.403	0.134	-0.399	-0.23	-0.343	-0.196	0.183	0.191	0.315	-0.221	0.425	0.527	-0.071	0.257	0.331	0.061	0.38	0.508	-0.153	-0.239	-0.106	0.141	0.030862	0.175
	Sig.（双尾）	0.111	0.539	0.182	0.44	0.107	0.168	0.431	0.3	0.482	0.223	0.137	0.635	0.141	0.41	0.211	0.484	0.514	0.496	0.252	0.428	0.114	0.043	0.803	0.356	0.228	0.829	0.163	0.053	0.585	0.392	0.707	0.616	0.913057	0.533
AEyellow	皮尔逊相关性	-0.474	-0.073	-0.407	-0.353	-0.517	-0.21	-0.402	-0.424	-0.007	0.12	0.468	0.361	-0.255	0.02	-0.392	-0.271	0.594	0.442	0.521	0.115	0.391	0.445	0.168	0.168	0.429	0.208	0.553	0.428	0.357	-0.549	0.462	0.534	0.222667	0.249
	Sig.（双尾）	0.074	0.796	0.132	0.197	0.048	0.452	0.138	0.115	0.979	0.67	0.079	0.186	0.359	0.942	0.149	0.329	0.02	0.099	0.046	0.682	0.15	0.096	0.549	0.551	0.111	0.457	0.033	0.112	0.192	0.034	0.083	0.04	0.425068	0.372
**. 在 0.01 级别（双尾），相关性显著。
*. 在 0.05 级别（双尾），相关性显著。
