# Supplementary material for: Combined Transcriptomic and Metabolomic Analysis Reveals an Ethylene‐Activated Regulatory Model on Monoterpenoid Indole Alkaloid Biosynthesis in Catharanthus roseus
Source: Plant Biotechnol J. 2025 Sep 8;24(2):363–80. doi: 10.1111/pbi.70343 (PMC12906820; doi:10.1111/pbi.70343)
Supplement: Supplementary file 7 — Dataset: S6. The coexpression network of catharanthine and anhydrovinblastine metabolism under ETH or MJ treatment in C. roseus . [file PBI-24-363-s010.xlsx]

## Sheet: network node
GeneName			T_0.1	T_0.2	T_0.3	T_3h.Eth.1	T_3h.Eth.2	T_3h.Eth.3	T_24h.Eth.1	T_24h.Eth.2	T_24h.Eth.3	T_3h.MJ.1	T_3h.MJ.2	T_3h.MJ.3	T_24h.MJ.1	T_24h.MJ.2	T_24h.MJ.3	modkME	modkMEp	modkIN		Note
CRO_000849	TFs	green	31.2005	33.5395	16.3624	84.5351	90.5358	82.9535	65.7238	81.0778	81.8361	26.859	38.7188	20.757	29.3953	32.008	50.432	0.896	6.31e-06	201	bHLH	basic helix-loop-helix (bHLH) DNA-binding superfamily protein \\ basic helix-loop-helix (bHLH) DNA-binding superfamily protein; FUNCTIONS IN: DNA binding, sequence-specific DNA binding transcription factor activity; INVOLVED IN: regulation of transcription; LOCATED IN: cytosol; EXPRESSED IN: 24 plant structures; EXPRESSED DURING: 13 growth stages; CONTAINS InterPro DOMAIN/s: Helix-loop-helix DNA-…
CRO_001062	TFs	green	169.182	205.54	126.991	641.625	603.886	515.093	488.066	451.712	476.074	324.142	352.424	334.304	192.423	216.07	263.893	0.884	1.22e-05	181	RAP2.12	related to AP2 12 \\ encodes a member of the ERF (ethylene response factor) subfamily B-2 of ERF/AP2 transcription factor family (RAP2.12). The protein contains one AP2 domain. There are 5 members in this subfamily including RAP2.2 AND RAP2.12. \\ related to AP2 12 (RAP2.12); FUNCTIONS IN: DNA binding, sequence-specific DNA binding transcription factor activity; INVOLVED IN: regulation of transcr…
CRO_004544	TFs	green	18.8847	20.1807	16.2914	23.3996	25.7372	23.9149	19.5841	22.1847	21.9446	21.1705	22.1714	23.0928	17.4544	19.2584	22.8065	0.895	6.62e-06	187	PKDM7D	Transcription factor jumonji (jmj) family protein / zinc finger (C5HC2 type) family protein \\ PKDM7D; FUNCTIONS IN: sequence-specific DNA binding transcription factor activity; INVOLVED IN: regulation of transcription; LOCATED IN: nucleus; EXPRESSED IN: 23 plant structures; EXPRESSED DURING: 15 growth stages; CONTAINS InterPro DOMAIN/s: Transcription factor jumonji/aspartyl beta-hydroxylase (Int…
CRO_004901	TFs	green	51.5686	64.6335	44.8141	352.809	353.438	327.31	188.092	212.632	222.84	77.0055	163.928	75.8273	63.3451	81.2577	117.109	0.885	1.15e-05	192	bHLH	basic helix-loop-helix (bHLH) DNA-binding superfamily protein \\ basic helix-loop-helix (bHLH) DNA-binding superfamily protein; FUNCTIONS IN: DNA binding, sequence-specific DNA binding transcription factor activity; INVOLVED IN: regulation of transcription; LOCATED IN: nucleus; EXPRESSED IN: 22 plant structures; EXPRESSED DURING: 13 growth stages; CONTAINS InterPro DOMAIN/s: Helix-loop-helix DNA-…
CRO_006222	TFs	green	32.3434	51.2722	13.8472	61.2108	67.2336	56.7457	50.0375	48.6719	51.0146	20.599	27.2791	24.6511	23.9443	19.7881	35.9888	0.867	2.84e-05	170	WRKY53	WRKY family transcription factor \\ member of WRKY Transcription Factor; Group III \\ WRKY53; FUNCTIONS IN: protein binding, DNA binding, transcription activator activity, sequence-specific DNA binding transcription factor activity; INVOLVED IN: in 6 processes; LOCATED IN: nucleus, chloroplast; EXPRESSED IN: 20 plant structures; EXPRESSED DURING: 12 growth stages; CONTAINS InterPro DOMAIN/s: DNA-…
CRO_007167	TFs	green	197.097	200.322	168.353	312.892	275.551	296.643	278.689	310.145	325.99	184.068	304.634	280.789	184.932	206.509	216.505	0.757	0.00108	87	KNAT4	KNOTTED1-like homeobox gene 4 \\ A member of Class II KN1-like homeodomain transcription factors (together with KNAT3 and KNAT5), with greatest homology to the maize knox1 homeobox protein. Expression regulated by light. Detected in all tissues examined, but most prominent in leaves and young siliques. Transient expression of GFP translational fusion protein suggests bipartite localization in nuc…
CRO_007250	TFs	green	68.0056	86.2234	59.3601	128.899	154.031	121.258	87.0032	94.6702	112.572	61.6851	74.3256	95.3209	78.696	72.6413	74.4862	0.8	0.000347	137	MYB73	myb domain protein 73 \\ Member of the R2R3 factor gene family. \\ myb domain protein 73 (MYB73); CONTAINS InterPro DOMAIN/s: SANT, DNA-binding (InterPro:IPR001005), Homeodomain-like (InterPro:IPR009057), Myb, DNA-binding (InterPro:IPR014778), HTH transcriptional regulator, Myb-type, DNA-binding (InterPro:IPR017930), Homeodomain-related (InterPro:IPR012287), Myb transcription factor (InterPro:IPR…
CRO_007332	TFs	green	59.9677	70.2608	28.9985	111.272	147.884	102.636	80.1459	86.9922	70.205	87.6902	74.3614	78.8886	54.6244	50.3639	77.5277	0.881	1.43e-05	165	WRKY7	WRKY DNA-binding protein 17 \\ member of WRKY Transcription Factor; Group II-d; negative regulator of basal resistance to Pseudomonas syringae. \\ WRKY DNA-binding protein 17 (WRKY17); CONTAINS InterPro DOMAIN/s: DNA-binding WRKY (InterPro:IPR003657), Transcription factor, WRKY, Zn-cluster (InterPro:IPR018872); BEST Arabidopsis thaliana protein match is: WRKY DNA-binding protein 11 (TAIR:AT4G3155…
CRO_007939	TFs	green	16.4632	18.0716	12.4238	22.0603	19.2988	17.1711	15.863	18.9563	17.8079	20.2482	17.3503	16.1748	14.9504	14.119	16.8002	0.767	0.000849	99.8	FHY3	far-red elongated hypocotyls 3 \\ A component of the PHYA signaling network, mediates the FR-HIR response to far-red light in concert with FAR1. \\ far-red elongated hypocotyls 3 (FHY3); CONTAINS InterPro DOMAIN/s: MULE transposase, conserved domain (InterPro:IPR018289), Transcription factor, FAR1-related (InterPro:IPR004330), Zinc finger, PMZ-type (InterPro:IPR006564), Zinc finger, SWIM-type (In…
CRO_008428	TFs	green	113.37	200.362	72.3073	469.049	504.83	378.977	148.595	161.703	150.877	163.911	191.943	89.9991	104.855	104.642	131.262	0.782	0.000579	127	ERF13	ethylene responsive element binding factor 1 \\ Encodes a member of the ERF (ethylene response factor) subfamily B-3 of ERF/AP2 transcription factor family (ATERF-1). The protein contains one AP2 domain. There are 18 members in this subfamily including ATERF-1, ATERF-2, AND ATERF-5. \\ ethylene responsive element binding factor 1 (ERF-1); CONTAINS InterPro DOMAIN/s: DNA-binding, integrase-type (I…
CRO_010671	TFs	green	4.15534	3.63937	2.33337	7.78316	5.45254	4.77944	4.27721	5.41406	4.83593	5.70434	4.85781	4.63894	3.08184	3.64911	4.54028	0.774	0.000705	104	MYB5	myb domain protein 5 \\ Encodes a member of the MYB family of transcriptional regulators. MYB5 act as a negative regulator of trichome branching and play a role in the correct formation of the seed coat and possibly the formation the underlying endosperm layers. Loss of function mutations have defects in seed coat mucilage and columella cells as well as trichome defects (smaller and reduced numbe…
CRO_011268	TFs	green	0.424813	0.939307	0	1.12574	1.97343	0.854269	0.86248	0.994031	1.03587	0.563945	0.348696	0	0.301367	0.359444	0.634264	0.818	0.000193	131	AGL38	AGAMOUS-like 38 \\ AGAMOUS-like 38 (AGL38); FUNCTIONS IN: DNA binding, sequence-specific DNA binding transcription factor activity; INVOLVED IN: regulation of transcription, DNA-dependent; LOCATED IN: nucleus; EXPRESSED IN: endosperm; CONTAINS InterPro DOMAIN/s: Transcription factor, MADS-box (InterPro:IPR002100); BEST Arabidopsis thaliana protein match is: MADS-box transcription factor family pr…
CRO_013607	TFs	green	14.6143	17.3232	11.075	20.2806	22.7726	24.222	20.1785	24.6958	27.0641	15.2447	21.3635	17.146	11.8036	15.0527	20.7019	0.875	1.92e-05	161	bZIP	bZIP transcription factor family protein \\ Encodes bZIP-transcription factor. Mutant plants have extra floral organs. PAN is essential for AG activation in early flowers of short-day-grown plants. \\ PERIANTHIA (PAN); CONTAINS InterPro DOMAIN/s: Basic-leucine zipper (bZIP) transcription factor (InterPro:IPR004827), bZIP transcription factor, bZIP-1 (InterPro:IPR011616); BEST Arabidopsis thaliana…
CRO_017705	TFs	green	12.8204	11.7211	8.20903	15.5035	15.9974	15.8861	14.5513	18.7757	18.7757	11.8656	10.1527	14.0529	9.76104	11.3824	15.8524	0.806	0.000282	111	MYB4	myb domain protein 4 \\ Encodes a R2R3 MYB protein which is involved in the response to UV-B. It functions as a repressor of target gene expression. One of its target genes encodes cinnamate 4-hydroxylase; mutants accumulate sinapate esters in their leaves. MYB4 binds to its own promoter and represses its own expression. Nuclear localization of MYB4 depends on the action of the beta importin SAD2…
CRO_017976	TFs	green	18.223	19.6082	12.5464	24.7706	22.6859	24.4521	17.3215	20.515	20.7334	18.3828	20.6792	14.892	13.8204	14.0138	19.5348	0.922	1.05e-06	199	bHLH	basic helix-loop-helix (bHLH) DNA-binding superfamily protein \\ basic helix-loop-helix (bHLH) DNA-binding superfamily protein; FUNCTIONS IN: DNA binding, sequence-specific DNA binding transcription factor activity; INVOLVED IN: regulation of transcription, acetyl-CoA biosynthetic process from pyruvate; LOCATED IN: nucleus; EXPRESSED IN: 22 plant structures; EXPRESSED DURING: 13 growth stages; CO…
CRO_019273	TFs	green	2.16769	13.1707	0.945146	61.9371	64.4804	35.8982	19.9537	28.9229	32.2473	3.68168	10.6234	7.10508	0.705569	1.51046	1.82764	0.825	0.000154	164	ERF/AP2	ethylene response factor 1 \\ encodes a member of the ERF (ethylene response factor) subfamily B-3 of ERF/AP2 transcription factor family (ERF1). The protein contains one AP2 domain. There are 18 members in this subfamily including ATERF-1, ATERF-2, AND ATERF-5. EREBP like protein that binds GCC box of ethylene regulated promoters such as basic chitinases. Constitutive expression of ERF1 phenocop…
CRO_019411	TFs	green	13.1636	15.9518	9.92967	20.3081	22.4942	20.2042	15.5595	15.7846	15.6677	12.8666	12.5038	10.9492	14.1971	13.9073	17.9903	0.845	7.32e-05	160	NFXL1	NF-X-like 1 \\ Encodes AtNFXL1, a homologue of the putative human transcription repressor NF-X1. Functions as a negative regulator of the trichothecene phytotoxin-induced defense response. \\ NF-X-like 1 (NFXL1); FUNCTIONS IN: zinc ion binding, sequence-specific DNA binding transcription factor activity; INVOLVED IN: in 6 processes; LOCATED IN: nucleus; EXPRESSED IN: 27 plant structures; EXPRESSE…
CRO_020917	TFs	green	47.4037	56.9433	37.4231	61.1682	75.1036	75.3587	53.0397	63.939	58.4829	53.8937	70.9699	57.5079	48.9131	55.4213	68.863	0.85	6.11e-05	174	IWS2	Transcription elongation factor (TFIIS) family protein \\ The C-terminal portion of this protein has homology to the C-termini of the IWS1 (Interacts With Spt6) proteins found in yeast and humans. \\ IWS2; CONTAINS InterPro DOMAIN/s: Transcription factor IIS, N-terminal (InterPro:IPR017923); BEST Arabidopsis thaliana protein match is: Transcription elongation factor (TFIIS) family protein (TAIR:A…
CRO_021193	TFs	green	37.5444	41.1073	35.0506	60.2228	56.3992	58.0209	56.5282	65.2599	66.5482	35.7629	53.7905	52.2304	37.836	42.8539	44.041	0.777	0.000651	100	KNAT4	KNOTTED1-like homeobox gene 4 \\ A member of Class II KN1-like homeodomain transcription factors (together with KNAT3 and KNAT5), with greatest homology to the maize knox1 homeobox protein. Expression regulated by light. Detected in all tissues examined, but most prominent in leaves and young siliques. Transient expression of GFP translational fusion protein suggests bipartite localization in nuc…
CRO_025185	TFs	green	1.13204	0.885012	0.307669	10.1021	15.9736	15.9067	14.1878	20.6117	22.921	2.33873	5.55199	2.00705	0.289109	2.72986	5.72973	0.765	0.000884	104	NAC6	NAC domain containing protein 6 \\ Encodes a NAC-domain transcription factor. Positively regulates aging-induced cell death and senescence in leaves. This gene is upregulated in response to salt stress in wildtype as well as NTHK1 transgenic lines although in the latter case the induction was drastically reduced. It was also upregulated by ABA, ACC and NAA treatment, although in the latter two ca…
CRO_026277	TFs	green	10.7441	17.602	8.69021	137.853	124.75	116.171	112.372	101.617	112.503	20.5429	42.9323	25.7479	13.4238	25.5312	47.3342	0.859	4.14e-05	176	HB-1	homeobox 1 \\ Encodes a homeodomain leucine zipper class I (HD-Zip I) transcriptional activator involved in leaf development. \\ homeobox 1 (HB-1); FUNCTIONS IN: sequence-specific DNA binding, DNA binding, transcription activator activity, protein homodimerization activity, sequence-specific DNA binding transcription factor activity; INVOLVED IN: response to salt stress, response to blue light, p…
CRO_026392	TFs	green	5.86478	8.93273	5.63738	11.1984	9.43687	10.1242	5.94725	9.11745	9.23532	8.63881	9.18826	6.95542	4.85586	6.4125	9.47609	0.851	5.85e-05	140	NF-YA5	nuclear factor Y, subunit A5 \\ Encodes a member of the CCAAT-binding transcription factor (CBF-B/NF-YA) family. Expression is upregulated in response to ABA and drought. This regulation appears to be mediated by MIR169A which is downregulated in response to drought. NFYA5 is a target of MIR169A. Loss of function mutations are hypersensitive to drought. \\ nuclear factor Y, subunit A5 (NF-YA5); F…
CRO_030700	TFs	green	20.885	22.197	15.3187	23.1959	23.6841	22.0903	20.7981	22.9435	20.9054	20.1619	22.1009	20.1783	15.3913	18.8494	20.1217	0.868	2.68e-05	151	HSFA1D	heat shock transcription factor A1D \\ Member of Heat Stress Transcription Factor (Hsf) family. Negatively regulated by HSP90.2. \\ heat shock transcription factor A1D (HSFA1D); FUNCTIONS IN: protein binding, DNA binding, sequence-specific DNA binding transcription factor activity; INVOLVED IN: response to heat; LOCATED IN: nucleus; EXPRESSED IN: 24 plant structures; EXPRESSED DURING: 15 growth s…
CRO_031165	TFs	green	165.357	192.129	85.4839	687.073	692.096	647.642	487.898	482.246	467.135	143.826	263.427	198.238	251.816	304.941	453.723	0.875	1.93e-05	181	RAV1	related to ABI3/VP1 1 \\ Encodes an AP2/B3 domain transcription factor which is upregulated in response to low temperature. It contains a B3 DNA binding domain. It has circadian regulation and may function as a negative growth regulator. \\ related to ABI3/VP1 1 (RAV1); CONTAINS InterPro DOMAIN/s: DNA-binding, integrase-type (InterPro:IPR016177), Transcriptional factor B3 (InterPro:IPR003340), Pa…
CRO_032693	TFs	green	12.9748	14.5458	10.4854	27.644	38.9814	20.1705	19.3497	20.9529	23.3335	13.6119	10.3197	13.0618	12.449	11.7921	14.6476	0.782	0.000572	137	AP3	K-box region and MADS-box transcription factor family protein \\ Floral homeotic gene encoding a MADS domain protein homologous to SRF transcription factors. Specifies petal and stamen identities. Associates with PISTILLATA. \\ APETALA 3 (AP3); CONTAINS InterPro DOMAIN/s: Transcription factor, MADS-box (InterPro:IPR002100), Transcription factor, K-box (InterPro:IPR002487); BEST Arabidopsis thalia…
CRO_032890	TFs	green	18.4579	35.4763	13.2951	49.1617	48.9969	60.29	39.3799	54.8114	35.6359	36.2357	53.2414	38.8984	16.5121	35.0295	58.1999	0.848	6.53e-05	166	WRKY69	WRKY DNA-binding protein 69 \\ member of WRKY Transcription Factor; Group II-e \\ WRKY DNA-binding protein 69 (WRKY69); FUNCTIONS IN: sequence-specific DNA binding transcription factor activity; INVOLVED IN: regulation of transcription, DNA-dependent, regulation of transcription; EXPRESSED IN: 16 plant structures; EXPRESSED DURING: 7 growth stages; CONTAINS InterPro DOMAIN/s: DNA-binding WRKY (In…
CRO_032891	TFs	green	23.3439	35.8687	11.7309	53.5775	49.6259	63.9166	48.0739	56.1274	37.3507	32.6964	54.5606	35.9549	15.8306	35.821	58.9555	0.869	2.63e-05	171	WRKY65	WRKY DNA-binding protein 65 \\ member of WRKY Transcription Factor; Group II-e \\ WRKY DNA-binding protein 65 (WRKY65); FUNCTIONS IN: sequence-specific DNA binding transcription factor activity; INVOLVED IN: regulation of transcription, DNA-dependent, regulation of transcription; EXPRESSED IN: 8 plant structures; EXPRESSED DURING: LP.06 six leaves visible, LP.04 four leaves visible, 4 anthesis; C…
CRO_007889	TFs	green	45.0311	55.51	33.4135	50.2662	66.8375	64.1467	46.6425	51.6092	53.9022	43.2992	56.9239	50.7175	39.2032	39.7881	57.9809	0.848	6.39e-05	159	HSI2	high-level expression of sugar-inducible gene 2 \\ HSI2 is a member of a novel family of B3 domain proteins with a sequence similar to the ERF-associated amphiphilic repression (EAR) motif. It functions as an active repressor of the Spo minimal promoter (derived from a gene for sweet potato sporamin A1) through the EAR motif. It contains a plant-specific B3 DNA-binding domain. The Arabidopsis gen…
CRO_000074	TFs	green	20.0277	20.7205	16.8787	32.7052	33.7281	36.3572	29.7313	34.5818	32.7563	23.7918	25.9649	22.135	20.3425	22.8421	26.2853	0.924	8.75e-07	207	CTR1	Protein kinase superfamily protein \\ Homologous to the RAF family of serine/threonine protein kinases. Negative regulator in the ethylene signal transduction pathway. Interacts with the putative ethylene receptors ETR1 and ERS. Constitutively expressed. \\ CONSTITUTIVE TRIPLE RESPONSE 1 (CTR1); CONTAINS InterPro DOMAIN/s: Protein kinase, ATP binding site (InterPro:IPR017441), Serine/threonine-pr…
CRO_005880	TFs	green	134.235	159.024	83.1056	1551.61	1460.44	1455.51	1386.01	1529.23	1591.72	179.923	286.124	157.126	239.751	289.8	577.006	0.82	0.000183	152	EBF2	EIN3-binding F box protein 2 \\ Arabidopsis thaliana EIN3-binding F-box protein 2 (EBF2) mRNA. Part of the SCF complex, it is located in the nucleus and is involved in the ethylene-response pathway. \\ EIN3-binding F box protein 2 (EBF2); CONTAINS InterPro DOMAIN/s: F-box domain, cyclin-like (InterPro:IPR001810), F-box domain, Skp2-like (InterPro:IPR022364), Leucine-rich repeat, cysteine-containi…
CRO_010846	TFs	green	33.7839	38.3639	20.1944	88.8173	116.386	93.8617	58.563	79.0742	64.8594	38.9381	71.6059	62.7236	33.5967	38.9329	67.5131	0.921	1.09e-06	207	WRKY4	WRKY DNA-binding protein 3 \\ Encodes WRKY DNA-binding protein 3 (WRKY3). \\ WRKY DNA-binding protein 3 (WRKY3); CONTAINS InterPro DOMAIN/s: DNA-binding WRKY (InterPro:IPR003657); BEST Arabidopsis thaliana protein match is: WRKY DNA-binding protein 4 (TAIR:AT1G13960.1); Has 6486 Blast hits to 3819 proteins in 292 species: Archae - 2; Bacteria - 20; Metazoa - 337; Fungi - 90; Plants - 5675; Viruse…
CRO_011212	Enzymes	green	772.946	1253.65	326.028	1963.35	1865.69	1657.04	1074.69	973.973	1039.99	1166.76	1185.25	486.615	546.797	750.342	956.838	0.86	3.85e-05	154	HL2	alpha/beta-Hydrolases superfamily protein \\ alpha/beta-Hydrolases superfamily protein; FUNCTIONS IN: hydrolase activity; INVOLVED IN: metabolic process; LOCATED IN: cellular_component unknown; EXPRESSED IN: inflorescence meristem, root, flower; EXPRESSED DURING: petal differentiation and expansion stage; CONTAINS InterPro DOMAIN/s: Lipase, GDXG, active site (InterPro:IPR002168), Alpha/beta hydro…
CRO_011338	Enzymes	green	511.065	687.84	272.018	604.066	875.829	975.898	717.151	867.243	785.939	512.859	1038.05	656.895	356.515	513.971	672.141	0.785	0.00053	132	PRX1	Peroxidase superfamily protein \\ Peroxidase superfamily protein; FUNCTIONS IN: peroxidase activity, heme binding; INVOLVED IN: response to oxidative stress, oxidation reduction; LOCATED IN: cell wall, vacuole, membrane, plant-type cell wall; EXPRESSED IN: 23 plant structures; EXPRESSED DURING: 13 growth stages; CONTAINS InterPro DOMAIN/s: Haem peroxidase (InterPro:IPR010255), Plant peroxidase (I…
CRO_011505	TFs	green	110.775	139.403	76.6512	474.072	446.855	433.424	334.249	391.648	402.04	123.686	189.56	164.592	129.598	153.111	182.038	0.879	1.57e-05	190	MKK9	MAP kinase kinase 9 \\ member of MAP Kinase Kinase family. Autophosphorylates and also phosphorylates MPK3 and MPK6. Independently involved in ethylene and calmalexin biosynthesis. Induces transcription of ACS2, ACS6, ERF1, ERF2, ERF5, ERF6, CYP79B2, CYP79B3, CYP71A13 and PAD3. \\ MAP kinase kinase 9 (MKK9); FUNCTIONS IN: protein kinase activator activity, MAP kinase kinase activity, kinase activ…
CRO_015412	TFs	green	54.0074	74.4243	58.4102	161.087	165.469	159.924	124.618	164.737	136.861	70.7601	71.4079	73.2459	98.6255	102.588	126.802	0.827	0.000145	139	bHLH	0
CRO_020097	TFs	green	5.6914	6.48594	4.66057	15.4189	12.3169	12.753	13.2704	14.2817	12.6524	6.35833	5.64236	3.49911	5.0464	5.42852	7.20413	0.812	0.000239	146	EIN4	Signal transduction histidine kinase, hybrid-type, ethylene sensor \\ Ethylene receptor, subfamily 2. Has serine kinase activity. \\ ETHYLENE INSENSITIVE 4 (EIN4); FUNCTIONS IN: ethylene binding, protein histidine kinase activity, receptor activity, glycogen synthase kinase 3 activity; INVOLVED IN: negative regulation of ethylene mediated signaling pathway; LOCATED IN: endomembrane system, endopl…
CRO_021730	Enzymes	green	0.407824	0.469242	0.33012	1.56093	1.41068	0.852939	0.689973	0.977642	0.966678	0.534105	0.380057	0.0677425	0.210772	0.384068	0.443596	0.753	0.00118	98.6	HL1	alpha/beta-Hydrolases superfamily protein \\ Encodes a protein with carboxylesterase whose activity was tested using both pNA and 2,4-D-methyl. \\ CXE12; FUNCTIONS IN: carboxylesterase activity; INVOLVED IN: response to salt stress; LOCATED IN: cytoplasm; EXPRESSED IN: 24 plant structures; EXPRESSED DURING: 14 growth stages; CONTAINS InterPro DOMAIN/s: Lipase, GDXG, active site (InterPro:IPR00216…
CRO_008407	TFs	pink	9.3778	9.43922	7.8387	12.7407	9.1493	10.5549	10.8422	11.6677	11.019	10.8698	9.97613	8.22886	7.88396	9.77042	13.1238	0.773	0.000725	88.9	PBRP	plant-specific TFIIB-related protein \\ Encodes a protein with similarity to the general transcription factor TFIIB. pBRP binds rDNA sequences in vitro. pBRP has been localized to the outer face of the plastid membrane with GFP fusion however, under conditions of proteosome inhibition it is found in the nucleus. \\ plant-specific TFIIB-related protein (PBRP); FUNCTIONS IN: RNA polymerase II trans…
CRO_009355	TFs	pink	0.767593	0.9493	0.732899	1.28252	0.98426	1.29504	0.828987	1.27859	1.3324	1.17875	0.662095	0.874718	0.841728	0.836616	0.944036	0.765	0.000895	60.7	MYB120	myb domain protein 120 \\ Encodes a putative transcription factor, member of the R2R3 factor gene family (MYB120). \\ myb domain protein 120 (MYB120); CONTAINS InterPro DOMAIN/s: SANT, DNA-binding (InterPro:IPR001005), Homeodomain-like (InterPro:IPR009057), Myb, DNA-binding (InterPro:IPR014778), HTH transcriptional regulator, Myb-type, DNA-binding (InterPro:IPR017930), Homeodomain-related (InterP…
CRO_009610	TFs	pink	10.6828	12.4041	7.8532	16.3301	13.0301	10.2439	11.0607	13.5111	12.611	16.3154	8.98518	7.62219	8.64508	9.54111	11.0468	0.84	8.85e-05	100	NF-YB10	nuclear factor Y, subunit B10 \\ nuclear factor Y, subunit B10 (NF-YB10); FUNCTIONS IN: sequence-specific DNA binding transcription factor activity; INVOLVED IN: regulation of transcription, DNA-dependent; LOCATED IN: intracellular, nucleus; EXPRESSED IN: 25 plant structures; EXPRESSED DURING: 15 growth stages; CONTAINS InterPro DOMAIN/s: Transcription factor, CBFA/NFYB, DNA topoisomerase (InterP…
CRO_010073	TFs	pink	35.8339	34.4022	26.8804	42.2177	27.9518	31.4227	31.7614	36.9072	36.5882	37.1982	32.7404	30.677	24.6542	28.6299	31.5747	0.822	0.000168	89.5	EER4	Transcription initiation factor TFIID subunit A \\ Encodes one of two Arabidopsis proteins with similarity to the TBP-associated factor TAF12. The gene product is an EIN3-interacting TFIID transcription factor required for proper ethylene response, including ERF1 induction. Loss of function mutants show enhanced response to ethylene. Located in nucleus and expressed throughout the plant. Required…
CRO_012149	TFs	pink	48.5895	52.5996	44.0225	65.2732	54.0981	52.5766	56.4137	60.6781	54.939	59.8396	45.7082	53.7559	46.1011	47.6894	54.424	0.81	0.000252	97.4	GTE8	global transcription factor group E8 \\ Kinase like protein with similarity to yeast BDF1 and human RING3 protein, which have two bromodomains GTE8 has a single bromodomain \\ global transcription factor group E8 (GTE8); FUNCTIONS IN: DNA binding; INVOLVED IN: biological_process unknown; LOCATED IN: chloroplast; EXPRESSED IN: 23 plant structures; EXPRESSED DURING: 15 growth stages; CONTAINS Inter…
CRO_013544	TFs	pink	3.48718	2.97035	3.91107	4.98386	2.3792	3.11228	5.39711	4.98524	4.74976	3.31592	0.804032	0.721739	2.26815	2.38698	2.3517	0.804	0.000303	95.9	MYC5	basic helix-loop-helix (bHLH) DNA-binding superfamily protein \\ Encodes a transcription factor of the bHLH protein family. Mutants have abnormal, unfused carpels and reduced seed dormancy. \\ SPATULA (SPT); CONTAINS InterPro DOMAIN/s: Helix-loop-helix DNA-binding domain (InterPro:IPR001092), Helix-loop-helix DNA-binding (InterPro:IPR011598); BEST Arabidopsis thaliana protein match is: basic heli…
CRO_017077	TFs	pink	448.63	458.684	363.368	753.363	557.409	545.11	575.129	646.595	603.081	492.211	453.231	438.373	430.198	540.153	633.163	0.764	0.000903	83.6	EIN3	Ethylene insensitive 3 family protein \\ Encodes EIN3 (ethylene-insensitive3), a nuclear transcription factor that initiates downstream transcriptional cascades for ethylene responses. \\ ETHYLENE-INSENSITIVE3 (EIN3); CONTAINS InterPro DOMAIN/s: Ethylene insensitive 3 (InterPro:IPR006957); BEST Arabidopsis thaliana protein match is: ETHYLENE-INSENSITIVE3-like 1 (TAIR:AT2G27050.1); Has 12681 Blast…
CRO_017722	TFs	pink	17.2412	14.3671	11.7023	20.4801	16.2727	16.1431	14.7026	17.8823	16.5305	16.8935	13.6578	9.14115	13.3727	15.4527	20.2666	0.756	0.00112	61.5	RPL	POX (plant homeobox) family protein \\ Mutant has additional lateral organs and phyllotaxy defect. Encodes a homeodomain transcription factor. Has sequence similarity to the Arabidopsis ovule development regulator Bell1. Binds directly to the AGAMOUS cis-regulatory element. Its localization to the nucleus is dependent on the coexpression of either STM or BP. \\ REPLUMLESS (RPL); CONTAINS InterPro…
CRO_018529	TFs	pink	13.9698	13.6998	10.6491	14.4922	9.77384	11.5418	12.9212	13.1925	12.2412	15.4004	10.3852	9.90744	8.37384	10.9497	12.8217	0.805	0.00029	86	PKDM7D	Transcription factor jumonji (jmj) family protein / zinc finger (C5HC2 type) family protein \\ PKDM7D; FUNCTIONS IN: sequence-specific DNA binding transcription factor activity; INVOLVED IN: regulation of transcription; LOCATED IN: nucleus; EXPRESSED IN: 23 plant structures; EXPRESSED DURING: 15 growth stages; CONTAINS InterPro DOMAIN/s: Transcription factor jumonji/aspartyl beta-hydroxylase (Int…
CRO_025419	TFs	pink	186.405	239.396	191.234	258.747	214.738	204.091	259.972	253.427	298.303	252.163	135.153	163.818	202.512	197.611	177.327	0.814	0.000219	84.3	PAP2	phytochrome-associated protein 2 \\ phytochrome-associated protein 2 (PAP2) \\ phytochrome-associated protein 2 (PAP2); FUNCTIONS IN: sequence-specific DNA binding transcription factor activity; INVOLVED IN: response to auxin stimulus, regulation of translation; LOCATED IN: intracellular, nucleus; EXPRESSED IN: 22 plant structures; EXPRESSED DURING: 13 growth stages; CONTAINS InterPro DOMAIN/s: A…
CRO_026070	TFs	pink	22.8501	25.2082	16.7967	32.5506	29.0078	23.4513	22.2993	26.7338	28.8292	19.7699	9.0358	9.23131	14.1294	15.262	18.4499	0.837	9.85e-05	109	SCL14	SCARECROW-like 14 \\ Encodes a member of the GRAS family of transcription factors. The protein interacts with the TGA2 transcription factor and affects the transcription of stress-responsive genes. The protein is found in the nucleus and is also exported to the cytoplasm. \\ SCARECROW-like 14 (SCL14); CONTAINS InterPro DOMAIN/s: Transcription factor GRAS (InterPro:IPR005202); BEST Arabidopsis tha…
CRO_030012	TFs	pink	21.0262	21.4076	17.6712	24.0498	20.687	19.3384	19.5955	22.9837	21.6324	18.1432	12.536	14.7567	16.498	19.1009	18.5146	0.831	0.000126	105	GTE3	global transcription factor group E3 \\ Bromodomain and extra terminal domain family protein. Binds to acetyl-histone H3. Binding is reduced when GTE3 is SUMOylated by SIZ1. \\ global transcription factor group E3 (GTE3); FUNCTIONS IN: histone binding, DNA binding; LOCATED IN: chloroplast; EXPRESSED IN: 21 plant structures; EXPRESSED DURING: 13 growth stages; CONTAINS InterPro DOMAIN/s: Bromodoma…
CRO_023300	TFs	pink	20.8815	22.9822	18.2498	31.3567	26.2207	27.9667	29.5165	35.8076	36.4553	30.3974	17.3976	15.3229	17.021	21.9641	23.1565	0.912	2.17e-06	134	ARF19	auxin response factor 19 \\ Encodes an auxin response factor that contains the conserved VP1-B3 DNA-binding domain at its N-terminus and the Aux/IAA-like domains III and IV present in most ARFs at its C-terminus. The protein interacts with IAA1 (yeast two hybrid) and other auxin response elements such as ER7 and ER9 (yeast one hybrid). ARF19 protein can complement many aspects of the arf7 mutant …
CRO_002621	Enzymes	pink	7.45705	8.22196	3.93985	13.609	9.26718	14.3826	12.481	13.025	12.645	10.1795	8.16122	6.93284	2.45541	5.53576	7.64655	0.796	0.000381	87.3	GO	cytochrome P450, family 71, subfamily B, polypeptide 13 \\ putative cytochrome P450 \\ cytochrome P450, family 71, subfamily B, polypeptide 13 (CYP71B13); FUNCTIONS IN: electron carrier activity, monooxygenase activity, iron ion binding, oxygen binding, heme binding; INVOLVED IN: oxidation reduction; LOCATED IN: endomembrane system; EXPRESSED IN: 13 plant structures; EXPRESSED DURING: 7 growth st…
CRO_006809	TFs	pink	29.9591	33.3105	26.395	37.6647	32.8588	36.2944	34.0135	35.2686	35.5626	34.9608	31.295	31.2029	25.8044	30.3293	34.5724	0.804	0.000301	102	EIN2	NRAMP metal ion transporter family protein \\ Involved in ethylene signal transduction. Acts downstream of CTR1. Positively regulates ORE1 and negatively regulates mir164A,B,C to regulate leaf senescence. \\ ETHYLENE INSENSITIVE 2 (EIN2); FUNCTIONS IN: transporter activity; INVOLVED IN: in 22 processes; LOCATED IN: membrane; EXPRESSED IN: 23 plant structures; EXPRESSED DURING: 13 growth stages; C…
CRO_016354	TFs	pink	8.67834	9.41428	7.69814	12.7689	10.659	10.8441	11.3739	11.5158	11.5536	9.91057	9.34448	8.09968	7.89788	9.40355	11.3757	0.829	0.000133	112	ETR1	Signal transduction histidine kinase, hybrid-type, ethylene sensor \\ Similar to prokaryote sensory transduction proteins. Contains a histidine kinase and a response regulator domain. Homodimer. Membrane component. Binds ethylene. Mutations affect ethylene binding and metabolism of other plant hormones such as auxin, cytokinins, ABA and gibberellic acid. Ethylene receptor. Has histidine kinase ac…
CRO_023255	TFs	pink	22.8748	25.0652	21.5974	33.1215	33.0258	26.3955	29.0671	30.4815	32.6245	25.9397	16.8193	19.6565	19.9322	19.9552	24.3817	0.814	0.000225	91.3	bZIP	0
CRO_030101	TFs	pink	65.5548	70.2744	56.2171	82.6248	65.5281	71.8865	71.6017	76.0976	68.2215	73.2914	63.3376	66.3517	55.3413	59.6275	73.2849	0.829	0.000134	109	EIN2	NRAMP metal ion transporter family protein \\ Involved in ethylene signal transduction. Acts downstream of CTR1. Positively regulates ORE1 and negatively regulates mir164A,B,C to regulate leaf senescence. \\ ETHYLENE INSENSITIVE 2 (EIN2); FUNCTIONS IN: transporter activity; INVOLVED IN: in 22 processes; LOCATED IN: membrane; EXPRESSED IN: 23 plant structures; EXPRESSED DURING: 13 growth stages; C…
catharanthine	metabolite	metabolite	4.2317	4.2967	4.1592	5.58799	3.96973	5.47695	4.4633	5.00843	4.82455	4.8609	4.821	4.2989	3.74597	4.32229	4.64435				catharanthine
anhydrovinblastine	metabolite	metabolite	0.303819	0.54671	0.241251	0.576825	0.293821	0.295009	0.58279	0.656004	0.597322	0.508375	0.37006	0.351072	0.400462	0.400798	0.481646				anhydrovinblastine

## Sheet: network edge
TF/Enzy/Meta	TF_Alias/Meta_Alias	SG	SG_Alias	Cor	p	Type1	Type2
CRO_011212	TS	CRO_000849	CrbHLHs	0.754	0.00116288	Enzymes	TFs-green
CRO_011212	TS	CRO_001062	CrRAP2.12	0.803	0.000315938	Enzymes	TFs-green
CRO_011212	TS	CRO_004544	CrJMJs	0.732	0.00193686	Enzymes	TFs-green
CRO_011212	TS	CRO_004901	CrbHLHs	0.852	5.48219e-05	Enzymes	TFs-green
CRO_011212	TS	CRO_006222	CrWRKY53	0.821	0.000173846	Enzymes	TFs-green
CRO_011212	TS	CRO_007250	CrMYB73	0.754	0.00115622	Enzymes	TFs-green
CRO_011212	TS	CRO_007332	CrWRKY7	0.857	4.43747e-05	Enzymes	TFs-green
CRO_011212	TS	CRO_007939	CrFHY3	0.79	0.000464326	Enzymes	TFs-green
CRO_011212	TS	CRO_008428	CrERF13	0.935	3.12506e-07	Enzymes	TFs-green
CRO_011212	TS	CRO_010671	CrMYB5	0.753	0.00118231	Enzymes	TFs-green
CRO_011212	TS	CRO_011268	CrAGL38	0.817	0.000202207	Enzymes	TFs-green
CRO_011212	TS	CRO_017976	CrbHLHs	0.91	2.57539e-06	Enzymes	TFs-green
CRO_011212	TS	CRO_019273	CrERF15	0.845	7.35322e-05	Enzymes	TFs-green
CRO_011212	TS	CRO_019411	CrNFXL1	0.856	4.63522e-05	Enzymes	TFs-green
CRO_011212	TS	CRO_020917	CrIWS2	0.703	0.00349407	Enzymes	TFs-green
CRO_011212	TS	CRO_026277	CrHB1	0.74	0.00159316	Enzymes	TFs-green
CRO_011212	TS	CRO_026392	CrNF-YA5	0.807	0.000277795	Enzymes	TFs-green
CRO_011212	TS	CRO_030700	CrHSFA1D	0.791	0.000451066	Enzymes	TFs-green
CRO_011212	TS	CRO_031165	CrRAV1	0.777	0.000660816	Enzymes	TFs-green
CRO_011212	TS	CRO_032693	CrAP3	0.754	0.00117532	Enzymes	TFs-green
CRO_011212	TS	CRO_032890	CrWRKY69	0.65	0.00865111	Enzymes	TFs-green
CRO_011212	TS	CRO_032891	CrWRKY65	0.686	0.00474213	Enzymes	TFs-green
CRO_011212	TS	CRO_007889	CrHSI2	0.707	0.00321912	Enzymes	TFs-green
CRO_011212	TS	CRO_000074	CrCTR1	0.733	0.00185958	Enzymes	TFs-green
CRO_011212	TS	CRO_005880	CrEBF2	0.651	0.00864121	Enzymes	TFs-green
CRO_011212	TS	CRO_010846	CrWRKY4	0.775	0.000691394	Enzymes	TFs-green
CRO_011338	PRX1	CRO_001062	CrRAP2.12	0.653	0.00829953	Enzymes	TFs-green
CRO_011338	PRX1	CRO_007939	CrFHY3	0.839	9.32759e-05	Enzymes	TFs-green
CRO_011338	PRX1	CRO_010671	CrMYB5	0.805	0.000295025	Enzymes	TFs-green
CRO_011338	PRX1	CRO_017976	CrbHLHs	0.747	0.00138186	Enzymes	TFs-green
CRO_011338	PRX1	CRO_026392	CrNF-YA5	0.766	0.000866187	Enzymes	TFs-green
CRO_011338	PRX1	CRO_030700	CrHSFA1D	0.693	0.00416443	Enzymes	TFs-green
CRO_011338	PRX1	CRO_032890	CrWRKY69	0.651	0.00855576	Enzymes	TFs-green
CRO_011338	PRX1	CRO_032891	CrWRKY65	0.655	0.0080435	Enzymes	TFs-green
CRO_011338	PRX1	CRO_000074	CrCTR1	0.676	0.00569645	Enzymes	TFs-green
CRO_011338	PRX1	CRO_011212	TS	0.69	0.00445562	Enzymes	Enzymes
CRO_021730	CS	CRO_000849	CrbHLHs	0.824	0.000156497	Enzymes	TFs-green
CRO_021730	CS	CRO_001062	CrRAP2.12	0.776	0.00066294	Enzymes	TFs-green
CRO_021730	CS	CRO_004901	CrbHLHs	0.822	0.000172382	Enzymes	TFs-green
CRO_021730	CS	CRO_006222	CrWRKY53	0.799	0.000351135	Enzymes	TFs-green
CRO_021730	CS	CRO_007250	CrMYB73	0.8	0.000340772	Enzymes	TFs-green
CRO_021730	CS	CRO_007332	CrWRKY7	0.773	0.000719627	Enzymes	TFs-green
CRO_021730	CS	CRO_008428	CrERF13	0.746	0.00140808	Enzymes	TFs-green
CRO_021730	CS	CRO_011268	CrAGL38	0.797	0.000369082	Enzymes	TFs-green
CRO_021730	CS	CRO_017705	CrMYB4	0.643	0.0097637	Enzymes	TFs-green
CRO_021730	CS	CRO_019273	CrERF15	0.803	0.000316984	Enzymes	TFs-green
CRO_021730	CS	CRO_019411	CrNFXL1	0.784	0.000539298	Enzymes	TFs-green
CRO_021730	CS	CRO_025185	CrNAC6	0.73	0.00199253	Enzymes	TFs-green
CRO_021730	CS	CRO_026277	CrHB1	0.815	0.000211213	Enzymes	TFs-green
CRO_021730	CS	CRO_031165	CrRAV1	0.811	0.000247071	Enzymes	TFs-green
CRO_021730	CS	CRO_032693	CrAP3	0.841	8.55671e-05	Enzymes	TFs-green
CRO_021730	CS	CRO_000074	CrCTR1	0.803	0.000310715	Enzymes	TFs-green
CRO_021730	CS	CRO_005880	CrEBF2	0.812	0.000233479	Enzymes	TFs-green
CRO_021730	CS	CRO_010846	CrWRKY4	0.754	0.00117819	Enzymes	TFs-green
CRO_021730	CS	CRO_011212	TS	0.687	0.00462707	Enzymes	Enzymes
CRO_021730	CS	CRO_011505	CrMKK9	0.827	0.000144351	Enzymes	TFs-green
CRO_021730	CS	CRO_015412	CrbHLHs	0.802	0.000323339	Enzymes	TFs-green
CRO_021730	CS	CRO_020097	CrEIN4	0.792	0.000431144	Enzymes	TFs-green
CRO_002621	GO	CRO_000849	CrbHLHs	0.801	0.000330285	Enzymes	TFs-green
CRO_002621	GO	CRO_001062	CrRAP2.12	0.816	0.000206812	Enzymes	TFs-green
CRO_002621	GO	CRO_004901	CrbHLHs	0.747	0.00136917	Enzymes	TFs-green
CRO_002621	GO	CRO_006222	CrWRKY53	0.742	0.00155299	Enzymes	TFs-green
CRO_002621	GO	CRO_007167	CrKNAT4	0.748	0.00135277	Enzymes	TFs-green
CRO_002621	GO	CRO_007939	CrFHY3	0.68	0.00530565	Enzymes	TFs-green
CRO_002621	GO	CRO_010671	CrMYB5	0.718	0.0025832	Enzymes	TFs-green
CRO_002621	GO	CRO_013607	CrbZIP1	0.807	0.000275324	Enzymes	TFs-green
CRO_002621	GO	CRO_017705	CrMYB4	0.77	0.000787376	Enzymes	TFs-green
CRO_002621	GO	CRO_017976	CrbHLHs	0.806	0.000289358	Enzymes	TFs-green
CRO_002621	GO	CRO_019273	CrERF15	0.67	0.00627724	Enzymes	TFs-green
CRO_002621	GO	CRO_021193	CrKNAT4	0.771	0.00077508	Enzymes	TFs-green
CRO_002621	GO	CRO_025185	CrNAC6	0.788	0.00047959	Enzymes	TFs-green
CRO_002621	GO	CRO_026277	CrHB1	0.827	0.000140466	Enzymes	TFs-green
CRO_002621	GO	CRO_026392	CrNF-YA5	0.704	0.00342645	Enzymes	TFs-green
CRO_002621	GO	CRO_030700	CrHSFA1D	0.765	0.000894629	Enzymes	TFs-green
CRO_002621	GO	CRO_031165	CrRAV1	0.694	0.00407991	Enzymes	TFs-green
CRO_002621	GO	CRO_032890	CrWRKY69	0.663	0.00705498	Enzymes	TFs-green
CRO_002621	GO	CRO_032891	CrWRKY65	0.727	0.00214174	Enzymes	TFs-green
CRO_002621	GO	CRO_000074	CrCTR1	0.86	3.94342e-05	Enzymes	TFs-green
CRO_002621	GO	CRO_005880	CrEBF2	0.819	0.00018946	Enzymes	TFs-green
CRO_002621	GO	CRO_010846	CrWRKY4	0.643	0.00977075	Enzymes	TFs-green
CRO_002621	GO	CRO_011212	TS	0.7	0.00365118	Enzymes	Enzymes
CRO_002621	GO	CRO_011338	PRX1	0.861	3.78081e-05	Enzymes	Enzymes
CRO_002621	GO	CRO_011505	CrMKK9	0.817	0.000197739	Enzymes	TFs-green
CRO_002621	GO	CRO_015412	CrbHLHs	0.668	0.0064437	Enzymes	TFs-green
CRO_002621	GO	CRO_020097	CrEIN4	0.862	3.60472e-05	Enzymes	TFs-green
CRO_002621	GO	CRO_021730	CS	0.675	0.00579764	Enzymes	Enzymes
CRO_002621	GO	CRO_008407	CrPBRP	0.688	0.00460931	Enzymes	TFs-pink
CRO_002621	GO	CRO_009355	CrMYB120	0.764	0.000915185	Enzymes	TFs-pink
CRO_002621	GO	CRO_010073	CrEER4	0.7	0.00368982	Enzymes	TFs-pink
CRO_002621	GO	CRO_012149	CrGTE8	0.759	0.00102102	Enzymes	TFs-pink
CRO_002621	GO	CRO_017077	CrEIN3	0.727	0.00212128	Enzymes	TFs-pink
CRO_002621	GO	CRO_026070	CrSCL14	0.669	0.00636779	Enzymes	TFs-pink
CRO_002621	GO	CRO_023300	CrARF19	0.835	0.000107712	Enzymes	TFs-pink
CRO_011505	CrMKK9	CRO_011212	TS	0.755	0.00112999	TFs-green	Enzymes
CRO_015412	CrbHLHs	CRO_011212	TS	0.652	0.00841305	TFs-green	Enzymes
CRO_020097	CrEIN4	CRO_011212	TS	0.708	0.00312205	TFs-green	Enzymes
CRO_020097	CrEIN4	CRO_011338	PRX1	0.643	0.00967226	TFs-green	Enzymes
CRO_008407	CrPBRP	CRO_011338	PRX1	0.766	0.000871319	TFs-pink	Enzymes
CRO_009355	CrMYB120	CRO_011338	PRX1	0.78	0.000601387	TFs-pink	Enzymes
CRO_009610	CrNF-YB10	CRO_011212	TS	0.673	0.00595061	TFs-pink	Enzymes
CRO_009610	CrNF-YB10	CRO_011338	PRX1	0.825	0.000155353	TFs-pink	Enzymes
CRO_010073	CrEER4	CRO_011338	PRX1	0.791	0.000450537	TFs-pink	Enzymes
CRO_012149	CrGTE8	CRO_011338	PRX1	0.834	0.000109487	TFs-pink	Enzymes
CRO_017077	CrEIN3	CRO_011338	PRX1	0.691	0.00435944	TFs-pink	Enzymes
CRO_017077	CrEIN3	CRO_021730	CS	0.757	0.001	TFs-pink	Enzymes
CRO_018529	CrJMJs	CRO_011338	PRX1	0.705	0.00335981	TFs-pink	Enzymes
CRO_026070	CrSCL14	CRO_011212	TS	0.666	0.00666775	TFs-pink	Enzymes
CRO_026070	CrSCL14	CRO_021730	CS	0.681	0.00519569	TFs-pink	Enzymes
CRO_023300	CrARF19	CRO_011338	PRX1	0.777	0.000647852	TFs-pink	Enzymes
CRO_006809	CrEIN2	CRO_011212	TS	0.734	0.00182555	TFs-pink	Enzymes
CRO_006809	CrEIN2	CRO_011338	PRX1	0.923	9.25319e-07	TFs-pink	Enzymes
CRO_006809	CrEIN2	CRO_002621	GO	0.918	1.35621e-06	TFs-pink	Enzymes
CRO_016354	CrETR1	CRO_011212	TS	0.72	0.00249046	TFs-pink	Enzymes
CRO_016354	CrETR1	CRO_011338	PRX1	0.779	0.000625556	TFs-pink	Enzymes
CRO_016354	CrETR1	CRO_002621	GO	0.848	6.52082e-05	TFs-pink	Enzymes
CRO_023255	CrbZIPs	CRO_011212	TS	0.657	0.00780081	TFs-pink	Enzymes
CRO_023255	CrbZIPs	CRO_021730	CS	0.77	0.000781648	TFs-pink	Enzymes
CRO_023255	CrbZIPs	CRO_002621	GO	0.746	0.0014144	TFs-pink	Enzymes
CRO_030101	CrEIN2	CRO_011212	TS	0.645	0.0094649	TFs-pink	Enzymes
CRO_030101	CrEIN2	CRO_011338	PRX1	0.879	1.5853e-05	TFs-pink	Enzymes
CRO_030101	CrEIN2	CRO_002621	GO	0.832	0.000120298	TFs-pink	Enzymes
catharanthine	catharanthine	CRO_007167	CrKNAT4	0.597	0.019	metabolite	TFs-green
catharanthine	catharanthine	CRO_010671	CrMYB5	0.708	0.003	metabolite	TFs-green
catharanthine	catharanthine	CRO_017976	CrbHLHs	0.71	0.003	metabolite	TFs-green
catharanthine	catharanthine	CRO_026392	CrNF-YA5	0.753	0.001	metabolite	TFs-green
catharanthine	catharanthine	CRO_032890	CrWRKY69	0.659	0.008	metabolite	TFs-green
catharanthine	catharanthine	CRO_032891	CrWRKY65	0.678	0.006	metabolite	TFs-green
catharanthine	catharanthine	CRO_011338	PRX1	0.824	0	metabolite	Enzymes
catharanthine	catharanthine	CRO_008407	CrPBRP	0.74	0.002	metabolite	TFs-pink
catharanthine	catharanthine	CRO_009355	CrMYB120	0.699	0.004	metabolite	TFs-pink
catharanthine	catharanthine	CRO_010073	CrEER4	0.699	0.004	metabolite	TFs-pink
catharanthine	catharanthine	CRO_012149	CrGTE8	0.623	0.013	metabolite	TFs-pink
catharanthine	catharanthine	CRO_017077	CrEIN3	0.673	0.006	metabolite	TFs-pink
catharanthine	catharanthine	CRO_002621	GO	0.808	0	metabolite	Enzymes
catharanthine	catharanthine	CRO_006809	CrEIN2	0.808	0	metabolite	TFs-pink
catharanthine	catharanthine	CRO_016354	CrETR1	0.703	0.003	metabolite	TFs-pink
catharanthine	catharanthine	CRO_030101	CrEIN2	0.772	0.001	metabolite	TFs-pink
anhydrovinblastine	anhydrovinblastine	CRO_011338	PRX1	0.621	0.0134241	metabolite	Enzymes
anhydrovinblastine	anhydrovinblastine	CRO_008407	CrPBRP	0.658	0.00764066	metabolite	TFs-pink
anhydrovinblastine	anhydrovinblastine	CRO_009610	CrNF-YB10	0.623	0.0130982	metabolite	TFs-pink
anhydrovinblastine	anhydrovinblastine	CRO_010073	CrEER4	0.641	0.00995336	metabolite	TFs-pink
anhydrovinblastine	anhydrovinblastine	CRO_012149	CrGTE8	0.703	0.00344362	metabolite	TFs-pink
anhydrovinblastine	anhydrovinblastine	CRO_017077	CrEIN3	0.645	0.00946795	metabolite	TFs-pink
anhydrovinblastine	anhydrovinblastine	CRO_025419	CrPAP2	0.73	0.00201945	metabolite	TFs-pink
anhydrovinblastine	anhydrovinblastine	CRO_023300	CrARF19	0.707	0.00322901	metabolite	TFs-pink
anhydrovinblastine	anhydrovinblastine	CRO_016354	CrETR1	0.653	0.00836162	metabolite	TFs-pink
anhydrovinblastine	anhydrovinblastine	CRO_030101	CrEIN2	0.65	0.008755	metabolite	TFs-pink
