# Supplementary material for: Combined Transcriptomic and Metabolomic Analysis Reveals an Ethylene‐Activated Regulatory Model on Monoterpenoid Indole Alkaloid Biosynthesis in Catharanthus roseus
Source: Plant Biotechnol J. 2025 Sep 8;24(2):363–80. doi: 10.1111/pbi.70343 (PMC12906820; doi:10.1111/pbi.70343)
Supplement: Supplementary file 8 — Dataset: S7. The coexpression network of vindoline metabolism under ETH or MJ treatment in C. roseus . [file PBI-24-363-s006.xlsx]

## Sheet: network edge
TF/Enzy/Meta	TF_Alias/Meta_Alias	SG	SG_Alias	Pearson	p-value	Type1	Type2
CRO_004356	T16OMT	CRO_000754	HB-8	0.724	0.00227	enzyme	KTFs
CRO_004356	T16OMT	CRO_001022	MYB23	0.885	1.14e-05	enzyme	KTFs
CRO_004356	T16OMT	CRO_001396	ORC1B	0.916	1.66e-06	enzyme	KTFs
CRO_004356	T16OMT	CRO_001555	HMGA	0.881	1.41e-05	enzyme	KTFs
CRO_004356	T16OMT	CRO_003314	GTE7	0.899	5.15e-06	enzyme	KTFs
CRO_004356	T16OMT	CRO_003698	ATS	0.921	1.11e-06	enzyme	KTFs
CRO_008342	HYS	CRO_001022	MYB23	0.777	0.000651	enzyme	KTFs
CRO_008342	HYS	CRO_001396	ORC1B	0.933	3.88e-07	enzyme	KTFs
CRO_008342	HYS	CRO_001555	HMGA	0.817	0.000203	enzyme	KTFs
CRO_008342	HYS	CRO_003314	GTE7	0.926	7.23e-07	enzyme	KTFs
CRO_008342	HYS	CRO_003698	ATS	0.91	2.57847e-06	enzyme	KTFs
CRO_008342	HYS	CRO_004356	T16OMT	0.946	1.01e-07	enzyme	enzyme
CRO_008342	HYS	CRO_005897	WHY3	0.713	0.00284973	enzyme	KTFs
CRO_008342	HYS	CRO_008078	SPL9	0.926	7.65e-07	enzyme	KTFs
CRO_012504	D4H	CRO_001022	MYB23	0.792	0.000431	enzyme	KTFs
CRO_012504	D4H	CRO_001396	ORC1B	0.832	0.00012	enzyme	KTFs
CRO_012504	D4H	CRO_001555	HMGA	0.783	0.000555	enzyme	KTFs
CRO_012504	D4H	CRO_003314	GTE7	0.837	0.000101	enzyme	KTFs
CRO_012504	D4H	CRO_003698	ATS	0.88	1.55e-05	enzyme	KTFs
CRO_012504	D4H	CRO_004356	T16OMT	0.933	3.77e-07	enzyme	enzyme
CRO_012504	D4H	CRO_005897	WHY3	0.671	0.0062	enzyme	KTFs
CRO_012504	D4H	CRO_008078	SPL9	0.88	1.51675e-05	enzyme	KTFs
CRO_012504	D4H	CRO_008342	HYS	0.858	4.28e-05	enzyme	enzyme
CRO_012504	D4H	CRO_008790	DEL3	0.807	0.00028	enzyme	KTFs
CRO_012504	D4H	CRO_009037	BIS2	0.835	0.000108	enzyme	KTFs
CRO_012504	D4H	CRO_009254	CRF3	0.856	4.68e-05	enzyme	KTFs
CRO_012504	D4H	CRO_009496	NF-YC4	0.756	0.0011	enzyme	KTFs
CRO_012504	D4H	CRO_010214	SPCH	0.706	0.00325	enzyme	KTFs
CRO_012504	D4H	CRO_011646	NF-YB7	0.866	3e-05	enzyme	KTFs
CRO_012504	D4H	CRO_011803	CRF4	0.75	0.00127	enzyme	KTFs
CRO_015220	G8O	CRO_000754	HB-8	0.71	0.00304	enzyme	KTFs
CRO_015220	G8O	CRO_001022	MYB23	0.813	0.000232	enzyme	KTFs
CRO_015220	G8O	CRO_001396	ORC1B	0.881	1.45e-05	enzyme	KTFs
CRO_015220	G8O	CRO_001555	HMGA	0.834	0.000111	enzyme	KTFs
CRO_015220	G8O	CRO_003314	GTE7	0.811	0.000246	enzyme	KTFs
CRO_015220	G8O	CRO_003698	ATS	0.779	0.000626	enzyme	KTFs
CRO_015220	G8O	CRO_004356	T16OMT	0.858	4.35142e-05	enzyme	enzyme
CRO_015220	G8O	CRO_005897	WHY3	0.844	7.61e-05	enzyme	KTFs
CRO_015220	G8O	CRO_008078	SPL9	0.864	3.24e-05	enzyme	KTFs
CRO_015220	G8O	CRO_008342	HYS	0.834	0.000111	enzyme	enzyme
CRO_015220	G8O	CRO_008790	DEL3	0.836	0.000102	enzyme	KTFs
CRO_015220	G8O	CRO_009037	BIS2	0.921	1.11e-06	enzyme	KTFs
CRO_015220	G8O	CRO_009254	CRF3	0.89	8.69e-06	enzyme	KTFs
CRO_015220	G8O	CRO_009496	NF-YC4	0.866	3.03e-05	enzyme	KTFs
CRO_015220	G8O	CRO_010214	SPCH	0.787	0.000495	enzyme	KTFs
CRO_015220	G8O	CRO_011646	NF-YB7	0.811	0.000243	enzyme	KTFs
CRO_015220	G8O	CRO_011803	CRF4	0.839	9.29e-05	enzyme	KTFs
CRO_015220	G8O	CRO_012504	D4H	0.825	0.000155	enzyme	enzyme
CRO_015220	G8O	CRO_013043	GL3	0.868	2.68e-05	enzyme	KTFs
CRO_015220	G8O	CRO_013542	CLF	0.855	4.85e-05	enzyme	KTFs
CRO_015220	G8O	CRO_014540	AIL6	0.842	8.16e-05	enzyme	KTFs
CRO_017447	T16H1/2	CRO_000754	HB-8	0.712	0.00292	enzyme	KTFs
CRO_017447	T16H1/2	CRO_001022	MYB23	0.892	8.02e-06	enzyme	KTFs
CRO_017447	T16H1/2	CRO_001396	ORC1B	0.863	3.47e-05	enzyme	KTFs
CRO_017447	T16H1/2	CRO_001555	HMGA	0.829	0.000132	enzyme	KTFs
CRO_017447	T16H1/2	CRO_003314	GTE7	0.908	2.95e-06	enzyme	KTFs
CRO_017447	T16H1/2	CRO_003698	ATS	0.875	1.92e-05	enzyme	KTFs
CRO_017447	T16H1/2	CRO_004356	T16OMT	0.955	3.33e-08	enzyme	enzyme
CRO_017447	T16H1/2	CRO_005897	WHY3	0.798	0.000366	enzyme	KTFs
CRO_017447	T16H1/2	CRO_008078	SPL9	0.89	8.97e-06	enzyme	KTFs
CRO_017447	T16H1/2	CRO_008342	HYS	0.874	2.1e-05	enzyme	enzyme
CRO_017447	T16H1/2	CRO_008790	DEL3	0.8	0.000345	enzyme	KTFs
CRO_017447	T16H1/2	CRO_009037	BIS2	0.842	8.34e-05	enzyme	KTFs
CRO_017447	T16H1/2	CRO_009254	CRF3	0.868	2.68e-05	enzyme	KTFs
CRO_017447	T16H1/2	CRO_009496	NF-YC4	0.811	0.000243	enzyme	KTFs
CRO_017447	T16H1/2	CRO_010214	SPCH	0.774	0.000716	enzyme	KTFs
CRO_017447	T16H1/2	CRO_011646	NF-YB7	0.861	3.72e-05	enzyme	KTFs
CRO_017447	T16H1/2	CRO_011803	CRF4	0.757	0.0011	enzyme	KTFs
CRO_017447	T16H1/2	CRO_012504	D4H	0.892	7.79e-06	enzyme	enzyme
CRO_017447	T16H1/2	CRO_013043	GL3	0.851	5.86e-05	enzyme	KTFs
CRO_017447	T16H1/2	CRO_013542	CLF	0.769	0.000814	enzyme	KTFs
CRO_017447	T16H1/2	CRO_014540	AIL6	0.86	3.88e-05	enzyme	KTFs
CRO_017447	T16H1/2	CRO_015220	G8O	0.782	0.00057	enzyme	enzyme
CRO_017447	T16H1/2	CRO_016629	HSFB4	0.869	2.64e-05	enzyme	KTFs
CRO_017447	T16H1/2	CRO_017125	YAB2	0.877	1.8e-05	enzyme	KTFs
CRO_021541	T3R	CRO_000754	HB-8	0.767	0.000854	enzyme	KTFs
CRO_021541	T3R	CRO_001022	MYB23	0.945	1.17e-07	enzyme	KTFs
CRO_021541	T3R	CRO_001396	ORC1B	0.898	5.41e-06	enzyme	KTFs
CRO_021541	T3R	CRO_001555	HMGA	0.875	1.96e-05	enzyme	KTFs
CRO_021541	T3R	CRO_003314	GTE7	0.929	5.48e-07	enzyme	KTFs
CRO_021541	T3R	CRO_003698	ATS	0.887	1.07e-05	enzyme	KTFs
CRO_021541	T3R	CRO_004356	T16OMT	0.929	5.73e-07	enzyme	enzyme
CRO_021541	T3R	CRO_005897	WHY3	0.823	0.000165	enzyme	KTFs
CRO_021541	T3R	CRO_008078	SPL9	0.938	2.28e-07	enzyme	KTFs
CRO_021541	T3R	CRO_008342	HYS	0.886	1.09e-05	enzyme	enzyme
CRO_021541	T3R	CRO_008790	DEL3	0.828	0.000139	enzyme	KTFs
CRO_021541	T3R	CRO_009037	BIS2	0.895	6.55e-06	enzyme	KTFs
CRO_021541	T3R	CRO_009254	CRF3	0.923	9.68e-07	enzyme	KTFs
CRO_021541	T3R	CRO_009496	NF-YC4	0.859	4.1e-05	enzyme	KTFs
CRO_021541	T3R	CRO_010214	SPCH	0.834	0.000111	enzyme	KTFs
CRO_021541	T3R	CRO_011646	NF-YB7	0.883	1.32e-05	enzyme	KTFs
CRO_021541	T3R	CRO_011803	CRF4	0.816	0.000209	enzyme	KTFs
CRO_021541	T3R	CRO_012504	D4H	0.842	8.11e-05	enzyme	enzyme
CRO_021541	T3R	CRO_013043	GL3	0.884	1.2e-05	enzyme	KTFs
CRO_021541	T3R	CRO_013542	CLF	0.834	0.00011	enzyme	KTFs
CRO_021541	T3R	CRO_014540	AIL6	0.924	8.91e-07	enzyme	KTFs
CRO_021541	T3R	CRO_015220	G8O	0.862	3.58e-05	enzyme	enzyme
CRO_021541	T3R	CRO_016629	HSFB4	0.923	9.21e-07	enzyme	KTFs
CRO_021541	T3R	CRO_017125	YAB2	0.923	9.75e-07	enzyme	KTFs
CRO_021541	T3R	CRO_017447	T16H1/2	0.938	2.35e-07	enzyme	enzyme
CRO_021541	T3R	CRO_017475	HB-8	0.854	5.02e-05	enzyme	KTFs
CRO_021541	T3R	CRO_017946	ARF22	0.838	9.7e-05	enzyme	KTFs
CRO_021541	T3R	CRO_020120	HSFA9	0.743	0.00151	enzyme	KTFs
CRO_021541	T3R	CRO_020471	GATA11	0.932	4.35e-07	enzyme	KTFs
CRO_025193	AS1	vindoline	vindoline	0.763	0.0055	enzyme	metabolite
CRO_025193	AS1	CRO_000754	HB-8	0.976	5.69e-10	enzyme	KTFs
CRO_025193	AS1	CRO_001022	MYB23	0.836	0.000103	enzyme	KTFs
CRO_025193	AS1	CRO_001396	ORC1B	0.811	0.000245	enzyme	KTFs
CRO_025193	AS1	CRO_001555	HMGA	0.932	4.18e-07	enzyme	KTFs
CRO_025193	AS1	CRO_003314	GTE7	0.662	0.0072	enzyme	KTFs
CRO_025193	AS1	CRO_003698	ATS	0.735	0.0018	enzyme	KTFs
CRO_025193	AS1	CRO_004356	T16OMT	0.727	0.00212	enzyme	enzyme
CRO_025193	AS1	CRO_005897	WHY3	0.862	3.5363e-05	enzyme	KTFs
CRO_025193	AS1	CRO_008078	SPL9	0.802	0.000319124	enzyme	KTFs
CRO_025193	AS1	CRO_008790	DEL3	0.859	4.13e-05	enzyme	KTFs
CRO_025193	AS1	CRO_009037	BIS2	0.833	0.000116	enzyme	KTFs
CRO_025193	AS1	CRO_009254	CRF3	0.795	0.000401	enzyme	KTFs
CRO_025193	AS1	CRO_009496	NF-YC4	0.863	3.49e-05	enzyme	KTFs
CRO_025193	AS1	CRO_010214	SPCH	0.951	5.56e-08	enzyme	KTFs
CRO_025193	AS1	CRO_011646	NF-YB7	0.836	0.000105	enzyme	KTFs
CRO_025193	AS1	CRO_011803	CRF4	0.933	4.07e-07	enzyme	KTFs
CRO_025193	AS1	CRO_013043	GL3	0.72	0.00245	enzyme	KTFs
CRO_025193	AS1	CRO_013542	CLF	0.842	8.24e-05	enzyme	KTFs
CRO_025193	AS1	CRO_014540	AIL6	0.871	2.35823e-05	enzyme	KTFs
CRO_025193	AS1	CRO_015220	G8O	0.661	0.00725	enzyme	enzyme
CRO_025193	AS1	CRO_016629	HSFB4	0.901	4.67613e-06	enzyme	KTFs
CRO_025193	AS1	CRO_017125	YAB2	0.821	0.000174	enzyme	KTFs
CRO_025193	AS1	CRO_017447	T16H1/2	0.686	0.00478	enzyme	enzyme
CRO_025193	AS1	CRO_017475	HB-8	0.784	0.000536	enzyme	KTFs
CRO_025193	AS1	CRO_017946	ARF22	0.868	2.77e-05	enzyme	KTFs
CRO_025193	AS1	CRO_020120	HSFA9	0.967	4.56e-09	enzyme	KTFs
CRO_025193	AS1	CRO_020471	GATA11	0.775	0.000682	enzyme	KTFs
CRO_025193	AS1	CRO_021541	T3R	0.728	0.0021	enzyme	enzyme
CRO_025193	AS1	CRO_021750	ELF6	0.809	0.000263	enzyme	KTFs
CRO_025193	AS1	CRO_022446	GTA2	0.921	1.07e-06	enzyme	KTFs
CRO_025193	AS1	CRO_022585	WRKY2	0.888	9.83e-06	enzyme	KTFs
CRO_025193	AS1	CRO_023606	MYB117	0.739	0.00165	enzyme	KTFs
CRO_025193	AS1	CRO_023641	HIS1-3	0.842	8.08e-05	enzyme	KTFs
CRO_025193	AS1	CRO_024911	ORC1B	0.696	0.00392	enzyme	KTFs
CRO_033266	NMT	CRO_001022	MYB23	0.836	0.000103	enzyme	KTFs
CRO_033266	NMT	CRO_001396	ORC1B	0.834	0.000113	enzyme	KTFs
CRO_033266	NMT	CRO_001555	HMGA	0.771	0.00077	enzyme	KTFs
CRO_033266	NMT	CRO_003314	GTE7	0.901	4.63e-06	enzyme	KTFs
CRO_033266	NMT	CRO_003698	ATS	0.842	8.23e-05	enzyme	KTFs
CRO_033266	NMT	CRO_004356	T16OMT	0.953	3.92e-08	enzyme	enzyme
CRO_033266	NMT	CRO_005897	WHY3	0.726	0.00216	enzyme	KTFs
CRO_033266	NMT	CRO_008078	SPL9	0.871	2.38339e-05	enzyme	KTFs
CRO_033266	NMT	CRO_008342	HYS	0.887	1.03e-05	enzyme	enzyme
CRO_033266	NMT	CRO_008790	DEL3	0.765	0.000896531	enzyme	KTFs
CRO_033266	NMT	CRO_009037	BIS2	0.823	0.000162	enzyme	KTFs
CRO_033266	NMT	CRO_009254	CRF3	0.859	4.09e-05	enzyme	KTFs
CRO_033266	NMT	CRO_009496	NF-YC4	0.775	0.000687	enzyme	KTFs
CRO_033266	NMT	CRO_010214	SPCH	0.69	0.00439	enzyme	KTFs
CRO_033266	NMT	CRO_011646	NF-YB7	0.839	9.38113e-05	enzyme	KTFs
CRO_033266	NMT	CRO_011803	CRF4	0.7	0.00368	enzyme	KTFs
CRO_033266	NMT	CRO_012504	D4H	0.899	5.2e-06	enzyme	enzyme
CRO_033266	NMT	CRO_013043	GL3	0.835	0.000109103	enzyme	KTFs
CRO_033266	NMT	CRO_013542	CLF	0.741	0.00156	enzyme	KTFs
CRO_033266	NMT	CRO_014540	AIL6	0.783	0.000551	enzyme	KTFs
CRO_033266	NMT	CRO_015220	G8O	0.783	0.000559	enzyme	enzyme
CRO_033266	NMT	CRO_016629	HSFB4	0.812	0.000234	enzyme	KTFs
CRO_033266	NMT	CRO_017125	YAB2	0.843	7.83e-05	enzyme	KTFs
CRO_033266	NMT	CRO_017447	T16H1/2	0.971	1.96e-09	enzyme	enzyme
CRO_033266	NMT	CRO_017475	HB-8	0.786	0.000509536	enzyme	KTFs
CRO_033266	NMT	CRO_017946	ARF22	0.808	0.000268	enzyme	KTFs
CRO_033266	NMT	CRO_020120	HSFA9	0.685	0.00487	enzyme	KTFs
CRO_033266	NMT	CRO_020471	GATA11	0.895	6.77e-06	enzyme	KTFs
CRO_033266	NMT	CRO_021541	T3R	0.905	3.56e-06	enzyme	enzyme
CRO_033266	NMT	CRO_021750	ELF6	0.826	0.000149	enzyme	KTFs
CRO_033266	NMT	CRO_022446	GTA2	0.749	0.00131	enzyme	KTFs
CRO_033266	NMT	CRO_022585	WRKY2	0.788	0.000481	enzyme	KTFs
CRO_033266	NMT	CRO_023606	MYB117	0.802	0.000325	enzyme	KTFs
CRO_033266	NMT	CRO_023641	HIS1-3	0.852	5.44e-05	enzyme	KTFs
CRO_033266	NMT	CRO_024911	ORC1B	0.855	4.93953e-05	enzyme	KTFs
CRO_033266	NMT	CRO_026105	SCR	0.807	0.000278	enzyme	KTFs
CRO_033266	NMT	CRO_026333	RAD51	0.777	0.000653	enzyme	KTFs
CRO_033266	NMT	CRO_026652	PAP1	0.815	0.000216	enzyme	KTFs
CRO_033266	NMT	CRO_028016	DEL3	0.846	7.14e-05	enzyme	KTFs
CRO_033266	NMT	CRO_029122	HDG3	0.881	1.46e-05	enzyme	KTFs
CRO_033266	NMT	CRO_031898	EIN3	0.845	7.37e-05	enzyme	KTFs
CRO_033266	NMT	CRO_032269	PTL	0.747	0.00137375	enzyme	KTFs
CRO_009296	T3O-part	CRO_000754	HB-8	0.801	0.000333	enzyme	KTFs
CRO_009296	T3O-part	CRO_001022	MYB23	0.846	6.93921e-05	enzyme	KTFs
CRO_009296	T3O-part	CRO_001396	ORC1B	0.708	0.00316	enzyme	KTFs
CRO_009296	T3O-part	CRO_001555	HMGA	0.78	0.000597	enzyme	KTFs
CRO_009296	T3O-part	CRO_003314	GTE7	0.713	0.00285	enzyme	KTFs
CRO_009296	T3O-part	CRO_003698	ATS	0.678	0.00545783	enzyme	KTFs
CRO_009296	T3O-part	CRO_004356	T16OMT	0.705	0.00334	enzyme	enzyme
CRO_009296	T3O-part	CRO_005897	WHY3	0.852	5.45e-05	enzyme	KTFs
CRO_009296	T3O-part	CRO_008078	SPL9	0.724	0.00226	enzyme	KTFs
CRO_009296	T3O-part	CRO_008790	DEL3	0.654	0.00814	enzyme	KTFs
CRO_009296	T3O-part	CRO_009037	BIS2	0.7	0.00368	enzyme	KTFs
CRO_009296	T3O-part	CRO_009254	CRF3	0.694	0.00409	enzyme	KTFs
CRO_009296	T3O-part	CRO_009496	NF-YC4	0.693	0.00416	enzyme	KTFs
CRO_009296	T3O-part	CRO_010214	SPCH	0.801	0.000331	enzyme	KTFs
CRO_009296	T3O-part	CRO_011646	NF-YB7	0.689	0.00453	enzyme	KTFs
CRO_009296	T3O-part	CRO_011803	CRF4	0.729	0.00203	enzyme	KTFs
CRO_009296	T3O-part	CRO_013043	GL3	0.652	0.00849	enzyme	KTFs
CRO_009296	T3O-part	CRO_014540	AIL6	0.905	3.64259e-06	enzyme	KTFs
CRO_009296	T3O-part	CRO_015220	G8O	0.677	0.00558	enzyme	enzyme
CRO_009296	T3O-part	CRO_016629	HSFB4	0.823	0.000165	enzyme	KTFs
CRO_009296	T3O-part	CRO_017125	YAB2	0.746	0.0014	enzyme	KTFs
CRO_009296	T3O-part	CRO_017447	T16H1/2	0.806	0.000284	enzyme	enzyme
CRO_009296	T3O-part	CRO_017475	HB-8	0.837	9.87e-05	enzyme	KTFs
CRO_009296	T3O-part	CRO_017946	ARF22	0.654	0.00817	enzyme	KTFs
CRO_009296	T3O-part	CRO_020120	HSFA9	0.676	0.00566	enzyme	KTFs
CRO_009296	T3O-part	CRO_020471	GATA11	0.734	0.00186	enzyme	KTFs
CRO_009296	T3O-part	CRO_021541	T3R	0.816	0.000207	enzyme	enzyme
CRO_009296	T3O-part	CRO_021750	ELF6	0.696	0.00397	enzyme	KTFs
CRO_009296	T3O-part	CRO_022446	GTA2	0.833	0.000115	enzyme	KTFs
CRO_009296	T3O-part	CRO_022585	WRKY2	0.83	0.00013	enzyme	KTFs
CRO_009296	T3O-part	CRO_023606	MYB117	0.799	0.000357	enzyme	KTFs
CRO_009296	T3O-part	CRO_023641	HIS1-3	0.753	0.00118	enzyme	KTFs
CRO_009296	T3O-part	CRO_024911	ORC1B	0.663	0.00709334	enzyme	KTFs
CRO_009296	T3O-part	CRO_025193	AS1	0.749	0.00131	enzyme	enzyme
CRO_009296	T3O-part	CRO_026105	SCR	0.707	0.00319	enzyme	KTFs
CRO_009296	T3O-part	CRO_026333	RAD51	0.748	0.00135482	enzyme	KTFs
CRO_009296	T3O-part	CRO_026652	PAP1	0.678	0.00543	enzyme	KTFs
CRO_009296	T3O-part	CRO_028016	DEL3	0.738	0.00167	enzyme	KTFs
CRO_009296	T3O-part	CRO_029122	HDG3	0.851	5.84e-05	enzyme	KTFs
CRO_009296	T3O-part	CRO_031898	EIN3	0.727	0.00212	enzyme	KTFs
CRO_009296	T3O-part	CRO_032269	PTL	0.752	0.00122	enzyme	KTFs
CRO_009296	T3O-part	CRO_033266	NMT	0.7	0.0036519	enzyme	enzyme
CRO_009296	T3O-part	CRO_008639	ARF19	0.672	0.0061	enzyme	KTFs
CRO_009296	T3O-part	CRO_024714	ANT	0.755	0.00114	enzyme	KTFs
CRO_009296	T3O-part	CRO_024715	ANT	0.751	0.00125	enzyme	KTFs
CRO_004356	T16OMT	vindoline	vindoline	0.669	0.011	enzyme	metabolite
CRO_012504	D4H	vindoline	vindoline	0.539	0.0379431	enzyme	metabolite
CRO_015220	G8O	vindoline	vindoline	0.577	0.024	enzyme	metabolite
CRO_017447	T16H1/2	vindoline	vindoline	0.602	0.018	enzyme	metabolite
CRO_021541	T3R	vindoline	vindoline	0.578	0.024	enzyme	metabolite
CRO_033266	NMT	vindoline	vindoline	0.586	0.022	enzyme	metabolite
CRO_000754	HB-8	vindoline	vindoline	0.708	0.003	KTFs	metabolite
CRO_001022	MYB23	vindoline	vindoline	0.741	0.002	KTFs	metabolite
CRO_001555	HMGA	vindoline	vindoline	0.711	0.003	KTFs	metabolite
CRO_005897	WHY3	CRO_004356	T16OMT	0.79	0.000453994	KTFs	enzyme
CRO_008078	SPL9	CRO_004356	T16OMT	0.946	9.75e-08	KTFs	enzyme
CRO_008790	DEL3	CRO_004356	T16OMT	0.9	4.78795e-06	KTFs	enzyme
CRO_008790	DEL3	CRO_008342	HYS	0.9	5.01e-06	KTFs	enzyme
CRO_009037	BIS2	CRO_004356	T16OMT	0.928	6.43e-07	KTFs	enzyme
CRO_009037	BIS2	CRO_008342	HYS	0.924	8.57e-07	KTFs	enzyme
CRO_009254	CRF3	CRO_004356	T16OMT	0.93	5.08e-07	KTFs	enzyme
CRO_009254	CRF3	CRO_008342	HYS	0.937	2.76e-07	KTFs	enzyme
CRO_009496	NF-YC4	vindoline	vindoline	0.785	0.001	KTFs	metabolite
CRO_009496	NF-YC4	CRO_004356	T16OMT	0.88	1.49e-05	KTFs	enzyme
CRO_009496	NF-YC4	CRO_008342	HYS	0.81	0.00025	KTFs	enzyme
CRO_010214	SPCH	vindoline	vindoline	0.755	0.001	KTFs	metabolite
CRO_010214	SPCH	CRO_004356	T16OMT	0.818	0.000196	KTFs	enzyme
CRO_010214	SPCH	CRO_008342	HYS	0.721	0.0024	KTFs	enzyme
CRO_011646	NF-YB7	vindoline	vindoline	0.75	0.001	KTFs	metabolite
CRO_011646	NF-YB7	CRO_004356	T16OMT	0.95	6.45e-08	KTFs	enzyme
CRO_011646	NF-YB7	CRO_008342	HYS	0.88	1.52e-05	KTFs	enzyme
CRO_011803	CRF4	vindoline	vindoline	0.743	0.001	KTFs	metabolite
CRO_011803	CRF4	CRO_004356	T16OMT	0.84	8.97e-05	KTFs	enzyme
CRO_011803	CRF4	CRO_008342	HYS	0.774	0.000712	KTFs	enzyme
CRO_013043	GL3	CRO_004356	T16OMT	0.899	5.33e-06	KTFs	enzyme
CRO_013043	GL3	CRO_008342	HYS	0.954	3.35e-08	KTFs	enzyme
CRO_013043	GL3	CRO_012504	D4H	0.821	0.000174	KTFs	enzyme
CRO_013542	CLF	vindoline	vindoline	0.721	0.002	KTFs	metabolite
CRO_013542	CLF	CRO_004356	T16OMT	0.877	1.78e-05	KTFs	enzyme
CRO_013542	CLF	CRO_008342	HYS	0.845	7.19e-05	KTFs	enzyme
CRO_013542	CLF	CRO_012504	D4H	0.816	0.000211	KTFs	enzyme
CRO_014540	AIL6	CRO_004356	T16OMT	0.844	7.51e-05	KTFs	enzyme
CRO_014540	AIL6	CRO_008342	HYS	0.757	0.00107	KTFs	enzyme
CRO_014540	AIL6	CRO_012504	D4H	0.727	0.00212	KTFs	enzyme
CRO_016629	HSFB4	vindoline	vindoline	0.703	0.003	KTFs	metabolite
CRO_016629	HSFB4	CRO_004356	T16OMT	0.891	8.30539e-06	KTFs	enzyme
CRO_016629	HSFB4	CRO_008342	HYS	0.807	0.000275	KTFs	enzyme
CRO_016629	HSFB4	CRO_012504	D4H	0.799	0.000352	KTFs	enzyme
CRO_016629	HSFB4	CRO_015220	G8O	0.844	7.63e-05	KTFs	enzyme
CRO_017125	YAB2	CRO_004356	T16OMT	0.918	1.4e-06	KTFs	enzyme
CRO_017125	YAB2	CRO_008342	HYS	0.928	6.05e-07	KTFs	enzyme
CRO_017125	YAB2	CRO_012504	D4H	0.825	0.000154	KTFs	enzyme
CRO_017125	YAB2	CRO_015220	G8O	0.876	1.83e-05	KTFs	enzyme
CRO_017475	HB-8	CRO_004356	T16OMT	0.767	0.000855	KTFs	enzyme
CRO_017475	HB-8	CRO_008342	HYS	0.662	0.00718	KTFs	enzyme
CRO_017475	HB-8	CRO_012504	D4H	0.728	0.00208	KTFs	enzyme
CRO_017475	HB-8	CRO_015220	G8O	0.717	0.00262	KTFs	enzyme
CRO_017475	HB-8	CRO_017447	T16H1/2	0.844	7.73e-05	KTFs	enzyme
CRO_017946	ARF22	vindoline	vindoline	0.783	0.001	KTFs	metabolite
CRO_017946	ARF22	CRO_004356	T16OMT	0.923	9.7e-07	KTFs	enzyme
CRO_017946	ARF22	CRO_008342	HYS	0.882	1.36e-05	KTFs	enzyme
CRO_017946	ARF22	CRO_012504	D4H	0.826	0.000149	KTFs	enzyme
CRO_017946	ARF22	CRO_015220	G8O	0.81	0.00025	KTFs	enzyme
CRO_017946	ARF22	CRO_017447	T16H1/2	0.828	0.00014	KTFs	enzyme
CRO_020120	HSFA9	vindoline	vindoline	0.824	0	KTFs	metabolite
CRO_020120	HSFA9	CRO_004356	T16OMT	0.794	0.000404	KTFs	enzyme
CRO_020120	HSFA9	CRO_008342	HYS	0.723	0.00232	KTFs	enzyme
CRO_020120	HSFA9	CRO_012504	D4H	0.647	0.00917	KTFs	enzyme
CRO_020120	HSFA9	CRO_015220	G8O	0.71	0.003	KTFs	enzyme
CRO_020120	HSFA9	CRO_017447	T16H1/2	0.736	0.00175	KTFs	enzyme
CRO_020471	GATA11	CRO_004356	T16OMT	0.961	1.21e-08	KTFs	enzyme
CRO_020471	GATA11	CRO_008342	HYS	0.921	1.14e-06	KTFs	enzyme
CRO_020471	GATA11	CRO_012504	D4H	0.891	8.25e-06	KTFs	enzyme
CRO_020471	GATA11	CRO_015220	G8O	0.888	9.84e-06	KTFs	enzyme
CRO_020471	GATA11	CRO_017447	T16H1/2	0.907	3.13e-06	KTFs	enzyme
CRO_021750	ELF6	vindoline	vindoline	0.743	0.002	KTFs	metabolite
CRO_021750	ELF6	CRO_004356	T16OMT	0.905	3.47e-06	KTFs	enzyme
CRO_021750	ELF6	CRO_008342	HYS	0.821	0.000175	KTFs	enzyme
CRO_021750	ELF6	CRO_012504	D4H	0.866	3.04976e-05	KTFs	enzyme
CRO_021750	ELF6	CRO_015220	G8O	0.772	0.000747	KTFs	enzyme
CRO_021750	ELF6	CRO_017447	T16H1/2	0.848	6.6e-05	KTFs	enzyme
CRO_021750	ELF6	CRO_021541	T3R	0.871	2.41e-05	KTFs	enzyme
CRO_022446	GTA2	CRO_004356	T16OMT	0.813	0.000229255	KTFs	enzyme
CRO_022446	GTA2	CRO_008342	HYS	0.727	0.00211406	KTFs	enzyme
CRO_022446	GTA2	CRO_012504	D4H	0.71	0.00300673	KTFs	enzyme
CRO_022446	GTA2	CRO_015220	G8O	0.767	0.00084109	KTFs	enzyme
CRO_022446	GTA2	CRO_017447	T16H1/2	0.823	0.000166761	KTFs	enzyme
CRO_022446	GTA2	CRO_021541	T3R	0.867	2.82776e-05	KTFs	enzyme
CRO_022585	WRKY2	vindoline	vindoline	0.746	0.001	KTFs	metabolite
CRO_022585	WRKY2	CRO_004356	T16OMT	0.863	3.46036e-05	KTFs	enzyme
CRO_022585	WRKY2	CRO_008342	HYS	0.735	0.00181176	KTFs	enzyme
CRO_022585	WRKY2	CRO_012504	D4H	0.766	0.000871812	KTFs	enzyme
CRO_022585	WRKY2	CRO_015220	G8O	0.763	0.000927522	KTFs	enzyme
CRO_022585	WRKY2	CRO_017447	T16H1/2	0.868	2.78048e-05	KTFs	enzyme
CRO_022585	WRKY2	CRO_021541	T3R	0.906	3.26084e-06	KTFs	enzyme
CRO_023606	MYB117	CRO_004356	T16OMT	0.845	7.19777e-05	KTFs	enzyme
CRO_023606	MYB117	CRO_008342	HYS	0.865	3.18752e-05	KTFs	enzyme
CRO_023606	MYB117	CRO_012504	D4H	0.754	0.00117588	KTFs	enzyme
CRO_023606	MYB117	CRO_015220	G8O	0.783	0.000556122	KTFs	enzyme
CRO_023606	MYB117	CRO_017447	T16H1/2	0.874	2.02137e-05	KTFs	enzyme
CRO_023606	MYB117	CRO_021541	T3R	0.857	4.43529e-05	KTFs	enzyme
CRO_023641	HIS1-3	CRO_004356	T16OMT	0.925	7.95734e-07	KTFs	enzyme
CRO_023641	HIS1-3	CRO_008342	HYS	0.909	2.71286e-06	KTFs	enzyme
CRO_023641	HIS1-3	CRO_012504	D4H	0.843	8.0158e-05	KTFs	enzyme
CRO_023641	HIS1-3	CRO_015220	G8O	0.875	1.98174e-05	KTFs	enzyme
CRO_023641	HIS1-3	CRO_017447	T16H1/2	0.893	7.48481e-06	KTFs	enzyme
CRO_023641	HIS1-3	CRO_021541	T3R	0.916	1.59609e-06	KTFs	enzyme
CRO_024911	ORC1B	CRO_004356	T16OMT	0.899	5.16217e-06	KTFs	enzyme
CRO_024911	ORC1B	CRO_008342	HYS	0.959	1.69637e-08	KTFs	enzyme
CRO_024911	ORC1B	CRO_012504	D4H	0.812	0.000233443	KTFs	enzyme
CRO_024911	ORC1B	CRO_015220	G8O	0.841	8.6492e-05	KTFs	enzyme
CRO_024911	ORC1B	CRO_017447	T16H1/2	0.871	2.37984e-05	KTFs	enzyme
CRO_024911	ORC1B	CRO_021541	T3R	0.895	6.56686e-06	KTFs	enzyme
CRO_026105	SCR	CRO_004356	T16OMT	0.903	4.07319e-06	KTFs	enzyme
CRO_026105	SCR	CRO_008342	HYS	0.908	2.91978e-06	KTFs	enzyme
CRO_026105	SCR	CRO_012504	D4H	0.819	0.000186821	KTFs	enzyme
CRO_026105	SCR	CRO_015220	G8O	0.867	2.91896e-05	KTFs	enzyme
CRO_026105	SCR	CRO_017447	T16H1/2	0.846	7.14853e-05	KTFs	enzyme
CRO_026105	SCR	CRO_021541	T3R	0.883	1.26696e-05	KTFs	enzyme
CRO_026105	SCR	CRO_025193	AS1	0.844	7.70099e-05	KTFs	enzyme
CRO_026333	RAD51	vindoline	vindoline	0.728	0.001	KTFs	metabolite
CRO_026333	RAD51	CRO_004356	T16OMT	0.892	7.78138e-06	KTFs	enzyme
CRO_026333	RAD51	CRO_008342	HYS	0.835	0.000106128	KTFs	enzyme
CRO_026333	RAD51	CRO_012504	D4H	0.807	0.00028033	KTFs	enzyme
CRO_026333	RAD51	CRO_015220	G8O	0.843	8.00999e-05	KTFs	enzyme
CRO_026333	RAD51	CRO_017447	T16H1/2	0.829	0.000133585	KTFs	enzyme
CRO_026333	RAD51	CRO_021541	T3R	0.863	3.37283e-05	KTFs	enzyme
CRO_026333	RAD51	CRO_025193	AS1	0.916	1.6339e-06	KTFs	enzyme
CRO_026652	PAP1	CRO_004356	T16OMT	0.901	4.59109e-06	KTFs	enzyme
CRO_026652	PAP1	CRO_008342	HYS	0.93	5.23591e-07	KTFs	enzyme
CRO_026652	PAP1	CRO_012504	D4H	0.82	0.000180356	KTFs	enzyme
CRO_026652	PAP1	CRO_015220	G8O	0.865	3.1695e-05	KTFs	enzyme
CRO_026652	PAP1	CRO_017447	T16H1/2	0.844	7.72455e-05	KTFs	enzyme
CRO_026652	PAP1	CRO_021541	T3R	0.877	1.73936e-05	KTFs	enzyme
CRO_026652	PAP1	CRO_025193	AS1	0.801	0.000336582	KTFs	enzyme
CRO_028016	DEL3	vindoline	vindoline	0.749	0.001	KTFs	metabolite
CRO_028016	DEL3	CRO_004356	T16OMT	0.946	9.41657e-08	KTFs	enzyme
CRO_028016	DEL3	CRO_008342	HYS	0.895	6.62832e-06	KTFs	enzyme
CRO_028016	DEL3	CRO_012504	D4H	0.839	9.07136e-05	KTFs	enzyme
CRO_028016	DEL3	CRO_015220	G8O	0.855	4.92714e-05	KTFs	enzyme
CRO_028016	DEL3	CRO_017447	T16H1/2	0.878	1.65262e-05	KTFs	enzyme
CRO_028016	DEL3	CRO_021541	T3R	0.894	7.06073e-06	KTFs	enzyme
CRO_028016	DEL3	CRO_025193	AS1	0.891	8.31809e-06	KTFs	enzyme
CRO_029122	HDG3	CRO_004356	T16OMT	0.878	1.63832e-05	KTFs	enzyme
CRO_029122	HDG3	CRO_008342	HYS	0.796	0.000384402	KTFs	enzyme
CRO_029122	HDG3	CRO_012504	D4H	0.791	0.000449289	KTFs	enzyme
CRO_029122	HDG3	CRO_015220	G8O	0.734	0.00184619	KTFs	enzyme
CRO_029122	HDG3	CRO_017447	T16H1/2	0.924	8.33699e-07	KTFs	enzyme
CRO_029122	HDG3	CRO_021541	T3R	0.959	1.6962e-08	KTFs	enzyme
CRO_029122	HDG3	CRO_025193	AS1	0.759	0.00104066	KTFs	enzyme
CRO_031898	EIL1	vindoline	vindoline	0.714	0.003	KTFs	metabolite
CRO_031898	EIL1	CRO_004356	T16OMT	0.937	2.51964e-07	KTFs	enzyme
CRO_031898	EIL1	CRO_008342	HYS	0.883	1.29209e-05	KTFs	enzyme
CRO_031898	EIL1	CRO_012504	D4H	0.858	4.20026e-05	KTFs	enzyme
CRO_031898	EIL1	CRO_015220	G8O	0.861	3.79345e-05	KTFs	enzyme
CRO_031898	EIL1	CRO_017447	T16H1/2	0.878	1.68126e-05	KTFs	enzyme
CRO_031898	EIL1	CRO_021541	T3R	0.883	1.29261e-05	KTFs	enzyme
CRO_031898	EIL1	CRO_025193	AS1	0.88	1.51052e-05	KTFs	enzyme
CRO_032269	PTL	vindoline	vindoline	0.77	0.001	KTFs	metabolite
CRO_032269	PTL	CRO_004356	T16OMT	0.871	2.37688e-05	KTFs	enzyme
CRO_032269	PTL	CRO_008342	HYS	0.806	0.000280969	KTFs	enzyme
CRO_032269	PTL	CRO_012504	D4H	0.766	0.00086229	KTFs	enzyme
CRO_032269	PTL	CRO_015220	G8O	0.808	0.000272061	KTFs	enzyme
CRO_032269	PTL	CRO_017447	T16H1/2	0.811	0.000241708	KTFs	enzyme
CRO_032269	PTL	CRO_021541	T3R	0.847	6.79694e-05	KTFs	enzyme
CRO_032269	PTL	CRO_025193	AS1	0.939	2.23924e-07	KTFs	enzyme
CRO_008639	ARF19	vindoline	vindoline	0.776	0.001	KTFs	metabolite
CRO_008639	ARF19	CRO_004356	T16OMT	0.946	9.52913e-08	KTFs	enzyme
CRO_008639	ARF19	CRO_008342	HYS	0.919	1.33588e-06	KTFs	enzyme
CRO_008639	ARF19	CRO_012504	D4H	0.836	0.000103056	KTFs	enzyme
CRO_008639	ARF19	CRO_015220	G8O	0.862	3.62313e-05	KTFs	enzyme
CRO_008639	ARF19	CRO_017447	T16H1/2	0.851	5.85379e-05	KTFs	enzyme
CRO_008639	ARF19	CRO_021541	T3R	0.872	2.22108e-05	KTFs	enzyme
CRO_008639	ARF19	CRO_025193	AS1	0.805	0.00029215	KTFs	enzyme
CRO_008639	ARF19	CRO_033266	NMT	0.85	6.09899e-05	KTFs	enzyme
CRO_024714	ANT	CRO_004356	T16OMT	0.907	3.00326e-06	KTFs	enzyme
CRO_024714	ANT	CRO_008342	HYS	0.886	1.11271e-05	KTFs	enzyme
CRO_024714	ANT	CRO_012504	D4H	0.824	0.000160704	KTFs	enzyme
CRO_024714	ANT	CRO_015220	G8O	0.862	3.66466e-05	KTFs	enzyme
CRO_024714	ANT	CRO_017447	T16H1/2	0.869	2.59081e-05	KTFs	enzyme
CRO_024714	ANT	CRO_021541	T3R	0.894	6.85137e-06	KTFs	enzyme
CRO_024714	ANT	CRO_025193	AS1	0.863	3.45466e-05	KTFs	enzyme
CRO_024714	ANT	CRO_033266	NMT	0.831	0.000122682	KTFs	enzyme
CRO_024715	ANT	CRO_004356	T16OMT	0.913	2.09525e-06	KTFs	enzyme
CRO_024715	ANT	CRO_008342	HYS	0.889	9.18402e-06	KTFs	enzyme
CRO_024715	ANT	CRO_012504	D4H	0.839	9.14442e-05	KTFs	enzyme
CRO_024715	ANT	CRO_015220	G8O	0.869	2.63474e-05	KTFs	enzyme
CRO_024715	ANT	CRO_017447	T16H1/2	0.875	1.99645e-05	KTFs	enzyme
CRO_024715	ANT	CRO_021541	T3R	0.899	5.2401e-06	KTFs	enzyme
CRO_024715	ANT	CRO_025193	AS1	0.855	4.94724e-05	KTFs	enzyme
CRO_024715	ANT	CRO_033266	NMT	0.835	0.00010559	KTFs	enzyme

## Sheet: network node
GeneName		T_0.1	T_0.2	T_0.3	T_3h.Eth.1	T_3h.Eth.2	T_3h.Eth.3	T_24h.Eth.1	T_24h.Eth.2	T_24h.Eth.3	T_3h.MJ.1	T_3h.MJ.2	T_3h.MJ.3	T_24h.MeJA.1	T_24h.MeJA.2	T_24h.MeJA.3	modkME	modkMEp	modkIN		Note
CRO_023641	TFs	0.700789	0.273445	0.692592	3.3755	0.16414	0.165793	0.540787	0.144688	0.560031	6.36167	0.0338367	0.455602	0.280742	0.0348796	0	0.982	7.68e-11	1060	HIS1-3	histone H1-3 \\ encodes a structurally divergent linker histone whose gene expression is induced by dehydration and ABA. \\ histone H1-3 (HIS1-3); FUNCTIONS IN: DNA binding, nucleosomal DNA binding; INVOLVED IN: response to water deprivation, nucleosome assembly, response to abscisic acid stimulus; LOCATED IN: nucleus, nucleosome; EXPRESSED IN: 14 plant structures; EXPRESSED DURING: 7 growth stag…
CRO_024715	TFs	2.76559	1.48832	2.1596	14.2232	0.543802	0.549276	1.88762	1.22835	1.49859	24.3058	0.280255	1.44653	1.83115	1.70447	0.581141	0.98	1.51e-10	1060	ANT	Integrase-type DNA-binding superfamily protein \\ ANT is required for control of cell proliferation and encodes a putative transcriptional regulator similar to AP2. Loss of function alleles have reduced fertility, abnormal ovules and abnormal lateral organs. Expressed specifically in the chalaza and in floral organ primordia. \\ AINTEGUMENTA (ANT); CONTAINS InterPro DOMAIN/s: DNA-binding, integra…
CRO_024714	TFs	1.96643	1.06072	0.986664	10.0291	0.752874	0.304181	1.5308	1.30075	1.32784	16.8676	0.223489	1.0588	1.51948	1.63824	0.43362	0.978	3.46e-10	1040	ANT	Integrase-type DNA-binding superfamily protein \\ ANT is required for control of cell proliferation and encodes a putative transcriptional regulator similar to AP2. Loss of function alleles have reduced fertility, abnormal ovules and abnormal lateral organs. Expressed specifically in the chalaza and in floral organ primordia. \\ AINTEGUMENTA (ANT); CONTAINS InterPro DOMAIN/s: DNA-binding, integra…
CRO_016629	TFs	1.24627	0.41682	1.48528	7.02285	0.291904	0.331698	2.19823	1.19006	1.37901	8.02892	0.0902619	1.55295	0.936125	0.682322	0.164183	0.976	4.82e-10	1010	HSFB4	heat shock transcription factor B4 \\ Encodes SCHIZORIZA, a member of Heat Shock Transcription Factor (Hsf) family. Functions as a nuclear factor regulating asymmetry of stem cell divisions. \\ heat shock transcription factor B4 (HSFB4); FUNCTIONS IN: DNA binding, sequence-specific DNA binding transcription factor activity; INVOLVED IN: asymmetric cell division; LOCATED IN: nucleus; EXPRESSED IN:…
CRO_001555	TFs	12.0612	13.7086	10.5568	78.4235	10.457	8.00175	15.1133	13.9353	12.4565	90.2226	5.95167	14.8548	8.58142	9.51691	10.171	0.975	7.09e-10	1030	HMGA	high mobility group A \\ Encodes a protein belonging to the subgroup of HMGA (high mobility group A) proteins that interact with A/T-rich stretches of DNA. \\ high mobility group A (HMGA); FUNCTIONS IN: DNA binding; INVOLVED IN: regulation of transcription, DNA-dependent, nucleosome assembly; LOCATED IN: cytosol, nuclear chromatin, nucleus; EXPRESSED IN: 19 plant structures; EXPRESSED DURING: 10 …
CRO_031898	TFs	0	0	0.0380947	0.18386	0	0	0	0	0	0.268642	0	0.035501	0	0	0	0.973	1.29e-09	1030	EIN3	Ethylene insensitive 3 family protein \\ Ethylene insensitive 3 family protein; FUNCTIONS IN: sequence-specific DNA binding transcription factor activity; INVOLVED IN: response to karrikin, regulation of transcription; LOCATED IN: nucleus; EXPRESSED IN: stem, hypocotyl, root, flower, seed; EXPRESSED DURING: F mature embryo stage, petal differentiation and expansion stage; CONTAINS InterPro DOMAIN…
CRO_017125	TFs	3.4366	4.75519	6.16161	41.5854	3.42094	1.89587	11.0571	5.71081	8.67646	86.6604	1.77238	8.57112	5.10029	6.09862	1.1715	0.968	3.71e-09	1010	YAB2	Plant-specific transcription factor YABBY family protein \\ Member of the YABBY family of Arabidopsis proteins involved in the abaxial cell fate specification in lateral organs \\ YABBY2 (YAB2); CONTAINS InterPro DOMAIN/s: High mobility group, superfamily (InterPro:IPR009071), YABBY protein (InterPro:IPR006780); BEST Arabidopsis thaliana protein match is: plant-specific transcription factor YABBY…
CRO_028016	TFs	0.287126	0.181391	0.0630595	1.57248	0.190545	0.224541	0.179367	0.111976	0.200038	2.15993	0.130933	0.587661	0.108635	0.0539876	0	0.967	4.17e-09	1000	DEL3	DP-E2F-like protein 3 \\ Member of the E2F transcription factors, (cell cycle genes), key components of the cyclin D/retinoblastoma/E2F pathway. \\ DP-E2F-like protein 3 (DEL3); FUNCTIONS IN: DNA binding, sequence-specific DNA binding transcription factor activity; INVOLVED IN: regulation of transcription, DNA-dependent; LOCATED IN: nucleus, cytoplasm; EXPRESSED IN: 15 plant structures; EXPRESSED…
CRO_022446	TFs	36.6266	34.9965	35.6043	53.3652	31.7829	32.5109	36.5513	37.4942	35.4133	55.4734	27.9371	31.5916	31.8842	32.9717	32.3497	0.965	6.59e-09	921	GTA2	global transcription factor group A2 \\ global transcription factor group A2 (GTA2); FUNCTIONS IN: transcription elongation regulator activity, structural constituent of ribosome, sequence-specific DNA binding transcription factor activity; INVOLVED IN: translation, regulation of transcription from RNA polymerase II promoter, positive regulation of RNA elongation from RNA polymerase II promoter; …
CRO_026105	TFs	0.200246	0.102177	0.213127	6.82083	0.122667	0.108414	0.23094	0.310872	0.241458	13.3272	0.126435	0.170242	0.170468	0.0912328	0.165587	0.964	7.35e-09	1010	SCR	GRAS family transcription factor \\ Encodes a member of a novel family having similarity to DNA binding proteins containing basic-leucine zipper regions; scr is expressed in cortex/endodermal initial cells and in the endodermal cell lineage. Regulates the radial organization of the root. Is required cell-autonomously for distal specification of the quiescent center, which in turn regulates stem c…
CRO_032269	TFs	0	0	0	0.528851	0.0490517	0	0	0	0.0514952	0.588734	0	0.0453841	0	0	0	0.958	1.92e-08	968	PTL	Duplicated homeodomain-like superfamily protein \\ Recessive mutations are defective in organ initiation and orientation in the second whorl. This gene encodes a trihelix transcription factor whose expression is limited to margins of floral and vegetative organs. Overexpression and double mutant analyses suggest that this gene is involved in limiting lateral growth of organs. \\ PETAL LOSS (PTL);…
CRO_008078	TFs	0.0664316	0.283283	0.919164	4.04016	0.0330645	0.0333973	0.746992	0.58292	0.242981	7.07717	0.0272643	1.86613	0.537251	0.843139	0.0595112	0.957	2.38e-08	962	SPL9	squamosa promoter binding protein-like 9 \\ Encodes a putative transcriptional regulator that is involved in the vegetative to reproductive phase transition. Expression is regulated by MIR156b. SPL activity nonautonomously inhibits initiation of new leaves at the shoot apical meristem. \\ squamosa promoter binding protein-like 9 (SPL9); FUNCTIONS IN: sequence-specific DNA binding transcription fa…
CRO_009254	TFs	0.267045	0.221425	0.758775	2.91911	0.398743	0.201378	0.844536	0.410069	0.104652	5.9823	0.328795	1.0453	0.511501	0.593126	0	0.955	3.26e-08	971	CRF3	cytokinin response factor 3 \\ encodes a member of the ERF (ethylene response factor) subfamily B-5 of ERF/AP2 transcription factor family. The protein contains one AP2 domain. There are 7 members in this subfamily. \\ cytokinin response factor 3 (CRF3); CONTAINS InterPro DOMAIN/s: DNA-binding, integrase-type (InterPro:IPR016177), Pathogenesis-related transcriptional factor/ERF, DNA-binding (Inte…
CRO_014540	TFs	1.56181	1.5984	1.5847	4.93339	0.310939	0.92127	2.77086	1.20599	2.08914	5.68092	0.478602	1.30419	0.496368	0.405255	0.298477	0.955	2.95e-08	861	AIL6	Integrase-type DNA-binding superfamily protein \\ Encodes a member of the AINTEGUMENTA-like (AIL) subclass of the AP2/EREBP family of transcription factors and is essential for quiescent center (QC) specification and stem cell activity. It is a key effector for establishment of the stem cell niche during embryonic pattern formation. It is transcribed in response to auxin accumulation and is depen…
CRO_009037	TFs	1.93744	1.87059	1.08384	7.96278	1.67389	1.50696	2.94585	1.66797	1.18425	13.6485	2.7305	2.96279	1.02694	1.48466	1.50638	0.952	4.85e-08	960	BIS2	basic helix-loop-helix (bHLH) DNA-binding superfamily protein \\ basic helix-loop-helix (bHLH) DNA-binding superfamily protein; FUNCTIONS IN: DNA binding, sequence-specific DNA binding transcription factor activity; INVOLVED IN: regulation of transcription; LOCATED IN: nucleus; EXPRESSED IN: root, cultured cell; CONTAINS InterPro DOMAIN/s: Helix-loop-helix DNA-binding domain (InterPro:IPR001092),…
CRO_020471	TFs	12.6307	15.2684	14.5927	22.0827	11.7383	10.4255	12.3118	11.9082	11.6857	30.6419	12.6622	17.9996	10.9039	11.2247	9.78956	0.947	8.31e-08	883	GATA11	GATA transcription factor 11 \\ Encodes a member of the GATA factor family of zinc finger transcription factors. \\ GATA transcription factor 11 (GATA11); FUNCTIONS IN: sequence-specific DNA binding transcription factor activity; INVOLVED IN: regulation of transcription, DNA-dependent; CONTAINS InterPro DOMAIN/s: Zinc finger, NHR/GATA-type (InterPro:IPR013088), Zinc finger, GATA-type (InterPro:IP…
CRO_026652	TFs	0	0	0	0.0408189	0	0	0	0	0	0.102242	0	0	0	0	0	0.947	8.75e-08	950	PAP1	production of anthocyanin pigment 1 \\ Encodes a putative MYB domain containing transcription factor involved in anthocyanin metabolism and radical scavenging. Essential for the sucrose-mediated expression of the dihydroflavonol reductase gene. \\ production of anthocyanin pigment 1 (PAP1); CONTAINS InterPro DOMAIN/s: SANT, DNA-binding (InterPro:IPR001005), Homeodomain-like (InterPro:IPR009057), …
CRO_011803	TFs	0.175848	0.624889	0.260687	4.82303	0.525142	0.397821	0.576721	0.115727	0.0459418	4.98981	0.577361	0.404897	0.112274	0.148789	0.315059	0.942	1.62e-07	899	CRF4	cytokinin response factor 4 \\ encodes a member of the ERF (ethylene response factor) subfamily B-5 of ERF/AP2 transcription factor family. The protein contains one AP2 domain. There are 7 members in this subfamily. \\ cytokinin response factor 4 (CRF4); CONTAINS InterPro DOMAIN/s: DNA-binding, integrase-type (InterPro:IPR016177), Pathogenesis-related transcriptional factor/ERF, DNA-binding (Inte…
CRO_022585	TFs	7.35734	5.88515	8.25505	14.5537	6.09601	5.70047	7.68495	7.32932	8.43492	13.8749	5.5595	8.33076	6.33694	5.74917	5.75735	0.941	1.67e-07	854	WRKY2	WRKY DNA-binding protein 2 \\ WRKY transcription factor 2 \\ WRKY DNA-binding protein 2 (WRKY2); CONTAINS InterPro DOMAIN/s: DNA-binding WRKY (InterPro:IPR003657); BEST Arabidopsis thaliana protein match is: WRKY DNA-binding protein 34 (TAIR:AT4G26440.1); Has 1807 Blast hits to 1807 proteins in 277 species: Archae - 0; Bacteria - 0; Metazoa - 736; Fungi - 347; Plants - 385; Viruses - 0; Other Euk…
CRO_001022	TFs	3.75416	2.54108	4.68198	10.4103	2.58035	2.3367	5.15108	4.15693	5.27766	10.9463	2.89808	5.55691	3.34807	4.00841	1.56143	0.936	2.89e-07	824	MYB23	myb domain protein 23 \\ Encodes a MYB gene that, when overexpressed ectopically, can induce ectopic trichome formation. It is a member of subgroup 15, together with WER and GL1. Members of this subgroup share a conserved motif of 19 amino acids in the putative transcription activation domain at the C-terminal end. The gene is expressed in leaves, stems, flowers, seeds and roots and quite strongl…
CRO_010214	TFs	0.183275	0.034735	0.0724526	21.8262	0.328392	0.184277	3.15996	1.25439	3.21768	19.0504	0	1.21535	0.0312042	0	0	0.936	2.89e-07	868	SPCH	basic helix-loop-helix (bHLH) DNA-binding superfamily protein \\ Encodes a basic helix-loop-helix (bHLH) transcription factor that is necessary and sufficient for the asymmetric divisions that establish the stomatal lineage in Arabidopsis thaliana. Expression of SPCH in young epidermal cells allows these cells to make asymmetric divisions. SPCH is a substrate of a kinase MPK3 and MPK6. \\ SPEECHL…
CRO_008790	TFs	1.39522	2.11147	0.987868	6.37368	1.94855	2.53349	1.28787	1.27908	1.43629	9.47511	1.99987	2.64675	1.4182	1.48006	2.03338	0.929	5.83e-07	880	DEL3	DP-E2F-like protein 3 \\ Member of the E2F transcription factors, (cell cycle genes), key components of the cyclin D/retinoblastoma/E2F pathway. \\ DP-E2F-like protein 3 (DEL3); FUNCTIONS IN: DNA binding, sequence-specific DNA binding transcription factor activity; INVOLVED IN: regulation of transcription, DNA-dependent; LOCATED IN: nucleus, cytoplasm; EXPRESSED IN: 15 plant structures; EXPRESSED…
CRO_005897	TFs	25.6519	27.1514	20.2684	35.8057	18.4784	19.1286	24.4695	21.5252	22.879	40.017	20.5414	17.5827	17.5989	15.6508	16.7178	0.928	6.01e-07	732	WHY3	ssDNA-binding transcriptional regulator \\ Encodes a homolog of the potato p24 protein. It shares the conserved KGKAAL domain, a putative DNA-binding domain, with potato p24 and is localized to the plastid and not the nucleus. \\ WHIRLY 3 (WHY3); FUNCTIONS IN: DNA binding; INVOLVED IN: defense response; LOCATED IN: plastid chromosome, chloroplast, nucleoid; EXPRESSED IN: 20 plant structures; EXPR…
CRO_017946	TFs	28.3403	33.0071	28.5565	98.164	44.1292	31.1059	20.0877	20.4917	24.9672	126.36	31.0078	55.8491	29.0319	26.739	25.0192	0.927	6.63e-07	854	ARF22	auxin response factor 22 \\ auxin response factor 22 (ARF22); FUNCTIONS IN: sequence-specific DNA binding transcription factor activity; INVOLVED IN: regulation of transcription; LOCATED IN: nucleus; CONTAINS InterPro DOMAIN/s: Aux/IAA-ARF-dimerisation (InterPro:IPR011525), Transcriptional factor B3 (InterPro:IPR003340), AUX/IAA protein (InterPro:IPR003311), Auxin response factor (InterPro:IPR010…
CRO_009496	TFs	49.713	45.4302	46.6147	76.2701	45.7943	49.9847	47.8282	48.0423	45.5879	81.8504	51.484	53.0775	39.7754	35.5524	34.3181	0.918	1.36e-06	743	NF-YC4	nuclear factor Y, subunit C4 \\ nuclear factor Y, subunit C4 (NF-YC4); CONTAINS InterPro DOMAIN/s: Transcription factor CBF/NF-Y/archaeal histone (InterPro:IPR003958), Histone-fold (InterPro:IPR009072); BEST Arabidopsis thaliana protein match is: nuclear factor Y, subunit C1 (TAIR:AT3G48590.1); Has 1376 Blast hits to 1376 proteins in 227 species: Archae - 0; Bacteria - 0; Metazoa - 467; Fungi - 3…
CRO_013043	TFs	1.97036	1.96718	2.31243	12.1677	0.770544	0.672169	2.68705	2.37729	2.18778	42.826	2.22381	2.59247	1.28797	1.10152	0.99287	0.918	1.43e-06	847	GL3	basic helix-loop-helix (bHLH) DNA-binding superfamily protein \\ TT8 is a regulation factor that acts in a concerted action with TT1, PAP1 and TTG1 on the regulation of flavonoid pathways, namely proanthocyanidin and anthocyanin biosynthesis. Affects dihydroflavonol 4-reductase gene expression. It is thought that a ternary complex composed of TT2, TT8 and TTG1 is necessary for correct expression …
CRO_017475	TFs	6.70404	5.48132	7.70982	10.6153	4.09234	3.57646	5.92894	5.67842	5.77845	12.0367	2.60134	4.12315	5.80143	5.86933	3.37508	0.918	1.43e-06	732	HB-8	homeobox gene 8 \\ member of homeodomain-leucine zipper family, acting as a differentiation-promoting transcription factor of the vascular meristems. \\ homeobox gene 8 (HB-8); CONTAINS InterPro DOMAIN/s: Basic-leucine zipper (bZIP) transcription factor (InterPro:IPR004827), Homeobox (InterPro:IPR001356), Homeodomain-like (InterPro:IPR009057), Lipid-binding START (InterPro:IPR002913), MEKHLA (Int…
CRO_011646	TFs	0	0	0	0.123636	0	0	0	0	0	0.154841	0	0.0716176	0	0	0	0.917	1.54e-06	794	NF-YB7	nuclear factor Y, subunit B7 \\ nuclear factor Y, subunit B7 (NF-YB7); FUNCTIONS IN: sequence-specific DNA binding transcription factor activity; INVOLVED IN: regulation of transcription, DNA-dependent; LOCATED IN: nucleus, intracellular; EXPRESSED IN: 8 plant structures; EXPRESSED DURING: L mature pollen stage, M germinated pollen stage, 4 anthesis, petal differentiation and expansion stage; CON…
CRO_029122	TFs	31.2776	29.1922	43.1628	62.0815	25.941	19.1922	40.5512	34.3906	42.0668	78.0875	14.5547	45.8442	32.0344	33.7605	21.1663	0.916	1.61e-06	727	HDG3	homeodomain GLABROUS 3 \\ Encodes a homeobox-leucine zipper family protein belonging to the HD-ZIP IV family. Together with ATML1 and PDF2, it is involved in cotyledon development. \\ homeodomain GLABROUS 3 (HDG3); FUNCTIONS IN: DNA binding, sequence-specific DNA binding transcription factor activity; INVOLVED IN: regulation of transcription, DNA-dependent, cotyledon development; LOCATED IN: nucl…
CRO_000754	TFs	5.81075	5.88892	5.54934	11.8259	6.10089	4.87081	6.1671	5.71063	5.86788	10.4503	4.16712	4.25889	4.62382	4.33697	4.95338	0.914	1.88e-06	751	HB-8	homeobox gene 8 \\ member of homeodomain-leucine zipper family, acting as a differentiation-promoting transcription factor of the vascular meristems. \\ homeobox gene 8 (HB-8); CONTAINS InterPro DOMAIN/s: Basic-leucine zipper (bZIP) transcription factor (InterPro:IPR004827), Homeobox (InterPro:IPR001356), Homeodomain-like (InterPro:IPR009057), Lipid-binding START (InterPro:IPR002913), MEKHLA (Int…
CRO_013542	TFs	5.53922	5.39539	7.5345	13.5024	6.78201	7.27722	6.69158	4.77584	4.65917	16.1993	7.00227	7.62589	5.78347	5.0298	6.1206	0.914	1.86e-06	792	CLF	SET domain-containing protein \\ Similar to the product of the Polycomb-group gene Enhancer of zeste. Required for stable repression of AG and AP3. Putative role in cell fate determination. Involved in the control of leaf morphogenesis. mutants exhibit curled, involute leaves. AGAMOUS and APETALA3 are ectopically expressed in the mutant. \\ CURLY LEAF (CLF); FUNCTIONS IN: protein binding, sequenc…
CRO_003314	TFs	1.01791	1.26721	1.7753	1.93581	0.794725	0.381295	1.15955	1.06833	1.16804	5.40517	0.294891	1.52575	1.00247	1.09771	0.446996	0.911	2.38e-06	757	GTE7	global transcription factor group E7 \\ This gene is predicted to encode a bromodomain-containing protein. Plant lines expressing RNAi constructs targeted against GTE7 show some resistance to agrobacterium-mediated root transformation. \\ global transcription factor group E7 (GTE7); CONTAINS InterPro DOMAIN/s: Bromodomain (InterPro:IPR001487); BEST Arabidopsis thaliana protein match is: global tr…
CRO_023606	TFs	0.123134	0.175026	0.0608469	0.367089	0	0	0.057691	0	0.353868	1.01142	0	0	0	0.104187	0.0551534	0.911	2.34e-06	699	MYB117	myb domain protein 117 \\ Encodes LOF1 (LATERAL ORGAN FUSION1), a MYB-domain transcription factor expressed in organ boundaries. Functions in boundary specification, meristem initiation and maintenance, and organ patterning. Also see LOF2 (At1g69560). \\ myb domain protein 117 (MYB117); CONTAINS InterPro DOMAIN/s: SANT, DNA-binding (InterPro:IPR001005), Homeodomain-like (InterPro:IPR009057), Myb,…
CRO_003698	TFs	0	0.408582	0.852247	2.19375	0.0858405	0.260114	0.0808044	0.151335	0.450583	4.03528	0	1.35018	1.10115	0.291856	0.309001	0.909	2.72e-06	754	ATS	Homeodomain-like superfamily protein \\ Encodes a member of the KANADI family of putative transcription factors. Involved in integument formation during ovule development and expressed at the boundary between the inner and outer integuments. It is essential for directing laminar growth of the inner integument.Along with KAN1 and KAN2, KAN4 is involved in proper localization of PIN1 in early embry…
CRO_020120	TFs	0.28521	0.045045	0	1.32265	0.520503	0.143384	0.0445423	0.125132	0.198703	1.32517	0.0390178	0.0875608	0.121399	0.0402204	0.0425831	0.907	3.12e-06	737	HSFA9	heat shock transcription factor A9 \\ A member of Heat Stress Transcription Factor (Hsf) family. Not responding to heat stress. Is regulated by the seed-specific transcription factor ABI3. In turn, it regulates other heat stress proteins including Hsp17.4-CI, Hsp17.7-CII and Hsp101 during seed maturation. \\ heat shock transcription factor A9 (HSFA9); FUNCTIONS IN: DNA binding, sequence-specific …
CRO_021750	TFs	14.218	13.7064	16.2135	24.0845	14.1804	14.4331	14.4246	14.1793	14.2868	25.5079	13.6454	18.8114	15.8511	16.7497	13.6921	0.907	3.06e-06	750	ELF6	Zinc finger (C2H2 type) family protein / transcription factor jumonji (jmj) family protein \\ Early Flowering 6 (ELF6) encodes a Jumonji N/C and zinc finger domain-containing protein that acts as a repressor in the photoperiod pathway. ELF6 interacts with BES1 in a Y2H assay, in vitro, and in Arabidosis protoplasts (based on BiFC). ELF6 may play a role in brassinosteroid signaling by affecting hi…
CRO_008639	TFs	10.9351	11.1199	10.2993	17.0462	12.2353	10.9518	11.4372	9.64539	11.3082	21.32	12.1279	14.7916	9.69788	11.4991	9.83435	0.902	4.23e-06	748	ARF19	auxin response factor 19 \\ Encodes an auxin response factor that contains the conserved VP1-B3 DNA-binding domain at its N-terminus and the Aux/IAA-like domains III and IV present in most ARFs at its C-terminus. The protein interacts with IAA1 (yeast two hybrid) and other auxin response elements such as ER7 and ER9 (yeast one hybrid). ARF19 protein can complement many aspects of the arf7 mutant …
CRO_021541	enzyme	192.751	179.198	283.337	427.691	106.448	114.684	299.487	234.682	270.084	682.086	145.278	328.383	139.752	171.266	93.1912	0.934	3.49e-07	791	T3R	elicitor-activated gene 3-2 \\ Encodes an aromatic alcohol:NADP+ oxidoreductase whose mRNA levels are increased in response to treatment with a variety of phytopathogenic bacteria. Though similar to mannitol dehydrogenases, this enzyme does not have mannitol dehydrogenase activity. \\ elicitor-activated gene 3-2 (ELI3-2); CONTAINS InterPro DOMAIN/s: GroES-like (InterPro:IPR011032), Alcohol dehydr…
CRO_004356	enzyme	45.2285	38.1821	73.075	128.77	25.9473	24.1001	50.0894	30.5718	43.2534	225.413	40.4345	118.639	32.8728	34.4747	24.8245	0.917	1.56e-06	783	T16OMT	O-methyltransferase family protein \\ O-methyltransferase family protein; FUNCTIONS IN: methyltransferase activity, O-methyltransferase activity, protein dimerization activity; LOCATED IN: cytosol; CONTAINS InterPro DOMAIN/s: Winged helix-turn-helix transcription repressor DNA-binding (InterPro:IPR011991), Plant methyltransferase dimerisation (InterPro:IPR012967), O-methyltransferase, family 2 (I…
CRO_017447	enzyme	23.9872	34.2306	47.2029	61.2146	8.61866	7.11181	45.0428	18.7441	23.6089	108.814	9.10677	52.7912	21.7493	20.3762	6.23036	0.904	3.78e-06	686	T16H1/2	cytochrome P450, family 71, subfamily A, polypeptide 26 \\ putative cytochrome P450 \\ cytochrome P450, family 71, subfamily A, polypeptide 26 (CYP71A26); FUNCTIONS IN: electron carrier activity, monooxygenase activity, iron ion binding, oxygen binding, heme binding; INVOLVED IN: oxidation reduction; CONTAINS InterPro DOMAIN/s: Cytochrome P450 (InterPro:IPR001128), Cytochrome P450, conserved site…
CRO_025193	enzyme	86.1224	89.1701	65.1057	202.578	112.209	86.729	91.4689	86.9293	93.6743	177.483	57.4852	74.4636	67.4168	68.2657	73.3659	0.887	1.03e-05	671	AS1	myb-like HTH transcriptional regulator family protein \\ Encodes a MYB-domain protein involved in specification of the leaf proximodistal axis. Mutation results in lobed and dissected leaves with a characteristic asymmetry. Homologous to the Antirrhinum PHANTASTICA (PHAN) and maize ROUGH SHEATH2 (RS2) genes Asymmetric placement of auxin response at the distal leaf tip precedes visible asymmetric …
CRO_015220	enzyme	100.548	98.0859	93.1791	184.951	42.8254	54.2442	143.753	69.5043	56.5851	296.176	159.495	102.171	57.8756	74.7438	44.219	0.86	3.91e-05	534	G8O	cytochrome P450, family 76, subfamily C, polypeptide 2 \\ member of CYP76C \\ cytochrome P450, family 76, subfamily C, polypeptide 2 (CYP76C2); FUNCTIONS IN: electron carrier activity, monooxygenase activity, iron ion binding, oxygen binding, heme binding; INVOLVED IN: oxidation reduction; EXPRESSED IN: stem, sepal, male gametophyte, carpel, stamen; EXPRESSED DURING: 4 anthesis; CONTAINS InterPro…
CRO_008342	enzyme	5.56103	3.61353	2.56479	21.7259	3.42686	6.3902	6.45163	4.74024	7.25049	90.012	7.43381	31.1697	2.88553	2.01656	1.56568	0.857	4.39e-05	651	HYS	elicitor-activated gene 3-2 \\ Encodes an aromatic alcohol:NADP+ oxidoreductase whose mRNA levels are increased in response to treatment with a variety of phytopathogenic bacteria. Though similar to mannitol dehydrogenases, this enzyme does not have mannitol dehydrogenase activity. \\ elicitor-activated gene 3-2 (ELI3-2); CONTAINS InterPro DOMAIN/s: GroES-like (InterPro:IPR011032), Alcohol dehydr…
CRO_033266	enzyme	108.485	77.1625	178.023	171.072	51.079	31.4068	93.7772	68.3208	99.7919	359.753	39.7764	204.949	74.0471	97.1814	10.1338	0.857	4.49e-05	576	NMT	gamma-tocopherol methyltransferase \\ gamma-tocopherol methyltransferase (g-TMT) mRNA, nuclear; mutant has Deficient in alpha and beta tocopherol; Accumulates gamma tocopherol in leaves \\ gamma-tocopherol methyltransferase (G-TMT); CONTAINS InterPro DOMAIN/s: Methyltransferase type 11 (InterPro:IPR013216); BEST Arabidopsis thaliana protein match is: S-adenosyl-L-methionine-dependent methyltransf…
CRO_009296	enzyme	0.301817	0.531156	0.255674	0.891212	0	0	0.525229	0.151335	0.675875	0.901499	0	0.238266	0.183524	0.255374	0	0.833	0.000117	433	T3O-part	cytochrome P450, family 71, subfamily A, polypeptide 22 \\ putative cytochrome P450 \\ cytochrome P450, family 71, subfamily A, polypeptide 22 (CYP71A22); FUNCTIONS IN: electron carrier activity, monooxygenase activity, iron ion binding, oxygen binding, heme binding; INVOLVED IN: oxidation reduction; LOCATED IN: cellular_component unknown; CONTAINS InterPro DOMAIN/s: Cytochrome P450 (InterPro:IPR…
CRO_012504	enzyme	190.9	118.08	193.061	251.66	37.4556	93.7547	103.151	80.8987	103.077	400.243	153.334	247.646	132.536	152.818	134.422	0.82	0.000184	459	D4H	2-oxoglutarate (2OG) and Fe(II)-dependent oxygenase superfamily protein \\ encodes a protein whose sequence is similar to a 2-oxoglutarate-dependent dioxygenase \\ 2-oxoglutarate (2OG) and Fe(II)-dependent oxygenase superfamily protein; CONTAINS InterPro DOMAIN/s: Oxoglutarate/iron-dependent oxygenase (InterPro:IPR005123); BEST Arabidopsis thaliana protein match is: 2-oxoglutarate (2OG) and Fe(II…
vindoline	metabolite	4.1892	3.5093	3.8559	5.81055	4.81904	3.75203	3.63972	3.57464	4.19357	4.99643	4.40833	4.54516	3.83842	3.93115	3.13033
