# Supplementary material for: Combined Transcriptomic and Metabolomic Analysis Reveals an Ethylene‐Activated Regulatory Model on Monoterpenoid Indole Alkaloid Biosynthesis in Catharanthus roseus
Source: Plant Biotechnol J. 2025 Sep 8;24(2):363–80. doi: 10.1111/pbi.70343 (PMC12906820; doi:10.1111/pbi.70343)
Supplement: Supplementary file 9 — Dataset: S8. The gene regulatory network of catharanthine and anhydrovinblastine metabolism by GENIE3. [file PBI-24-363-s011.xlsx]

## Sheet: weight>0,006
TF_Alias/Meta_Alias	SG_Alias	weight	regulatoryGene	targetGene	Type1	Type2
anhydrovinblastine	CrEIN3	0.0225741	anhydrovinblastine	CRO_017077	metabolite	TFs-pink
anhydrovinblastine	CrETR1	0.0179006	anhydrovinblastine	CRO_016354	metabolite	TFs-pink
anhydrovinblastine	PRX1	0.00864053	anhydrovinblastine	CRO_011338	metabolite	metabolite
catharanthine	CrbHLH26	0.0142347	catharanthine	CRO_017976	metabolite	TFs-green
catharanthine	CrEIN3	0.0190678	catharanthine	CRO_017077	metabolite	metabolite
catharanthine	CrETR1	0.0107105	catharanthine	CRO_016354	metabolite	TFs-pink
catharanthine	GO	0.0114695	catharanthine	CRO_002621	metabolite	Enzymes
catharanthine	PRX1	0.009217	catharanthine	CRO_011338	metabolite	Enzymes
CrbZIPs	CS	0.0198495	CRO_023255	CRO_021730	TFs-pink	Enzymes
CrbZIPs	GO	0.0155875	CRO_023255	CRO_002621	TFs-pink	Enzymes
CrbZIPs	TS	0.0100813	CRO_023255	CRO_011212	TFs-pink	TFs-pink
CrEIN3	CS	0.014278	CRO_017077	CRO_021730	TFs-pink	Enzymes
CrEIN3	PRX1	0.00945488	CRO_017077	CRO_011338	TFs-pink	Enzymes
CrEIN4	TS	0.0144856	CRO_020097	CRO_011212	TFs-green	Enzymes
CrEIN4	PRX1	0.0205781	CRO_020097	CRO_011338	TFs-green	Enzymes
CrETR1	GO	0.0101063	CRO_016354	CRO_002621	TFs-pink	Enzymes
CrETR1	PRX1	0.0107099	CRO_016354	CRO_011338	TFs-pink	Enzymes
CrETR1	TS	0.0139522	CRO_016354	CRO_011212	TFs-pink	Enzymes
CrMKK9	TS	0.0165974	CRO_011505	CRO_011212	TFs-green	TFs-green
CS	CrbHLH128	0.0134212	CRO_021730	CRO_000849	Enzymes	Enzymes
CS	CrCTR1	0.01919	CRO_021730	CRO_000074	Enzymes	TFs-green
CS	CrEBF2	0.012385	CRO_021730	CRO_005880	Enzymes	TFs-green
CS	CrEIN4	0.0155971	CRO_021730	CRO_020097	Enzymes	Enzymes
CS	CrERF13	0.0175483	CRO_021730	CRO_008428	Enzymes	TFs-green
CS	CrERF15	0.0135298	CRO_021730	CRO_019273	Enzymes	TFs-green
CS	CrMKK9	0.00657494	CRO_021730	CRO_011505	Enzymes	TFs-green
CS	CrWRKY4	0.0211599	CRO_021730	CRO_010846	Enzymes	TFs-green
CS	CrWRKY53	0.0128899	CRO_021730	CRO_006222	Enzymes	TFs-green
CS	CrWRKY7	0.0219462	CRO_021730	CRO_007332	Enzymes	Enzymes
CS	TS	0.0206183	CRO_021730	CRO_011212	Enzymes	Enzymes
PRX1	TS	0.0115337	CRO_011338	CRO_011212	Enzymes	Enzymes
PRX1	CrCTR1	0.0107426	CRO_011338	CRO_000074	Enzymes	Enzymes
PRX1	CrbHLH26	0.0263208	CRO_011338	CRO_017976	Enzymes	TFs-green
GO	CrbHLH128	0.0106576	CRO_002621	CRO_000849	Enzymes	TFs-green
GO	CrbHLH130	0.0200982	CRO_002621	CRO_004901	Enzymes	Enzymes
GO	CrbHLH26	0.0119393	CRO_002621	CRO_017976	Enzymes	TFs-green
GO	CrbZIP1	0.00910795	CRO_002621	CRO_013607	Enzymes	TFs-green
GO	CrCTR1	0.0148523	CRO_002621	CRO_000074	Enzymes	Enzymes
GO	CrEBF2	0.0108901	CRO_002621	CRO_005880	Enzymes	TFs-green
GO	CrEIN3	0.0140012	CRO_002621	CRO_017077	Enzymes	TFs-pink
GO	CrEIN4	0.0141816	CRO_002621	CRO_020097	Enzymes	TFs-green
GO	CrERF15	0.0208221	CRO_002621	CRO_019273	Enzymes	TFs-green
GO	CrMKK9	0.0245718	CRO_002621	CRO_011505	Enzymes	TFs-green
GO	CrWRKY4	0.011167	CRO_002621	CRO_010846	Enzymes	TFs-green
GO	CrWRKY53	0.0117031	CRO_002621	CRO_006222	Enzymes	TFs-green
GO	CS	0.00830812	CRO_002621	CRO_021730	Enzymes	Enzymes
GO	PRX1	0.0138705	CRO_002621	CRO_011338	Enzymes	Enzymes
GO	TS	0.00837009	CRO_002621	CRO_011212	Enzymes	Enzymes
TS	CrbHLH128	0.0114295	CRO_011212	CRO_000849	Enzymes	TFs-green
TS	CrbHLH130	0.0121264	CRO_011212	CRO_004901	Enzymes	TFs-green
TS	CrbHLH26	0.0138042	CRO_011212	CRO_017976	Enzymes	TFs-green
TS	CrCTR1	0.00808425	CRO_011212	CRO_000074	Enzymes	TFs-green
TS	CrEBF2	0.012628	CRO_011212	CRO_005880	Enzymes	TFs-green
TS	CrERF13	0.0177747	CRO_011212	CRO_008428	Enzymes	TFs-green
TS	CrERF15	0.017901	CRO_011212	CRO_019273	Enzymes	TFs-green
TS	CrWRKY4	0.0141767	CRO_011212	CRO_010846	Enzymes	TFs-green
TS	CrWRKY53	0.0139285	CRO_011212	CRO_006222	Enzymes	Enzymes
TS	CrWRKY7	0.0110652	CRO_011212	CRO_007332	Enzymes	TFs-green
CrEIN2	GO	0.0122924	CRO_006809	CRO_002621	TFs-pink	Enzymes
CrEIN2	TS	0.00956933	CRO_006809	CRO_011212	TFs-pink	Enzymes
CrEIN2	PRX1	0.0148247	CRO_006809	CRO_011338	TFs-pink	Enzymes
catharanthine	CrEIN2	0.0136325	catharanthine	CRO_006809	metabolite	TFs-pink

## Sheet: green-pink
regulatoryGene	targetGene	weight	TF_Alias/Meta_Alias	SG_Alias	Type1	Type2	source
CRO_021730	CRO_010846	0.0211599	CS	CrWRKY4	Enzymes	TFs-green	Eth
CRO_021730	CRO_008428	0.0175483	CS	CrERF13	Enzymes	TFs-green	Eth
CRO_021730	CRO_020097	0.0151093	CS	CrEIN4	Enzymes	TFs-green	Eth
CRO_017077	CRO_021730	0.014278	CrEIN3	CS	TFs-pink	Enzymes	Eth
CRO_002621	CRO_020097	0.0141816	GO	CrEIN4	Enzymes	TFs-green	Eth
CRO_021730	CRO_019273	0.0135298	CS	CrERF15	Enzymes	TFs-green	Eth
CRO_011212	CRO_006222	0.0126491	TS	CrWRKY53	Enzymes	TFs-green	Eth
CRO_006809	CRO_002621	0.0122924	CrEIN2	GO	TFs-pink	Enzymes	Eth
CRO_011212	CRO_019273	0.0121135	TS	CrERF15	Enzymes	TFs-green	Eth
CRO_002621	CRO_006222	0.0117031	GO	CrWRKY53	Enzymes	TFs-green	Eth
CRO_002621	CRO_010846	0.011167	GO	CrWRKY4	Enzymes	TFs-green	Eth
CRO_011212	CRO_007332	0.0110652	TS	CrWRKY7	Enzymes	TFs-green	Eth
CRO_023255	CRO_002621	0.0106303	CrbZIPs	GO	TFs-pink	Enzymes	Eth
CRO_030101	CRO_011338	0.0103761	CrEIN2	PRX1	TFs-pink	Enzymes	Eth
catharanthine	CRO_002621	0.00991851	catharanthine	GO	metabolite	Enzymes	Eth
catharanthine	CRO_016354	0.00980523	catharanthine	CrETR1	metabolite	TFs-pink	Eth
CRO_020097	CRO_011338	0.00971454	CrEIN4	PRX1	TFs-green	Enzymes	Eth
CRO_021730	CRO_005880	0.00970125	CS	CrEBF2	Enzymes	TFs-green	Eth
CRO_002621	CRO_013607	0.00910795	GO	CrbZIP1	Enzymes	TFs-green	Eth
CRO_015412	CRO_011212	0.00905029	CrbHLHs	TS	TFs-green	Enzymes	Eth
CRO_011212	CRO_008428	0.00855406	TS	CrERF13	Enzymes	TFs-green	Eth
CRO_011212	CRO_004901	0.00844396	TS	CrbHLHs	Enzymes	TFs-green	Eth
CRO_023255	CRO_021730	0.00825682	CrbZIPs	CS	TFs-pink	Enzymes	Eth
anhydrovinblastine	CRO_016354	0.0078371	anhydrovinblastine	CrETR1	metabolite	TFs-pink	Eth
CRO_021730	CRO_015412	0.00764353	CS	CrbHLHs	Enzymes	TFs-green	Eth
CRO_006809	CRO_011212	0.00740495	CrEIN2	TS	TFs-pink	Enzymes	Eth
catharanthine	CRO_017976	0.00724779	catharanthine	CrbHLHs	metabolite	TFs-green	Eth
CRO_016354	CRO_011338	0.00695455	CrETR1	PRX1	TFs-pink	Enzymes	Eth
CRO_002621	CRO_021730	0.00684369	GO	CS	Enzymes	Enzymes	Eth
CRO_021730	CRO_007332	0.00679301	CS	CrWRKY7	Enzymes	TFs-green	Eth
CRO_002621	CRO_000849	0.00678789	GO	CrbHLHs	Enzymes	TFs-green	Eth
CRO_002621	CRO_017976	0.00673845	GO	CrbHLHs	Enzymes	TFs-green	Eth
CRO_011505	CRO_011212	0.00633354	CrMKK9	TS	TFs-green	Enzymes	Eth
CRO_011212	CRO_010846	0.00603358	TS	CrWRKY4	Enzymes	TFs-green	Eth
CRO_011212	CRO_000849	0.00599213	TS	CrbHLHs	Enzymes	TFs-green	Eth
CRO_002621	CRO_005880	0.00568314	GO	CrEBF2	Enzymes	TFs-green	Eth
CRO_011212	CRO_005880	0.00563599	TS	CrEBF2	Enzymes	TFs-green	Eth
CRO_011338	CRO_017976	0.00556561	PRX1	CrbHLHs	Enzymes	TFs-green	Eth
CRO_021730	CRO_011212	0.00535768	CS	TS	Enzymes	Enzymes	Eth
CRO_002621	CRO_011505	0.0051273	GO	CrMKK9	Enzymes	TFs-green	Eth
CRO_030101	CRO_002621	0.00496831	CrEIN2	GO	TFs-pink	Enzymes	Eth
CRO_016354	CRO_002621	0.00495926	CrETR1	GO	TFs-pink	Enzymes	Eth
CRO_021730	CRO_011505	0.00495256	CS	CrMKK9	Enzymes	TFs-green	Eth
CRO_011212	CRO_017976	0.0048686	TS	CrbHLHs	Enzymes	TFs-green	Eth
CRO_002621	CRO_000074	0.00481354	GO	CrCTR1	Enzymes	TFs-green	Eth
CRO_021730	CRO_004901	0.00474952	CS	CrbHLHs	Enzymes	TFs-green	Eth
CRO_011338	CRO_011212	0.00472611	PRX1	TS	Enzymes	Enzymes	Eth
CRO_030101	CRO_011212	0.00472611	CrEIN2	TS	TFs-pink	Enzymes	Eth
CRO_021730	CRO_006222	0.00467036	CS	CrWRKY53	Enzymes	TFs-green	Eth
CRO_006809	CRO_011338	0.00462071	CrEIN2	PRX1	TFs-pink	Enzymes	Eth
catharanthine	CRO_006809	0.00436839	catharanthine	CrEIN2	metabolite	TFs-pink	Eth
CRO_016354	CRO_011212	0.00406573	CrETR1	TS	TFs-pink	Enzymes	Eth
anhydrovinblastine	CRO_011338	0.0038017	anhydrovinblastine	PRX1	metabolite	Enzymes	Eth
catharanthine	CRO_017077	0.00369038	catharanthine	CrEIN3	metabolite	TFs-pink	Eth
CRO_002621	CRO_019273	0.00362309	GO	CrERF15	Enzymes	TFs-green	Eth
CRO_021730	CRO_000849	0.00314661	CS	CrbHLHs	Enzymes	TFs-green	Eth
CRO_023255	CRO_011212	0.00296549	CrbZIPs	TS	TFs-pink	Enzymes	Eth
CRO_011338	CRO_000074	0.00283131	PRX1	CrCTR1	Enzymes	TFs-green	Eth
CRO_020097	CRO_011212	0.00273648	CrEIN4	TS	TFs-green	Enzymes	Eth
CRO_002621	CRO_004901	0.00242148	GO	CrbHLHs	Enzymes	TFs-green	Eth
CRO_011212	CRO_000074	0.00234355	TS	CrCTR1	Enzymes	TFs-green	Eth
CRO_021730	CRO_000074	0.00220691	CS	CrCTR1	Enzymes	TFs-green	Eth
CRO_002621	CRO_015412	0.00209561	GO	CrbHLHs	Enzymes	TFs-green	Eth
anhydrovinblastine	CRO_017077	0.00184519	anhydrovinblastine	CrEIN3	metabolite	TFs-pink	Eth
CRO_002621	CRO_017077	0.00184519	GO	CrEIN3	Enzymes	TFs-pink	Eth
CRO_002621	CRO_011338	0.00173864	GO	PRX1	Enzymes	Enzymes	Eth
CRO_002621	CRO_011212	0.00172055	GO	TS	Enzymes	Enzymes	Eth
anhydrovinblastine	CRO_030101	0.00167704	anhydrovinblastine	CrEIN2	metabolite	TFs-pink	Eth
catharanthine	CRO_030101	0.000924038	catharanthine	CrEIN2	metabolite	TFs-pink	Eth
CRO_017077	CRO_011338	2.15e-05	CrEIN3	PRX1	TFs-pink	Enzymes	Eth
catharanthine	CRO_011338	0	catharanthine	PRX1	metabolite	Enzymes	Eth
anhydrovinblastine	CRO_017077	0.022535	anhydrovinblastine	CrEIN3	metabolite	TFs-pink	meJA
CRO_021730	CRO_011212	0.0206183	CS	TS	Enzymes	Enzymes	meJA
CRO_023255	CRO_021730	0.0198495	CrbZIPs	CS	TFs-pink	Enzymes	meJA
CRO_021730	CRO_000074	0.01919	CS	CrCTR1	Enzymes	TFs-green	meJA
anhydrovinblastine	CRO_016354	0.0179006	anhydrovinblastine	CrETR1	metabolite	TFs-pink	meJA
CRO_021730	CRO_020097	0.0138499	CS	CrEIN4	Enzymes	TFs-green	meJA
CRO_020097	CRO_011212	0.0138227	CrEIN4	TS	TFs-green	Enzymes	meJA
CRO_021730	CRO_006222	0.0128899	CS	CrWRKY53	Enzymes	TFs-green	meJA
CRO_002621	CRO_019273	0.0108406	GO	CrERF15	Enzymes	TFs-green	meJA
CRO_021730	CRO_010846	0.010511	CS	CrWRKY4	Enzymes	TFs-green	meJA
catharanthine	CRO_011338	0.009217	catharanthine	PRX1	metabolite	Enzymes	meJA
CRO_011212	CRO_007332	0.00910006	TS	CrWRKY7	Enzymes	TFs-green	meJA
CRO_023255	CRO_011212	0.00899971	CrbZIPs	TS	TFs-pink	Enzymes	meJA
CRO_011212	CRO_019273	0.00868098	TS	CrERF15	Enzymes	TFs-green	meJA
catharanthine	CRO_002621	0.00849552	catharanthine	GO	metabolite	Enzymes	meJA
CRO_030101	CRO_002621	0.00849107	CrEIN2	GO	TFs-pink	Enzymes	meJA
CRO_021730	CRO_008428	0.00823829	CS	CrERF13	Enzymes	TFs-green	meJA
CRO_002621	CRO_017976	0.00791685	GO	CrbHLHs	Enzymes	TFs-green	meJA
CRO_002621	CRO_011338	0.00768084	GO	PRX1	Enzymes	Enzymes	meJA
CRO_023255	CRO_002621	0.00757155	CrbZIPs	GO	TFs-pink	Enzymes	meJA
CRO_011212	CRO_004901	0.00744012	TS	CrbHLHs	Enzymes	TFs-green	meJA
CRO_011212	CRO_017976	0.00733974	TS	CrbHLHs	Enzymes	TFs-green	meJA
catharanthine	CRO_030101	0.00697674	catharanthine	CrEIN2	metabolite	TFs-pink	meJA
CRO_021730	CRO_011505	0.00657494	CS	CrMKK9	Enzymes	TFs-green	meJA
CRO_006809	CRO_011338	0.00566651	CrEIN2	PRX1	TFs-pink	Enzymes	meJA
CRO_002621	CRO_015412	0.005608	GO	CrbHLHs	Enzymes	TFs-green	meJA
CRO_015412	CRO_011212	0.00556379	CrbHLHs	TS	TFs-green	Enzymes	meJA
CRO_021730	CRO_004901	0.00524481	CS	CrbHLHs	Enzymes	TFs-green	meJA
CRO_002621	CRO_004901	0.00518836	GO	CrbHLHs	Enzymes	TFs-green	meJA
CRO_006809	CRO_002621	0.0050077	CrEIN2	GO	TFs-pink	Enzymes	meJA
CRO_021730	CRO_000849	0.00391979	CS	CrbHLHs	Enzymes	TFs-green	meJA
CRO_011338	CRO_011212	0.00385117	PRX1	TS	Enzymes	Enzymes	meJA
CRO_002621	CRO_021730	0.00363452	GO	CS	Enzymes	Enzymes	meJA
CRO_002621	CRO_011212	0.00362021	GO	TS	Enzymes	Enzymes	meJA
CRO_002621	CRO_000074	0.00358357	GO	CrCTR1	Enzymes	TFs-green	meJA
catharanthine	CRO_017077	0.00346693	catharanthine	CrEIN3	metabolite	TFs-pink	meJA
CRO_030101	CRO_011338	0.00334757	CrEIN2	PRX1	TFs-pink	Enzymes	meJA
CRO_030101	CRO_011212	0.00325865	CrEIN2	TS	TFs-pink	Enzymes	meJA
catharanthine	CRO_017976	0.00314701	catharanthine	CrbHLHs	metabolite	TFs-green	meJA
CRO_002621	CRO_020097	0.00306417	GO	CrEIN4	Enzymes	TFs-green	meJA
CRO_016354	CRO_011338	0.0026149	CrETR1	PRX1	TFs-pink	Enzymes	meJA
CRO_002621	CRO_006222	0.00258154	GO	CrWRKY53	Enzymes	TFs-green	meJA
CRO_011212	CRO_008428	0.00250684	TS	CrERF13	Enzymes	TFs-green	meJA
CRO_011338	CRO_017976	0.00249168	PRX1	CrbHLHs	Enzymes	TFs-green	meJA
CRO_011212	CRO_000074	0.00240121	TS	CrCTR1	Enzymes	TFs-green	meJA
CRO_011338	CRO_000074	0.00240121	PRX1	CrCTR1	Enzymes	TFs-green	meJA
CRO_011212	CRO_005880	0.00223314	TS	CrEBF2	Enzymes	TFs-green	meJA
CRO_011505	CRO_011212	0.00213886	CrMKK9	TS	TFs-green	Enzymes	meJA
CRO_002621	CRO_011505	0.00173677	GO	CrMKK9	Enzymes	TFs-green	meJA
CRO_002621	CRO_017077	0.00173347	GO	CrEIN3	Enzymes	TFs-pink	meJA
CRO_002621	CRO_013607	0.0014459	GO	CrbZIP1	Enzymes	TFs-green	meJA
CRO_021730	CRO_015412	0.00136736	CS	CrbHLHs	Enzymes	TFs-green	meJA
CRO_017077	CRO_011338	0.00134869	CrEIN3	PRX1	TFs-pink	Enzymes	meJA
anhydrovinblastine	CRO_011338	0.00130914	anhydrovinblastine	PRX1	metabolite	Enzymes	meJA
CRO_016354	CRO_011212	0.000936082	CrETR1	TS	TFs-pink	Enzymes	meJA
CRO_002621	CRO_005880	0.000927733	GO	CrEBF2	Enzymes	TFs-green	meJA
anhydrovinblastine	CRO_030101	0.000884788	anhydrovinblastine	CrEIN2	metabolite	TFs-pink	meJA
catharanthine	CRO_006809	0.000839961	catharanthine	CrEIN2	metabolite	TFs-pink	meJA
CRO_017077	CRO_021730	0.000839142	CrEIN3	CS	TFs-pink	Enzymes	meJA
CRO_011212	CRO_006222	0.000607019	TS	CrWRKY53	Enzymes	TFs-green	meJA
CRO_021730	CRO_007332	0.000593284	CS	CrWRKY7	Enzymes	TFs-green	meJA
CRO_020097	CRO_011338	0.000550475	CrEIN4	PRX1	TFs-green	Enzymes	meJA
CRO_021730	CRO_005880	0.000329915	CS	CrEBF2	Enzymes	TFs-green	meJA
CRO_011212	CRO_000849	0.000242035	TS	CrbHLHs	Enzymes	TFs-green	meJA
CRO_021730	CRO_019273	0.000172154	CS	CrERF15	Enzymes	TFs-green	meJA
CRO_006809	CRO_011212	8.3e-05	CrEIN2	TS	TFs-pink	Enzymes	meJA
CRO_016354	CRO_002621	3e-05	CrETR1	GO	TFs-pink	Enzymes	meJA
catharanthine	CRO_016354	4.84e-06	catharanthine	CrETR1	metabolite	TFs-pink	meJA
CRO_002621	CRO_000849	0	GO	CrbHLHs	Enzymes	TFs-green	meJA
CRO_002621	CRO_010846	0	GO	CrWRKY4	Enzymes	TFs-green	meJA
CRO_011212	CRO_010846	0	TS	CrWRKY4	Enzymes	TFs-green	meJA
anhydrovinblastine	CRO_017077	0.0225741	anhydrovinblastine	CrEIN3	metabolite	TFs-pink	T_0h
CRO_011212	CRO_019273	0.017901	TS	CrERF15	Enzymes	TFs-green	T_0h
anhydrovinblastine	CRO_030101	0.0176628	anhydrovinblastine	CrEIN2	metabolite	TFs-pink	T_0h
catharanthine	CRO_017077	0.0154167	catharanthine	CrEIN3	metabolite	TFs-pink	T_0h
CRO_020097	CRO_011212	0.0144856	CrEIN4	TS	TFs-green	Enzymes	T_0h
CRO_016354	CRO_011212	0.0139522	CrETR1	TS	TFs-pink	Enzymes	T_0h
catharanthine	CRO_030101	0.0138345	catharanthine	CrEIN2	metabolite	TFs-pink	T_0h
catharanthine	CRO_006809	0.0136325	catharanthine	CrEIN2	metabolite	TFs-pink	T_0h
CRO_002621	CRO_017976	0.0119393	GO	CrbHLHs	Enzymes	TFs-green	T_0h
anhydrovinblastine	CRO_016354	0.0108985	anhydrovinblastine	CrETR1	metabolite	TFs-pink	T_0h
CRO_002621	CRO_005880	0.0108901	GO	CrEBF2	Enzymes	TFs-green	T_0h
CRO_011338	CRO_011212	0.0108852	PRX1	TS	Enzymes	Enzymes	T_0h
catharanthine	CRO_016354	0.0107105	catharanthine	CrETR1	metabolite	TFs-pink	T_0h
catharanthine	CRO_002621	0.0106021	catharanthine	GO	metabolite	Enzymes	T_0h
CRO_002621	CRO_011338	0.0103576	GO	PRX1	Enzymes	Enzymes	T_0h
CRO_020097	CRO_011338	0.0099712	CrEIN4	PRX1	TFs-green	Enzymes	T_0h
CRO_006809	CRO_011212	0.00956933	CrEIN2	TS	TFs-pink	Enzymes	T_0h
CRO_002621	CRO_004901	0.00935215	GO	CrbHLHs	Enzymes	TFs-green	T_0h
CRO_030101	CRO_002621	0.00919865	CrEIN2	GO	TFs-pink	Enzymes	T_0h
CRO_016354	CRO_002621	0.00915748	CrETR1	GO	TFs-pink	Enzymes	T_0h
CRO_002621	CRO_010846	0.00911536	GO	CrWRKY4	Enzymes	TFs-green	T_0h
CRO_006809	CRO_011338	0.00860521	CrEIN2	PRX1	TFs-pink	Enzymes	T_0h
CRO_002621	CRO_011212	0.00837009	GO	TS	Enzymes	Enzymes	T_0h
anhydrovinblastine	CRO_011338	0.00824116	anhydrovinblastine	PRX1	metabolite	Enzymes	T_0h
CRO_002621	CRO_011505	0.00821943	GO	CrMKK9	Enzymes	TFs-green	T_0h
CRO_002621	CRO_013607	0.00799795	GO	CrbZIP1	Enzymes	TFs-green	T_0h
CRO_011212	CRO_006222	0.00785891	TS	CrWRKY53	Enzymes	TFs-green	T_0h
CRO_023255	CRO_011212	0.00739573	CrbZIPs	TS	TFs-pink	Enzymes	T_0h
CRO_011212	CRO_017976	0.00644597	TS	CrbHLHs	Enzymes	TFs-green	T_0h
CRO_011212	CRO_000849	0.00614397	TS	CrbHLHs	Enzymes	TFs-green	T_0h
CRO_016354	CRO_011338	0.00601909	CrETR1	PRX1	TFs-pink	Enzymes	T_0h
CRO_002621	CRO_019273	0.005988	GO	CrERF15	Enzymes	TFs-green	T_0h
CRO_011338	CRO_017976	0.00596967	PRX1	CrbHLHs	Enzymes	TFs-green	T_0h
CRO_011212	CRO_007332	0.00576232	TS	CrWRKY7	Enzymes	TFs-green	T_0h
CRO_023255	CRO_002621	0.0056498	CrbZIPs	GO	TFs-pink	Enzymes	T_0h
CRO_021730	CRO_015412	0.00554439	CS	CrbHLHs	Enzymes	TFs-green	T_0h
CRO_011212	CRO_008428	0.00551161	TS	CrERF13	Enzymes	TFs-green	T_0h
CRO_017077	CRO_011338	0.0053018	CrEIN3	PRX1	TFs-pink	Enzymes	T_0h
CRO_030101	CRO_011338	0.0049856	CrEIN2	PRX1	TFs-pink	Enzymes	T_0h
CRO_002621	CRO_006222	0.00485508	GO	CrWRKY53	Enzymes	TFs-green	T_0h
CRO_002621	CRO_020097	0.00468965	GO	CrEIN4	Enzymes	TFs-green	T_0h
CRO_002621	CRO_000849	0.00443404	GO	CrbHLHs	Enzymes	TFs-green	T_0h
CRO_011212	CRO_004901	0.00422517	TS	CrbHLHs	Enzymes	TFs-green	T_0h
CRO_030101	CRO_011212	0.00410106	CrEIN2	TS	TFs-pink	Enzymes	T_0h
CRO_011505	CRO_011212	0.00373834	CrMKK9	TS	TFs-green	Enzymes	T_0h
CRO_021730	CRO_000849	0.00307231	CS	CrbHLHs	Enzymes	TFs-green	T_0h
CRO_021730	CRO_008428	0.00300722	CS	CrERF13	Enzymes	TFs-green	T_0h
CRO_006809	CRO_002621	0.00285335	CrEIN2	GO	TFs-pink	Enzymes	T_0h
CRO_023255	CRO_021730	0.00284316	CrbZIPs	CS	TFs-pink	Enzymes	T_0h
CRO_011212	CRO_005880	0.00272251	TS	CrEBF2	Enzymes	TFs-green	T_0h
CRO_002621	CRO_015412	0.00268005	GO	CrbHLHs	Enzymes	TFs-green	T_0h
CRO_021730	CRO_005880	0.00256599	CS	CrEBF2	Enzymes	TFs-green	T_0h
CRO_021730	CRO_011505	0.00247554	CS	CrMKK9	Enzymes	TFs-green	T_0h
CRO_021730	CRO_011212	0.00240263	CS	TS	Enzymes	Enzymes	T_0h
CRO_015412	CRO_011212	0.00240124	CrbHLHs	TS	TFs-green	Enzymes	T_0h
CRO_021730	CRO_019273	0.00219995	CS	CrERF15	Enzymes	TFs-green	T_0h
CRO_021730	CRO_007332	0.00157099	CS	CrWRKY7	Enzymes	TFs-green	T_0h
CRO_021730	CRO_010846	0.00154887	CS	CrWRKY4	Enzymes	TFs-green	T_0h
CRO_021730	CRO_004901	0.00150739	CS	CrbHLHs	Enzymes	TFs-green	T_0h
CRO_011212	CRO_010846	0.00143625	TS	CrWRKY4	Enzymes	TFs-green	T_0h
catharanthine	CRO_011338	0.000899137	catharanthine	PRX1	metabolite	Enzymes	T_0h
CRO_011212	CRO_000074	0.000625682	TS	CrCTR1	Enzymes	TFs-green	T_0h
CRO_021730	CRO_000074	0.000550723	CS	CrCTR1	Enzymes	TFs-green	T_0h
CRO_002621	CRO_017077	0.000549025	GO	CrEIN3	Enzymes	TFs-pink	T_0h
catharanthine	CRO_017976	5.29e-05	catharanthine	CrbHLHs	metabolite	TFs-green	T_0h
CRO_002621	CRO_021730	1.86e-05	GO	CS	Enzymes	Enzymes	T_0h
CRO_021730	CRO_020097	1.67e-05	CS	CrEIN4	Enzymes	TFs-green	T_0h
CRO_017077	CRO_021730	9.28e-06	CrEIN3	CS	TFs-pink	Enzymes	T_0h
CRO_021730	CRO_006222	2.01e-07	CS	CrWRKY53	Enzymes	TFs-green	T_0h
CRO_002621	CRO_000074	0	GO	CrCTR1	Enzymes	TFs-green	T_0h
CRO_011338	CRO_000074	0	PRX1	CrCTR1	Enzymes	TFs-green	T_0h
CRO_021730	CRO_007332	0.0219462	CS	CrWRKY7	Enzymes	Enzymes	T_3h
CRO_002621	CRO_004901	0.0200982	GO	CrbHLHs	Enzymes	Enzymes	T_3h
CRO_021730	CRO_015412	0.0200665	CS	CrbHLHs	Enzymes	Enzymes	T_3h
catharanthine	CRO_017077	0.0190678	catharanthine	CrEIN3	metabolite	metabolite	T_3h
CRO_011505	CRO_011212	0.0165974	CrMKK9	TS	TFs-green	TFs-green	T_3h
CRO_021730	CRO_020097	0.0155971	CS	CrEIN4	Enzymes	Enzymes	T_3h
CRO_002621	CRO_000074	0.0148523	GO	CrCTR1	Enzymes	Enzymes	T_3h
CRO_011212	CRO_006222	0.0139285	TS	CrWRKY53	Enzymes	Enzymes	T_3h
CRO_021730	CRO_000849	0.0134212	CS	CrbHLHs	Enzymes	Enzymes	T_3h
catharanthine	CRO_006809	0.0124621	catharanthine	CrEIN2	metabolite	metabolite	T_3h
CRO_011212	CRO_005880	0.0122326	TS	CrEBF2	Enzymes	Enzymes	T_3h
catharanthine	CRO_017976	0.0120899	catharanthine	CrbHLHs	metabolite	metabolite	T_3h
anhydrovinblastine	CRO_016354	0.011982	anhydrovinblastine	CrETR1	metabolite	metabolite	T_3h
CRO_011338	CRO_000074	0.0107426	PRX1	CrCTR1	Enzymes	Enzymes	T_3h
CRO_023255	CRO_011212	0.0100813	CrbZIPs	TS	TFs-pink	TFs-pink	T_3h
CRO_011212	CRO_019273	0.0100273	TS	CrERF15	Enzymes	Enzymes	T_3h
CRO_021730	CRO_006222	0.00992351	CS	CrWRKY53	Enzymes	Enzymes	T_3h
anhydrovinblastine	CRO_011338	0.00864053	anhydrovinblastine	PRX1	metabolite	metabolite	T_3h
CRO_016354	CRO_011338	0.00829749	CrETR1	PRX1	TFs-pink	TFs-pink	T_3h
CRO_006809	CRO_011338	0.00818104	CrEIN2	PRX1	TFs-pink	TFs-pink	T_3h
CRO_002621	CRO_017976	0.00809717	GO	CrbHLHs	Enzymes	Enzymes	T_3h
CRO_011212	CRO_004901	0.00730845	TS	CrbHLHs	Enzymes	Enzymes	T_3h
CRO_015412	CRO_011212	0.00695502	CrbHLHs	TS	TFs-green	TFs-green	T_3h
CRO_006809	CRO_002621	0.0067536	CrEIN2	GO	TFs-pink	TFs-pink	T_3h
CRO_016354	CRO_002621	0.00646091	CrETR1	GO	TFs-pink	TFs-pink	T_3h
CRO_030101	CRO_011338	0.00630293	CrEIN2	PRX1	TFs-pink	TFs-pink	T_3h
CRO_021730	CRO_010846	0.00608642	CS	CrWRKY4	Enzymes	Enzymes	T_3h
CRO_011212	CRO_008428	0.00607144	TS	CrERF13	Enzymes	Enzymes	T_3h
CRO_002621	CRO_000849	0.00561816	GO	CrbHLHs	Enzymes	Enzymes	T_3h
catharanthine	CRO_002621	0.00557559	catharanthine	GO	metabolite	metabolite	T_3h
CRO_002621	CRO_011212	0.00537804	GO	TS	Enzymes	Enzymes	T_3h
CRO_002621	CRO_010846	0.00533293	GO	CrWRKY4	Enzymes	Enzymes	T_3h
CRO_020097	CRO_011338	0.00531229	CrEIN4	PRX1	TFs-green	TFs-green	T_3h
catharanthine	CRO_030101	0.00516907	catharanthine	CrEIN2	metabolite	metabolite	T_3h
CRO_011338	CRO_017976	0.00502304	PRX1	CrbHLHs	Enzymes	Enzymes	T_3h
CRO_002621	CRO_006222	0.00496175	GO	CrWRKY53	Enzymes	Enzymes	T_3h
CRO_021730	CRO_004901	0.00486578	CS	CrbHLHs	Enzymes	Enzymes	T_3h
CRO_011212	CRO_000074	0.00463155	TS	CrCTR1	Enzymes	Enzymes	T_3h
CRO_011212	CRO_007332	0.00404506	TS	CrWRKY7	Enzymes	Enzymes	T_3h
CRO_002621	CRO_013607	0.00400732	GO	CrbZIP1	Enzymes	Enzymes	T_3h
CRO_021730	CRO_011505	0.00366786	CS	CrMKK9	Enzymes	Enzymes	T_3h
catharanthine	CRO_011338	0.00365237	catharanthine	PRX1	metabolite	metabolite	T_3h
CRO_020097	CRO_011212	0.00346451	CrEIN4	TS	TFs-green	TFs-green	T_3h
CRO_016354	CRO_011212	0.00343933	CrETR1	TS	TFs-pink	TFs-pink	T_3h
CRO_023255	CRO_021730	0.00341521	CrbZIPs	CS	TFs-pink	TFs-pink	T_3h
CRO_021730	CRO_011212	0.0033361	CS	TS	Enzymes	Enzymes	T_3h
CRO_017077	CRO_011338	0.00309534	CrEIN3	PRX1	TFs-pink	TFs-pink	T_3h
CRO_011212	CRO_000849	0.00307575	TS	CrbHLHs	Enzymes	Enzymes	T_3h
CRO_002621	CRO_011505	0.00304531	GO	CrMKK9	Enzymes	Enzymes	T_3h
CRO_030101	CRO_002621	0.00293414	CrEIN2	GO	TFs-pink	TFs-pink	T_3h
CRO_011212	CRO_010846	0.00248094	TS	CrWRKY4	Enzymes	Enzymes	T_3h
CRO_023255	CRO_002621	0.0022607	CrbZIPs	GO	TFs-pink	TFs-pink	T_3h
CRO_002621	CRO_011338	0.00222115	GO	PRX1	Enzymes	Enzymes	T_3h
CRO_021730	CRO_008428	0.00216311	CS	CrERF13	Enzymes	Enzymes	T_3h
CRO_017077	CRO_021730	0.00214229	CrEIN3	CS	TFs-pink	TFs-pink	T_3h
CRO_002621	CRO_015412	0.00200665	GO	CrbHLHs	Enzymes	Enzymes	T_3h
CRO_021730	CRO_000074	0.001892	CS	CrCTR1	Enzymes	Enzymes	T_3h
CRO_021730	CRO_019273	0.00181663	CS	CrERF15	Enzymes	Enzymes	T_3h
CRO_006809	CRO_011212	0.00163071	CrEIN2	TS	TFs-pink	TFs-pink	T_3h
anhydrovinblastine	CRO_030101	0.00142776	anhydrovinblastine	CrEIN2	metabolite	metabolite	T_3h
CRO_002621	CRO_020097	0.00134623	GO	CrEIN4	Enzymes	Enzymes	T_3h
CRO_002621	CRO_005880	0.00131718	GO	CrEBF2	Enzymes	Enzymes	T_3h
CRO_011338	CRO_011212	0.00103398	PRX1	TS	Enzymes	Enzymes	T_3h
CRO_002621	CRO_017077	0.00096746	GO	CrEIN3	Enzymes	Enzymes	T_3h
catharanthine	CRO_016354	0.000520304	catharanthine	CrETR1	metabolite	metabolite	T_3h
anhydrovinblastine	CRO_017077	0.000465078	anhydrovinblastine	CrEIN3	metabolite	metabolite	T_3h
CRO_021730	CRO_005880	0.000329296	CS	CrEBF2	Enzymes	Enzymes	T_3h
CRO_030101	CRO_011212	0.000181284	CrEIN2	TS	TFs-pink	TFs-pink	T_3h
CRO_002621	CRO_021730	0.000166435	GO	CS	Enzymes	Enzymes	T_3h
CRO_011212	CRO_017976	0	TS	CrbHLHs	Enzymes	Enzymes	T_3h
CRO_002621	CRO_019273	0	GO	CrERF15	Enzymes	Enzymes	T_3h
CRO_015412	CRO_011212	0.0205656	CrbHLHs	TS	TFs-green	Enzymes	T_3h-meJA
CRO_011212	CRO_008428	0.0177747	TS	CrERF13	Enzymes	TFs-green	T_3h-meJA
CRO_023255	CRO_002621	0.0155875	CrbZIPs	GO	TFs-pink	Enzymes	T_3h-meJA
catharanthine	CRO_017976	0.0142347	catharanthine	CrbHLHs	metabolite	TFs-green	T_3h-meJA
CRO_011212	CRO_017976	0.0138042	TS	CrbHLHs	Enzymes	TFs-green	T_3h-meJA
CRO_021730	CRO_005880	0.012385	CS	CrEBF2	Enzymes	TFs-green	T_3h-meJA
CRO_011212	CRO_004901	0.0121264	TS	CrbHLHs	Enzymes	TFs-green	T_3h-meJA
anhydrovinblastine	CRO_017077	0.0117084	anhydrovinblastine	CrEIN3	metabolite	TFs-pink	T_3h-meJA
CRO_011212	CRO_000849	0.0114295	TS	CrbHLHs	Enzymes	TFs-green	T_3h-meJA
CRO_017077	CRO_021730	0.0110009	CrEIN3	CS	TFs-pink	Enzymes	T_3h-meJA
anhydrovinblastine	CRO_016354	0.0108762	anhydrovinblastine	CrETR1	metabolite	TFs-pink	T_3h-meJA
CRO_006809	CRO_002621	0.00987891	CrEIN2	GO	TFs-pink	Enzymes	T_3h-meJA
CRO_023255	CRO_021730	0.00928736	CrbZIPs	CS	TFs-pink	Enzymes	T_3h-meJA
CRO_016354	CRO_002621	0.00870379	CrETR1	GO	TFs-pink	Enzymes	T_3h-meJA
CRO_016354	CRO_011212	0.00857845	CrETR1	TS	TFs-pink	Enzymes	T_3h-meJA
CRO_011212	CRO_000074	0.00755964	TS	CrCTR1	Enzymes	TFs-green	T_3h-meJA
CRO_030101	CRO_002621	0.00735036	CrEIN2	GO	TFs-pink	Enzymes	T_3h-meJA
CRO_002621	CRO_015412	0.0070153	GO	CrbHLHs	Enzymes	TFs-green	T_3h-meJA
catharanthine	CRO_011338	0.00574667	catharanthine	PRX1	metabolite	Enzymes	T_3h-meJA
CRO_011212	CRO_010846	0.00560214	TS	CrWRKY4	Enzymes	TFs-green	T_3h-meJA
CRO_002621	CRO_020097	0.005465	GO	CrEIN4	Enzymes	TFs-green	T_3h-meJA
CRO_011212	CRO_019273	0.0054237	TS	CrERF15	Enzymes	TFs-green	T_3h-meJA
anhydrovinblastine	CRO_030101	0.00534537	anhydrovinblastine	CrEIN2	metabolite	TFs-pink	T_3h-meJA
CRO_021730	CRO_000849	0.00527438	CS	CrbHLHs	Enzymes	TFs-green	T_3h-meJA
CRO_002621	CRO_017976	0.00498315	GO	CrbHLHs	Enzymes	TFs-green	T_3h-meJA
CRO_002621	CRO_000074	0.00497282	GO	CrCTR1	Enzymes	TFs-green	T_3h-meJA
CRO_021730	CRO_000074	0.00483788	CS	CrCTR1	Enzymes	TFs-green	T_3h-meJA
CRO_020097	CRO_011212	0.00428922	CrEIN4	TS	TFs-green	Enzymes	T_3h-meJA
CRO_021730	CRO_020097	0.00417936	CS	CrEIN4	Enzymes	TFs-green	T_3h-meJA
CRO_002621	CRO_000849	0.00381785	GO	CrbHLHs	Enzymes	TFs-green	T_3h-meJA
CRO_002621	CRO_005880	0.00339279	GO	CrEBF2	Enzymes	TFs-green	T_3h-meJA
CRO_006809	CRO_011338	0.00322106	CrEIN2	PRX1	TFs-pink	Enzymes	T_3h-meJA
CRO_030101	CRO_011212	0.0030442	CrEIN2	TS	TFs-pink	Enzymes	T_3h-meJA
CRO_011212	CRO_006222	0.00299726	TS	CrWRKY53	Enzymes	TFs-green	T_3h-meJA
CRO_011338	CRO_011212	0.00289047	PRX1	TS	Enzymes	Enzymes	T_3h-meJA
CRO_021730	CRO_007332	0.00287206	CS	CrWRKY7	Enzymes	TFs-green	T_3h-meJA
CRO_021730	CRO_019273	0.00271185	CS	CrERF15	Enzymes	TFs-green	T_3h-meJA
CRO_002621	CRO_004901	0.00268378	GO	CrbHLHs	Enzymes	TFs-green	T_3h-meJA
CRO_002621	CRO_011338	0.00267659	GO	PRX1	Enzymes	Enzymes	T_3h-meJA
CRO_002621	CRO_021730	0.00247007	GO	CS	Enzymes	Enzymes	T_3h-meJA
CRO_002621	CRO_006222	0.00234269	GO	CrWRKY53	Enzymes	TFs-green	T_3h-meJA
CRO_021730	CRO_011505	0.00225837	CS	CrMKK9	Enzymes	TFs-green	T_3h-meJA
catharanthine	CRO_017077	0.00222446	catharanthine	CrEIN3	metabolite	TFs-pink	T_3h-meJA
CRO_002621	CRO_017077	0.00213095	GO	CrEIN3	Enzymes	TFs-pink	T_3h-meJA
CRO_011338	CRO_017976	0.00212959	PRX1	CrbHLHs	Enzymes	TFs-green	T_3h-meJA
CRO_021730	CRO_008428	0.00199874	CS	CrERF13	Enzymes	TFs-green	T_3h-meJA
CRO_023255	CRO_011212	0.00177151	CrbZIPs	TS	TFs-pink	Enzymes	T_3h-meJA
CRO_017077	CRO_011338	0.00149793	CrEIN3	PRX1	TFs-pink	Enzymes	T_3h-meJA
CRO_011338	CRO_000074	0.00148487	PRX1	CrCTR1	Enzymes	TFs-green	T_3h-meJA
CRO_021730	CRO_004901	0.00128808	CS	CrbHLHs	Enzymes	TFs-green	T_3h-meJA
catharanthine	CRO_030101	0.00121725	catharanthine	CrEIN2	metabolite	TFs-pink	T_3h-meJA
CRO_011505	CRO_011212	0.000968333	CrMKK9	TS	TFs-green	Enzymes	T_3h-meJA
CRO_021730	CRO_011212	0.000963143	CS	TS	Enzymes	Enzymes	T_3h-meJA
anhydrovinblastine	CRO_011338	0.000912733	anhydrovinblastine	PRX1	metabolite	Enzymes	T_3h-meJA
CRO_006809	CRO_011212	0.000885758	CrEIN2	TS	TFs-pink	Enzymes	T_3h-meJA
CRO_016354	CRO_011338	0.000838874	CrETR1	PRX1	TFs-pink	Enzymes	T_3h-meJA
CRO_011212	CRO_005880	0.000736955	TS	CrEBF2	Enzymes	TFs-green	T_3h-meJA
CRO_020097	CRO_011338	0.000712036	CrEIN4	PRX1	TFs-green	Enzymes	T_3h-meJA
CRO_011212	CRO_007332	0.000588686	TS	CrWRKY7	Enzymes	TFs-green	T_3h-meJA
CRO_002621	CRO_011212	0.000442879	GO	TS	Enzymes	Enzymes	T_3h-meJA
catharanthine	CRO_006809	0.000442063	catharanthine	CrEIN2	metabolite	TFs-pink	T_3h-meJA
CRO_002621	CRO_011505	0.000325424	GO	CrMKK9	Enzymes	TFs-green	T_3h-meJA
CRO_002621	CRO_010846	0.000241104	GO	CrWRKY4	Enzymes	TFs-green	T_3h-meJA
CRO_021730	CRO_015412	0.000131259	CS	CrbHLHs	Enzymes	TFs-green	T_3h-meJA
CRO_030101	CRO_011338	0.000126838	CrEIN2	PRX1	TFs-pink	Enzymes	T_3h-meJA
CRO_002621	CRO_019273	3.35e-07	GO	CrERF15	Enzymes	TFs-green	T_3h-meJA
catharanthine	CRO_002621	0	catharanthine	GO	metabolite	Enzymes	T_3h-meJA
CRO_021730	CRO_006222	0	CS	CrWRKY53	Enzymes	TFs-green	T_3h-meJA
CRO_021730	CRO_010846	0	CS	CrWRKY4	Enzymes	TFs-green	T_3h-meJA
CRO_002621	CRO_013607	0	GO	CrbZIP1	Enzymes	TFs-green	T_3h-meJA
catharanthine	CRO_016354	0	catharanthine	CrETR1	metabolite	TFs-pink	T_3h-meJA
CRO_002621	CRO_011505	0.0245718	GO	CrMKK9	Enzymes	TFs-green	T_24h-ETh
CRO_002621	CRO_019273	0.0208221	GO	CrERF15	Enzymes	TFs-green	T_24h-ETh
CRO_030101	CRO_011338	0.0184035	CrEIN2	PRX1	TFs-pink	Enzymes	T_24h-ETh
CRO_011212	CRO_010846	0.0141767	TS	CrWRKY4	Enzymes	TFs-green	T_24h-ETh
CRO_002621	CRO_017077	0.0140012	GO	CrEIN3	Enzymes	TFs-pink	T_24h-ETh
CRO_002621	CRO_011338	0.0138705	GO	PRX1	Enzymes	Enzymes	T_24h-ETh
CRO_021730	CRO_008428	0.012686	CS	CrERF13	Enzymes	TFs-green	T_24h-ETh
CRO_020097	CRO_011338	0.0122158	CrEIN4	PRX1	TFs-green	Enzymes	T_24h-ETh
CRO_011338	CRO_011212	0.0115337	PRX1	TS	Enzymes	Enzymes	T_24h-ETh
catharanthine	CRO_002621	0.0114695	catharanthine	GO	metabolite	Enzymes	T_24h-ETh
CRO_002621	CRO_015412	0.0100475	GO	CrbHLHs	Enzymes	TFs-green	T_24h-ETh
CRO_021730	CRO_006222	0.010011	CS	CrWRKY53	Enzymes	TFs-green	T_24h-ETh
CRO_002621	CRO_010846	0.00957463	GO	CrWRKY4	Enzymes	TFs-green	T_24h-ETh
CRO_021730	CRO_010846	0.00953306	CS	CrWRKY4	Enzymes	TFs-green	T_24h-ETh
CRO_002621	CRO_000849	0.00945909	GO	CrbHLHs	Enzymes	TFs-green	T_24h-ETh
CRO_011212	CRO_017976	0.00889184	TS	CrbHLHs	Enzymes	TFs-green	T_24h-ETh
CRO_002621	CRO_004901	0.00870195	GO	CrbHLHs	Enzymes	TFs-green	T_24h-ETh
CRO_002621	CRO_000074	0.00832811	GO	CrCTR1	Enzymes	TFs-green	T_24h-ETh
CRO_017077	CRO_011338	0.00832232	CrEIN3	PRX1	TFs-pink	Enzymes	T_24h-ETh
CRO_030101	CRO_002621	0.00819252	CrEIN2	GO	TFs-pink	Enzymes	T_24h-ETh
catharanthine	CRO_006809	0.00811147	catharanthine	CrEIN2	metabolite	TFs-pink	T_24h-ETh
CRO_002621	CRO_006222	0.0079447	GO	CrWRKY53	Enzymes	TFs-green	T_24h-ETh
CRO_011212	CRO_000074	0.00756717	TS	CrCTR1	Enzymes	TFs-green	T_24h-ETh
CRO_002621	CRO_005880	0.007181	GO	CrEBF2	Enzymes	TFs-green	T_24h-ETh
catharanthine	CRO_016354	0.00700729	catharanthine	CrETR1	metabolite	TFs-pink	T_24h-ETh
CRO_021730	CRO_015412	0.00658425	CS	CrbHLHs	Enzymes	TFs-green	T_24h-ETh
CRO_002621	CRO_017976	0.00553189	GO	CrbHLHs	Enzymes	TFs-green	T_24h-ETh
catharanthine	CRO_017976	0.00547379	catharanthine	CrbHLHs	metabolite	TFs-green	T_24h-ETh
catharanthine	CRO_030101	0.00528408	catharanthine	CrEIN2	metabolite	TFs-pink	T_24h-ETh
anhydrovinblastine	CRO_016354	0.00512125	anhydrovinblastine	CrETR1	metabolite	TFs-pink	T_24h-ETh
CRO_021730	CRO_020097	0.00510604	CS	CrEIN4	Enzymes	TFs-green	T_24h-ETh
CRO_011212	CRO_006222	0.00472363	TS	CrWRKY53	Enzymes	TFs-green	T_24h-ETh
CRO_002621	CRO_011212	0.00469389	GO	TS	Enzymes	Enzymes	T_24h-ETh
CRO_011212	CRO_007332	0.00459793	TS	CrWRKY7	Enzymes	TFs-green	T_24h-ETh
CRO_021730	CRO_005880	0.00396684	CS	CrEBF2	Enzymes	TFs-green	T_24h-ETh
CRO_011212	CRO_008428	0.00378549	TS	CrERF13	Enzymes	TFs-green	T_24h-ETh
CRO_030101	CRO_011212	0.00367828	CrEIN2	TS	TFs-pink	Enzymes	T_24h-ETh
CRO_011338	CRO_000074	0.00362905	PRX1	CrCTR1	Enzymes	TFs-green	T_24h-ETh
CRO_021730	CRO_007332	0.00349592	CS	CrWRKY7	Enzymes	TFs-green	T_24h-ETh
anhydrovinblastine	CRO_017077	0.00341241	anhydrovinblastine	CrEIN3	metabolite	TFs-pink	T_24h-ETh
CRO_020097	CRO_011212	0.00341195	CrEIN4	TS	TFs-green	Enzymes	T_24h-ETh
CRO_021730	CRO_011212	0.00335634	CS	TS	Enzymes	Enzymes	T_24h-ETh
CRO_006809	CRO_011212	0.00328488	CrEIN2	TS	TFs-pink	Enzymes	T_24h-ETh
CRO_021730	CRO_004901	0.00326441	CS	CrbHLHs	Enzymes	TFs-green	T_24h-ETh
CRO_015412	CRO_011212	0.00315165	CrbHLHs	TS	TFs-green	Enzymes	T_24h-ETh
CRO_011338	CRO_017976	0.00311825	PRX1	CrbHLHs	Enzymes	TFs-green	T_24h-ETh
catharanthine	CRO_011338	0.00299585	catharanthine	PRX1	metabolite	Enzymes	T_24h-ETh
CRO_021730	CRO_000849	0.00286601	CS	CrbHLHs	Enzymes	TFs-green	T_24h-ETh
CRO_006809	CRO_002621	0.00283604	CrEIN2	GO	TFs-pink	Enzymes	T_24h-ETh
CRO_021730	CRO_011505	0.0027244	CS	CrMKK9	Enzymes	TFs-green	T_24h-ETh
CRO_002621	CRO_021730	0.00267996	GO	CS	Enzymes	Enzymes	T_24h-ETh
CRO_006809	CRO_011338	0.00248214	CrEIN2	PRX1	TFs-pink	Enzymes	T_24h-ETh
CRO_023255	CRO_021730	0.00233875	CrbZIPs	CS	TFs-pink	Enzymes	T_24h-ETh
CRO_011505	CRO_011212	0.00224553	CrMKK9	TS	TFs-green	Enzymes	T_24h-ETh
CRO_011212	CRO_000849	0.00220718	TS	CrbHLHs	Enzymes	TFs-green	T_24h-ETh
CRO_021730	CRO_000074	0.00217455	CS	CrCTR1	Enzymes	TFs-green	T_24h-ETh
CRO_011212	CRO_004901	0.00189974	TS	CrbHLHs	Enzymes	TFs-green	T_24h-ETh
CRO_017077	CRO_021730	0.00160797	CrEIN3	CS	TFs-pink	Enzymes	T_24h-ETh
catharanthine	CRO_017077	0.00149824	catharanthine	CrEIN3	metabolite	TFs-pink	T_24h-ETh
CRO_016354	CRO_002621	0.00129589	CrETR1	GO	TFs-pink	Enzymes	T_24h-ETh
anhydrovinblastine	CRO_011338	0.00124107	anhydrovinblastine	PRX1	metabolite	Enzymes	T_24h-ETh
CRO_023255	CRO_002621	0.00100093	CrbZIPs	GO	TFs-pink	Enzymes	T_24h-ETh
CRO_002621	CRO_013607	0.000781114	GO	CrbZIP1	Enzymes	TFs-green	T_24h-ETh
CRO_011212	CRO_019273	0.000609266	TS	CrERF15	Enzymes	TFs-green	T_24h-ETh
CRO_011212	CRO_005880	0.000473741	TS	CrEBF2	Enzymes	TFs-green	T_24h-ETh
CRO_021730	CRO_019273	0.000362623	CS	CrERF15	Enzymes	TFs-green	T_24h-ETh
CRO_016354	CRO_011212	0.000166823	CrETR1	TS	TFs-pink	Enzymes	T_24h-ETh
CRO_023255	CRO_011212	5.56e-05	CrbZIPs	TS	TFs-pink	Enzymes	T_24h-ETh
anhydrovinblastine	CRO_030101	4.99e-05	anhydrovinblastine	CrEIN2	metabolite	TFs-pink	T_24h-ETh
CRO_016354	CRO_011338	0	CrETR1	PRX1	TFs-pink	Enzymes	T_24h-ETh
CRO_002621	CRO_020097	0	GO	CrEIN4	Enzymes	TFs-green	T_24h-ETh
CRO_011338	CRO_017976	0.0263208	PRX1	CrbHLHs	Enzymes	TFs-green	T_24h-meJA
CRO_020097	CRO_011338	0.0205781	CrEIN4	PRX1	TFs-green	Enzymes	T_24h-meJA
CRO_006809	CRO_011338	0.0148247	CrEIN2	PRX1	TFs-pink	Enzymes	T_24h-meJA
CRO_030101	CRO_002621	0.0133586	CrEIN2	GO	TFs-pink	Enzymes	T_24h-meJA
CRO_011212	CRO_005880	0.012628	TS	CrEBF2	Enzymes	TFs-green	T_24h-meJA
CRO_002621	CRO_011338	0.0119387	GO	PRX1	Enzymes	Enzymes	T_24h-meJA
CRO_021730	CRO_006222	0.0112052	CS	CrWRKY53	Enzymes	TFs-green	T_24h-meJA
CRO_002621	CRO_000074	0.0112032	GO	CrCTR1	Enzymes	TFs-green	T_24h-meJA
CRO_016354	CRO_011338	0.0107099	CrETR1	PRX1	TFs-pink	Enzymes	T_24h-meJA
CRO_011212	CRO_008428	0.0106822	TS	CrERF13	Enzymes	TFs-green	T_24h-meJA
CRO_002621	CRO_000849	0.0106576	GO	CrbHLHs	Enzymes	TFs-green	T_24h-meJA
CRO_016354	CRO_011212	0.0106157	CrETR1	TS	TFs-pink	Enzymes	T_24h-meJA
CRO_023255	CRO_002621	0.0105612	CrbZIPs	GO	TFs-pink	Enzymes	T_24h-meJA
CRO_011212	CRO_010846	0.0104735	TS	CrWRKY4	Enzymes	TFs-green	T_24h-meJA
CRO_006809	CRO_002621	0.0104404	CrEIN2	GO	TFs-pink	Enzymes	T_24h-meJA
CRO_016354	CRO_002621	0.0101063	CrETR1	GO	TFs-pink	Enzymes	T_24h-meJA
CRO_002621	CRO_005880	0.00974452	GO	CrEBF2	Enzymes	TFs-green	T_24h-meJA
CRO_002621	CRO_006222	0.00965628	GO	CrWRKY53	Enzymes	TFs-green	T_24h-meJA
CRO_002621	CRO_010846	0.0096002	GO	CrWRKY4	Enzymes	TFs-green	T_24h-meJA
CRO_017077	CRO_011338	0.00945488	CrEIN3	PRX1	TFs-pink	Enzymes	T_24h-meJA
CRO_021730	CRO_004901	0.00944743	CS	CrbHLHs	Enzymes	TFs-green	T_24h-meJA
CRO_002621	CRO_004901	0.00932708	GO	CrbHLHs	Enzymes	TFs-green	T_24h-meJA
CRO_011212	CRO_017976	0.00928969	TS	CrbHLHs	Enzymes	TFs-green	T_24h-meJA
CRO_011212	CRO_000849	0.00877163	TS	CrbHLHs	Enzymes	TFs-green	T_24h-meJA
CRO_021730	CRO_020097	0.00874545	CS	CrEIN4	Enzymes	TFs-green	T_24h-meJA
CRO_002621	CRO_017077	0.00873482	GO	CrEIN3	Enzymes	TFs-pink	T_24h-meJA
CRO_002621	CRO_021730	0.00830812	GO	CS	Enzymes	Enzymes	T_24h-meJA
CRO_011212	CRO_000074	0.00808425	TS	CrCTR1	Enzymes	TFs-green	T_24h-meJA
CRO_011212	CRO_006222	0.00774486	TS	CrWRKY53	Enzymes	TFs-green	T_24h-meJA
CRO_021730	CRO_010846	0.00747248	CS	CrWRKY4	Enzymes	TFs-green	T_24h-meJA
CRO_011212	CRO_019273	0.00733389	TS	CrERF15	Enzymes	TFs-green	T_24h-meJA
CRO_021730	CRO_000849	0.00726549	CS	CrbHLHs	Enzymes	TFs-green	T_24h-meJA
CRO_002621	CRO_017976	0.00704927	GO	CrbHLHs	Enzymes	TFs-green	T_24h-meJA
CRO_021730	CRO_019273	0.00697944	CS	CrERF15	Enzymes	TFs-green	T_24h-meJA
anhydrovinblastine	CRO_017077	0.00689251	anhydrovinblastine	CrEIN3	metabolite	TFs-pink	T_24h-meJA
CRO_011338	CRO_000074	0.00681585	PRX1	CrCTR1	Enzymes	TFs-green	T_24h-meJA
CRO_023255	CRO_011212	0.00680579	CrbZIPs	TS	TFs-pink	Enzymes	T_24h-meJA
CRO_030101	CRO_011338	0.00658753	CrEIN2	PRX1	TFs-pink	Enzymes	T_24h-meJA
CRO_002621	CRO_020097	0.0060631	GO	CrEIN4	Enzymes	TFs-green	T_24h-meJA
CRO_020097	CRO_011212	0.0059306	CrEIN4	TS	TFs-green	Enzymes	T_24h-meJA
CRO_021730	CRO_000074	0.00576885	CS	CrCTR1	Enzymes	TFs-green	T_24h-meJA
CRO_021730	CRO_005880	0.00558582	CS	CrEBF2	Enzymes	TFs-green	T_24h-meJA
CRO_011505	CRO_011212	0.00552359	CrMKK9	TS	TFs-green	Enzymes	T_24h-meJA
CRO_021730	CRO_007332	0.00531817	CS	CrWRKY7	Enzymes	TFs-green	T_24h-meJA
catharanthine	CRO_017077	0.00524269	catharanthine	CrEIN3	metabolite	TFs-pink	T_24h-meJA
CRO_021730	CRO_011212	0.00507984	CS	TS	Enzymes	Enzymes	T_24h-meJA
CRO_017077	CRO_021730	0.00494883	CrEIN3	CS	TFs-pink	Enzymes	T_24h-meJA
CRO_023255	CRO_021730	0.00494883	CrbZIPs	CS	TFs-pink	Enzymes	T_24h-meJA
CRO_002621	CRO_019273	0.00494834	GO	CrERF15	Enzymes	TFs-green	T_24h-meJA
anhydrovinblastine	CRO_011338	0.00493785	anhydrovinblastine	PRX1	metabolite	Enzymes	T_24h-meJA
CRO_002621	CRO_011212	0.00464839	GO	TS	Enzymes	Enzymes	T_24h-meJA
CRO_021730	CRO_008428	0.00457808	CS	CrERF13	Enzymes	TFs-green	T_24h-meJA
CRO_011338	CRO_011212	0.00422914	PRX1	TS	Enzymes	Enzymes	T_24h-meJA
CRO_030101	CRO_011212	0.00422914	CrEIN2	TS	TFs-pink	Enzymes	T_24h-meJA
catharanthine	CRO_002621	0.00405676	catharanthine	GO	metabolite	Enzymes	T_24h-meJA
CRO_002621	CRO_013607	0.00369357	GO	CrbZIP1	Enzymes	TFs-green	T_24h-meJA
catharanthine	CRO_016354	0.00318353	catharanthine	CrETR1	metabolite	TFs-pink	T_24h-meJA
CRO_015412	CRO_011212	0.00295918	CrbHLHs	TS	TFs-green	Enzymes	T_24h-meJA
CRO_011212	CRO_004901	0.00295162	TS	CrbHLHs	Enzymes	TFs-green	T_24h-meJA
CRO_006809	CRO_011212	0.00252773	CrEIN2	TS	TFs-pink	Enzymes	T_24h-meJA
catharanthine	CRO_030101	0.00247609	catharanthine	CrEIN2	metabolite	TFs-pink	T_24h-meJA
catharanthine	CRO_006809	0.00233406	catharanthine	CrEIN2	metabolite	TFs-pink	T_24h-meJA
CRO_021730	CRO_015412	0.00221781	CS	CrbHLHs	Enzymes	TFs-green	T_24h-meJA
CRO_021730	CRO_011505	0.00189079	CS	CrMKK9	Enzymes	TFs-green	T_24h-meJA
catharanthine	CRO_011338	0.00164222	catharanthine	PRX1	metabolite	Enzymes	T_24h-meJA
CRO_002621	CRO_015412	0.000680872	GO	CrbHLHs	Enzymes	TFs-green	T_24h-meJA
CRO_011212	CRO_007332	0.000552072	TS	CrWRKY7	Enzymes	TFs-green	T_24h-meJA
anhydrovinblastine	CRO_030101	0.000454199	anhydrovinblastine	CrEIN2	metabolite	TFs-pink	T_24h-meJA
catharanthine	CRO_017976	0.000428075	catharanthine	CrbHLHs	metabolite	TFs-green	T_24h-meJA
CRO_002621	CRO_011505	0	GO	CrMKK9	Enzymes	TFs-green	T_24h-meJA
anhydrovinblastine	CRO_016354	0	anhydrovinblastine	CrETR1	metabolite	TFs-pink	T_24h-meJA
