# Supplementary material for: Combined Transcriptomic and Metabolomic Analysis Reveals an Ethylene‐Activated Regulatory Model on Monoterpenoid Indole Alkaloid Biosynthesis in Catharanthus roseus
Source: Plant Biotechnol J. 2025 Sep 8;24(2):363–80. doi: 10.1111/pbi.70343 (PMC12906820; doi:10.1111/pbi.70343)
Supplement: Supplementary file 10 — Dataset: S9. The gene regulatory network of vindoline metabolism by GENIE3. [file PBI-24-363-s008.xlsx]

## Sheet: weight >0.006
regulatoryGene	targetGene	weight	TF_Alias/Meta_Alias	SG_Alias	Type1	Type2	source
CRO_001022	vindoline	0.00984548	CrMYB23	vindoline	KTFs	metabolite	T_24h-ETh
CRO_004356	CRO_001022	0.0169883	T16OMT	CrMYB23	enzyme	KTFs	T_0h
CRO_004356	vindoline	0.0123639	T16OMT	vindoline	enzyme	metabolite	T_24h-ETh
CRO_008342	CRO_004356	0.0181918	HYS	T16OMT	enzyme	enzyme	T_3h-meJA
CRO_008342	CRO_001022	0.00958898	HYS	CrMYB23	enzyme	KTFs	T_24h-ETh
CRO_009037	CRO_008342	0.016329	BIS2	HYS	KTFs	enzyme	T_0h
CRO_009037	CRO_004356	0.0156642	BIS2	T16OMT	KTFs	enzyme	T_3h-meJA
CRO_009296	CRO_001022	0.0110623	T3O-part	CrMYB23	enzyme	KTFs	T_24h-meJA
CRO_009296	CRO_004356	0.0134419	T3O-part	T16OMT	enzyme	enzyme	T_3h-meJA
CRO_009296	CRO_009037	0.0169532	T3O-part	BIS2	enzyme	KTFs	Eth
CRO_009296	CRO_013043	0.0223707	T3O-part	CrGL3	enzyme	KTFs	T_3h-meJA
CRO_009296	CRO_014540	0.0131697	T3O-part	CrAIL6	enzyme	KTFs	T_3h-meJA
CRO_009296	CRO_015220	0.00678384	T3O-part	G8O	enzyme	enzyme	T_3h-meJA
CRO_009296	CRO_017447	0.0129415	T3O-part	T16H	enzyme	enzyme	T_3h-meJA
CRO_009296	CRO_021541	0.024312	T3O-part	T3R	enzyme	enzyme	Eth
CRO_009296	CRO_031898	0.0196522	T3O-part	CrEIL1	enzyme	KTFs	T_3h-meJA
CRO_009296	CRO_033266	0.0122054	T3O-part	NMT	enzyme	enzyme	T_24h-meJA
CRO_012504	CRO_001022	0.023009	D4H	CrMYB23	enzyme	KTFs	Eth
CRO_012504	CRO_004356	0.0234131	D4H	T16OMT	enzyme	enzyme	T_3h-meJA
CRO_012504	CRO_008342	0.0162363	D4H	HYS	enzyme	enzyme	T_3h
CRO_012504	CRO_009037	0.015195	D4H	BIS2	enzyme	KTFs	T_3h
CRO_012504	vindoline	0.0108752	D4H	vindoline	enzyme	metabolite	T_3h
CRO_013043	CRO_004356	0.0208025	CrGL3	T16OMT	KTFs	enzyme	T_3h-meJA
CRO_013043	CRO_008342	0.0203907	CrGL3	HYS	KTFs	enzyme	T_24h-meJA
CRO_013043	CRO_012504	0.0159715	CrGL3	D4H	KTFs	enzyme	T_3h-meJA
CRO_014540	CRO_004356	0.021189	CrAIL6	T16OMT	KTFs	enzyme	T_24h-ETh
CRO_014540	CRO_008342	0.0215975	CrAIL6	HYS	KTFs	enzyme	T_24h-meJA
CRO_014540	CRO_012504	0.0175613	CrAIL6	D4H	KTFs	enzyme	T_3h
CRO_015220	CRO_001022	0.0138054	G8O	CrMYB23	enzyme	KTFs	Eth
CRO_015220	CRO_004356	0.0136118	G8O	T16OMT	enzyme	enzyme	Eth
CRO_015220	CRO_008342	0.0154794	G8O	HYS	enzyme	enzyme	T_0h
CRO_015220	CRO_009037	0.0158799	G8O	BIS2	enzyme	KTFs	T_3h-meJA
CRO_015220	CRO_012504	0.0168303	G8O	D4H	enzyme	enzyme	meJA
CRO_015220	CRO_013043	0.0192689	G8O	CrGL3	enzyme	KTFs	T_3h-meJA
CRO_015220	CRO_014540	0.0157776	G8O	CrAIL6	enzyme	KTFs	Eth
CRO_015220	vindoline	0.0278877	G8O	vindoline	enzyme	metabolite	T_0h
CRO_017447	CRO_001022	0.0207204	T16H	CrMYB23	enzyme	KTFs	Eth
CRO_017447	CRO_004356	0.0236769	T16H	T16OMT	enzyme	enzyme	T_3h-meJA
CRO_017447	CRO_008342	0.0194861	T16H	HYS	enzyme	enzyme	T_0h
CRO_017447	CRO_009037	0.0121554	T16H	BIS2	enzyme	KTFs	T_3h
CRO_017447	CRO_012504	0.0203122	T16H	D4H	enzyme	enzyme	T_3h-meJA
CRO_017447	CRO_013043	0.0245725	T16H	CrGL3	enzyme	KTFs	T_3h-meJA
CRO_017447	CRO_014540	0.0203737	T16H	CrAIL6	enzyme	KTFs	T_0h
CRO_017447	CRO_015220	0.0169415	T16H	G8O	enzyme	enzyme	T_24h-ETh
CRO_017447	vindoline	0.0183813	T16H	vindoline	enzyme	metabolite	T_24h-meJA
CRO_021541	CRO_001022	0.0166546	T3R	CrMYB23	enzyme	KTFs	T_24h-meJA
CRO_021541	CRO_004356	0.0219992	T3R	T16OMT	enzyme	enzyme	T_24h-ETh
CRO_021541	CRO_008342	0.0249287	T3R	HYS	enzyme	enzyme	Eth
CRO_021541	CRO_009037	0.0109554	T3R	BIS2	enzyme	KTFs	T_3h-meJA
CRO_021541	CRO_012504	0.0112518	T3R	D4H	enzyme	enzyme	T_3h-meJA
CRO_021541	CRO_013043	0.0197192	T3R	CrGL3	enzyme	KTFs	T_3h-meJA
CRO_021541	CRO_014540	0.0148926	T3R	CrAIL6	enzyme	KTFs	T_3h-meJA
CRO_021541	CRO_015220	0.0161153	T3R	G8O	enzyme	enzyme	T_24h-ETh
CRO_021541	CRO_017447	0.0175512	T3R	T16H	enzyme	enzyme	T_0h
CRO_021541	vindoline	0.0160619	T3R	vindoline	enzyme	metabolite	Eth
CRO_031898	CRO_004356	0.0225768	CrEIL1	T16OMT	KTFs	enzyme	Eth
CRO_031898	CRO_008342	0.0183029	CrEIL1	HYS	KTFs	enzyme	T_3h
CRO_031898	CRO_012504	0.0130219	CrEIL1	D4H	KTFs	enzyme	T_3h
CRO_031898	CRO_015220	0.016464	CrEIL1	G8O	KTFs	enzyme	Eth
CRO_031898	CRO_017447	0.0175429	CrEIL1	T16H	KTFs	enzyme	T_0h
CRO_031898	CRO_021541	0.0222581	CrEIL1	T3R	KTFs	enzyme	T_3h-meJA
CRO_031898	vindoline	0.006869	CrEIL1	vindoline	KTFs	metabolite	meJA
CRO_033266	CRO_001022	0.0163569	NMT	CrMYB23	enzyme	KTFs	Eth
CRO_033266	CRO_004356	0.0159972	NMT	T16OMT	enzyme	enzyme	T_0h
CRO_033266	CRO_008342	0.0214884	NMT	HYS	enzyme	enzyme	Eth
CRO_033266	CRO_009037	0.0113676	NMT	BIS2	enzyme	KTFs	Eth
CRO_033266	CRO_012504	0.0145342	NMT	D4H	enzyme	enzyme	Eth
CRO_033266	CRO_013043	0.0188934	NMT	CrGL3	enzyme	KTFs	T_0h
CRO_033266	CRO_014540	0.0145459	NMT	CrAIL6	enzyme	KTFs	T_3h-meJA
CRO_033266	CRO_015220	0.0102974	NMT	G8O	enzyme	enzyme	meJA
CRO_033266	CRO_017447	0.0254107	NMT	T16H	enzyme	enzyme	Eth
CRO_033266	CRO_021541	0.0181799	NMT	T3R	enzyme	enzyme	T_24h-meJA
CRO_033266	CRO_031898	0.0160071	NMT	CrEIL1	enzyme	KTFs	T_0h
CRO_033266	vindoline	0.0154896	NMT	vindoline	enzyme	metabolite	Eth
vindoline	ajmalicine	0.0136136	vindoline	ajmalicine	metabolite	metabolite	Eth
vindoline	secologanin	0.00613439	vindoline	secologanin	metabolite	metabolite	meJA

## Sheet: turquoise
regulatoryGene	targetGene	weight	TF_Alias/Meta_Alias	SG_Alias	Type1	Type2	来源
CRO_033266	CRO_017447	0.0254107	NMT	T16H1/2	enzyme	enzyme	Eth
CRO_021541	CRO_008342	0.0249287	T3R	HYS	enzyme	enzyme	Eth
CRO_009296	CRO_021541	0.024312	T3O-part	T3R	enzyme	enzyme	Eth
CRO_012504	CRO_001022	0.023009	D4H	MYB23	enzyme	KTFs	Eth
CRO_031898	CRO_004356	0.0225768	EIN3	T16OMT	KTFs	enzyme	Eth
CRO_033266	CRO_008342	0.0214884	NMT	HYS	enzyme	enzyme	Eth
CRO_017447	CRO_001022	0.0207204	T16H1/2	MYB23	enzyme	KTFs	Eth
CRO_009296	CRO_009037	0.0169532	T3O-part	BIS2	enzyme	KTFs	Eth
CRO_031898	CRO_015220	0.016464	EIN3	G8O	KTFs	enzyme	Eth
CRO_033266	CRO_001022	0.0163569	NMT	MYB23	enzyme	KTFs	Eth
CRO_021541	vindoline	0.0160619	T3R	vindoline	enzyme	metabolite	Eth
CRO_015220	CRO_014540	0.0157776	G8O	AIL6	enzyme	KTFs	Eth
CRO_033266	vindoline	0.0154896	NMT	vindoline	enzyme	metabolite	Eth
CRO_033266	CRO_012504	0.0145342	NMT	D4H	enzyme	enzyme	Eth
CRO_015220	CRO_001022	0.0138054	G8O	MYB23	enzyme	KTFs	Eth
vindoline	ajmalicine	0.0136136	vindoline	ajmalicine	metabolite	metabolite	Eth
CRO_015220	CRO_004356	0.0136118	G8O	T16OMT	enzyme	enzyme	Eth
CRO_017447	CRO_008342	0.0134087	T16H1/2	HYS	enzyme	enzyme	Eth
CRO_017447	vindoline	0.012502	T16H1/2	vindoline	enzyme	metabolite	Eth
CRO_033266	CRO_009037	0.0113676	NMT	BIS2	enzyme	KTFs	Eth
CRO_015220	CRO_012504	0.0110369	G8O	D4H	enzyme	enzyme	Eth
CRO_021541	CRO_009037	0.0102493	T3R	BIS2	enzyme	KTFs	Eth
CRO_021541	CRO_017447	0.010191	T3R	T16H1/2	enzyme	enzyme	Eth
CRO_017447	CRO_009037	0.00974362	T16H1/2	BIS2	enzyme	KTFs	Eth
CRO_012504	CRO_004356	0.00914347	D4H	T16OMT	enzyme	enzyme	Eth
CRO_017447	CRO_012504	0.00799734	T16H1/2	D4H	enzyme	enzyme	Eth
CRO_021541	CRO_012504	0.00789874	T3R	D4H	enzyme	enzyme	Eth
CRO_033266	CRO_014540	0.00685213	NMT	AIL6	enzyme	KTFs	Eth
CRO_033266	CRO_013043	0.00684677	NMT	GL3	enzyme	KTFs	Eth
CRO_009296	CRO_031898	0.0068325	T3O-part	EIN3	enzyme	KTFs	Eth
CRO_009296	CRO_013043	0.00670478	T3O-part	GL3	enzyme	KTFs	Eth
CRO_021541	CRO_013043	0.00670478	T3R	GL3	enzyme	KTFs	Eth
CRO_009296	CRO_017447	0.00660198	T3O-part	T16H1/2	enzyme	enzyme	Eth
CRO_033266	CRO_031898	0.00599027	NMT	EIN3	enzyme	KTFs	Eth
CRO_033266	CRO_015220	0.00540926	NMT	G8O	enzyme	enzyme	Eth
CRO_014540	CRO_008342	0.00520043	AIL6	HYS	KTFs	enzyme	Eth
CRO_031898	CRO_012504	0.00504106	EIN3	D4H	KTFs	enzyme	Eth
CRO_009296	CRO_033266	0.00453825	T3O-part	NMT	enzyme	enzyme	Eth
CRO_004356	vindoline	0.0044819	T16OMT	vindoline	enzyme	metabolite	Eth
CRO_009037	CRO_004356	0.00441777	BIS2	T16OMT	KTFs	enzyme	Eth
CRO_013043	CRO_004356	0.00441777	GL3	T16OMT	KTFs	enzyme	Eth
CRO_031898	vindoline	0.00440779	EIN3	vindoline	KTFs	metabolite	Eth
CRO_014540	CRO_012504	0.0043744	AIL6	D4H	KTFs	enzyme	Eth
CRO_012504	vindoline	0.00424592	D4H	vindoline	enzyme	metabolite	Eth
CRO_017447	CRO_013043	0.00422123	T16H1/2	GL3	enzyme	KTFs	Eth
CRO_017447	CRO_015220	0.00405695	T16H1/2	G8O	enzyme	enzyme	Eth
CRO_017447	CRO_014540	0.00342606	T16H1/2	AIL6	enzyme	KTFs	Eth
CRO_031898	CRO_008342	0.00323185	EIN3	HYS	KTFs	enzyme	Eth
CRO_009296	CRO_001022	0.00315776	T3O-part	MYB23	enzyme	KTFs	Eth
CRO_021541	CRO_001022	0.00311858	T3R	MYB23	enzyme	KTFs	Eth
CRO_008342	CRO_001022	0.00306786	HYS	MYB23	enzyme	KTFs	Eth
CRO_015220	vindoline	0.00265131	G8O	vindoline	enzyme	metabolite	Eth
CRO_015220	CRO_013043	0.00248687	G8O	GL3	enzyme	KTFs	Eth
CRO_008342	CRO_004356	0.00235845	HYS	T16OMT	enzyme	enzyme	Eth
CRO_009296	CRO_004356	0.00235461	T3O-part	T16OMT	enzyme	enzyme	Eth
CRO_021541	CRO_004356	0.00235461	T3R	T16OMT	enzyme	enzyme	Eth
CRO_033266	CRO_021541	0.00211598	NMT	T3R	enzyme	enzyme	Eth
CRO_015220	CRO_008342	0.00209728	G8O	HYS	enzyme	enzyme	Eth
CRO_001022	vindoline	0.00183689	MYB23	vindoline	KTFs	metabolite	Eth
CRO_021541	CRO_015220	0.00156318	T3R	G8O	enzyme	enzyme	Eth
CRO_013043	CRO_008342	0.00124982	GL3	HYS	KTFs	enzyme	Eth
CRO_031898	CRO_021541	0.00106052	EIN3	T3R	KTFs	enzyme	Eth
CRO_012504	CRO_008342	0.00104864	D4H	HYS	enzyme	enzyme	Eth
CRO_021541	CRO_014540	0.00102	T3R	AIL6	enzyme	KTFs	Eth
CRO_015220	CRO_009037	0.000713863	G8O	BIS2	enzyme	KTFs	Eth
CRO_009296	CRO_014540	0.000679999	T3O-part	AIL6	enzyme	KTFs	Eth
CRO_004356	CRO_001022	0.000627881	T16OMT	MYB23	enzyme	KTFs	Eth
CRO_012504	CRO_009037	0.000237954	D4H	BIS2	enzyme	KTFs	Eth
CRO_009037	CRO_008342	0.000201176	BIS2	HYS	KTFs	enzyme	Eth
CRO_031898	CRO_017447	0.00012105	EIN3	T16H1/2	KTFs	enzyme	Eth
CRO_017447	CRO_004356	0.000103433	T16H1/2	T16OMT	enzyme	enzyme	Eth
CRO_033266	CRO_004356	8.27e-05	NMT	T16OMT	enzyme	enzyme	Eth
CRO_013043	CRO_012504	2.14e-05	GL3	D4H	KTFs	enzyme	Eth
CRO_014540	CRO_004356	2.07e-05	AIL6	T16OMT	KTFs	enzyme	Eth
CRO_009296	CRO_015220	0	T3O-part	G8O	enzyme	enzyme	Eth
vindoline	secologanin	0	vindoline	secologanin	metabolite	metabolite	Eth
CRO_008342	CRO_004356	0.0170504	HYS	T16OMT	enzyme	enzyme	meJA
CRO_015220	CRO_012504	0.0168303	G8O	D4H	enzyme	enzyme	meJA
CRO_031898	CRO_021541	0.0143356	EIN3	T3R	KTFs	enzyme	meJA
CRO_012504	CRO_001022	0.0132112	D4H	MYB23	enzyme	KTFs	meJA
CRO_015220	CRO_009037	0.012584	G8O	BIS2	enzyme	KTFs	meJA
CRO_017447	CRO_008342	0.0123869	T16H1/2	HYS	enzyme	enzyme	meJA
vindoline	ajmalicine	0.0120511	vindoline	ajmalicine	metabolite	metabolite	meJA
CRO_013043	CRO_004356	0.0117958	GL3	T16OMT	KTFs	enzyme	meJA
CRO_004356	CRO_001022	0.0117433	T16OMT	MYB23	enzyme	KTFs	meJA
CRO_033266	CRO_004356	0.0115277	NMT	T16OMT	enzyme	enzyme	meJA
CRO_033266	CRO_017447	0.0114135	NMT	T16H1/2	enzyme	enzyme	meJA
CRO_017447	CRO_004356	0.0113013	T16H1/2	T16OMT	enzyme	enzyme	meJA
CRO_017447	CRO_013043	0.0111926	T16H1/2	GL3	enzyme	KTFs	meJA
CRO_021541	CRO_013043	0.0111926	T3R	GL3	enzyme	KTFs	meJA
CRO_017447	CRO_014540	0.0107372	T16H1/2	AIL6	enzyme	KTFs	meJA
CRO_033266	CRO_021541	0.0106532	NMT	T3R	enzyme	enzyme	meJA
CRO_021541	CRO_017447	0.0105445	T3R	T16H1/2	enzyme	enzyme	meJA
CRO_015220	CRO_004356	0.0103974	G8O	T16OMT	enzyme	enzyme	meJA
CRO_033266	CRO_015220	0.0102974	NMT	G8O	enzyme	enzyme	meJA
CRO_015220	CRO_001022	0.0102754	G8O	MYB23	enzyme	KTFs	meJA
CRO_017447	CRO_001022	0.0102754	T16H1/2	MYB23	enzyme	KTFs	meJA
CRO_031898	CRO_008342	0.00982134	EIN3	HYS	KTFs	enzyme	meJA
CRO_033266	CRO_008342	0.00982134	NMT	HYS	enzyme	enzyme	meJA
CRO_021541	CRO_014540	0.00971431	T3R	AIL6	enzyme	KTFs	meJA
CRO_031898	CRO_012504	0.00968771	EIN3	D4H	KTFs	enzyme	meJA
CRO_021541	CRO_004356	0.00962989	T3R	T16OMT	enzyme	enzyme	meJA
CRO_014540	CRO_004356	0.00958643	AIL6	T16OMT	KTFs	enzyme	meJA
CRO_015220	CRO_008342	0.00939642	G8O	HYS	enzyme	enzyme	meJA
CRO_014540	CRO_008342	0.00938032	AIL6	HYS	KTFs	enzyme	meJA
CRO_012504	CRO_004356	0.00920353	D4H	T16OMT	enzyme	enzyme	meJA
CRO_013043	CRO_008342	0.00897151	GL3	HYS	KTFs	enzyme	meJA
CRO_017447	CRO_015220	0.00882633	T16H1/2	G8O	enzyme	enzyme	meJA
CRO_031898	CRO_015220	0.00882633	EIN3	G8O	KTFs	enzyme	meJA
CRO_033266	CRO_013043	0.00813384	NMT	GL3	enzyme	KTFs	meJA
CRO_009037	CRO_008342	0.00790117	BIS2	HYS	KTFs	enzyme	meJA
CRO_021541	CRO_012504	0.00785581	T3R	D4H	enzyme	enzyme	meJA
CRO_033266	vindoline	0.00737801	NMT	vindoline	enzyme	metabolite	meJA
CRO_033266	CRO_001022	0.00733955	NMT	MYB23	enzyme	KTFs	meJA
CRO_021541	CRO_009037	0.0073323	T3R	BIS2	enzyme	KTFs	meJA
CRO_009296	CRO_017447	0.00719325	T3O-part	T16H1/2	enzyme	enzyme	meJA
CRO_017447	CRO_009037	0.00716438	T16H1/2	BIS2	enzyme	KTFs	meJA
CRO_013043	CRO_012504	0.00714263	GL3	D4H	KTFs	enzyme	meJA
CRO_014540	CRO_012504	0.00698049	AIL6	D4H	KTFs	enzyme	meJA
CRO_031898	vindoline	0.006869	EIN3	vindoline	KTFs	metabolite	meJA
CRO_009296	CRO_013043	0.00678963	T3O-part	GL3	enzyme	KTFs	meJA
CRO_009296	CRO_015220	0.00674859	T3O-part	G8O	enzyme	enzyme	meJA
CRO_033266	CRO_014540	0.00664593	NMT	AIL6	enzyme	KTFs	meJA
CRO_031898	CRO_017447	0.0065507	EIN3	T16H1/2	KTFs	enzyme	meJA
CRO_017447	CRO_012504	0.00639037	T16H1/2	D4H	enzyme	enzyme	meJA
CRO_009296	CRO_021541	0.00636463	T3O-part	T3R	enzyme	enzyme	meJA
CRO_009296	CRO_001022	0.00634164	T3O-part	MYB23	enzyme	KTFs	meJA
CRO_012504	CRO_009037	0.00630525	D4H	BIS2	enzyme	KTFs	meJA
CRO_033266	CRO_009037	0.00630146	NMT	BIS2	enzyme	KTFs	meJA
CRO_033266	CRO_012504	0.00628975	NMT	D4H	enzyme	enzyme	meJA
vindoline	secologanin	0.00613439	vindoline	secologanin	metabolite	metabolite	meJA
CRO_015220	CRO_014540	0.00603896	G8O	AIL6	enzyme	KTFs	meJA
CRO_008342	CRO_001022	0.00587164	HYS	MYB23	enzyme	KTFs	meJA
CRO_009037	CRO_004356	0.00586381	BIS2	T16OMT	KTFs	enzyme	meJA
CRO_021541	vindoline	0.00567881	T3R	vindoline	enzyme	metabolite	meJA
CRO_021541	CRO_008342	0.00533558	T3R	HYS	enzyme	enzyme	meJA
CRO_009296	CRO_004356	0.00521106	T3O-part	T16OMT	enzyme	enzyme	meJA
CRO_009296	CRO_014540	0.00518958	T3O-part	AIL6	enzyme	KTFs	meJA
CRO_033266	CRO_031898	0.004982	NMT	EIN3	enzyme	KTFs	meJA
CRO_012504	CRO_008342	0.00448575	D4H	HYS	enzyme	enzyme	meJA
CRO_031898	CRO_004356	0.00444359	EIN3	T16OMT	KTFs	enzyme	meJA
CRO_001022	vindoline	0.0042841	MYB23	vindoline	KTFs	metabolite	meJA
CRO_017447	vindoline	0.00420798	T16H1/2	vindoline	enzyme	metabolite	meJA
CRO_012504	vindoline	0.00413185	D4H	vindoline	enzyme	metabolite	meJA
CRO_004356	vindoline	0.00411381	T16OMT	vindoline	enzyme	metabolite	meJA
CRO_009296	CRO_033266	0.00385942	T3O-part	NMT	enzyme	enzyme	meJA
CRO_015220	vindoline	0.00332228	G8O	vindoline	enzyme	metabolite	meJA
CRO_021541	CRO_001022	0.00293582	T3R	MYB23	enzyme	KTFs	meJA
CRO_009296	CRO_009037	0.00233846	T3O-part	BIS2	enzyme	KTFs	meJA
CRO_009296	CRO_031898	0.00209617	T3O-part	EIN3	enzyme	KTFs	meJA
CRO_015220	CRO_013043	0.00200604	G8O	GL3	enzyme	KTFs	meJA
CRO_021541	CRO_015220	0.00147105	T3R	G8O	enzyme	enzyme	meJA
CRO_015220	vindoline	0.0278877	G8O	vindoline	enzyme	metabolite	T_0h
CRO_017447	CRO_013043	0.0229162	T16H1/2	GL3	enzyme	KTFs	T_0h
CRO_017447	CRO_014540	0.0203737	T16H1/2	AIL6	enzyme	KTFs	T_0h
CRO_017447	CRO_008342	0.0194861	T16H1/2	HYS	enzyme	enzyme	T_0h
CRO_033266	CRO_017447	0.0190298	NMT	T16H1/2	enzyme	enzyme	T_0h
CRO_033266	CRO_013043	0.0188934	NMT	GL3	enzyme	KTFs	T_0h
CRO_021541	CRO_017447	0.0175512	T3R	T16H1/2	enzyme	enzyme	T_0h
CRO_031898	CRO_017447	0.0175429	EIN3	T16H1/2	KTFs	enzyme	T_0h
CRO_017447	vindoline	0.0171785	T16H1/2	vindoline	enzyme	metabolite	T_0h
CRO_004356	CRO_001022	0.0169883	T16OMT	MYB23	enzyme	KTFs	T_0h
CRO_009037	CRO_008342	0.016329	BIS2	HYS	KTFs	enzyme	T_0h
CRO_031898	CRO_004356	0.0161426	EIN3	T16OMT	KTFs	enzyme	T_0h
CRO_033266	CRO_031898	0.0160071	NMT	EIN3	enzyme	KTFs	T_0h
CRO_033266	CRO_004356	0.0159972	NMT	T16OMT	enzyme	enzyme	T_0h
CRO_015220	CRO_008342	0.0154794	G8O	HYS	enzyme	enzyme	T_0h
CRO_012504	CRO_001022	0.0147928	D4H	MYB23	enzyme	KTFs	T_0h
CRO_017447	CRO_001022	0.0134567	T16H1/2	MYB23	enzyme	KTFs	T_0h
CRO_014540	CRO_008342	0.0128449	AIL6	HYS	KTFs	enzyme	T_0h
CRO_031898	CRO_021541	0.0123828	EIN3	T3R	KTFs	enzyme	T_0h
CRO_033266	CRO_021541	0.0123828	NMT	T3R	enzyme	enzyme	T_0h
CRO_012504	CRO_004356	0.0116713	D4H	T16OMT	enzyme	enzyme	T_0h
CRO_013043	CRO_004356	0.0102831	GL3	T16OMT	KTFs	enzyme	T_0h
CRO_021541	CRO_001022	0.00956643	T3R	MYB23	enzyme	KTFs	T_0h
CRO_021541	CRO_013043	0.00944659	T3R	GL3	enzyme	KTFs	T_0h
CRO_015220	CRO_014540	0.00939359	G8O	AIL6	enzyme	KTFs	T_0h
CRO_033266	CRO_015220	0.0091693	NMT	G8O	enzyme	enzyme	T_0h
CRO_012504	vindoline	0.00892888	D4H	vindoline	enzyme	metabolite	T_0h
CRO_017447	CRO_015220	0.00819423	T16H1/2	G8O	enzyme	enzyme	T_0h
CRO_009296	CRO_013043	0.00818436	T3O-part	GL3	enzyme	KTFs	T_0h
CRO_009296	CRO_009037	0.00807549	T3O-part	BIS2	enzyme	KTFs	T_0h
CRO_009296	CRO_017447	0.00803729	T3O-part	T16H1/2	enzyme	enzyme	T_0h
CRO_033266	CRO_001022	0.00791065	NMT	MYB23	enzyme	KTFs	T_0h
CRO_031898	CRO_015220	0.00764109	EIN3	G8O	KTFs	enzyme	T_0h
CRO_001022	vindoline	0.00707786	MYB23	vindoline	KTFs	metabolite	T_0h
CRO_033266	CRO_012504	0.00702768	NMT	D4H	enzyme	enzyme	T_0h
CRO_021541	CRO_004356	0.00664744	T3R	T16OMT	enzyme	enzyme	T_0h
CRO_014540	CRO_012504	0.00594458	AIL6	D4H	KTFs	enzyme	T_0h
CRO_013043	CRO_012504	0.00577796	GL3	D4H	KTFs	enzyme	T_0h
CRO_015220	CRO_009037	0.00566815	G8O	BIS2	enzyme	KTFs	T_0h
CRO_009296	CRO_014540	0.00547335	T3O-part	AIL6	enzyme	KTFs	T_0h
CRO_009037	CRO_004356	0.00500278	BIS2	T16OMT	KTFs	enzyme	T_0h
CRO_021541	CRO_008342	0.00488679	T3R	HYS	enzyme	enzyme	T_0h
CRO_033266	CRO_008342	0.00488679	NMT	HYS	enzyme	enzyme	T_0h
CRO_004356	vindoline	0.0048672	T16OMT	vindoline	enzyme	metabolite	T_0h
CRO_021541	CRO_012504	0.00484659	T3R	D4H	enzyme	enzyme	T_0h
CRO_021541	CRO_009037	0.0047198	T3R	BIS2	enzyme	KTFs	T_0h
CRO_009296	CRO_004356	0.00440251	T3O-part	T16OMT	enzyme	enzyme	T_0h
CRO_017447	CRO_004356	0.00440251	T16H1/2	T16OMT	enzyme	enzyme	T_0h
CRO_033266	CRO_014540	0.00397217	NMT	AIL6	enzyme	KTFs	T_0h
CRO_008342	CRO_004356	0.00396364	HYS	T16OMT	enzyme	enzyme	T_0h
CRO_031898	vindoline	0.00369382	EIN3	vindoline	KTFs	metabolite	T_0h
CRO_013043	CRO_008342	0.00366509	GL3	HYS	KTFs	enzyme	T_0h
CRO_017447	CRO_009037	0.00360005	T16H1/2	BIS2	enzyme	KTFs	T_0h
CRO_033266	vindoline	0.00353882	NMT	vindoline	enzyme	metabolite	T_0h
CRO_033266	CRO_009037	0.00338346	NMT	BIS2	enzyme	KTFs	T_0h
CRO_012504	CRO_009037	0.00330276	D4H	BIS2	enzyme	KTFs	T_0h
CRO_009296	CRO_033266	0.00314856	T3O-part	NMT	enzyme	enzyme	T_0h
CRO_021541	CRO_015220	0.00305644	T3R	G8O	enzyme	enzyme	T_0h
CRO_021541	vindoline	0.0029164	T3R	vindoline	enzyme	metabolite	T_0h
CRO_009296	CRO_001022	0.00269327	T3O-part	MYB23	enzyme	KTFs	T_0h
CRO_021541	CRO_014540	0.00264811	T3R	AIL6	enzyme	KTFs	T_0h
CRO_015220	CRO_012504	0.00250605	G8O	D4H	enzyme	enzyme	T_0h
CRO_012504	CRO_008342	0.0024434	D4H	HYS	enzyme	enzyme	T_0h
CRO_031898	CRO_008342	0.0024434	EIN3	HYS	KTFs	enzyme	T_0h
CRO_015220	CRO_004356	0.00239566	G8O	T16OMT	enzyme	enzyme	T_0h
CRO_009296	CRO_015220	0.00232637	T3O-part	G8O	enzyme	enzyme	T_0h
CRO_017447	CRO_012504	0.00187485	T16H1/2	D4H	enzyme	enzyme	T_0h
CRO_015220	CRO_013043	0.00119408	G8O	GL3	enzyme	KTFs	T_0h
CRO_031898	CRO_012504	0.000940176	EIN3	D4H	KTFs	enzyme	T_0h
CRO_014540	CRO_004356	0.000645196	AIL6	T16OMT	KTFs	enzyme	T_0h
vindoline	secologanin	0.000378831	vindoline	secologanin	metabolite	metabolite	T_0h
vindoline	ajmalicine	9.74e-05	vindoline	ajmalicine	metabolite	metabolite	T_0h
CRO_008342	CRO_001022	9.74e-06	HYS	MYB23	enzyme	KTFs	T_0h
CRO_015220	CRO_001022	9.74e-06	G8O	MYB23	enzyme	KTFs	T_0h
CRO_009296	CRO_021541	0	T3O-part	T3R	enzyme	enzyme	T_0h
CRO_009296	CRO_031898	0	T3O-part	EIN3	enzyme	KTFs	T_0h
CRO_015220	vindoline	0.0195521	G8O	vindoline	enzyme	metabolite	T_3h
CRO_014540	CRO_004356	0.0184233	AIL6	T16OMT	KTFs	enzyme	T_3h
CRO_031898	CRO_008342	0.0183029	EIN3	HYS	KTFs	enzyme	T_3h
CRO_017447	CRO_013043	0.0180408	T16H1/2	GL3	enzyme	KTFs	T_3h
CRO_014540	CRO_012504	0.0175613	AIL6	D4H	KTFs	enzyme	T_3h
CRO_033266	CRO_008342	0.0167776	NMT	HYS	enzyme	enzyme	T_3h
CRO_012504	CRO_008342	0.0162363	D4H	HYS	enzyme	enzyme	T_3h
CRO_008342	CRO_004356	0.0161945	HYS	T16OMT	enzyme	enzyme	T_3h
CRO_033266	CRO_013043	0.015309	NMT	GL3	enzyme	KTFs	T_3h
CRO_012504	CRO_009037	0.015195	D4H	BIS2	enzyme	KTFs	T_3h
CRO_013043	CRO_004356	0.0151195	GL3	T16OMT	KTFs	enzyme	T_3h
CRO_033266	CRO_004356	0.0151195	NMT	T16OMT	enzyme	enzyme	T_3h
CRO_021541	CRO_004356	0.0146825	T3R	T16OMT	enzyme	enzyme	T_3h
CRO_021541	CRO_001022	0.0140041	T3R	MYB23	enzyme	KTFs	T_3h
CRO_021541	CRO_008342	0.0137953	T3R	HYS	enzyme	enzyme	T_3h
CRO_015220	CRO_014540	0.0137539	G8O	AIL6	enzyme	KTFs	T_3h
CRO_013043	CRO_008342	0.0137272	GL3	HYS	KTFs	enzyme	T_3h
CRO_017447	CRO_004356	0.0136076	T16H1/2	T16OMT	enzyme	enzyme	T_3h
CRO_017447	CRO_012504	0.0130219	T16H1/2	D4H	enzyme	enzyme	T_3h
CRO_031898	CRO_012504	0.0130219	EIN3	D4H	KTFs	enzyme	T_3h
CRO_015220	CRO_009037	0.0123897	G8O	BIS2	enzyme	KTFs	T_3h
CRO_017447	CRO_009037	0.0121554	T16H1/2	BIS2	enzyme	KTFs	T_3h
CRO_009296	CRO_031898	0.0120898	T3O-part	EIN3	enzyme	KTFs	T_3h
CRO_009296	CRO_014540	0.0120492	T3O-part	AIL6	enzyme	KTFs	T_3h
CRO_017447	CRO_014540	0.0120492	T16H1/2	AIL6	enzyme	KTFs	T_3h
CRO_033266	CRO_021541	0.0117467	NMT	T3R	enzyme	enzyme	T_3h
CRO_021541	CRO_014540	0.0117171	T3R	AIL6	enzyme	KTFs	T_3h
CRO_033266	CRO_012504	0.0115751	NMT	D4H	enzyme	enzyme	T_3h
CRO_015220	CRO_004356	0.0113005	G8O	T16OMT	enzyme	enzyme	T_3h
CRO_021541	vindoline	0.0109943	T3R	vindoline	enzyme	metabolite	T_3h
CRO_009296	CRO_013043	0.0109689	T3O-part	GL3	enzyme	KTFs	T_3h
CRO_017447	CRO_001022	0.0108887	T16H1/2	MYB23	enzyme	KTFs	T_3h
CRO_012504	vindoline	0.0108752	D4H	vindoline	enzyme	metabolite	T_3h
CRO_009037	CRO_008342	0.0106767	BIS2	HYS	KTFs	enzyme	T_3h
CRO_017447	CRO_008342	0.0106767	T16H1/2	HYS	enzyme	enzyme	T_3h
CRO_021541	CRO_009037	0.0106391	T3R	BIS2	enzyme	KTFs	T_3h
CRO_009037	CRO_004356	0.0105837	BIS2	T16OMT	KTFs	enzyme	T_3h
CRO_031898	CRO_004356	0.0105837	EIN3	T16OMT	KTFs	enzyme	T_3h
CRO_033266	CRO_014540	0.0105431	NMT	AIL6	enzyme	KTFs	T_3h
CRO_017447	CRO_015220	0.0104028	T16H1/2	G8O	enzyme	enzyme	T_3h
CRO_033266	CRO_031898	0.0103627	NMT	EIN3	enzyme	KTFs	T_3h
CRO_013043	CRO_012504	0.0101282	GL3	D4H	KTFs	enzyme	T_3h
CRO_012504	CRO_001022	0.0100455	D4H	MYB23	enzyme	KTFs	T_3h
CRO_021541	CRO_017447	0.00971543	T3R	T16H1/2	enzyme	enzyme	T_3h
CRO_009296	CRO_021541	0.00944416	T3O-part	T3R	enzyme	enzyme	T_3h
CRO_009296	CRO_017447	0.00935786	T3O-part	T16H1/2	enzyme	enzyme	T_3h
CRO_031898	CRO_017447	0.00935786	EIN3	T16H1/2	KTFs	enzyme	T_3h
CRO_009296	CRO_009037	0.00911653	T3O-part	BIS2	enzyme	KTFs	T_3h
CRO_014540	CRO_008342	0.00884523	AIL6	HYS	KTFs	enzyme	T_3h
CRO_031898	CRO_021541	0.00787013	EIN3	T3R	KTFs	enzyme	T_3h
CRO_015220	CRO_013043	0.00783493	G8O	GL3	enzyme	KTFs	T_3h
CRO_009296	CRO_001022	0.00777764	T3O-part	MYB23	enzyme	KTFs	T_3h
CRO_009296	CRO_004356	0.00755977	T3O-part	T16OMT	enzyme	enzyme	T_3h
CRO_021541	CRO_012504	0.00749842	T3R	D4H	enzyme	enzyme	T_3h
CRO_031898	CRO_015220	0.00743058	EIN3	G8O	KTFs	enzyme	T_3h
CRO_015220	CRO_001022	0.00729056	G8O	MYB23	enzyme	KTFs	T_3h
CRO_012504	CRO_004356	0.00632836	D4H	T16OMT	enzyme	enzyme	T_3h
CRO_033266	CRO_017447	0.00624137	NMT	T16H1/2	enzyme	enzyme	T_3h
CRO_009296	CRO_033266	0.00610285	T3O-part	NMT	enzyme	enzyme	T_3h
CRO_009296	CRO_015220	0.00594446	T3O-part	G8O	enzyme	enzyme	T_3h
CRO_015220	CRO_012504	0.00550269	G8O	D4H	enzyme	enzyme	T_3h
CRO_004356	vindoline	0.00475398	T16OMT	vindoline	enzyme	metabolite	T_3h
CRO_017447	vindoline	0.00475398	T16H1/2	vindoline	enzyme	metabolite	T_3h
CRO_021541	CRO_013043	0.00470096	T3R	GL3	enzyme	KTFs	T_3h
CRO_004356	CRO_001022	0.00466658	T16OMT	MYB23	enzyme	KTFs	T_3h
CRO_033266	CRO_001022	0.00466658	NMT	MYB23	enzyme	KTFs	T_3h
CRO_033266	CRO_009037	0.00455826	NMT	BIS2	enzyme	KTFs	T_3h
CRO_008342	CRO_001022	0.00453017	HYS	MYB23	enzyme	KTFs	T_3h
CRO_015220	CRO_008342	0.00437607	G8O	HYS	enzyme	enzyme	T_3h
CRO_001022	vindoline	0.00356548	MYB23	vindoline	KTFs	metabolite	T_3h
CRO_031898	vindoline	0.00237699	EIN3	vindoline	KTFs	metabolite	T_3h
CRO_033266	vindoline	0.00237699	NMT	vindoline	enzyme	metabolite	T_3h
vindoline	ajmalicine	0.00230886	vindoline	ajmalicine	metabolite	metabolite	T_3h
vindoline	secologanin	0.00157754	vindoline	secologanin	metabolite	metabolite	T_3h
CRO_033266	CRO_015220	0.00148612	NMT	G8O	enzyme	enzyme	T_3h
CRO_021541	CRO_015220	0.000941367	T3R	G8O	enzyme	enzyme	T_3h
CRO_017447	CRO_013043	0.0245725	T16H1/2	GL3	enzyme	KTFs	T_3h-meJA
CRO_017447	CRO_004356	0.0236769	T16H1/2	T16OMT	enzyme	enzyme	T_3h-meJA
CRO_012504	CRO_004356	0.0234131	D4H	T16OMT	enzyme	enzyme	T_3h-meJA
CRO_009296	CRO_013043	0.0223707	T3O-part	GL3	enzyme	KTFs	T_3h-meJA
CRO_031898	CRO_021541	0.0222581	EIN3	T3R	KTFs	enzyme	T_3h-meJA
CRO_013043	CRO_004356	0.0208025	GL3	T16OMT	KTFs	enzyme	T_3h-meJA
CRO_017447	CRO_012504	0.0203122	T16H1/2	D4H	enzyme	enzyme	T_3h-meJA
CRO_021541	CRO_013043	0.0197192	T3R	GL3	enzyme	KTFs	T_3h-meJA
CRO_009296	CRO_031898	0.0196522	T3O-part	EIN3	enzyme	KTFs	T_3h-meJA
CRO_015220	CRO_013043	0.0192689	G8O	GL3	enzyme	KTFs	T_3h-meJA
CRO_008342	CRO_004356	0.0181918	HYS	T16OMT	enzyme	enzyme	T_3h-meJA
CRO_013043	CRO_012504	0.0159715	GL3	D4H	KTFs	enzyme	T_3h-meJA
CRO_015220	CRO_009037	0.0158799	G8O	BIS2	enzyme	KTFs	T_3h-meJA
CRO_009037	CRO_004356	0.0156642	BIS2	T16OMT	KTFs	enzyme	T_3h-meJA
CRO_021541	CRO_014540	0.0148926	T3R	AIL6	enzyme	KTFs	T_3h-meJA
CRO_021541	CRO_004356	0.0148169	T3R	T16OMT	enzyme	enzyme	T_3h-meJA
CRO_033266	CRO_021541	0.0146418	NMT	T3R	enzyme	enzyme	T_3h-meJA
CRO_033266	CRO_014540	0.0145459	NMT	AIL6	enzyme	KTFs	T_3h-meJA
CRO_017447	CRO_015220	0.0142472	T16H1/2	G8O	enzyme	enzyme	T_3h-meJA
CRO_009037	CRO_008342	0.0141911	BIS2	HYS	KTFs	enzyme	T_3h-meJA
CRO_033266	CRO_013043	0.0141103	NMT	GL3	enzyme	KTFs	T_3h-meJA
CRO_033266	CRO_004356	0.0141085	NMT	T16OMT	enzyme	enzyme	T_3h-meJA
CRO_017447	CRO_001022	0.0138722	T16H1/2	MYB23	enzyme	KTFs	T_3h-meJA
CRO_015220	CRO_012504	0.0137202	G8O	D4H	enzyme	enzyme	T_3h-meJA
CRO_009296	CRO_004356	0.0134419	T3O-part	T16OMT	enzyme	enzyme	T_3h-meJA
CRO_009296	CRO_009037	0.0134159	T3O-part	BIS2	enzyme	KTFs	T_3h-meJA
CRO_033266	CRO_017447	0.013394	NMT	T16H1/2	enzyme	enzyme	T_3h-meJA
CRO_009296	CRO_014540	0.0131697	T3O-part	AIL6	enzyme	KTFs	T_3h-meJA
CRO_031898	CRO_004356	0.0130951	EIN3	T16OMT	KTFs	enzyme	T_3h-meJA
CRO_033266	CRO_012504	0.0130594	NMT	D4H	enzyme	enzyme	T_3h-meJA
CRO_009296	CRO_017447	0.0129415	T3O-part	T16H1/2	enzyme	enzyme	T_3h-meJA
CRO_021541	CRO_001022	0.0124992	T3R	MYB23	enzyme	KTFs	T_3h-meJA
CRO_017447	CRO_014540	0.0118388	T16H1/2	AIL6	enzyme	KTFs	T_3h-meJA
CRO_014540	CRO_004356	0.0117617	AIL6	T16OMT	KTFs	enzyme	T_3h-meJA
CRO_012504	CRO_009037	0.0117389	D4H	BIS2	enzyme	KTFs	T_3h-meJA
CRO_021541	CRO_015220	0.0115693	T3R	G8O	enzyme	enzyme	T_3h-meJA
CRO_013043	CRO_008342	0.0112755	GL3	HYS	KTFs	enzyme	T_3h-meJA
CRO_021541	CRO_012504	0.0112518	T3R	D4H	enzyme	enzyme	T_3h-meJA
CRO_015220	CRO_008342	0.0112219	G8O	HYS	enzyme	enzyme	T_3h-meJA
CRO_033266	CRO_031898	0.0109854	NMT	EIN3	enzyme	KTFs	T_3h-meJA
CRO_021541	CRO_009037	0.0109554	T3R	BIS2	enzyme	KTFs	T_3h-meJA
CRO_009296	CRO_001022	0.0107837	T3O-part	MYB23	enzyme	KTFs	T_3h-meJA
CRO_031898	CRO_015220	0.0107554	EIN3	G8O	KTFs	enzyme	T_3h-meJA
CRO_012504	CRO_008342	0.0106405	D4H	HYS	enzyme	enzyme	T_3h-meJA
CRO_031898	CRO_017447	0.0105874	EIN3	T16H1/2	KTFs	enzyme	T_3h-meJA
CRO_033266	CRO_008342	0.0104429	NMT	HYS	enzyme	enzyme	T_3h-meJA
CRO_009296	CRO_021541	0.0103685	T3O-part	T3R	enzyme	enzyme	T_3h-meJA
CRO_021541	CRO_008342	0.0102341	T3R	HYS	enzyme	enzyme	T_3h-meJA
CRO_015220	CRO_004356	0.00991531	G8O	T16OMT	enzyme	enzyme	T_3h-meJA
CRO_021541	CRO_017447	0.00971264	T3R	T16H1/2	enzyme	enzyme	T_3h-meJA
CRO_017447	CRO_008342	0.00953692	T16H1/2	HYS	enzyme	enzyme	T_3h-meJA
CRO_031898	CRO_012504	0.00922236	EIN3	D4H	KTFs	enzyme	T_3h-meJA
CRO_017447	CRO_009037	0.00883165	T16H1/2	BIS2	enzyme	KTFs	T_3h-meJA
CRO_004356	CRO_001022	0.00871166	T16OMT	MYB23	enzyme	KTFs	T_3h-meJA
CRO_014540	CRO_012504	0.00811289	AIL6	D4H	KTFs	enzyme	T_3h-meJA
CRO_012504	CRO_001022	0.00794567	D4H	MYB23	enzyme	KTFs	T_3h-meJA
CRO_009296	CRO_015220	0.00678384	T3O-part	G8O	enzyme	enzyme	T_3h-meJA
CRO_014540	CRO_008342	0.00612181	AIL6	HYS	KTFs	enzyme	T_3h-meJA
CRO_015220	CRO_001022	0.00607131	G8O	MYB23	enzyme	KTFs	T_3h-meJA
CRO_031898	CRO_008342	0.00585085	EIN3	HYS	KTFs	enzyme	T_3h-meJA
CRO_033266	CRO_009037	0.00558762	NMT	BIS2	enzyme	KTFs	T_3h-meJA
CRO_008342	CRO_001022	0.00458702	HYS	MYB23	enzyme	KTFs	T_3h-meJA
CRO_009296	CRO_033266	0.00381041	T3O-part	NMT	enzyme	enzyme	T_3h-meJA
CRO_015220	CRO_014540	0.00337069	G8O	AIL6	enzyme	KTFs	T_3h-meJA
CRO_015220	vindoline	0.00289266	G8O	vindoline	enzyme	metabolite	T_3h-meJA
CRO_033266	CRO_001022	0.00210555	NMT	MYB23	enzyme	KTFs	T_3h-meJA
CRO_033266	vindoline	0.00189571	NMT	vindoline	enzyme	metabolite	T_3h-meJA
vindoline	secologanin	0.0013509	vindoline	secologanin	metabolite	metabolite	T_3h-meJA
vindoline	ajmalicine	0.000893391	vindoline	ajmalicine	metabolite	metabolite	T_3h-meJA
CRO_012504	vindoline	0.000657393	D4H	vindoline	enzyme	metabolite	T_3h-meJA
CRO_004356	vindoline	0.000588746	T16OMT	vindoline	enzyme	metabolite	T_3h-meJA
CRO_017447	vindoline	0.000408165	T16H1/2	vindoline	enzyme	metabolite	T_3h-meJA
CRO_021541	vindoline	0.000408165	T3R	vindoline	enzyme	metabolite	T_3h-meJA
CRO_031898	vindoline	0.000408165	EIN3	vindoline	KTFs	metabolite	T_3h-meJA
CRO_033266	CRO_015220	0.00035796	NMT	G8O	enzyme	enzyme	T_3h-meJA
CRO_001022	vindoline	0.000339518	MYB23	vindoline	KTFs	metabolite	T_3h-meJA
CRO_021541	CRO_004356	0.0219992	T3R	T16OMT	enzyme	enzyme	T_24h-ETh
CRO_014540	CRO_004356	0.021189	AIL6	T16OMT	KTFs	enzyme	T_24h-ETh
CRO_017447	CRO_015220	0.0169415	T16H1/2	G8O	enzyme	enzyme	T_24h-ETh
CRO_021541	CRO_015220	0.0161153	T3R	G8O	enzyme	enzyme	T_24h-ETh
CRO_012504	CRO_008342	0.0158599	D4H	HYS	enzyme	enzyme	T_24h-ETh
CRO_004356	CRO_001022	0.0146847	T16OMT	MYB23	enzyme	KTFs	T_24h-ETh
CRO_021541	CRO_014540	0.0137624	T3R	AIL6	enzyme	KTFs	T_24h-ETh
CRO_008342	CRO_004356	0.013482	HYS	T16OMT	enzyme	enzyme	T_24h-ETh
CRO_017447	CRO_004356	0.0127192	T16H1/2	T16OMT	enzyme	enzyme	T_24h-ETh
CRO_021541	CRO_008342	0.0125262	T3R	HYS	enzyme	enzyme	T_24h-ETh
CRO_004356	vindoline	0.0123639	T16OMT	vindoline	enzyme	metabolite	T_24h-ETh
CRO_033266	CRO_004356	0.0120828	NMT	T16OMT	enzyme	enzyme	T_24h-ETh
CRO_009296	CRO_004356	0.0120334	T3O-part	T16OMT	enzyme	enzyme	T_24h-ETh
CRO_012504	CRO_004356	0.0118946	D4H	T16OMT	enzyme	enzyme	T_24h-ETh
CRO_021541	vindoline	0.0117137	T3R	vindoline	enzyme	metabolite	T_24h-ETh
CRO_009296	CRO_033266	0.0113235	T3O-part	NMT	enzyme	enzyme	T_24h-ETh
CRO_021541	CRO_013043	0.0107807	T3R	GL3	enzyme	KTFs	T_24h-ETh
CRO_017447	CRO_009037	0.0101991	T16H1/2	BIS2	enzyme	KTFs	T_24h-ETh
CRO_001022	vindoline	0.00984548	MYB23	vindoline	KTFs	metabolite	T_24h-ETh
CRO_017447	CRO_014540	0.00982571	T16H1/2	AIL6	enzyme	KTFs	T_24h-ETh
CRO_009296	CRO_014540	0.00972366	T3O-part	AIL6	enzyme	KTFs	T_24h-ETh
CRO_017447	CRO_008342	0.00963964	T16H1/2	HYS	enzyme	enzyme	T_24h-ETh
CRO_008342	CRO_001022	0.00958898	HYS	MYB23	enzyme	KTFs	T_24h-ETh
CRO_017447	vindoline	0.00947102	T16H1/2	vindoline	enzyme	metabolite	T_24h-ETh
CRO_012504	CRO_001022	0.00926701	D4H	MYB23	enzyme	KTFs	T_24h-ETh
CRO_014540	CRO_008342	0.00891035	AIL6	HYS	KTFs	enzyme	T_24h-ETh
CRO_015220	CRO_013043	0.00887202	G8O	GL3	enzyme	KTFs	T_24h-ETh
CRO_015220	vindoline	0.0086525	G8O	vindoline	enzyme	metabolite	T_24h-ETh
CRO_033266	CRO_014540	0.00833591	NMT	AIL6	enzyme	KTFs	T_24h-ETh
CRO_015220	CRO_009037	0.00829973	G8O	BIS2	enzyme	KTFs	T_24h-ETh
CRO_012504	vindoline	0.00815327	D4H	vindoline	enzyme	metabolite	T_24h-ETh
CRO_017447	CRO_013043	0.00767628	T16H1/2	GL3	enzyme	KTFs	T_24h-ETh
CRO_033266	CRO_008342	0.00671429	NMT	HYS	enzyme	enzyme	T_24h-ETh
CRO_015220	CRO_014540	0.00661224	G8O	AIL6	enzyme	KTFs	T_24h-ETh
CRO_033266	CRO_021541	0.00656628	NMT	T3R	enzyme	enzyme	T_24h-ETh
CRO_012504	CRO_009037	0.00591201	D4H	BIS2	enzyme	KTFs	T_24h-ETh
CRO_033266	CRO_012504	0.00575516	NMT	D4H	enzyme	enzyme	T_24h-ETh
CRO_015220	CRO_004356	0.00563432	G8O	T16OMT	enzyme	enzyme	T_24h-ETh
CRO_009296	CRO_021541	0.00525302	T3O-part	T3R	enzyme	enzyme	T_24h-ETh
CRO_021541	CRO_017447	0.00508911	T3R	T16H1/2	enzyme	enzyme	T_24h-ETh
CRO_033266	vindoline	0.00492274	NMT	vindoline	enzyme	metabolite	T_24h-ETh
CRO_033266	CRO_001022	0.00483351	NMT	MYB23	enzyme	KTFs	T_24h-ETh
CRO_009037	CRO_004356	0.00441898	BIS2	T16OMT	KTFs	enzyme	T_24h-ETh
CRO_021541	CRO_009037	0.00415155	T3R	BIS2	enzyme	KTFs	T_24h-ETh
CRO_017447	CRO_012504	0.00355512	T16H1/2	D4H	enzyme	enzyme	T_24h-ETh
CRO_009296	CRO_017447	0.00350551	T3O-part	T16H1/2	enzyme	enzyme	T_24h-ETh
CRO_013043	CRO_008342	0.00317608	GL3	HYS	KTFs	enzyme	T_24h-ETh
vindoline	secologanin	0.00299404	vindoline	secologanin	metabolite	metabolite	T_24h-ETh
vindoline	ajmalicine	0.00288555	vindoline	ajmalicine	metabolite	metabolite	T_24h-ETh
CRO_017447	CRO_001022	0.0027946	T16H1/2	MYB23	enzyme	KTFs	T_24h-ETh
CRO_015220	CRO_008342	0.00250537	G8O	HYS	enzyme	enzyme	T_24h-ETh
CRO_009296	CRO_013043	0.00236124	T3O-part	GL3	enzyme	KTFs	T_24h-ETh
CRO_015220	CRO_001022	0.00217187	G8O	MYB23	enzyme	KTFs	T_24h-ETh
CRO_009296	CRO_001022	0.0018711	T3O-part	MYB23	enzyme	KTFs	T_24h-ETh
CRO_014540	CRO_012504	0.00177756	AIL6	D4H	KTFs	enzyme	T_24h-ETh
CRO_021541	CRO_012504	0.00177756	T3R	D4H	enzyme	enzyme	T_24h-ETh
CRO_033266	CRO_017447	0.00165055	NMT	T16H1/2	enzyme	enzyme	T_24h-ETh
CRO_033266	CRO_009037	0.0016249	NMT	BIS2	enzyme	KTFs	T_24h-ETh
CRO_013043	CRO_004356	0.00161114	GL3	T16OMT	KTFs	enzyme	T_24h-ETh
CRO_009037	CRO_008342	0.00144693	BIS2	HYS	KTFs	enzyme	T_24h-ETh
CRO_009296	CRO_015220	0.00138487	T3O-part	G8O	enzyme	enzyme	T_24h-ETh
CRO_033266	CRO_013043	0.00118062	NMT	GL3	enzyme	KTFs	T_24h-ETh
CRO_009296	CRO_009037	0.00103268	T3O-part	BIS2	enzyme	KTFs	T_24h-ETh
CRO_033266	CRO_015220	0.00101888	NMT	G8O	enzyme	enzyme	T_24h-ETh
CRO_013043	CRO_012504	0.000879986	GL3	D4H	KTFs	enzyme	T_24h-ETh
CRO_021541	CRO_001022	0.000340271	T3R	MYB23	enzyme	KTFs	T_24h-ETh
CRO_031898	vindoline	0	EIN3	vindoline	KTFs	metabolite	T_24h-ETh
CRO_031898	CRO_004356	0	EIN3	T16OMT	KTFs	enzyme	T_24h-ETh
CRO_031898	CRO_008342	0	EIN3	HYS	KTFs	enzyme	T_24h-ETh
CRO_015220	CRO_012504	0	G8O	D4H	enzyme	enzyme	T_24h-ETh
CRO_031898	CRO_012504	0	EIN3	D4H	KTFs	enzyme	T_24h-ETh
CRO_031898	CRO_015220	0	EIN3	G8O	KTFs	enzyme	T_24h-ETh
CRO_031898	CRO_017447	0	EIN3	T16H1/2	KTFs	enzyme	T_24h-ETh
CRO_031898	CRO_021541	0	EIN3	T3R	KTFs	enzyme	T_24h-ETh
CRO_014540	CRO_008342	0.0215975	AIL6	HYS	KTFs	enzyme	T_24h-meJA
CRO_013043	CRO_008342	0.0203907	GL3	HYS	KTFs	enzyme	T_24h-meJA
CRO_017447	vindoline	0.0183813	T16H1/2	vindoline	enzyme	metabolite	T_24h-meJA
CRO_033266	CRO_021541	0.0181799	NMT	T3R	enzyme	enzyme	T_24h-meJA
CRO_013043	CRO_004356	0.0171283	GL3	T16OMT	KTFs	enzyme	T_24h-meJA
CRO_021541	CRO_001022	0.0166546	T3R	MYB23	enzyme	KTFs	T_24h-meJA
CRO_008342	CRO_004356	0.0163587	HYS	T16OMT	enzyme	enzyme	T_24h-meJA
CRO_021541	CRO_004356	0.0163147	T3R	T16OMT	enzyme	enzyme	T_24h-meJA
CRO_017447	CRO_001022	0.0162611	T16H1/2	MYB23	enzyme	KTFs	T_24h-meJA
CRO_033266	CRO_001022	0.0159256	NMT	MYB23	enzyme	KTFs	T_24h-meJA
CRO_017447	CRO_008342	0.0152858	T16H1/2	HYS	enzyme	enzyme	T_24h-meJA
CRO_033266	CRO_004356	0.0137112	NMT	T16OMT	enzyme	enzyme	T_24h-meJA
CRO_015220	vindoline	0.0136418	G8O	vindoline	enzyme	metabolite	T_24h-meJA
CRO_009296	CRO_004356	0.0130518	T3O-part	T16OMT	enzyme	enzyme	T_24h-meJA
CRO_021541	vindoline	0.0123782	T3R	vindoline	enzyme	metabolite	T_24h-meJA
CRO_009296	CRO_033266	0.0122054	T3O-part	NMT	enzyme	enzyme	T_24h-meJA
CRO_017447	CRO_004356	0.0118773	T16H1/2	T16OMT	enzyme	enzyme	T_24h-meJA
CRO_017447	CRO_013043	0.0118471	T16H1/2	GL3	enzyme	KTFs	T_24h-meJA
CRO_012504	CRO_009037	0.0112528	D4H	BIS2	enzyme	KTFs	T_24h-meJA
CRO_009296	CRO_001022	0.0110623	T3O-part	MYB23	enzyme	KTFs	T_24h-meJA
CRO_015220	CRO_004356	0.0107951	G8O	T16OMT	enzyme	enzyme	T_24h-meJA
CRO_033266	CRO_008342	0.0106471	NMT	HYS	enzyme	enzyme	T_24h-meJA
CRO_014540	CRO_004356	0.00998929	AIL6	T16OMT	KTFs	enzyme	T_24h-meJA
CRO_009296	CRO_021541	0.00965822	T3O-part	T3R	enzyme	enzyme	T_24h-meJA
CRO_004356	CRO_001022	0.00948194	T16OMT	MYB23	enzyme	KTFs	T_24h-meJA
CRO_015220	CRO_001022	0.00887526	G8O	MYB23	enzyme	KTFs	T_24h-meJA
CRO_021541	CRO_017447	0.00832342	T3R	T16H1/2	enzyme	enzyme	T_24h-meJA
CRO_015220	CRO_012504	0.00820935	G8O	D4H	enzyme	enzyme	T_24h-meJA
CRO_004356	vindoline	0.0075788	T16OMT	vindoline	enzyme	metabolite	T_24h-meJA
CRO_009296	CRO_013043	0.00728044	T3O-part	GL3	enzyme	KTFs	T_24h-meJA
CRO_013043	CRO_012504	0.00707448	GL3	D4H	KTFs	enzyme	T_24h-meJA
CRO_021541	CRO_008342	0.00661366	T3R	HYS	enzyme	enzyme	T_24h-meJA
CRO_009296	CRO_017447	0.00642067	T3O-part	T16H1/2	enzyme	enzyme	T_24h-meJA
CRO_001022	vindoline	0.00606304	MYB23	vindoline	KTFs	metabolite	T_24h-meJA
CRO_014540	CRO_012504	0.00600335	AIL6	D4H	KTFs	enzyme	T_24h-meJA
CRO_015220	CRO_013043	0.00566315	G8O	GL3	enzyme	KTFs	T_24h-meJA
CRO_021541	CRO_013043	0.00462739	T3R	GL3	enzyme	KTFs	T_24h-meJA
CRO_033266	vindoline	0.00454728	NMT	vindoline	enzyme	metabolite	T_24h-meJA
CRO_033266	CRO_013043	0.00454481	NMT	GL3	enzyme	KTFs	T_24h-meJA
CRO_009296	CRO_015220	0.00453985	T3O-part	G8O	enzyme	enzyme	T_24h-meJA
CRO_009037	CRO_008342	0.00452819	BIS2	HYS	KTFs	enzyme	T_24h-meJA
CRO_033266	CRO_012504	0.00440891	NMT	D4H	enzyme	enzyme	T_24h-meJA
CRO_033266	CRO_017447	0.00350792	NMT	T16H1/2	enzyme	enzyme	T_24h-meJA
CRO_017447	CRO_014540	0.00340497	T16H1/2	AIL6	enzyme	KTFs	T_24h-meJA
CRO_012504	CRO_008342	0.003184	D4H	HYS	enzyme	enzyme	T_24h-meJA
vindoline	secologanin	0.00283271	vindoline	secologanin	metabolite	metabolite	T_24h-meJA
CRO_009296	CRO_009037	0.00266841	T3O-part	BIS2	enzyme	KTFs	T_24h-meJA
CRO_017447	CRO_012504	0.00255625	T16H1/2	D4H	enzyme	enzyme	T_24h-meJA
CRO_021541	CRO_012504	0.00232491	T3R	D4H	enzyme	enzyme	T_24h-meJA
CRO_015220	CRO_008342	0.00178456	G8O	HYS	enzyme	enzyme	T_24h-meJA
CRO_012504	CRO_001022	0.00170264	D4H	MYB23	enzyme	KTFs	T_24h-meJA
CRO_021541	CRO_009037	0.00158283	T3R	BIS2	enzyme	KTFs	T_24h-meJA
CRO_015220	CRO_009037	0.00146517	G8O	BIS2	enzyme	KTFs	T_24h-meJA
CRO_012504	CRO_004356	0.00135896	D4H	T16OMT	enzyme	enzyme	T_24h-meJA
CRO_008342	CRO_001022	0.00125128	HYS	MYB23	enzyme	KTFs	T_24h-meJA
CRO_012504	vindoline	0.00106312	D4H	vindoline	enzyme	metabolite	T_24h-meJA
CRO_017447	CRO_009037	0.000967912	T16H1/2	BIS2	enzyme	KTFs	T_24h-meJA
CRO_033266	CRO_009037	0.000732585	NMT	BIS2	enzyme	KTFs	T_24h-meJA
CRO_017447	CRO_015220	6.95e-06	T16H1/2	G8O	enzyme	enzyme	T_24h-meJA
CRO_021541	CRO_014540	6.48e-06	T3R	AIL6	enzyme	KTFs	T_24h-meJA
CRO_009296	CRO_014540	3.24e-06	T3O-part	AIL6	enzyme	KTFs	T_24h-meJA
CRO_033266	CRO_014540	3.24e-06	NMT	AIL6	enzyme	KTFs	T_24h-meJA
vindoline	ajmalicine	9.76e-07	vindoline	ajmalicine	metabolite	metabolite	T_24h-meJA
CRO_031898	vindoline	0	EIN3	vindoline	KTFs	metabolite	T_24h-meJA
CRO_009037	CRO_004356	0	BIS2	T16OMT	KTFs	enzyme	T_24h-meJA
CRO_031898	CRO_004356	0	EIN3	T16OMT	KTFs	enzyme	T_24h-meJA
CRO_031898	CRO_008342	0	EIN3	HYS	KTFs	enzyme	T_24h-meJA
CRO_031898	CRO_012504	0	EIN3	D4H	KTFs	enzyme	T_24h-meJA
CRO_015220	CRO_014540	0	G8O	AIL6	enzyme	KTFs	T_24h-meJA
CRO_021541	CRO_015220	0	T3R	G8O	enzyme	enzyme	T_24h-meJA
CRO_031898	CRO_015220	0	EIN3	G8O	KTFs	enzyme	T_24h-meJA
CRO_033266	CRO_015220	0	NMT	G8O	enzyme	enzyme	T_24h-meJA
CRO_031898	CRO_017447	0	EIN3	T16H1/2	KTFs	enzyme	T_24h-meJA
CRO_031898	CRO_021541	0	EIN3	T3R	KTFs	enzyme	T_24h-meJA
