# Supplementary material for: Combined Transcriptomic and Metabolomic Analysis Reveals an Ethylene‐Activated Regulatory Model on Monoterpenoid Indole Alkaloid Biosynthesis in Catharanthus roseus
Source: Plant Biotechnol J. 2025 Sep 8;24(2):363–80. doi: 10.1111/pbi.70343 (PMC12906820; doi:10.1111/pbi.70343)
Supplement: Supplementary file 11 — Dataset: S10. New‐old‐genome annotation. [file PBI-24-363-s003.xlsx]

## Sheet: new2old
newID	oldID	%identity	AlignmentLength	Mismatch	Gap	QueryStart	QuaryEnd	SubjectStart	SubjectEnd	E-value	Score
CRO_03G026310	CRO_000002	99.01	203	2	0	850	242	871	263	0	478
CRO_03G026300	CRO_000003	96.52	230	8	0	691	2	691	2	0	561
CRO_04G025390	CRO_000007	100	265	0	0	202	996	76	870	0	638
CRO_05G022070	CRO_000010	100	488	0	0	1590	127	1590	127	0	1114
CRO_03G013810	CRO_000011	64.79	71	25	0	73	285	100	312	2e-24	109
CRO_08G017910	CRO_000015	99.23	261	2	0	1	783	1	783	0	634
CRO_05G014570	CRO_000019	100	202	0	0	608	3	608	3	1e-135	479
CRO_02G011900	CRO_000021	100	521	0	0	3	1565	3	1565	0	1267
CRO_02G011930	CRO_000021	80.39	204	40	0	1	612	619	1230	2e-95	346
CRO_02G011910	CRO_000021	85.71	49	7	0	19	165	1276	1422	7e-31	113
CRO_07G015790	CRO_000024	99.07	108	1	0	1	324	1	324	3e-66	248
CRO_07G015820	CRO_000025	100	141	0	0	2	424	737	1159	1e-92	336
CRO_07G015810	CRO_000025	100	77	0	0	231	1	414	184	8e-44	173
CRO_07G013960	CRO_000025	70.59	34	10	0	104	3	994	1095	5e-17	52.8
CRO_02G014660	CRO_000025	77.14	35	8	0	419	523	1055	1159	1e-15	55.6
CRO_01G012620	CRO_000025	52.94	34	16	0	80	181	704	805	8e-14	41.8
CRO_03G010540	CRO_000025	50	30	15	0	59	148	704	793	0.0003	31.8
CRO_07G015800	CRO_000026	97.5	160	4	0	481	2	898	419	3e-110	395
CRO_06G018190	CRO_000028	100	287	0	0	3	863	3	863	0	684
CRO_06G018160	CRO_000029	100	307	0	0	88	1008	88	1008	0	699
CRO_06G018200	CRO_000030	100	683	0	0	2	2050	2	2050	0	1454
CRO_07G018300	CRO_000030	62.69	67	25	0	102	302	882	1082	1e-28	77.6
CRO_06G018180	CRO_000031	97.84	185	4	0	556	2	556	2	0	417
CRO_01G000650	CRO_000034	100	126	0	0	214	591	214	591	3e-120	331
CRO_01G000670	CRO_000035	100	298	0	0	3	896	3	896	1e-168	589
CRO_01G000620	CRO_000036	100	562	0	0	1	1686	1	1686	0	1251
CRO_01G000600	CRO_000036	100	429	0	0	1	1287	2737	4023	0	1021
CRO_01G000610	CRO_000036	99.39	163	1	0	211	699	2146	2634	2e-152	390
CRO_01G000640	CRO_000037	100	287	0	0	1107	247	1710	850	0	629
CRO_01G000680	CRO_000038	94.55	385	21	0	1294	2448	1384	2538	0	839
CRO_01G000660	CRO_000038	100	174	0	0	3	524	3585	4106	7e-117	417
CRO_07G018090	CRO_000040	100	201	0	0	159	761	30	632	5e-142	501
CRO_07G018080	CRO_000040	94.87	78	4	0	544	311	1180	947	5e-78	186
CRO_02G011070	CRO_000041	100	334	0	0	354	1355	414	1415	0	807
CRO_08G018830	CRO_000042	100	793	0	0	1	2379	1	2379	0	1886
CRO_08G018820	CRO_000043	100	590	0	0	1	1770	58	1827	0	1426
CRO_08G018810	CRO_000044	100	676	0	0	1	2028	25	2052	0	1602
CRO_08G018840	CRO_000045	94.74	57	3	0	429	259	284	454	6e-47	139
CRO_04G017400	CRO_000047	97.2	143	4	0	430	2	490	62	0	364
CRO_04G017410	CRO_000048	99.28	138	1	0	1080	667	435	22	6e-163	341
CRO_04G034060	CRO_000049	100	418	0	0	693	1946	2139	3392	0	832
CRO_04G034050	CRO_000049	98.09	314	6	0	943	2	943	2	0	744
CRO_06G019110	CRO_000049	88.89	99	11	0	33	329	4692	4988	1e-58	222
CRO_04G034040	CRO_000050	100	123	0	0	1	369	1	369	7e-165	255
CRO_08G022260	CRO_000051	99.56	453	2	0	668	2026	2	1360	0	1047
CRO_01G022940	CRO_000056	100	509	0	0	1605	79	1614	88	0	1226
CRO_01G022920	CRO_000057	99.75	403	1	0	1209	1	1209	1	0	941
CRO_01G025360	CRO_000059	100	222	0	0	3	668	3	668	5e-137	484
CRO_05G033020	CRO_000060	100	247	0	0	123	863	156	896	0	580
CRO_05G033010	CRO_000061	100	342	0	0	1047	22	1035	10	0	816
CRO_05G023780	CRO_000066	95.73	211	9	0	634	2	634	2	0	484
CRO_05G023790	CRO_000067	93.62	47	3	0	171	31	555	415	7e-28	111
CRO_06G006900	CRO_000069	100	343	0	0	1	1029	1	1029	0	820
CRO_07G009660	CRO_000071	100	327	0	0	981	1	1401	421	0	705
CRO_07G009650	CRO_000071	100	41	0	0	123	1	339	217	1e-28	105
CRO_07G009640	CRO_000071	100	22	0	0	219	154	69	4	2e-09	58.3
CRO_03G005140	CRO_000074	92.83	223	16	0	670	2	670	2	0	460
CRO_03G005160	CRO_000075	100	127	0	0	9	389	3	383	5e-83	307
CRO_03G005150	CRO_000076	100	399	0	0	1199	3	1679	483	0	900
CRO_06G003650	CRO_000079	100	444	0	0	1	1332	1	1332	0	1065
CRO_06G003630	CRO_000079	99.68	311	1	0	46	978	2518	3450	0	726
CRO_06G003670	CRO_000080	98.32	358	6	0	355	1428	355	1428	0	822
CRO_06G003660	CRO_000081	100	549	0	0	1483	3129	1483	3129	0	1337
CRO_06G003620	CRO_000082	100	101	0	0	303	1	303	1	6e-56	213
CRO_05G006020	CRO_000084	100	210	0	0	1588	959	2587	1958	0	517
CRO_05G006010	CRO_000084	100	175	0	0	1	525	1	525	4e-137	415
CRO_05G026170	CRO_000084	96.09	128	5	0	1	384	2041	2424	7e-71	255
CRO_05G006000	CRO_000085	100	203	0	0	1	609	1	609	2e-136	482
CRO_05G005990	CRO_000086	100	261	0	0	889	107	784	2	3e-173	605
CRO_08G014700	CRO_000090	100	588	0	0	1	1764	1	1764	0	1409
CRO_07G004580	CRO_000091	100	180	0	0	540	1	540	1	3e-160	432
CRO_07G004570	CRO_000091	97.84	185	4	0	734	180	1694	1140	3e-153	417
CRO_07G004550	CRO_000092	100	134	0	0	3	404	3	404	2e-88	324
CRO_07G004590	CRO_000093	100	107	0	0	412	92	427	107	2e-77	257
CRO_07G004560	CRO_000094	100	992	0	0	1	2976	1	2976	0	2188
CRO_07G016330	CRO_000097	100	416	0	0	107	1354	107	1354	0	932
CRO_06G018570	CRO_000098	47.13	87	46	0	130	390	34	294	8e-22	101
CRO_04G021920	CRO_000099	99.61	255	1	0	348	1112	795	1559	0	597
CRO_03G014940	CRO_000099	36.36	33	21	0	494	396	2506	2604	0.002	32.2
CRO_05G024190	CRO_000100	100	306	0	0	918	1	918	1	0	708
CRO_05G024170	CRO_000101	100	58	0	0	576	403	210	37	9e-72	160
CRO_03G008830	CRO_000101	34.29	70	46	0	28	237	49	258	1e-10	60.5
CRO_05G024180	CRO_000103	97.83	138	3	0	415	2	436	23	1e-143	331
CRO_05G021470	CRO_000108	100	228	0	0	277	960	277	960	0	538
CRO_06G023050	CRO_000111	100	253	0	0	904	146	1024	266	0	617
CRO_06G023060	CRO_000112	97.58	165	4	0	496	2	496	2	2e-120	414
CRO_01G021030	CRO_000117	60.91	110	43	0	367	696	748	1077	6e-47	168
CRO_05G023060	CRO_000128	100	512	0	0	1053	2588	1197	2732	0	1262
CRO_02G005290	CRO_000133	99.79	482	1	0	51	1496	162	1607	0	1135
CRO_06G017890	CRO_000134	100	180	0	0	79	618	79	618	2e-135	455
CRO_08G003240	CRO_000135	100	105	0	0	1	315	1	315	1e-65	246
CRO_08G003230	CRO_000136	100	914	0	0	82	2823	82	2823	0	1936
CRO.S003920	CRO_000139	92.59	81	6	0	369	127	243	1	9e-45	177
CRO_02G023710	CRO_000139	97.92	48	1	0	318	175	144	1	9e-28	120
CRO_02G023760	CRO_000139	100	22	0	0	322	387	569	504	1e-13	53.8
CRO_02G023770	CRO_000140	100	116	0	0	430	83	793	446	7e-86	271
CRO_02G023800	CRO_000141	100	225	0	0	304	978	304	978	0	513
CRO_02G023780	CRO_000142	99.18	489	4	0	1468	2	1690	224	0	1160
CRO_02G023790	CRO_000143	100	461	0	0	2	1384	2	1384	0	1081
CRO_05G007250	CRO_000145	96.68	301	10	0	133	1035	13	915	0	736
CRO_05G007260	CRO_000145	99.28	279	2	0	22	858	943	1779	0	673
CRO_01G006290	CRO_000146	100	181	0	0	1	543	1	543	8e-122	433
CRO_01G006310	CRO_000147	100	618	0	0	3	1856	27	1880	0	1412
CRO_01G006280	CRO_000148	99.09	329	3	0	631	1617	967	1953	0	764
CRO_01G006300	CRO_000149	99.8	988	2	0	460	3423	544	3507	0	2390
CRO_01G006320	CRO_000150	100	186	0	0	2	559	2	559	1e-120	429
CRO_01G006330	CRO_000151	100	95	0	0	411	127	411	127	5e-93	221
CRO_01G006340	CRO_000152	100	564	0	0	151	1842	520	2211	0	1351
CRO_01G006350	CRO_000152	100	173	0	0	1	519	1	519	2e-122	435
CRO_04G034690	CRO_000152	42.22	90	52	0	124	393	172	441	4e-25	100
CRO_01G006360	CRO_000153	100	152	0	0	3	458	3	458	2e-106	382
CRO_07G010920	CRO_000155	70.13	77	23	0	403	633	1057	1287	2e-64	134
CRO_04G011520	CRO_000155	70.27	74	22	0	187	408	1054	1275	2e-57	132
CRO_05G017120	CRO_000155	80.26	76	15	0	904	1131	1057	1284	7e-56	157
CRO_02G020760	CRO_000155	71.43	77	22	0	259	489	1057	1287	1e-48	142
CRO_05G011270	CRO_000155	72.37	76	21	0	514	741	1057	1284	6e-34	142
CRO_02G009190	CRO_000155	71.05	38	11	0	760	873	1057	1170	4e-27	69.8
CRO_05G012380	CRO_000158	100	128	0	0	384	1	384	1	7e-78	286
CRO_07G009690	CRO_000161	80	75	15	0	1	225	388	612	5e-43	147
CRO_01G012800	CRO_000161	61.25	80	31	0	385	624	301	540	2e-25	113
CRO_02G009960	CRO_000161	63.04	46	17	0	192	55	513	650	1e-16	65.7
CRO_04G020990	CRO_000161	67.57	37	12	0	15	125	621	731	1e-10	62.9
CRO_01G019280	CRO_000161	79.17	24	5	0	47	118	524	595	2e-08	50.1
CRO_05G015200	CRO_000163	100	696	0	0	228	2315	3	2090	0	1658
CRO_04G023480	CRO_000163	79.88	323	65	0	1174	2142	949	1917	0	613
CRO_03G012990	CRO_000164	100	167	0	0	3	503	33	533	0	420
CRO_03G018630	CRO_000165	99.5	200	1	0	31	630	358	957	3e-133	471
CRO_03G013250	CRO_000166	100	101	0	0	3	305	3	305	4e-64	242
CRO_03G013240	CRO_000167	100	179	0	0	1	537	1	537	8e-122	433
CRO_06G022680	CRO_000170	98.51	269	4	0	808	2	808	2	0	637
CRO_06G015010	CRO_000172	100	260	0	0	718	1497	412	1191	0	603
CRO_03G031910	CRO_000173	99.1	442	4	0	1327	2	1327	2	0	1006
CRO_03G031900	CRO_000174	100	358	0	0	568	1641	568	1641	0	874
CRO_03G031850	CRO_000174	83.41	223	37	0	79	747	79	747	4e-117	418
CRO_04G034140	CRO_000175	100	248	0	0	780	37	744	1	2e-171	599
CRO_03G021070	CRO_000181	100	212	0	0	204	839	303	938	0	509
CRO_03G021060	CRO_000182	99.69	318	1	0	969	16	1374	421	0	704
CRO_03G021050	CRO_000182	98.33	120	2	0	3	362	3	362	2e-71	265
CRO_05G022380	CRO_000188	100	93	0	0	123	401	123	401	7e-76	226
CRO_02G019920	CRO_000189	100	119	0	0	1	357	142	498	6e-76	280
CRO_02G008530	CRO_000192	100	389	0	0	2088	3254	1341	2507	0	867
CRO_01G013120	CRO_000192	82.35	102	18	0	847	542	2302	1997	2e-162	184
CRO_01G012980	CRO_000192	83.16	95	16	0	418	134	1720	1436	6e-151	188
CRO_01G013060	CRO_000192	88.04	92	11	0	705	430	2286	2011	6e-118	177
CRO_01G012970	CRO_000192	86	50	7	0	150	1	2781	2632	5e-30	99.1
CRO_01G013070	CRO_000192	88.89	18	2	0	210	263	2820	2873	3e-11	42.3
CRO_06G013270	CRO_000193	100	152	0	0	3	458	3	458	3e-111	398
CRO_06G013250	CRO_000195	100	358	0	0	1	1074	1	1074	0	817
CRO_06G013240	CRO_000196	98.36	244	4	0	733	2	733	2	2e-162	568
CRO_06G013230	CRO_000197	100	145	0	0	3	437	3	437	3e-165	355
CRO_06G013260	CRO_000198	100	65	0	0	249	55	330	136	2e-40	161
CRO_01G023100	CRO_000201	100	109	0	0	686	360	686	360	2e-121	256
CRO_01G023090	CRO_000202	100	151	0	0	342	794	18	470	3e-111	399
CRO_03G016750	CRO_000204	100	263	0	0	1527	739	1455	667	0	627
CRO_06G007820	CRO_000205	100	344	0	0	10	1041	1	1032	0	786
CRO_01G029800	CRO_000211	94.37	71	4	0	214	2	214	2	4e-42	158
CRO_02G004260	CRO_000212	98.45	258	4	0	775	2	775	2	1e-168	589
CRO_06G011110	CRO_000212	70.83	24	7	0	20	91	47	118	9e-19	45.1
CRO_02G004250	CRO_000213	100	792	0	0	355	2730	355	2730	0	1907
CRO_01G014910	CRO_000215	100	291	0	0	873	1	873	1	0	686
CRO_05G017890	CRO_000216	100	563	0	0	237	1925	213	1901	0	1298
CRO.S003130	CRO_000219	100	246	0	0	36	773	3	740	7e-179	623
CRO.S001850	CRO_000219	99.59	246	1	0	36	773	3	740	3e-178	621
CRO.S001840	CRO_000220	99.32	294	2	0	1	882	1	882	0	727
CRO.S003140	CRO_000220	98.98	294	3	0	1	882	1	882	0	724
CRO_08G018250	CRO_000222	100	158	0	0	474	1	720	247	1e-106	383
CRO_08G018280	CRO_000223	100	673	0	0	3	2021	3	2021	0	1591
CRO_08G018260	CRO_000224	100	568	0	0	1704	1	1704	1	0	1312
CRO_08G018270	CRO_000227	100	56	0	0	168	1	168	1	1e-39	134
CRO_05G007580	CRO_000232	100	174	0	0	1	522	1	522	3e-167	389
CRO_02G013440	CRO_000232	39.22	51	31	0	79	231	580	732	8e-06	46.6
CRO_05G007590	CRO_000233	100	391	0	0	1426	254	1510	338	0	919
CRO_04G028510	CRO_000239	97.26	146	4	0	439	2	439	2	4e-91	331
CRO_04G028540	CRO_000240	100	153	0	0	675	217	1467	1009	5e-176	358
CRO_04G028530	CRO_000240	100	86	0	0	393	650	252	509	4e-97	221
CRO_04G028550	CRO_000241	97.85	186	4	0	559	2	559	2	2e-121	432
CRO_04G028560	CRO_000242	99.63	268	1	0	984	181	1056	253	0	678
CRO_04G028520	CRO_000243	100	309	0	0	510	1436	234	1160	0	741
CRO_01G022280	CRO_000245	100	842	0	0	226	2751	226	2751	0	2083
CRO_04G004110	CRO_000245	61.11	54	21	0	1	162	883	1044	3e-17	84.9
CRO_07G020540	CRO_000247	49.44	89	45	0	154	420	271	537	3e-22	102
CRO_06G008710	CRO_000248	100	348	0	0	1	1044	1	1044	0	847
CRO_07G023530	CRO_000253	98.22	169	3	0	667	1173	889	1395	0	410
CRO_03G008300	CRO_000253	86.99	146	19	0	727	1164	889	1326	0	313
CRO_07G023520	CRO_000254	100	498	0	0	2563	1070	2227	734	0	1163
CRO_02G013350	CRO_000255	100	35	0	0	197	93	107	3	1e-20	95
CRO_08G029000	CRO_000257	100	252	0	0	1138	1893	1	756	5e-176	615
CRO_08G028980	CRO_000257	99.6	252	1	0	1	756	1	756	9e-176	614
CRO_08G028810	CRO_000257	98.41	252	4	0	1063	1818	1	756	7e-173	605
CRO_06G020110	CRO_000258	100	85	0	0	1	255	124	378	7e-57	217
CRO_02G010660	CRO_000258	58.46	65	27	0	79	273	28	222	2e-21	100
CRO_03G010800	CRO_000258	59.38	64	26	0	3	194	91	282	3e-21	98.7
CRO_05G010700	CRO_000258	54.55	33	15	0	133	231	121	219	5e-14	55.1
CRO_01G005020	CRO_000259	100	327	0	0	439	1419	457	1437	0	719
CRO_01G005060	CRO_000260	96.9	129	4	0	388	2	388	2	7e-78	286
CRO_01G005080	CRO_000261	100	366	0	0	1	1098	1	1098	0	795
CRO_01G005090	CRO_000262	100	1097	0	0	108	3398	108	3398	0	2590
CRO_01G004990	CRO_000263	100	585	0	0	1105	2859	2503	4257	0	1373
CRO_01G004980	CRO_000263	100	592	0	0	1717	3492	6346	8121	0	1354
CRO_01G005000	CRO_000263	100	200	0	0	712	1311	751	1350	0	498
CRO_01G005010	CRO_000264	100	194	0	0	1	582	1	582	0	477
CRO_01G005040	CRO_000265	99.81	535	1	0	211	1815	211	1815	0	1264
CRO_01G005030	CRO_000265	98.86	88	1	0	176	439	2066	2329	1e-71	197
CRO_01G005050	CRO_000266	100	317	0	0	484	1434	514	1464	0	797
CRO_02G009140	CRO_000266	89.66	29	3	0	235	321	1318	1404	2e-38	69.8
CRO_01G005070	CRO_000267	100	210	0	0	630	1	630	1	1e-141	500
CRO_01G005100	CRO_000268	100	245	0	0	2	736	2	736	0	557
CRO_01G005110	CRO_000269	99.69	318	1	0	184	1137	268	1221	0	675
CRO_05G011910	CRO_000271	100	280	0	0	294	1133	294	1133	0	610
CRO_01G008330	CRO_000272	100	155	0	0	545	81	467	3	4e-101	364
CRO_06G015200	CRO_000274	99.33	596	4	0	1789	2	1789	2	0	1415
CRO_06G020920	CRO_000277	100	256	0	0	1	768	1	768	4e-173	605
CRO_08G004780	CRO_000278	100	182	0	0	1	546	1	546	2e-127	452
CRO_03G029770	CRO_000278	45.45	55	30	0	43	207	187	351	8e-12	67
CRO_01G016770	CRO_000279	100	110	0	0	1	330	352	681	2e-71	265
CRO_01G016800	CRO_000279	88.16	76	9	0	228	1	579	352	2e-58	168
CRO_07G008700	CRO_000281	100	852	0	0	103	2658	1	2556	0	1906
CRO_02G022600	CRO_000283	100	205	0	0	824	210	818	204	1e-135	480
CRO_01G022580	CRO_000283	88.44	199	23	0	298	894	289	885	1e-122	398
CRO_01G006120	CRO_000283	93.18	176	12	0	809	282	884	357	9e-114	375
CRO_04G016120	CRO_000283	92.98	171	12	0	719	207	851	339	3e-101	365
CRO_02G026000	CRO_000283	91.06	123	11	0	577	209	745	377	6e-78	287
CRO_01G010180	CRO_000283	80.46	87	17	0	263	3	497	237	2e-75	164
CRO_02G025420	CRO_000283	86.96	92	12	0	517	242	688	413	2e-66	208
CRO_04G013940	CRO_000283	59.38	64	26	0	4	195	109	300	2e-26	103
CRO_05G019890	CRO_000283	57.81	64	27	0	4	195	109	300	7e-25	101
CRO_05G019840	CRO_000283	57.81	64	27	0	4	195	109	300	1e-24	100
CRO_07G002850	CRO_000284	100	158	0	0	122	595	122	595	2e-152	352
CRO_07G002890	CRO_000285	100	367	0	0	1	1101	1648	2748	0	903
CRO_07G002880	CRO_000285	100	268	0	0	1	804	1	804	0	617
CRO_07G002910	CRO_000286	100	304	0	0	1	912	1	912	0	676
CRO_07G002920	CRO_000287	99.5	200	1	0	502	1101	718	1317	0	483
CRO_07G002930	CRO_000287	100	153	0	0	1203	745	2577	2119	0	369
CRO_07G002940	CRO_000288	99.84	636	1	0	3	1910	3	1910	0	1474
CRO_07G002950	CRO_000288	100	591	0	0	208	1980	1903	3675	0	1428
CRO_07G002960	CRO_000289	99.48	573	3	0	1719	1	1719	1	0	1364
CRO_07G002840	CRO_000290	100	226	0	0	680	3	680	3	5e-132	467
CRO_07G002860	CRO_000291	100	145	0	0	3	437	3	437	3e-112	376
CRO_07G002870	CRO_000292	98.19	608	11	0	184	2007	247	2070	0	1283
CRO_07G018670	CRO_000292	72.41	29	8	0	87	1	630	544	1e-15	58.8
CRO_07G002900	CRO_000293	100	438	0	0	3	1316	3	1316	0	1003
CRO_07G002970	CRO_000294	100	122	0	0	705	340	657	292	7e-140	286
CRO_02G013620	CRO_000295	99.76	418	1	0	85	1338	193	1446	0	987
CRO_02G013600	CRO_000296	100	658	0	0	34	2007	1	1974	0	1552
CRO_02G013590	CRO_000299	100	278	0	0	834	1	834	1	3e-179	625
CRO_02G014420	CRO_000302	100	271	0	0	813	1	813	1	0	645
CRO_02G014430	CRO_000302	58.49	53	22	0	116	274	169	327	3e-20	77.6
CRO_02G014410	CRO_000303	98.96	384	4	0	1153	2	1435	284	0	903
CRO_02G011310	CRO_000307	100	530	0	0	3	1592	3	1592	0	1294
CRO_02G011300	CRO_000308	100	315	0	0	433	1377	79	1023	0	778
CRO_06G011570	CRO_000309	100	670	0	0	3	2012	3	2012	0	1650
CRO_04G013450	CRO_000311	98.04	51	1	0	216	64	1469	1317	2e-28	121
CRO_03G014000	CRO_000317	100	281	0	0	1	843	1	843	0	673
CRO_05G033780	CRO_000318	99.31	145	1	0	3	437	3	437	0	350
CRO_05G033790	CRO_000318	99.31	145	1	0	3	437	3	437	6e-133	350
CRO.S005310	CRO_000318	99.31	145	1	0	3	437	3	437	7e-132	350
CRO_05G033810	CRO_000318	88.82	152	17	0	456	1	456	1	1e-117	326
CRO_05G033800	CRO_000319	100	110	0	0	330	1	402	73	5e-72	267
CRO_04G025930	CRO_000321	100	217	0	0	653	3	653	3	4e-142	501
CRO_04G025940	CRO_000321	95.37	216	10	0	650	3	650	3	7e-134	473
CRO_04G025920	CRO_000322	100	305	0	0	917	3	917	3	0	700
CRO_04G025910	CRO_000323	100	604	0	0	3	1814	3	1814	0	1358
CRO_04G029180	CRO_000326	100	434	0	0	1	1302	1	1302	0	997
CRO_04G029310	CRO_000326	99.29	421	3	0	1	1263	1	1263	0	963
CRO_04G029320	CRO_000327	98.22	169	3	0	790	284	724	218	7e-156	412
CRO_04G028570	CRO_000328	100	358	0	0	1074	1	1074	1	0	869
CRO_04G028580	CRO_000329	97.79	181	4	0	1725	2267	579	1121	0	442
CRO_05G026920	CRO_000329	37.5	48	30	0	303	160	822	679	0.009	38.6
CRO_04G028590	CRO_000330	87.58	161	20	0	1876	2358	316	798	7e-147	360
CRO_03G010930	CRO_000334	100	177	0	0	2	532	2	532	9e-120	409
CRO_03G010920	CRO_000335	100	424	0	0	1	1272	1	1272	0	1038
CRO_05G026280	CRO_000337	100	824	0	0	1	2472	1	2472	0	2076
CRO_05G026240	CRO_000337	100	824	0	0	1	2472	1	2472	0	2076
CRO_05G026250	CRO_000338	100	507	0	0	1778	258	1754	234	0	1068
CRO_05G026270	CRO_000339	98.9	362	4	0	1087	2	1087	2	0	842
CRO_07G002640	CRO_000340	100	345	0	0	2292	1258	2007	973	0	815
CRO_01G033040	CRO_000344	100	504	0	0	1	1512	1	1512	0	1212
CRO_01G032980	CRO_000345	100	488	0	0	115	1578	1	1464	0	1161
CRO_01G032970	CRO_000346	100	372	0	0	3	1118	3	1118	0	827
CRO_01G032950	CRO_000346	100	207	0	0	837	217	1737	1117	7e-145	511
CRO_01G033050	CRO_000347	100	168	0	0	1	504	1	504	0	402
CRO_01G033030	CRO_000348	100	397	0	0	1	1191	1	1191	0	932
CRO_01G033020	CRO_000349	100	607	0	0	2771	951	2801	981	0	1307
CRO_01G033000	CRO_000350	99.67	598	2	0	510	2303	612	2405	0	1467
CRO_01G032990	CRO_000351	99.75	396	1	0	136	1323	136	1323	0	927
CRO_07G022350	CRO_000352	98.92	279	3	0	837	1	837	1	0	629
CRO_01G028480	CRO_000354	100	443	0	0	1378	50	1378	50	0	1022
CRO_01G028430	CRO_000354	86.21	319	44	0	331	1287	424	1380	0	637
CRO_01G028440	CRO_000354	85.21	257	38	0	490	1260	610	1380	0	491
CRO_01G028460	CRO_000354	86.39	316	43	0	1	948	433	1380	1e-177	620
CRO_01G028470	CRO_000355	100	115	0	0	2	346	8	352	3e-69	258
CRO_06G006100	CRO_000359	100	160	0	0	1	480	1	480	2e-105	379
CRO_01G022440	CRO_000360	97.32	149	4	0	448	2	448	2	0	371
CRO_05G023600	CRO_000361	97.5	120	3	0	239	598	20	379	7e-63	237
CRO_08G018740	CRO_000364	100	338	0	0	1	1014	1	1014	0	819
CRO_02G000340	CRO_000364	86.9	168	22	0	37	540	25	528	0	368
CRO_08G019640	CRO_000367	100	722	0	0	2275	110	2167	2	0	1706
CRO_02G010790	CRO_000369	100	144	0	0	22	453	430	861	2e-101	365
CRO_08G021070	CRO_000370	100	824	0	0	238	2709	469	2940	0	1850
CRO_08G021080	CRO_000371	99.87	767	1	0	2577	277	2700	400	0	1803
CRO_05G010990	CRO_000373	100	415	0	0	564	1808	549	1793	0	1008
CRO_02G013690	CRO_000374	100	136	0	0	265	672	1	408	7e-93	337
CRO_08G028870	CRO_000376	100	218	0	0	32	685	32	685	9e-128	453
CRO_08G028850	CRO_000377	100	442	0	0	4579	3254	4468	3143	0	1024
CRO_08G028840	CRO_000378	100	273	0	0	397	1215	94	912	8e-170	594
CRO_08G028820	CRO_000379	97.25	109	3	0	328	2	487	161	1e-68	256
CRO_05G007210	CRO_000379	98.15	54	1	0	142	303	1	162	6e-35	144
CRO_08G028880	CRO_000380	100	227	0	0	208	888	460	1140	0	560
CRO.S004400	CRO_000380	90.99	222	20	0	580	1245	322	987	0	501
CRO.S004810	CRO_000380	90.99	222	20	0	580	1245	322	987	0	501
CRO_06G005080	CRO_000380	92.68	41	3	0	129	251	93	215	1e-60	96.8
CRO_04G026950	CRO_000380	82.61	46	8	0	355	492	988	1125	4e-52	90.4
CRO.S004990	CRO_000380	87.5	32	4	0	252	347	601	696	2e-39	73.9
CRO.S005260	CRO_000380	95.83	24	1	0	247	176	1111	1040	2e-17	62.9
CRO_08G028860	CRO_000381	96.8	125	4	0	376	2	376	2	2e-80	295
CRO_08G028830	CRO_000382	100	599	0	0	1110	2906	1383	3179	0	1363
CRO_08G017980	CRO_000384	100	414	0	0	1242	1	1242	1	0	957
CRO_03G022750	CRO_000386	100	694	0	0	1	2082	1	2082	0	1639
CRO_02G016910	CRO_000387	100	360	0	0	3444	2365	1509	430	0	857
CRO_02G016900	CRO_000388	100	535	0	0	1704	100	2226	622	0	1300
CRO_06G025000	CRO_000391	100	133	0	0	103	501	154	552	2e-110	330
CRO_05G008520	CRO_000391	35.56	45	29	0	355	489	337	471	0.004	39.6
CRO_06G024990	CRO_000393	100	388	0	0	1	1164	1	1164	0	959
CRO_06G024980	CRO_000394	98.94	568	6	0	1705	2	2719	1016	0	1366
CRO_06G024970	CRO_000394	100	104	0	0	465	776	390	701	1e-129	240
CRO_06G016420	CRO_000398	100	735	0	0	1	2205	1	2205	0	1661
CRO_06G016430	CRO_000399	100	149	0	0	606	160	450	4	7e-103	370
CRO_06G014760	CRO_000401	98.98	489	5	0	1333	2799	1384	2850	0	1151
CRO.S004720	CRO_000401	74.29	140	36	0	1	420	1675	2094	4e-137	249
CRO_04G007440	CRO_000402	100	292	0	0	31	906	655	1530	0	685
CRO_04G007450	CRO_000402	97.35	226	6	0	1	678	1	678	9e-151	530
CRO_04G007460	CRO_000403	98.9	272	3	0	1	816	85	900	0	650
CRO_04G007430	CRO_000404	99.06	318	3	0	40	993	265	1218	0	746
CRO_06G015270	CRO_000405	100	110	0	0	613	284	520	191	5e-115	279
CRO_06G015280	CRO_000406	100	974	0	0	3	2924	3	2924	0	2286
CRO_04G014260	CRO_000406	36.11	36	23	0	170	277	2480	2373	0.007	29.9
CRO_06G015300	CRO_000407	100	220	0	0	3	662	3	662	3e-147	518
CRO_06G015310	CRO_000408	100	217	0	0	651	1	651	1	8e-147	517
CRO_06G015260	CRO_000409	99.65	288	1	0	670	1533	1	864	0	727
CRO_06G015290	CRO_000410	100	225	0	0	732	58	732	58	3e-158	544
CRO_07G019130	CRO_000415	100	52	0	0	1	156	259	414	7e-46	132
CRO_02G014870	CRO_000415	62.5	104	39	0	85	396	52	363	7e-43	162
CRO_05G018980	CRO_000415	69.57	46	14	0	124	261	250	387	9e-34	84.5
CRO_02G013290	CRO_000415	75	48	12	0	116	259	345	202	2e-32	100
CRO_02G012940	CRO_000415	54.72	53	24	0	1	159	118	276	3e-12	69.8
CRO_01G015300	CRO_000419	100	396	0	0	1188	1	1188	1	0	899
CRO_02G001420	CRO_000422	100	364	0	0	89	1180	89	1180	0	807
CRO_02G001410	CRO_000423	100	380	0	0	1	1140	1	1140	0	967
CRO_02G012440	CRO_000425	98.92	93	1	0	1453	1175	997	719	7e-169	223
CRO_02G028830	CRO_000427	100	298	0	0	307	1200	238	1131	0	662
CRO_08G000470	CRO_000427	91.18	34	3	0	169	68	155	54	2e-56	79.9
CRO_01G032130	CRO_000430	100	208	0	0	1	624	1	624	2e-144	508
CRO_01G032120	CRO_000431	98.68	304	4	0	913	2	913	2	0	749
CRO_01G032100	CRO_000432	97.06	238	7	0	715	2	715	2	0	571
CRO_01G032080	CRO_000433	100	331	0	0	3	995	3	995	0	835
CRO_01G032070	CRO_000434	100	178	0	0	3	536	3	536	2e-115	412
CRO_01G032110	CRO_000435	100	317	0	0	1	951	1	951	0	750
CRO_04G015500	CRO_000435	49.12	114	58	0	304	645	313	654	2e-59	133
CRO_01G032090	CRO_000436	100	583	0	0	1	1749	1	1749	0	1350
CRO_01G032060	CRO_000437	100	593	0	0	79	1857	256	2034	0	1416
CRO_05G003500	CRO_000440	100	229	0	0	209	895	593	1279	0	540
CRO_05G003510	CRO_000441	96.97	132	4	0	397	2	397	2	1e-87	319
CRO_05G013780	CRO_000442	37.84	37	23	0	268	378	259	369	0.0006	42.3
CRO_03G013860	CRO_000444	100	32	0	0	196	101	838	743	4e-24	79.9
CRO_03G006710	CRO_000447	100	236	0	0	3	710	3	710	3e-161	565
CRO_03G006700	CRO_000448	100	683	0	0	615	2663	654	2702	0	1612
CRO_04G011990	CRO_000449	100	126	0	0	3	380	3	380	4e-142	301
CRO_08G003810	CRO_000449	37.93	58	36	0	76	249	187	360	2e-07	52.8
CRO_01G009770	CRO_000450	70.18	57	17	0	190	20	310	140	8e-31	99.6
CRO_03G009200	CRO_000450	81.82	44	8	0	127	258	1	132	8e-31	92.3
CRO_04G020350	CRO_000450	73.33	45	12	0	106	240	1	135	3e-17	84.9
CRO_07G017860	CRO_000450	61.29	31	12	0	77	169	221	313	4e-11	52.8
CRO_07G016280	CRO_000450	60.87	23	9	0	254	186	133	65	0.0001	42.8
CRO_03G004620	CRO_000452	100	401	0	0	1678	2880	751	1953	0	840
CRO_03G004630	CRO_000453	100	163	0	0	1	489	1	489	1e-129	402
CRO_05G007230	CRO_000455	99.45	365	2	0	1994	900	1826	732	0	758
CRO_05G007240	CRO_000457	100	400	0	0	705	1904	795	1994	0	989
CRO_07G008970	CRO_000458	100	70	0	0	302	93	305	96	7e-60	158
CRO_07G008960	CRO_000459	97.14	35	1	0	148	252	334	230	5e-35	88.1
CRO_07G008950	CRO_000460	97.71	131	3	0	575	183	578	186	5e-98	315
CRO_07G008990	CRO_000461	100	497	0	0	1	1491	1	1491	0	1240
CRO_07G008980	CRO_000462	100	126	0	0	559	182	751	374	8e-124	318
CRO_01G022220	CRO_000466	100	138	0	0	414	1	414	1	2e-155	347
CRO_01G017570	CRO_000467	97.14	105	3	0	64	378	169	483	1e-80	251
CRO_01G017560	CRO_000468	100	62	0	0	231	416	345	530	1e-84	166
CRO_08G031470	CRO_000470	100	156	0	0	714	247	606	139	4e-116	362
CRO_08G015970	CRO_000471	100	177	0	0	91	621	1	531	3e-121	431
CRO_08G015980	CRO_000472	100	45	0	0	154	20	136	2	3e-50	116
CRO_08G028730	CRO_000473	100	132	0	0	111	506	3	398	2e-94	342
CRO_08G028300	CRO_000473	79.49	39	8	0	132	248	282	398	3e-43	82.6
CRO_08G028720	CRO_000473	89.47	38	4	0	3	116	285	398	2e-29	95.9
CRO_08G028740	CRO_000474	100	207	0	0	2	622	2	622	0	456
CRO_08G030750	CRO_000474	71.88	128	36	0	130	513	130	513	4e-130	230
CRO_05G007930	CRO_000475	99.61	257	1	0	776	6	773	3	0	583
CRO_03G024530	CRO_000477	100	725	0	0	1	2175	1	2175	0	1694
CRO_01G031450	CRO_000477	78.03	519	114	0	1	1557	1	1557	0	969
CRO_06G006190	CRO_000482	99.49	393	2	0	439	1617	493	1671	0	843
CRO_06G006210	CRO_000483	100	84	0	0	414	163	435	184	5e-85	196
CRO_06G006200	CRO_000484	99.67	307	1	0	72	992	132	1052	0	732
CRO_02G009770	CRO_000484	59.85	132	53	0	43	438	130	525	9e-67	189
CRO_06G006230	CRO_000485	95.16	62	3	0	338	153	188	3	8e-23	104
CRO_03G032100	CRO_000492	99.67	307	1	0	1	921	1	921	0	723
CRO_03G032090	CRO_000492	100	315	0	0	990	46	1857	913	0	709
CRO_03G032140	CRO_000493	100	566	0	0	1	1698	34	1731	0	1286
CRO_03G032120	CRO_000494	100	200	0	0	379	978	364	963	0	484
CRO_03G032110	CRO_000495	100	255	0	0	1	765	1	765	6e-174	607
CRO_03G032070	CRO_000496	100	312	0	0	1	936	157	1092	0	766
CRO_03G032060	CRO_000497	100	495	0	0	3	1487	3	1487	0	1138
CRO_03G032080	CRO_000498	100	204	0	0	157	768	157	768	3e-166	434
CRO_07G010190	CRO_000499	100	551	0	0	1	1653	1	1653	0	1328
CRO_01G008690	CRO_000501	100	86	0	0	583	840	598	855	5e-172	224
CRO_02G012010	CRO_000503	94.87	39	2	0	337	221	607	491	2e-20	96.4
CRO_01G014310	CRO_000503	43.75	48	27	0	94	237	469	612	5e-08	54.7
CRO_05G020850	CRO_000503	54.29	35	16	0	202	306	493	597	1e-07	54.2
CRO_02G012030	CRO_000504	100	377	0	0	1	1131	1	1131	0	921
CRO_07G018820	CRO_000506	100	39	0	0	3	119	141	257	1e-42	102
CRO_06G019340	CRO_000518	99.34	304	2	0	1979	1068	2009	1098	0	727
CRO_06G019330	CRO_000520	100	191	0	0	274	846	274	846	1e-170	460
CRO_06G019320	CRO_000521	100	239	0	0	717	1	717	1	1e-166	582
CRO_06G010390	CRO_000523	100	26	0	0	3	80	3	80	2e-30	82.6
CRO_04G019300	CRO_000526	100	116	0	0	561	214	561	214	1e-107	291
CRO_03G028530	CRO_000529	96.75	123	4	0	370	2	370	2	8e-154	285
CRO_01G002670	CRO_000530	100	260	0	0	780	1	780	1	0	613
CRO_06G023540	CRO_000530	79.47	190	39	0	673	1242	841	1410	0	372
CRO_01G002680	CRO_000531	100	48	0	0	3	146	3	146	8e-65	123
CRO_01G002700	CRO_000532	100	409	0	0	1227	1	1227	1	0	966
CRO_01G002660	CRO_000533	99.83	582	1	0	349	2094	574	2319	0	1350
CRO_01G002690	CRO_000534	100	396	0	0	936	2123	1152	2339	0	894
CRO_01G002710	CRO_000536	99.51	407	2	0	1234	14	1336	116	0	859
CRO_01G008880	CRO_000537	93.59	78	5	0	235	2	235	2	1e-48	190
CRO_02G009940	CRO_000538	83.26	227	38	0	1	681	1	681	2e-138	446
CRO_04G028060	CRO_000538	74.65	71	18	0	213	1	786	574	1e-67	124
CRO_05G005730	CRO_000538	87.34	79	10	0	31	267	295	531	2e-44	171
CRO_06G024110	CRO_000539	76.25	80	19	0	42	281	909	1148	7e-72	119
CRO_03G022730	CRO_000539	60.61	66	26	0	199	2	1126	929	2e-39	94.1
CRO_03G022150	CRO_000544	100	113	0	0	1	339	1	339	1e-75	279
CRO_03G017520	CRO_000546	100	405	0	0	128	1342	848	2062	0	895
CRO_03G017510	CRO_000546	98.58	282	4	0	847	2	847	2	0	679
CRO_01G026140	CRO_000547	100	211	0	0	312	944	3	635	1e-146	517
CRO_01G026160	CRO_000548	100	248	0	0	3	746	3	746	0	639
CRO_01G026150	CRO_000549	98.9	363	4	0	1090	2	1090	2	0	871
CRO_08G026460	CRO_000551	100	150	0	0	609	160	660	211	9e-99	331
CRO_08G026490	CRO_000552	99.73	373	1	0	1	1119	1	1119	0	872
CRO_04G016300	CRO_000552	44.44	72	40	0	298	513	361	576	3e-14	76.7
CRO_08G026470	CRO_000553	100	201	0	0	306	908	213	815	2e-165	461
CRO_08G026480	CRO_000554	100	67	0	0	141	341	51	251	8e-49	169
CRO_08G026500	CRO_000555	100	175	0	0	751	1275	721	1245	0	379
CRO_08G026510	CRO_000556	100	272	0	0	61	876	106	921	0	669
CRO_08G026520	CRO_000557	98.83	341	4	0	1024	2	1024	2	0	842
CRO_08G019250	CRO_000559	79.25	53	11	0	152	310	152	310	4e-42	96.4
CRO_02G018880	CRO_000564	100	269	0	0	1	807	1	807	0	662
CRO_01G021490	CRO_000568	64.71	51	18	0	425	273	424	576	2e-15	80.3
CRO_01G014840	CRO_000571	100	284	0	0	2	853	2	853	0	684
CRO_04G012870	CRO_000573	100	338	0	0	1182	2195	1182	2195	0	808
CRO_04G017670	CRO_000575	77.88	104	23	0	313	2	313	2	1e-56	196
CRO_03G026170	CRO_000577	100	114	0	0	1	342	1	342	7e-74	275
CRO_04G034370	CRO_000577	72.41	87	24	0	1	261	1	261	4e-37	153
CRO_03G026180	CRO_000578	99.11	225	2	0	1062	388	1107	433	0	516
CRO_03G026160	CRO_000579	94.87	78	4	0	235	2	235	2	1e-47	163
CRO_02G011920	CRO_000580	100	314	0	0	45	986	45	986	0	767
CRO_01G008340	CRO_000582	100	289	0	0	532	1398	34	900	0	694
CRO_07G004020	CRO_000583	100	463	0	0	3	1391	3	1391	0	1127
CRO_08G005560	CRO_000584	100	513	0	0	163	1701	163	1701	0	1110
CRO_05G021380	CRO_000584	25	60	45	0	103	282	13	192	0.007	38.3
CRO_08G005550	CRO_000585	100	120	0	0	1	360	46	405	9e-79	289
CRO_01G016240	CRO_000590	95.65	46	2	0	283	146	661	524	3e-49	107
CRO_04G015550	CRO_000590	72.5	40	11	0	31	150	367	486	1e-17	75.6
CRO_01G016260	CRO_000590	64.52	31	11	0	145	237	559	651	6e-09	46.9
CRO_06G016330	CRO_000590	55.17	29	13	0	313	399	652	738	4e-07	39.6
CRO_08G016010	CRO_000590	61.29	31	12	0	97	189	559	651	8e-07	46.9
CRO_06G018680	CRO_000590	38	50	31	0	384	235	822	673	0.003	39.6
CRO_01G021850	CRO_000591	99.24	264	2	0	792	1	792	1	7e-174	607
CRO_01G021840	CRO_000591	99.59	246	1	0	747	10	792	55	5e-162	567
CRO_05G018270	CRO_000593	100	176	0	0	3	530	3	530	1e-119	426
CRO_04G017410	CRO_000595	100	82	0	0	117	362	3	248	4e-101	219
CRO_01G023760	CRO_000597	91.3	46	4	0	306	169	183	46	2e-45	105
CRO_03G026210	CRO_000599	100	327	0	0	981	1	981	1	0	788
CRO_03G026220	CRO_000600	100	117	0	0	2	352	2	352	4e-177	288
CRO_03G026230	CRO_000600	100	221	0	0	997	335	1558	896	2e-157	553
CRO_03G026200	CRO_000601	97.96	98	2	0	513	806	69	362	8e-66	248
CRO_03G026240	CRO_000602	100	373	0	0	3	1121	3	1121	0	932
CRO_03G026250	CRO_000604	100	785	0	0	1	2355	1	2355	0	1832
CRO_03G026260	CRO_000605	100	540	0	0	81	1700	81	1700	0	1218
CRO_02G011520	CRO_000609	71.43	42	12	0	151	276	1	126	2e-14	75.8
CRO_08G012540	CRO_000610	100	352	0	0	1	1056	1	1056	0	869
CRO_01G024380	CRO_000610	45.16	31	17	0	162	70	1095	1187	0.004	38.2
CRO_08G012550	CRO_000611	100	787	0	0	3	2363	3	2363	0	1739
CRO_05G012660	CRO_000615	100	179	0	0	3	539	3	539	8e-164	460
CRO_06G009310	CRO_000620	100	120	0	0	3	362	237	596	5e-83	303
CRO_01G000110	CRO_000623	100	461	0	0	1663	281	1663	281	0	1090
CRO_01G000090	CRO_000623	100	397	0	0	1212	2402	3198	4388	0	1064
CRO_01G000120	CRO_000624	100	364	0	0	886	1977	886	1977	0	808
CRO_06G015690	CRO_000626	100	126	0	0	354	731	363	740	0	319
CRO_06G026080	CRO_000628	97.44	156	4	0	392	859	533	1000	0	374
CRO_04G010930	CRO_000634	100	251	0	0	3	755	3	755	0	641
CRO_07G017750	CRO_000637	99.19	124	1	0	1028	657	1478	1107	0	303
CRO_07G016010	CRO_000637	46.15	39	21	0	1	117	739	855	2e-05	46
CRO_02G019770	CRO_000642	100	195	0	0	587	3	587	3	0	447
CRO_02G019750	CRO_000643	99.03	103	1	0	1	309	430	738	1e-66	249
CRO_02G019760	CRO_000643	100	90	0	0	1	270	1	270	2e-58	221
CRO_06G020990	CRO_000643	71.6	81	23	0	121	363	1	243	3e-49	139
CRO_08G015740	CRO_000643	37.5	56	35	0	274	441	739	906	0.0001	44.1
CRO_02G013450	CRO_000644	100	562	0	0	3	1688	3	1688	0	1329
CRO_01G019580	CRO_000644	62.71	413	154	0	559	1797	442	1680	0	661
CRO_04G009540	CRO_000653	100	197	0	0	372	962	372	962	0	459
CRO_06G026020	CRO_000654	100	983	0	0	622	3570	556	3504	0	2361
CRO_06G026060	CRO_000654	100	983	0	0	622	3570	556	3504	0	2361
CRO_08G015580	CRO_000654	88.75	80	9	0	406	645	520	759	9e-140	160
CRO_05G022290	CRO_000655	100	103	0	0	494	186	494	186	2e-100	238
CRO_06G026570	CRO_000658	100	151	0	0	3	455	3	455	5e-88	321
CRO_06G014490	CRO_000662	98.33	359	6	0	1	1077	1	1077	0	867
CRO_01G017750	CRO_000662	92.45	53	4	0	165	323	552	710	7e-46	123
CRO_01G023610	CRO_000664	100	85	0	0	40	294	268	522	2e-59	210
CRO_01G013650	CRO_000666	99.26	542	4	0	1627	2	1627	2	0	1246
CRO_03G025830	CRO_000674	100	150	0	0	1	450	1	450	5e-106	380
CRO_03G025710	CRO_000674	83.75	80	13	0	94	333	211	450	9e-60	175
CRO_03G031760	CRO_000677	100	288	0	0	165	1028	165	1028	0	676
CRO_08G022890	CRO_000681	100	485	0	0	1	1455	1	1455	0	1154
CRO_08G022900	CRO_000682	100	315	0	0	945	1	945	1	0	760
CRO_08G020320	CRO_000682	89.52	315	33	0	1	945	1	945	0	653
CRO_08G022870	CRO_000683	94.51	328	18	0	178	1161	217	1200	0	741
CRO_04G016190	CRO_000686	100	616	0	0	250	2097	250	2097	0	1332
CRO_05G015360	CRO_000687	99.55	224	1	0	457	1128	325	996	0	538
CRO_05G015370	CRO_000688	100	311	0	0	1	933	1	933	0	663
CRO_08G021530	CRO_000690	100	158	0	0	846	373	873	400	0	389
CRO_06G000060	CRO_000695	98.91	92	1	0	61	336	226	501	8e-67	224
CRO_06G008300	CRO_000695	98.92	93	1	0	60	338	225	503	2e-66	222
CRO_02G020590	CRO_000698	100	84	0	0	3	254	888	1139	6e-57	216
CRO_01G011590	CRO_000702	100	238	0	0	1	714	1	714	0	525
CRO_04G011470	CRO_000703	100	192	0	0	304	879	367	942	0	470
CRO_01G024490	CRO_000710	99.5	200	1	0	30	629	42	641	5e-142	500
CRO_05G000420	CRO_000710	40	70	42	0	142	351	412	621	3e-15	59.7
CRO_01G022480	CRO_000711	93.1	58	4	0	175	2	175	2	1e-33	139
CRO_01G009630	CRO_000712	100	245	0	0	1	735	1	735	4e-169	591
CRO_08G007160	CRO_000712	93.83	243	15	0	616	1344	7	735	4e-161	565
CRO_01G009610	CRO_000713	100	436	0	0	1	1308	1	1308	0	1042
CRO_01G009850	CRO_000713	100	436	0	0	1	1308	1	1308	0	1042
CRO_01G009600	CRO_000714	100	124	0	0	372	1	372	1	4e-81	297
CRO_05G020110	CRO_000717	100	223	0	0	671	3	671	3	6e-147	517
CRO.S001390	CRO_000718	99.5	401	2	0	1	1203	106	1308	0	919
CRO_03G027270	CRO_000721	99.83	605	1	0	1815	1	1815	1	0	1318
CRO_03G004530	CRO_000722	100	107	0	0	3	323	105	425	1e-69	259
CRO_03G004540	CRO_000723	100	332	0	0	680	1675	1910	2905	0	749
CRO_03G004550	CRO_000723	99.6	247	1	0	1276	536	1219	479	0	581
CRO_08G006770	CRO_000727	100	318	0	0	1	954	1	954	0	756
CRO_04G020360	CRO_000729	100	1173	0	0	202	3720	187	3705	0	2596
CRO_08G007350	CRO_000730	100	112	0	0	744	1079	492	827	1e-140	233
CRO_03G031550	CRO_000731	100	302	0	0	1	906	106	1011	0	735
CRO_03G031560	CRO_000732	100	489	0	0	301	1767	301	1767	0	1134
CRO_03G031570	CRO_000733	100	541	0	0	1623	1	1623	1	0	1183
CRO_08G004450	CRO_000734	100	443	0	0	3	1331	3	1331	0	1023
CRO_04G009950	CRO_000735	98.76	161	2	0	3	485	3	485	2e-107	347
CRO_05G032510	CRO_000737	97.75	89	2	0	277	11	346	80	8e-59	223
CRO_07G016300	CRO_000738	100	472	0	0	1	1416	1	1416	0	1071
CRO_07G021240	CRO_000740	100	460	0	0	250	1629	250	1629	0	1038
CRO_06G019620	CRO_000745	100	80	0	0	3	242	240	479	3e-55	210
CRO_05G018530	CRO_000747	100	410	0	0	542	1771	542	1771	0	914
CRO_02G007160	CRO_000751	100	234	0	0	1002	301	702	1	3e-158	555
CRO_01G025950	CRO_000753	100	307	0	0	216	1136	216	1136	0	722
CRO_06G030160	CRO_000753	88.73	71	8	0	532	744	805	1017	7e-51	167
CRO_08G026580	CRO_000753	77.42	31	7	0	556	648	805	897	1e-16	71.9
CRO_01G025970	CRO_000754	99.81	517	1	0	3	1553	3	1553	0	1287
CRO_01G025960	CRO_000755	100	83	0	0	249	1	249	1	1e-155	208
CRO_01G025940	CRO_000756	100	101	0	0	2	304	2	304	3e-69	257
CRO_03G000750	CRO_000757	100	167	0	0	1	501	1	501	1e-106	383
CRO_06G000740	CRO_000759	100	432	0	0	250	1545	1	1296	0	1044
CRO_06G000750	CRO_000760	100	274	0	0	1072	251	826	5	0	640
CRO_06G018940	CRO_000761	98.94	282	3	0	879	1724	3	848	0	686
CRO_06G018950	CRO_000762	100	595	0	0	173	1957	173	1957	0	1412
CRO_06G018980	CRO_000763	100	110	0	0	3	332	72	401	1e-72	269
CRO_06G018960	CRO_000764	85.16	128	19	0	511	894	425	42	8e-69	258
CRO_06G025240	CRO_000767	100	213	0	0	166	804	94	732	2e-147	519
CRO_06G025250	CRO_000769	100	211	0	0	117	749	3	635	1e-144	510
CRO_06G025260	CRO_000770	100	101	0	0	3	305	3	305	2e-71	265
CRO_06G025270	CRO_000771	100	485	0	0	145	1599	19	1473	0	1136
CRO_07G010400	CRO_000774	100	132	0	0	3	398	3	398	2e-84	308
CRO_01G001470	CRO_000778	100	685	0	0	157	2211	157	2211	0	1615
CRO_05G003990	CRO_000780	100	114	0	0	342	1	342	1	3e-123	269
CRO_07G004160	CRO_000781	100	379	0	0	339	1475	339	1475	0	872
CRO_07G004180	CRO_000782	100	589	0	0	745	2511	898	2664	0	1396
CRO_07G004170	CRO_000783	100	330	0	0	3	992	3	992	0	807
CRO_07G004150	CRO_000784	99.17	120	1	0	357	716	552	911	4e-140	299
CRO_06G031900	CRO_000785	100	120	0	0	1	360	334	693	2e-64	242
CRO_06G031910	CRO_000785	100	22	0	0	188	253	32	97	1e-13	58.8
CRO_01G011270	CRO_000785	44	50	28	0	231	82	198	49	5e-07	50.6
CRO_06G031890	CRO_000786	100	618	0	0	76	1929	1	1854	0	1371
CRO_03G026140	CRO_000790	99.25	267	2	0	786	1586	213	1013	0	671
CRO_08G026030	CRO_000795	100	94	0	0	2	283	323	604	4e-73	226
CRO_08G025960	CRO_000795	88.24	85	10	0	1	255	322	576	1e-51	188
CRO_08G025940	CRO_000795	88.24	85	10	0	1	255	322	576	9e-47	183
CRO_08G026010	CRO_000795	88.64	88	10	0	2	265	323	586	2e-46	182
CRO_08G025980	CRO_000795	76.92	52	12	0	156	1	477	322	2e-24	90.4
CRO_02G013550	CRO_000797	100	78	0	0	234	1	234	1	3e-84	169
CRO_07G004970	CRO_000801	100	961	0	0	118	3000	118	3000	0	2243
CRO_07G005000	CRO_000802	99.6	249	1	0	1189	443	952	206	0	621
CRO_07G004980	CRO_000803	100	185	0	0	555	1	555	1	1e-155	452
CRO_06G032180	CRO_000803	81.2	117	22	0	1	351	1	351	4e-66	231
CRO_07G004990	CRO_000804	100	690	0	0	1	2070	1	2070	0	1582
CRO_07G005010	CRO_000805	100	145	0	0	501	67	546	112	5e-111	361
CRO_07G004960	CRO_000807	95.71	140	6	0	601	1020	652	1071	0	333
CRO.S000740	CRO_000809	96.88	288	9	0	705	1568	783	1646	0	677
CRO.S000620	CRO_000809	97.15	281	8	0	894	1736	804	1646	0	659
CRO.S000730	CRO_000810	99.88	828	1	0	844	3327	844	3327	0	1954
CRO.S000630	CRO_000810	99.52	828	4	0	844	3327	844	3327	0	1949
CRO.S001310	CRO_000810	66.57	332	111	0	1171	2166	1021	2016	0	559
CRO.S001100	CRO_000810	66.27	332	112	0	1171	2166	1021	2016	0	558
CRO.S000650	CRO_000810	88.89	27	3	0	81	161	570	650	5e-11	64.3
CRO.S000720	CRO_000810	88.24	17	2	0	113	163	600	650	2e-05	44.6
CRO.S000830	CRO_000810	81.25	16	3	0	186	139	649	602	6e-05	35.9
CRO_08G031150	CRO_000811	100	284	0	0	1	852	1	852	0	692
CRO_08G031130	CRO_000812	100	593	0	0	2036	258	2036	258	0	1347
CRO_08G031180	CRO_000813	100	255	0	0	55	819	580	1344	8e-164	573
CRO_08G031170	CRO_000813	100	66	0	0	2	199	2	199	2e-63	165
CRO_08G031160	CRO_000814	100	205	0	0	615	1	615	1	1e-142	503
CRO_08G031140	CRO_000815	100	118	0	0	742	389	742	389	3e-132	282
CRO_06G018130	CRO_000820	56.41	39	17	0	329	445	1285	1169	1e-05	47.8
CRO_03G007510	CRO_000821	52.44	82	39	0	349	594	205	450	4e-24	109
CRO_07G017390	CRO_000821	55.56	72	32	0	217	2	199	414	8e-23	103
CRO_04G015250	CRO_000821	71.79	39	11	0	862	978	199	315	4e-17	71.2
CRO_03G028360	CRO_000822	100	138	0	0	502	89	472	59	6e-113	351
CRO_03G028350	CRO_000823	98.99	396	4	0	55	1242	133	1320	0	933
CRO_03G028340	CRO_000824	98.92	278	3	0	3	836	3	836	0	643
CRO_03G028330	CRO_000824	98.78	246	3	0	73	810	1402	2139	0	572
CRO_03G028310	CRO_000825	100	375	0	0	361	1485	406	1530	0	754
CRO_03G028300	CRO_000826	99.61	257	1	0	1	771	1	771	0	632
CRO_03G028290	CRO_000827	99.82	543	1	0	121	1749	196	1824	0	1346
CRO_03G028270	CRO_000827	100	574	0	0	78	1799	2253	3974	0	1330
CRO_03G028260	CRO_000828	100	150	0	0	723	274	723	274	2e-177	369
CRO_03G028320	CRO_000829	100	463	0	0	1	1389	1	1389	0	1098
CRO_03G007740	CRO_000834	100	79	0	0	141	377	411	647	5e-102	196
CRO_06G032920	CRO_000835	100	354	0	0	3	1064	3	1064	0	893
CRO_05G030930	CRO_000836	100	410	0	0	2	1231	2	1231	0	974
CRO_01G012690	CRO_000837	97.14	70	2	0	207	416	447	656	5e-79	167
CRO_07G010200	CRO_000840	100	406	0	0	1	1218	1	1218	0	959
CRO_07G010210	CRO_000841	99.64	277	1	0	1	831	1	831	0	658
CRO_07G010230	CRO_000842	100	505	0	0	1	1515	1	1515	0	1174
CRO_07G010210	CRO_000842	76.55	452	106	0	112	1467	133	1488	0	834
CRO_07G010240	CRO_000843	100	371	0	0	129	1241	129	1241	0	938
CRO_06G001420	CRO_000845	100	134	0	0	1	402	1	402	3e-117	303
CRO_06G001430	CRO_000846	98.88	269	3	0	317	1123	104	910	0	601
CRO_06G001440	CRO_000847	100	494	0	0	946	2427	1261	2742	0	1213
CRO_06G001450	CRO_000847	100	88	0	0	264	1	264	1	5e-60	227
CRO_06G001460	CRO_000848	100	198	0	0	136	729	1	594	6e-129	457
CRO_07G019810	CRO_000849	100	183	0	0	42	590	513	1061	4e-125	445
CRO_07G019820	CRO_000849	100	170	0	0	512	3	512	3	8e-105	377
CRO_07G001700	CRO_000851	100	540	0	0	1620	1	1620	1	0	1317
CRO_07G001750	CRO_000852	100	348	0	0	3	1046	384	1427	0	813
CRO_07G001770	CRO_000853	98.03	203	4	0	610	2	610	2	1e-143	506
CRO_05G031380	CRO_000853	91.35	185	16	0	1	555	1	555	1e-125	403
CRO_06G029070	CRO_000853	91.18	204	18	0	1	612	1	612	2e-125	445
CRO_07G001690	CRO_000855	99.1	111	1	0	294	626	294	626	1e-119	242
CRO_07G001710	CRO_000856	100	185	0	0	315	869	456	1010	0	437
CRO_07G001730	CRO_000857	100	208	0	0	511	1134	13	636	2e-139	493
CRO_07G001740	CRO_000858	100	317	0	0	1	951	1	951	0	740
CRO_07G001760	CRO_000859	100	100	0	0	440	141	440	141	7e-76	228
CRO_05G031370	CRO_000859	60	45	18	0	115	249	133	267	6e-13	71.6
CRO_07G001780	CRO_000860	100	542	0	0	3	1628	3	1628	0	1273
CRO_07G001790	CRO_000860	100	34	0	0	1	102	169	68	1e-20	95.9
CRO_07G001800	CRO_000861	100	121	0	0	1105	743	1105	743	0	303
CRO_07G001810	CRO_000862	100	526	0	0	1	1578	1	1578	0	1267
CRO_04G034960	CRO_000865	99.25	133	1	0	1	399	1	399	2e-88	322
CRO_04G034980	CRO_000866	99.76	824	2	0	1	2472	1	2472	0	1848
CRO_08G010770	CRO_000866	41.86	43	25	0	64	192	443	315	0.007	36.8
CRO_04G034990	CRO_000867	100	158	0	0	1	474	1	474	2e-106	382
CRO_03G026860	CRO_000867	55	20	9	0	214	273	328	387	0.005	37.7
CRO_04G034970	CRO_000868	100	107	0	0	196	516	196	516	1e-116	260
CRO_02G012180	CRO_000869	58.82	34	14	0	366	467	192	293	0.0002	39.1
CRO_03G012620	CRO_000869	53.33	30	14	0	334	423	196	285	0.0007	42.3
CRO_01G021500	CRO_000871	78.79	33	7	0	21	119	70	168	2e-24	65.7
CRO_02G004340	CRO_000873	100	181	0	0	898	356	898	356	0	444
CRO_02G004330	CRO_000874	100	59	0	0	177	1	177	1	7e-44	151
CRO_04G002390	CRO_000875	95.33	107	5	0	322	2	322	2	2e-71	265
CRO_04G002400	CRO_000876	100	237	0	0	1	711	1	711	1e-154	543
CRO_04G002410	CRO_000877	99.36	157	1	0	3	473	3	473	0	414
CRO_04G002440	CRO_000878	100	252	0	0	1510	2265	1	756	0	599
CRO_04G002420	CRO_000878	100	206	0	0	154	771	1879	2496	4e-149	524
CRO_04G002430	CRO_000878	100	48	0	0	46	189	1564	1707	4e-30	126
CRO_01G015150	CRO_000880	98.65	222	3	0	787	122	667	2	0	551
CRO_01G015160	CRO_000881	99.33	600	4	0	1801	2	1801	2	0	1329
CRO_08G025920	CRO_000882	100	355	0	0	1	1065	208	1272	0	818
CRO_08G025900	CRO_000883	100	689	0	0	1222	3288	226	2292	0	1471
CRO_01G000350	CRO_000883	77.55	432	97	0	970	2265	940	2235	0	769
CRO_08G025910	CRO_000884	100	520	0	0	1	1560	1	1560	0	1181
CRO_08G022600	CRO_000888	94.59	185	10	0	136	690	25	579	8e-122	434
CRO_01G027460	CRO_000893	99.11	112	1	0	52	387	16	351	7e-74	273
CRO_06G016650	CRO_000894	100	493	0	0	40	1518	40	1518	0	1106
CRO_05G030280	CRO_000896	100	443	0	0	2178	850	2442	1114	0	1085
CRO_05G006750	CRO_000898	100	611	0	0	2263	431	2263	431	0	1373
CRO_05G006760	CRO_000899	100	527	0	0	1581	1	1581	1	0	1233
CRO_05G006770	CRO_000900	100	177	0	0	180	710	210	740	1e-166	451
CRO_05G006780	CRO_000901	100	115	0	0	367	23	346	2	2e-77	285
CRO_05G006790	CRO_000902	100	256	0	0	1	768	1	768	2e-171	599
CRO_05G026370	CRO_000905	100	119	0	0	490	134	490	134	2e-93	268
CRO_05G026360	CRO_000906	100	546	0	0	1638	1	1638	1	0	1298
CRO_04G032200	CRO_000908	100	329	0	0	1014	28	1971	985	0	759
CRO_04G032190	CRO_000908	97.88	330	7	0	991	2	991	2	0	749
CRO_02G008780	CRO_000918	96.92	519	16	0	66	1622	3	1559	0	1122
CRO_06G014500	CRO_000921	92.86	28	2	0	72	155	631	714	3e-13	66.1
CRO_06G032490	CRO_000922	100	45	0	0	210	76	342	208	4e-67	116
CRO_06G032470	CRO_000923	100	499	0	0	1609	113	2335	839	0	1191
CRO_06G032480	CRO_000923	99.1	111	1	0	333	1	492	160	2e-92	269
CRO_06G003920	CRO_000923	85.29	34	5	0	82	183	340	441	1e-14	76.7
CRO_07G012640	CRO_000924	99.76	415	1	0	1474	230	1414	170	0	954
CRO_07G012630	CRO_000925	100	313	0	0	939	1	939	1	0	711
CRO_07G006270	CRO_000926	100	202	0	0	3	608	3	608	2e-137	485
CRO_07G006280	CRO_000927	100	223	0	0	1	669	1	669	0	487
CRO_07G023290	CRO_000930	97.74	399	9	0	748	1944	1	1197	0	940
CRO_02G019960	CRO_000931	99.3	143	1	0	414	842	447	875	0	334
CRO_03G021930	CRO_000932	100	617	0	0	3	1853	363	2213	0	1457
CRO_08G007560	CRO_000932	76.92	13	3	0	187	225	2182	2220	2e-05	28.6
CRO_07G010890	CRO_000933	100	170	0	0	39	548	243	752	6e-117	418
CRO_06G014240	CRO_000936	100	163	0	0	579	91	489	1	4e-113	404
CRO_08G007450	CRO_000937	100	144	0	0	3	434	249	680	4e-88	321
CRO.S000460	CRO_000938	98.79	412	5	0	347	1582	347	1582	0	920
CRO_05G013100	CRO_000938	61.81	254	97	0	4	765	385	1146	1e-165	371
CRO_08G029060	CRO_000939	97.92	96	2	0	133	420	298	585	6e-130	229
CRO_08G029050	CRO_000940	100	604	0	0	504	2315	579	2390	0	1373
CRO_08G029040	CRO_000941	99.09	440	4	0	1	1320	1	1320	0	933
CRO_08G029020	CRO_000942	100	395	0	0	1	1185	1	1185	0	917
CRO_08G029030	CRO_000943	100	635	0	0	1	1905	1	1905	0	1505
CRO_03G013830	CRO_000943	83.33	66	11	0	79	276	493	690	2e-44	134
CRO_08G029010	CRO_000944	100	81	0	0	635	393	752	510	5e-125	199
CRO_04G004640	CRO_000944	90.7	43	4	0	82	210	100	228	3e-60	100
CRO_07G020170	CRO_000947	74.83	151	38	0	4	456	244	696	4e-74	276
CRO_05G011290	CRO_000947	81.67	120	22	0	4	363	205	564	8e-64	240
CRO_04G015360	CRO_000947	70.65	92	27	0	319	594	541	816	3e-60	152
CRO_07G020550	CRO_000947	63.46	104	38	0	25	336	256	567	8e-47	151
CRO_07G017400	CRO_000947	73.68	38	10	0	209	96	797	684	1e-10	62.9
CRO_06G014340	CRO_000948	100	447	0	0	1341	1	1341	1	0	1008
CRO_06G014330	CRO_000949	100	866	0	0	2784	187	2883	286	0	2005
CRO_06G014320	CRO_000950	100	694	0	0	2082	1	4353	2272	0	1656
CRO_06G014310	CRO_000950	100	447	0	0	219	1559	3	1343	0	1074
CRO_01G005760	CRO_000952	100	370	0	0	1110	1	1110	1	0	888
CRO_01G005750	CRO_000953	100	651	0	0	265	2217	1	1953	0	1525
CRO_01G005730	CRO_000954	100	433	0	0	1768	470	1792	494	0	1003
CRO_01G005720	CRO_000955	100	153	0	0	652	194	736	278	1e-117	334
CRO_01G005790	CRO_000956	100	490	0	0	1	1470	1465	2934	0	1159
CRO_01G005780	CRO_000956	96.36	247	9	0	3	743	3	743	0	511
CRO_01G005770	CRO_000957	100	520	0	0	2	1561	2	1561	0	1187
CRO_01G005740	CRO_000958	97.22	144	4	0	433	2	433	2	3e-91	331
CRO_07G018320	CRO_000963	100	54	0	0	3	164	153	314	1e-34	142
CRO_03G002570	CRO_000964	100	431	0	0	121	1413	1	1293	0	1065
CRO_03G002580	CRO_000965	100	346	0	0	33	1070	33	1070	0	773
CRO_03G002600	CRO_000966	100	167	0	0	1	501	1	501	2e-125	413
CRO_03G002590	CRO_000967	100	356	0	0	1	1068	1	1068	0	792
CRO_04G026490	CRO_000969	100	329	0	0	1768	782	1780	794	0	773
CRO_06G025320	CRO_000971	100	266	0	0	898	101	1363	566	4e-179	581
CRO_06G025330	CRO_000972	98.55	346	5	0	79	1116	238	1275	0	750
CRO_08G033390	CRO_000972	53.51	228	106	0	100	783	238	921	3e-89	290
CRO_05G025760	CRO_000972	41.89	148	86	0	151	594	277	720	9e-41	130
CRO_05G025790	CRO_000972	49.33	75	38	0	112	336	238	462	9e-20	80.8
CRO_05G025910	CRO_000972	68.42	19	6	0	622	678	2053	2109	6e-17	40.4
CRO_05G025770	CRO_000972	48.39	62	32	0	151	336	277	462	4e-15	70.3
CRO_05G025890	CRO_000972	73.68	19	5	0	646	702	2053	2109	3e-14	43.1
CRO_06G009000	CRO_000972	35.56	45	29	0	13	147	622	756	3e-06	34.1
CRO_06G010300	CRO_000975	100	87	0	0	283	23	262	2	8e-56	214
CRO_03G024830	CRO_000975	44.68	47	26	0	188	48	428	288	6e-07	51.9
CRO_06G010310	CRO_000976	96.4	111	4	0	334	2	334	2	4e-68	204
CRO_04G022950	CRO_000976	75	8	2	0	37	14	213	236	0.001	28
CRO_01G008270	CRO_000979	100	294	0	0	333	1214	363	1244	0	743
CRO_01G008250	CRO_000980	100	504	0	0	1	1512	1	1512	0	1175
CRO_01G008240	CRO_000981	100	127	0	0	108	488	327	707	3e-91	257
CRO_02G013690	CRO_000982	100	125	0	0	1	375	1	375	6e-84	307
CRO_08G025220	CRO_000982	97.6	125	3	0	1	375	1	375	1e-81	300
CRO_02G003350	CRO_000985	99.05	420	4	0	1261	2	1261	2	0	971
CRO_02G003390	CRO_000986	100	412	0	0	556	1791	556	1791	0	977
CRO_02G003340	CRO_000987	98.12	319	6	0	959	3	959	3	0	725
CRO_02G003370	CRO_000988	98.7	307	4	0	922	2	922	2	0	748
CRO_02G003380	CRO_000989	100	314	0	0	1	942	1	942	0	758
CRO_02G003360	CRO_000990	97.59	83	2	0	1	249	1	249	9e-52	199
CRO_05G027320	CRO_000991	100	217	0	0	708	58	672	22	1e-151	533
CRO_02G013560	CRO_000995	100	146	0	0	438	1	438	1	2e-97	352
CRO_08G000230	CRO_000997	100	560	0	0	347	2026	347	2026	0	1125
CRO_08G017010	CRO_000997	90.91	66	6	0	1390	1587	1513	1710	0	146
CRO_08G000240	CRO_000998	99.43	174	1	0	315	836	3	524	1e-156	413
CRO_08G000220	CRO_000999	100	365	0	0	1	1095	127	1221	0	889
CRO_08G000250	CRO_001000	100	147	0	0	487	927	721	1161	0	353
CRO_08G016220	CRO_001001	100	142	0	0	432	7	426	1	1e-111	345
CRO_02G010590	CRO_001005	71.79	39	11	0	1	117	835	951	7e-20	63.8
CRO_02G022010	CRO_001006	99.16	479	4	0	1438	2	1438	2	0	1126
CRO_02G022000	CRO_001007	100	384	0	0	1152	1	1152	1	0	908
CRO_02G010400	CRO_001008	100	389	0	0	3	1169	3	1169	0	816
CRO_03G005040	CRO_001014	100	442	0	0	1	1326	1	1326	0	1029
CRO_08G018000	CRO_001015	100	40	0	0	6	125	9	128	8e-38	102
CRO_06G006470	CRO_001016	100	106	0	0	596	279	695	378	7e-113	263
CRO_06G006460	CRO_001017	100	435	0	0	1	1305	1	1305	0	1040
CRO_01G000130	CRO_001020	100	109	0	0	1101	775	771	445	7e-163	259
CRO_01G000140	CRO_001021	100	85	0	0	420	674	138	392	1e-81	198
CRO_05G018780	CRO_001021	45.9	61	33	0	7	189	88	270	2e-11	66.1
CRO_07G002170	CRO_001022	100	206	0	0	1	618	1	618	8e-129	457
CRO_07G002200	CRO_001023	99.63	268	1	0	846	43	819	16	0	644
CRO_07G014400	CRO_001023	95.83	72	3	0	109	324	19	234	6e-52	168
CRO_07G002190	CRO_001025	99.79	471	1	0	1527	115	1899	487	0	1160
CRO_01G002900	CRO_001027	100	656	0	0	1	1968	1	1968	0	1476
CRO_01G002880	CRO_001028	99.51	205	1	0	2	616	2	616	0	512
CRO_01G002870	CRO_001029	100	260	0	0	1299	520	1506	727	0	636
CRO_01G002820	CRO_001030	100	336	0	0	903	1910	933	1940	0	776
CRO_01G002800	CRO_001031	98.94	282	3	0	247	1092	259	1104	0	663
CRO_01G002780	CRO_001032	100	154	0	0	1	462	1	462	8e-105	376
CRO_01G002890	CRO_001033	100	610	0	0	1	1830	1	1830	0	1459
CRO_01G002860	CRO_001035	100	483	0	0	1	1449	1	1449	0	1166
CRO_01G002850	CRO_001036	97.83	184	4	0	553	2	553	2	5e-158	451
CRO_01G002840	CRO_001037	100	752	0	0	1267	3522	1045	3300	0	1641
CRO_01G002810	CRO_001038	100	124	0	0	3	374	3	374	2e-85	311
CRO_01G002760	CRO_001039	100	87	0	0	570	310	570	310	2e-108	207
CRO_01G002750	CRO_001040	100	284	0	0	1443	592	870	19	0	684
CRO_01G002770	CRO_001041	100	652	0	0	313	2268	313	2268	0	1490
CRO_04G028260	CRO_001042	94.23	52	3	0	42	197	222	377	3e-85	133
CRO_04G028270	CRO_001042	98.25	57	1	0	298	468	838	1008	4e-58	145
CRO_04G013810	CRO_001042	59.38	64	26	0	17	208	799	990	4e-31	93.2
CRO_04G028290	CRO_001043	100	105	0	0	3	317	3	317	1e-69	259
CRO_06G007150	CRO_001044	100	230	0	0	1101	412	1191	502	0	559
CRO_08G033480	CRO_001047	100	111	0	0	499	167	583	251	2e-166	275
CRO_04G015180	CRO_001047	55	40	18	0	310	429	286	405	2e-12	62.6
CRO_04G015400	CRO_001048	99.11	112	1	0	973	638	946	611	0	272
CRO_03G015830	CRO_001049	100	381	0	0	1143	1	1143	1	0	906
CRO_03G015820	CRO_001050	100	352	0	0	1	1056	1	1056	0	817
CRO_03G015850	CRO_001051	100	62	0	0	637	452	730	545	1e-85	155
CRO_03G015840	CRO_001051	100	26	0	0	484	407	84	7	2e-12	69.8
CRO_03G026520	CRO_001053	66.67	33	11	0	72	170	1792	1694	6e-19	53.8
CRO_03G013500	CRO_001054	100	524	0	0	1	1572	1	1572	0	1259
CRO_01G010700	CRO_001055	100	528	0	0	3	1586	3	1586	0	1243
CRO_01G010710	CRO_001055	100	499	0	0	55	1551	1633	3129	0	1155
CRO_05G004020	CRO_001056	100	272	0	0	1	816	1	816	0	573
CRO_05G004030	CRO_001057	98.76	161	2	0	675	193	498	16	2e-110	396
CRO_01G000780	CRO_001058	100	807	0	0	3019	5439	3157	5577	0	1876
CRO_01G000760	CRO_001059	100	50	0	0	1	150	1	150	9e-31	129
CRO_01G000750	CRO_001060	100	486	0	0	1	1458	1	1458	0	1113
CRO_01G000740	CRO_001061	100	138	0	0	3	416	3	416	3e-165	340
CRO_01G000850	CRO_001062	100	401	0	0	3	1205	3	1205	0	914
CRO_01G000840	CRO_001063	100	700	0	0	40	2139	265	2364	0	1601
CRO_01G000820	CRO_001064	99.13	573	5	0	2031	313	1971	253	0	1365
CRO_01G000810	CRO_001065	100	132	0	0	482	87	482	87	1e-96	293
CRO_01G000790	CRO_001066	99.6	248	1	0	450	1193	537	1280	0	612
CRO_01G000770	CRO_001067	100	123	0	0	369	1	369	1	6e-81	297
CRO.S000400	CRO_001068	100	67	0	0	201	1	219	19	1e-106	165
CRO_08G021300	CRO_001076	100	160	0	0	1029	550	1380	901	0	386
CRO_06G024490	CRO_001077	98.11	476	9	0	1	1428	31	1458	0	1138
CRO_06G024470	CRO_001079	100	200	0	0	600	1	600	1	7e-138	487
CRO_02G007480	CRO_001081	100	178	0	0	1	534	1	534	0	424
CRO_02G007470	CRO_001082	99.61	259	1	0	2	778	2	778	0	567
CRO_03G032580	CRO_001083	100	154	0	0	726	265	1416	955	0	384
CRO_06G003210	CRO_001084	100	318	0	0	3	956	3	956	0	761
CRO_05G022440	CRO_001085	100	962	0	0	1561	4446	1	2886	0	2247
CRO_08G021180	CRO_001086	70.59	17	5	0	624	574	936	886	0.002	35.4
CRO_02G018430	CRO_001087	100	303	0	0	1	909	106	1014	0	689
CRO_05G028350	CRO_001091	99.07	324	3	0	503	1474	482	1453	0	725
CRO_05G029610	CRO_001092	100	456	0	0	1368	1	1368	1	0	1059
CRO_04G008690	CRO_001093	100	786	0	0	786	3143	786	3143	0	1919
CRO_01G016930	CRO_001093	75.68	37	9	0	361	251	2669	2779	9e-30	63.4
CRO_04G008700	CRO_001094	97.91	191	4	0	574	2	574	2	4e-129	457
CRO_04G008720	CRO_001095	100	161	0	0	3	485	3	485	5e-114	407
CRO_04G008710	CRO_001096	100	271	0	0	208	1020	226	1038	0	669
CRO_04G008730	CRO_001097	100	431	0	0	283	1575	1504	2796	0	1060
CRO_04G008740	CRO_001097	99.74	379	1	0	1599	463	1449	313	0	897
CRO_04G008750	CRO_001098	100	224	0	0	796	125	769	98	2e-159	553
CRO_05G026970	CRO_001099	100	168	0	0	1045	542	568	65	4e-111	399
CRO_05G026970	CRO_001100	97.37	152	4	0	547	92	649	194	1e-99	340
CRO_02G022970	CRO_001101	100	203	0	0	1007	399	893	285	4e-173	457
CRO_05G005440	CRO_001102	100	550	0	0	1929	280	1929	280	0	1250
CRO_03G026420	CRO_001107	99.61	508	2	0	844	2367	841	2364	0	1120
CRO_03G026430	CRO_001108	100	290	0	0	3	872	3	872	0	696
CRO_05G008840	CRO_001110	100	241	0	0	1	723	1	723	2e-158	555
CRO_05G008850	CRO_001111	99.1	111	1	0	892	1224	1021	1353	0	278
CRO_05G008860	CRO_001113	99.72	352	1	0	214	1269	1	1056	0	845
CRO_07G017250	CRO_001116	60	25	10	0	355	429	892	966	5e-05	34.1
CRO_06G009500	CRO_001124	100	111	0	0	1	333	60	392	1e-128	273
CRO_02G007490	CRO_001125	99.27	687	5	0	589	2649	589	2649	0	1520
CRO_08G008520	CRO_001127	100	381	0	0	43	1185	43	1185	0	952
CRO_03G005160	CRO_001128	59.38	96	39	0	7	294	322	609	6e-31	134
CRO_08G008550	CRO_001129	99.62	520	2	0	1	1560	1	1560	0	1241
CRO_08G008540	CRO_001129	80.89	497	95	0	85	1575	91	1581	0	1033
CRO_08G008530	CRO_001129	76.85	324	75	0	82	1053	112	1083	0	597
CRO_08G008570	CRO_001129	60	60	24	0	178	357	3190	3369	6e-42	92.3
CRO_08G008560	CRO_001130	96.51	86	3	0	327	70	546	289	1e-62	210
CRO_08G008580	CRO_001131	100	54	0	0	90	251	54	215	1e-63	138
CRO_01G001860	CRO_001134	97.95	146	3	0	636	199	438	1	9e-139	346
CRO_03G024170	CRO_001136	99.68	317	1	0	1	951	1	951	0	752
CRO_03G024180	CRO_001136	100	179	0	0	1027	491	2371	1835	0	422
CRO_03G024190	CRO_001137	100	147	0	0	328	768	334	774	1e-150	348
CRO_03G024160	CRO_001138	100	158	0	0	1083	610	474	1	3e-105	380
CRO_01G020260	CRO_001145	100	142	0	0	3	428	225	650	5e-95	344
CRO_06G004070	CRO_001149	100	644	0	0	1	1932	1	1932	0	1438
CRO_06G004060	CRO_001150	100	620	0	0	121	1980	121	1980	0	1516
CRO_06G004050	CRO_001151	100	86	0	0	490	233	433	176	1e-75	196
CRO_07G021300	CRO_001155	100	222	0	0	666	1	666	1	4e-151	531
CRO_07G021340	CRO_001156	100	559	0	0	3	1679	3	1679	0	1362
CRO_07G021310	CRO_001157	100	297	0	0	3	893	3	893	4e-178	621
CRO_07G021350	CRO_001158	100	201	0	0	1	603	1	603	3e-140	495
CRO_07G021370	CRO_001159	99.71	340	1	0	1281	262	1179	160	0	803
CRO_07G017490	CRO_001160	38.24	34	21	0	130	29	553	452	0.01	35.9
CRO_08G015380	CRO_001161	68	25	8	0	115	189	394	468	1e-15	42.8
CRO_04G012070	CRO_001168	83.67	49	8	0	34	180	223	369	4e-21	96.8
CRO_04G016460	CRO_001176	100	68	0	0	1	204	1	204	3e-41	164
CRO_08G001280	CRO_001179	100	353	0	0	142	1200	61	1119	0	870
CRO_08G001270	CRO_001180	100	160	0	0	3	482	3	482	6e-105	378
CRO_08G017870	CRO_001181	100	416	0	0	282	1529	267	1514	0	930
CRO_01G009660	CRO_001182	100	278	0	0	1305	472	1269	436	0	664
CRO_01G009670	CRO_001183	100	409	0	0	2551	1325	2914	1688	0	957
CRO_07G022270	CRO_001183	65.38	26	9	0	40	117	1213	1290	5e-07	50.6
CRO_05G012370	CRO_001184	99.47	748	4	0	1	2244	22	2265	0	1748
CRO_01G014480	CRO_001184	82.81	64	11	0	1	192	2677	2868	1e-48	134
CRO_07G004130	CRO_001186	100	359	0	0	3	1079	3	1079	0	931
CRO_07G004120	CRO_001187	100	134	0	0	3	404	3	404	0	333
CRO_07G004140	CRO_001188	99	498	5	0	46	1539	1	1494	0	1125
CRO_07G013650	CRO_001190	95.61	114	5	0	1104	1445	672	1013	2e-139	229
CRO_07G013640	CRO_001190	88.24	17	2	0	2	52	1465	1515	9e-05	43.7
CRO_08G021760	CRO_001193	100	95	0	0	285	1	285	1	3e-127	235
CRO_08G021740	CRO_001193	100	95	0	0	285	1	285	1	3e-127	235
CRO_08G021750	CRO_001193	100	95	0	0	285	1	285	1	3e-127	235
CRO_06G009950	CRO_001195	100	115	0	0	4	348	73	417	3e-93	289
CRO_06G028780	CRO_001196	100	293	0	0	1435	557	1435	557	0	687
CRO_06G028790	CRO_001197	100	299	0	0	1333	437	907	11	0	727
CRO_02G000770	CRO_001209	100	164	0	0	597	106	492	1	1e-114	409
CRO_08G028020	CRO_001212	100	51	0	0	310	462	835	987	6e-73	129
CRO_06G015510	CRO_001213	99.18	122	1	0	366	1	366	1	9e-86	313
CRO_06G015490	CRO_001214	100	491	0	0	1	1473	1	1473	0	1206
CRO_06G015480	CRO_001215	100	141	0	0	522	100	522	100	4e-98	330
CRO_05G023070	CRO_001216	100	115	0	0	345	1	345	1	3e-77	284
CRO_01G020220	CRO_001219	100	724	0	0	352	2523	295	2466	0	1623
CRO_01G026170	CRO_001220	100	415	0	0	142	1386	142	1386	0	1034
CRO_03G015280	CRO_001221	97.56	41	1	0	267	145	237	115	2e-21	99.1
CRO_08G011650	CRO_001222	100	333	0	0	520	1518	1	999	0	776
CRO_08G011660	CRO_001223	93.44	122	8	0	279	644	222	587	9e-117	270
CRO_04G014520	CRO_001224	99.11	448	4	0	64	1407	238	1581	0	1137
CRO_07G022820	CRO_001226	100	454	0	0	1362	1	1362	1	0	1067
CRO_01G027160	CRO_001227	100	337	0	0	1011	1	1011	1	0	794
CRO_01G027110	CRO_001228	100	321	0	0	483	1445	300	1262	0	722
CRO_01G027120	CRO_001229	99.69	319	1	0	1099	143	1120	164	0	684
CRO_07G018680	CRO_001229	81.25	48	9	0	189	332	1407	1550	7e-23	104
CRO_01G027130	CRO_001230	100	356	0	0	1068	1	1104	37	0	838
CRO_01G027150	CRO_001231	100	701	0	0	2551	449	2638	536	0	1601
CRO_01G027140	CRO_001231	100	350	0	0	1	1050	2791	3840	0	825
CRO_01G027170	CRO_001232	100	50	0	0	141	290	168	317	1e-58	125
CRO_06G007470	CRO_001232	93.02	43	3	0	1	129	1	129	5e-43	106
CRO_01G031720	CRO_001234	82.88	146	25	0	1	438	814	1251	8e-159	287
CRO_01G031670	CRO_001234	97.22	144	4	0	3	434	816	1247	3e-131	331
CRO_01G031710	CRO_001234	100	149	0	0	15	461	639	1085	1e-127	356
CRO_04G013220	CRO_001235	100	267	0	0	139	939	259	1059	9e-179	623
CRO_01G003060	CRO_001236	100	330	0	0	113	1102	2	991	0	773
CRO_01G003070	CRO_001237	100	185	0	0	3	557	45	599	1e-120	429
CRO_08G002140	CRO_001237	38.16	76	47	0	148	375	175	402	2e-13	73
CRO_01G003080	CRO_001238	100	408	0	0	1	1224	1	1224	0	957
CRO_01G003090	CRO_001239	100	206	0	0	751	1368	1078	1695	0	484
CRO_01G003100	CRO_001240	100	701	0	0	1	2103	1	2103	0	1644
CRO_03G032220	CRO_001242	100	227	0	0	1	681	1	681	2e-157	552
CRO_03G032240	CRO_001243	100	821	0	0	288	2750	384	2846	0	1967
CRO_03G032230	CRO_001243	100	638	0	0	3	1916	2940	4853	0	1544
CRO_01G026070	CRO_001246	100	527	0	0	3	1583	3	1583	0	1268
CRO_03G019390	CRO_001247	99.53	426	2	0	3175	4452	109	1386	0	981
CRO_03G019380	CRO_001248	100	126	0	0	3	380	3	380	1e-87	313
CRO_03G019370	CRO_001249	100	756	0	0	2514	247	2514	247	0	1821
CRO_07G002290	CRO_001253	100	64	0	0	564	755	414	605	2e-126	186
CRO_07G002280	CRO_001254	100	173	0	0	703	1221	703	1221	0	389
CRO_07G002300	CRO_001256	99.38	324	2	0	1207	236	973	2	0	720
CRO_07G002270	CRO_001257	100	328	0	0	3	986	3	986	0	788
CRO_04G033290	CRO_001257	35.21	71	46	0	112	324	619	831	1e-09	61.6
CRO_01G008520	CRO_001260	100	139	0	0	451	35	418	2	1e-93	339
CRO_01G008560	CRO_001262	99.04	104	1	0	142	453	7	318	4e-68	254
CRO_04G031790	CRO_001262	48.57	35	18	0	169	273	31	135	2e-07	54.2
CRO_01G008600	CRO_001262	71.43	14	4	0	193	234	94	135	0.007	33.3
CRO_01G008560	CRO_001263	100	143	0	0	433	861	1	429	2e-87	320
CRO_08G022540	CRO_001263	46.88	32	17	0	205	300	193	288	2e-07	41.8
CRO_01G008550	CRO_001265	100	152	0	0	3	458	3	458	3e-108	388
CRO_01G008540	CRO_001266	100	56	0	0	250	83	361	194	3e-37	150
CRO_01G008530	CRO_001267	100	152	0	0	3	458	3	458	6e-109	390
CRO_01G008510	CRO_001268	100	733	0	0	2199	1	2478	280	0	1778
CRO_06G014920	CRO_001273	72.41	29	8	0	622	708	178	264	2e-17	57
CRO_04G013080	CRO_001273	52.38	63	30	0	115	303	178	366	3e-15	67.4
CRO_02G015040	CRO_001273	70.59	17	5	0	144	194	57	107	2e-05	34.1
CRO_02G023180	CRO_001274	100	154	0	0	444	905	234	695	9e-124	402
CRO_02G023230	CRO_001275	100	516	0	0	45	1592	45	1592	0	1110
CRO_02G023200	CRO_001276	100	455	0	0	1	1365	73	1437	0	1088
CRO_02G023210	CRO_001277	99.6	247	1	0	1	741	1	741	0	588
CRO_02G023220	CRO_001278	100	344	0	0	123	1154	15	1046	0	830
CRO_02G023240	CRO_001280	98.37	245	4	0	735	1	2097	1363	5e-162	567
CRO_05G013610	CRO_001282	100	233	0	0	931	233	1924	1226	7e-170	593
CRO_05G013620	CRO_001282	100	131	0	0	481	873	811	1203	4e-165	318
CRO_02G000440	CRO_001285	100	745	0	0	391	2625	1	2235	0	1795
CRO_04G008340	CRO_001287	99.43	351	2	0	205	1257	136	1188	0	773
CRO_04G008330	CRO_001288	98.75	399	5	0	1414	218	1516	320	0	961
CRO_04G008350	CRO_001289	100	300	0	0	1363	464	1498	599	0	743
CRO_05G020790	CRO_001291	100	105	0	0	315	1	315	1	1e-102	262
CRO_02G020630	CRO_001292	98.97	195	2	0	585	1	585	1	0	446
CRO_03G003600	CRO_001295	98.45	194	3	0	1	582	1	582	0	467
CRO_03G003590	CRO_001297	99.8	509	1	0	189	1715	264	1790	0	1166
CRO_01G033830	CRO_001299	100	317	0	0	28	978	34	984	0	752
CRO_01G033850	CRO_001300	100	648	0	0	1	1944	1	1944	0	1479
CRO_01G033840	CRO_001301	100	471	0	0	1	1413	1	1413	0	1004
CRO_01G033870	CRO_001302	100	315	0	0	3	947	3	947	0	754
CRO_03G019360	CRO_001303	71.43	21	6	0	585	523	417	355	4e-11	44.1
CRO_07G021730	CRO_001305	100	129	0	0	142	528	1	387	1e-85	287
CRO_04G026480	CRO_001308	100	330	0	0	1	990	1	990	0	687
CRO_01G013560	CRO_001310	97.89	190	4	0	571	2	571	2	7e-131	463
CRO_02G011030	CRO_001315	100	62	0	0	119	304	119	304	4e-72	150
CRO_06G026330	CRO_001316	100	71	0	0	3	215	3	215	2e-103	175
CRO_03G016460	CRO_001317	100	294	0	0	1	882	2161	3042	0	677
CRO_03G016450	CRO_001317	100	246	0	0	136	873	580	1317	0	518
CRO_02G007760	CRO_001317	50	34	17	0	184	83	145	44	0.007	37.7
CRO_03G016470	CRO_001318	100	127	0	0	58	438	1	381	3e-92	335
CRO.S004170	CRO_001319	84.21	95	15	0	610	326	703	419	1e-81	179
CRO_02G007580	CRO_001319	80.9	89	17	0	493	227	703	437	1e-46	160
CRO_01G027200	CRO_001321	100	300	0	0	147	1046	195	1094	0	703
CRO_07G015090	CRO_001328	98.63	365	5	0	3	1097	3	1097	0	885
CRO_05G021790	CRO_001329	98.87	265	3	0	563	1357	536	1330	0	645
CRO_02G002890	CRO_001329	92.48	226	17	0	697	1374	652	1329	5e-177	494
CRO_06G024390	CRO_001330	100	175	0	0	1278	754	1371	847	0	423
CRO_06G024380	CRO_001331	100	170	0	0	510	1	510	1	9e-108	386
CRO_06G024370	CRO_001332	100	444	0	0	321	1652	3	1334	0	1059
CRO_01G032890	CRO_001334	97.63	169	4	0	459	965	597	1103	0	411
CRO_01G032870	CRO_001335	100	279	0	0	837	1	837	1	0	693
CRO_01G032830	CRO_001336	98.94	377	4	0	1132	2	1132	2	0	874
CRO_01G032820	CRO_001336	98.34	302	5	0	908	3	2603	1698	0	639
CRO_06G018470	CRO_001336	59.26	27	11	0	235	315	901	981	2e-10	42.3
CRO_01G032810	CRO_001337	99.94	1548	1	0	1405	6048	1204	5847	0	3432
CRO_01G032800	CRO_001338	100	496	0	0	1488	1	1521	34	0	1160
CRO_01G032790	CRO_001339	99.6	503	2	0	1	1509	1	1509	0	1202
CRO_01G032780	CRO_001339	99.72	359	1	0	94	1170	1492	2568	0	861
CRO_01G032900	CRO_001340	100	406	0	0	3	1220	3	1220	0	881
CRO_01G032860	CRO_001341	100	341	0	0	3	1025	75	1097	0	786
CRO_01G032850	CRO_001342	100	407	0	0	3	1223	3	1223	0	906
CRO_01G032840	CRO_001343	100	135	0	0	424	828	487	891	0	329
CRO_01G032770	CRO_001344	100	602	0	0	1	1806	1	1806	0	1468
CRO_08G021260	CRO_001348	100	658	0	0	1974	1	1974	1	0	1512
CRO_08G022460	CRO_001352	100	217	0	0	1065	415	651	1	1e-152	537
CRO_01G031170	CRO_001354	97.04	135	4	0	406	2	406	2	4e-83	304
CRO_01G031160	CRO_001356	100	77	0	0	172	402	274	504	3e-73	199
CRO_02G023090	CRO_001356	56	25	11	0	10	84	112	186	0.001	40
CRO_02G008290	CRO_001358	99.66	295	1	0	1	885	1	885	0	714
CRO_01G030330	CRO_001362	100	231	0	0	448	1140	211	903	0	573
CRO.S001670	CRO_001362	43.14	51	29	0	269	117	1151	999	0.0001	43.2
CRO.S001610	CRO_001362	54.05	37	17	0	272	162	1151	1041	0.0004	41.4
CRO.S001640	CRO_001362	41.18	51	30	0	269	117	1151	999	0.0005	40.9
CRO.S003300	CRO_001362	41.18	51	30	0	269	117	1151	999	0.002	38.6
CRO.S001720	CRO_001362	41.18	51	30	0	419	267	1151	999	0.005	38.6
CRO_03G007450	CRO_001363	90.57	53	5	0	162	320	48	206	5e-44	122
CRO_08G005860	CRO_001365	100	374	0	0	2091	970	2091	970	0	936
CRO_08G005870	CRO_001366	95.44	307	14	0	1	921	292	1212	0	706
CRO_08G005910	CRO_001367	100	870	0	0	1	2610	1	2610	0	2052
CRO_08G005880	CRO_001368	100	366	0	0	1	1098	1	1098	0	842
CRO_08G005920	CRO_001369	99.44	178	1	0	534	1	534	1	2e-128	436
CRO_03G014180	CRO_001369	38.89	36	22	0	228	121	438	331	0.005	37.3
CRO_08G005930	CRO_001370	98.97	97	1	0	558	268	558	268	7e-111	237
CRO.S004780	CRO_001372	93.26	178	12	0	3466	3999	1129	1662	0	418
CRO.S004370	CRO_001372	93.26	178	12	0	3466	3999	1129	1662	0	418
CRO_03G028710	CRO_001372	90.45	178	17	0	370	903	1129	1662	2e-150	408
CRO_02G014010	CRO_001372	100	112	0	0	199	534	178	513	2e-116	285
CRO_07G005520	CRO_001372	83.02	53	9	0	297	455	363	521	2e-108	121
CRO_01G013080	CRO_001372	88.16	76	9	0	357	584	1116	1343	3e-81	167
CRO_01G012960	CRO_001372	89.47	76	8	0	204	431	1116	1343	2e-69	171
CRO.S004960	CRO_001372	94.12	17	1	0	53	3	436	386	5e-13	43.2
CRO_04G025370	CRO_001374	94.92	59	3	0	295	471	154	330	6e-32	134
CRO_01G028800	CRO_001375	100	256	0	0	505	1272	505	1272	0	527
CRO_01G028820	CRO_001376	100	119	0	0	615	259	357	1	6e-72	268
CRO_01G028810	CRO_001377	96.1	77	3	0	24	254	3	233	9e-46	180
CRO_01G014970	CRO_001380	100	225	0	0	668	1342	1184	1858	0	536
CRO_01G014950	CRO_001381	100	75	0	0	93	317	564	788	1e-46	184
CRO_06G011420	CRO_001386	100	105	0	0	243	557	210	524	2e-72	256
CRO_03G012300	CRO_001392	100	129	0	0	781	395	766	380	3e-171	315
CRO_05G011190	CRO_001395	100	95	0	0	885	601	393	109	3e-73	233
CRO_05G011180	CRO_001396	100	231	0	0	214	906	214	906	0	576
CRO_05G027030	CRO_001398	99.8	497	1	0	922	2412	1405	2895	0	1124
CRO_05G027020	CRO_001399	96.6	206	7	0	454	1071	628	1245	0	432
CRO_03G011350	CRO_001401	85	20	3	0	123	64	474	415	2e-07	44.6
CRO_01G004560	CRO_001405	100	565	0	0	1	1695	1	1695	0	1307
CRO_01G004610	CRO_001406	100	282	0	0	855	10	1152	307	0	656
CRO_01G004640	CRO_001407	99.83	577	1	0	135	1865	372	2102	0	1361
CRO_01G004660	CRO_001408	96.52	115	4	0	346	2	346	2	6e-69	257
CRO_01G004540	CRO_001409	100	261	0	0	783	1	981	199	0	637
CRO_01G004570	CRO_001411	98.29	234	4	0	703	2	703	2	0	575
CRO_01G004580	CRO_001412	100	536	0	0	1645	38	1645	38	0	1283
CRO_01G004590	CRO_001413	100	410	0	0	1	1230	1	1230	0	991
CRO_01G004600	CRO_001414	100	115	0	0	498	842	213	557	9e-104	238
CRO_01G004620	CRO_001415	100	164	0	0	3	494	3	494	1e-125	404
CRO_01G004630	CRO_001416	98.12	213	4	0	640	2	640	2	0	517
CRO_05G016440	CRO_001417	78.38	37	8	0	3	113	3	113	2e-16	82.6
CRO_05G019790	CRO_001419	100	289	0	0	931	65	1249	383	0	687
CRO_05G019570	CRO_001422	100	206	0	0	2	619	2	619	1e-168	421
CRO_04G025160	CRO_001423	100	156	0	0	255	722	318	785	4e-162	383
CRO_08G014490	CRO_001426	99.51	203	1	0	609	1	609	1	4e-136	481
CRO_08G014510	CRO_001427	100	111	0	0	544	212	514	182	2e-104	277
CRO_07G003530	CRO_001428	100	88	0	0	3	266	3	266	6e-113	215
CRO_08G025350	CRO_001429	100	64	0	0	3	194	3	194	1e-135	157
CRO_08G025340	CRO_001430	100	339	0	0	3	1019	408	1424	0	797
CRO_06G003070	CRO_001432	98.58	281	4	0	844	2	844	2	0	693
CRO_06G003090	CRO_001433	100	543	0	0	82	1710	82	1710	0	1297
CRO_06G003110	CRO_001434	100	632	0	0	73	1968	1	1896	0	1493
CRO_06G003120	CRO_001434	100	333	0	0	1195	197	3133	2135	0	829
CRO_06G003130	CRO_001435	100	509	0	0	1	1527	1	1527	0	1149
CRO_06G003060	CRO_001436	95.14	185	9	0	556	2	556	2	4e-138	435
CRO_07G001220	CRO_001436	69.72	109	33	0	19	345	22	348	2e-83	183
CRO_06G003140	CRO_001437	100	109	0	0	3	329	3	329	4e-71	264
CRO_06G003100	CRO_001438	100	98	0	0	1	294	448	741	6e-66	248
CRO_06G003080	CRO_001439	100	15	0	0	2023	2067	110	66	0.0002	39.6
CRO_01G029620	CRO_001441	100	206	0	0	416	1033	413	1030	0	434
CRO_08G017850	CRO_001442	100	27	0	0	237	157	228	148	4e-34	74.4
CRO_05G009710	CRO_001443	100	541	0	0	1	1623	1	1623	0	1275
CRO_05G025260	CRO_001446	100	146	0	0	496	59	496	59	4e-99	358
CRO_05G026980	CRO_001447	100	308	0	0	1030	107	937	14	0	734
CRO_04G023660	CRO_001448	100	426	0	0	2311	1034	1279	2	0	1005
CRO_08G026000	CRO_001450	99.35	155	1	0	3	467	162	626	4e-94	339
CRO_08G025990	CRO_001450	96	50	2	0	2	151	161	310	5e-67	120
CRO_08G025970	CRO_001450	83.1	71	12	0	462	674	441	653	5e-29	122
CRO_08G025950	CRO_001450	91.38	58	5	0	456	629	480	653	1e-27	111
CRO_08G026040	CRO_001450	88.46	26	3	0	549	472	588	511	2e-13	60.2
CRO_04G008320	CRO_001451	100	452	0	0	2	1357	2	1357	0	1012
CRO_04G008260	CRO_001452	99.01	101	1	0	306	4	864	562	9e-66	246
CRO_04G008270	CRO_001452	100	90	0	0	69	338	294	563	2e-58	222
CRO_04G008250	CRO_001453	98.22	169	3	0	325	831	250	756	6e-177	440
CRO_04G008240	CRO_001454	100	379	0	0	1	1137	1	1137	0	944
CRO_04G008230	CRO_001455	100	273	0	0	819	1	819	1	0	665
CRO_04G008220	CRO_001456	100	127	0	0	1	381	1	381	2e-99	295
CRO_04G008180	CRO_001457	99.58	472	2	0	91	1506	97	1512	0	1065
CRO_04G008310	CRO_001458	100	246	0	0	738	1	738	1	3e-168	588
CRO_04G008290	CRO_001459	100	105	0	0	315	1	315	1	6e-72	266
CRO_04G008210	CRO_001460	100	586	0	0	1	1758	1	1758	0	1372
CRO_04G008190	CRO_001461	100	151	0	0	1	453	1	453	0	363
CRO_05G028180	CRO_001463	100	646	0	0	2	1939	2	1939	0	1327
CRO_05G028160	CRO_001464	100	226	0	0	100	777	100	777	4e-173	582
CRO_05G028150	CRO_001465	100	380	0	0	1410	2549	1842	2981	0	943
CRO_08G025270	CRO_001466	100	82	0	0	301	56	301	56	4e-58	214
CRO_02G000980	CRO_001466	39.58	48	29	0	109	252	151	294	9e-08	53.1
CRO_04G027550	CRO_001466	63.64	22	8	0	220	285	226	291	0.0003	41.7
CRO_02G024970	CRO_001466	54.17	24	11	0	103	174	220	291	0.001	38.6
CRO_05G021670	CRO_001467	94.74	76	4	0	229	2	229	2	3e-88	188
CRO_03G016390	CRO_001469	81.89	127	23	0	1	381	250	630	3e-73	247
CRO_04G018110	CRO_001471	96.52	489	17	0	2370	904	2376	910	0	1107
CRO_03G015020	CRO_001474	99.38	647	4	0	1942	2	1942	2	0	1465
CRO_05G011600	CRO_001475	100	296	0	0	3	890	3	890	0	710
CRO_05G011610	CRO_001476	100	297	0	0	18	908	165	1055	0	719
CRO_02G006790	CRO_001479	100	112	0	0	2	337	2	337	9e-149	273
CRO_01G009040	CRO_001481	100	303	0	0	911	3	911	3	0	695
CRO_08G025470	CRO_001486	100	443	0	0	3	1331	360	1688	0	1027
CRO_08G025650	CRO_001486	87.27	377	48	0	868	1998	556	1686	0	729
CRO_08G017070	CRO_001488	100	236	0	0	214	921	214	921	3e-158	455
CRO_04G027400	CRO_001488	60	65	26	0	73	267	220	414	3e-23	104
CRO_06G010630	CRO_001489	100	98	0	0	580	287	922	629	3e-163	239
CRO_06G010640	CRO_001490	100	334	0	0	1002	1	1002	1	0	787
CRO_07G023030	CRO_001493	56.25	32	14	0	131	226	696	601	5e-06	47.8
CRO_05G019640	CRO_001493	53.57	28	13	0	59	142	720	637	0.003	38.6
CRO_04G024030	CRO_001497	98.99	296	3	0	1009	1896	154	1041	0	702
CRO_04G024020	CRO_001498	100	396	0	0	3	1190	3	1190	0	881
CRO_06G012710	CRO_001499	100	634	0	0	2215	314	2128	227	0	1525
CRO_07G014110	CRO_001499	74.09	247	64	0	1369	2109	1231	1971	0	471
CRO_01G004900	CRO_001501	100	664	0	0	673	2664	1	1992	0	1471
CRO_01G004890	CRO_001503	100	494	0	0	94	1575	94	1575	0	1071
CRO_01G004880	CRO_001504	100	680	0	0	2040	1	2040	1	0	1581
CRO_01G004870	CRO_001505	99.32	295	2	0	203	1087	2	886	0	639
CRO_04G001920	CRO_001506	100	701	0	0	3	2105	3	2105	0	1699
CRO_04G001960	CRO_001507	100	228	0	0	910	1593	913	1596	0	518
CRO_04G001930	CRO_001508	100	537	0	0	130	1740	1549	3159	0	1291
CRO_04G001940	CRO_001508	100	470	0	0	1696	287	1549	140	0	1075
CRO_04G001950	CRO_001509	98.96	575	6	0	1285	3009	1552	3276	0	1317
CRO_08G025030	CRO_001510	99.37	317	2	0	958	8	952	2	0	753
CRO_04G031390	CRO_001512	98.56	487	7	0	1462	2	1705	245	0	1181
CRO_05G012850	CRO_001514	100	640	0	0	2226	307	1920	1	0	1500
CRO_07G009120	CRO_001518	100	1186	0	0	1792	5349	295	3852	0	2718
CRO_02G021970	CRO_001519	100	322	0	0	1	966	1	966	0	724
CRO_02G021980	CRO_001520	100	350	0	0	264	1313	3	1052	0	835
CRO_03G024480	CRO_001521	76.19	21	5	0	16	78	616	678	1e-09	46.4
CRO_08G010640	CRO_001522	100	1652	0	0	1	4956	1	4956	0	3966
CRO_08G010650	CRO_001523	100	854	0	0	223	2784	223	2784	0	2042
CRO_06G029910	CRO_001524	100	227	0	0	84	764	3	683	7e-163	570
CRO_08G001480	CRO_001527	100	228	0	0	3	686	3	686	4e-160	561
CRO_08G001420	CRO_001528	100	515	0	0	1	1545	1	1545	0	1158
CRO_08G001470	CRO_001529	96.35	329	12	0	70	1056	2869	3855	0	730
CRO_08G001450	CRO_001529	100	247	0	0	1	741	13	753	0	596
CRO_08G001460	CRO_001529	100	145	0	0	741	307	2586	2152	5e-180	363
CRO_08G001440	CRO_001530	100	773	0	0	1	2319	1	2319	0	1793
CRO_08G001430	CRO_001531	100	368	0	0	88	1191	88	1191	0	899
CRO_04G029880	CRO_001531	44	25	14	0	456	382	1489	1563	0.003	27.6
CRO_02G006830	CRO_001532	99.5	398	2	0	49	1242	25	1218	0	951
CRO_04G017750	CRO_001532	82.86	35	6	0	458	354	866	762	6e-13	72.1
CRO_08G011690	CRO_001534	100	144	0	0	1	432	205	636	6e-97	351
CRO_06G023330	CRO_001536	100	112	0	0	688	1023	79	414	5e-73	274
CRO_07G016250	CRO_001536	95.54	112	5	0	604	939	79	414	1e-69	262
CRO_01G024990	CRO_001537	100	101	0	0	3	305	3	305	1e-68	255
CRO_07G022750	CRO_001538	99.2	250	2	0	205	954	103	852	0	623
CRO_03G022580	CRO_001538	36.21	58	37	0	1213	1386	115	288	2e-07	55.6
CRO_05G001740	CRO_001541	100	286	0	0	906	49	1149	292	0	687
CRO_05G015080	CRO_001542	100	283	0	0	1	849	1	849	0	720
CRO_05G015090	CRO_001543	100	181	0	0	545	3	545	3	0	417
CRO_05G015100	CRO_001544	100	451	0	0	601	1953	1	1353	0	990
CRO_03G012970	CRO_001547	100	149	0	0	360	806	3	449	6e-99	358
CRO_03G012950	CRO_001548	99.32	147	1	0	255	695	423	863	2e-176	373
CRO_05G032030	CRO_001550	100	172	0	0	3	518	3	518	5e-108	387
CRO_01G021370	CRO_001552	100	397	0	0	1	1191	1	1191	0	977
CRO_01G021360	CRO_001553	99.77	444	1	0	70	1401	70	1401	0	1047
CRO_02G016460	CRO_001554	100	225	0	0	1120	446	1129	455	0	574
CRO_02G016450	CRO_001555	100	96	0	0	288	1	288	1	2e-103	213
CRO_07G010260	CRO_001559	100	320	0	0	1	960	1	960	0	753
CRO_07G010270	CRO_001560	100	386	0	0	1	1158	1	1158	0	880
CRO_06G005070	CRO_001563	100	144	0	0	28	459	376	807	1e-96	350
CRO_03G006940	CRO_001568	99.01	403	4	0	1210	2	1210	2	0	914
CRO_06G025060	CRO_001568	86.73	113	15	0	235	573	310	648	3e-96	278
CRO.S005360	CRO_001574	93.78	225	14	0	897	223	774	100	7e-156	494
CRO_08G024800	CRO_001574	100	119	0	0	357	1	774	418	7e-76	280
CRO_03G011850	CRO_001574	84.81	79	12	0	238	2	697	461	3e-45	177
CRO_08G028760	CRO_001574	90.74	54	5	0	301	140	607	446	1e-26	116
CRO_02G012390	CRO_001576	97.25	218	6	0	115	768	127	780	2e-174	509
CRO_02G012400	CRO_001577	100	105	0	0	315	1	315	1	2e-143	262
CRO_02G002410	CRO_001582	99.71	339	1	0	439	1455	337	1353	0	770
CRO_02G002420	CRO_001582	100	196	0	0	3	590	1509	2096	7e-134	473
CRO_02G002430	CRO_001582	100	85	0	0	15	269	2097	2351	1e-53	205
CRO_02G002460	CRO_001583	100	202	0	0	378	983	45	650	6e-141	498
CRO_02G002480	CRO_001584	100	245	0	0	199	933	403	1137	0	616
CRO_02G002440	CRO_001585	100	106	0	0	2	319	2	319	4e-97	230
CRO_02G002450	CRO_001586	100	81	0	0	243	1	243	1	4e-68	202
CRO_02G002470	CRO_001587	99.4	167	1	0	1	501	370	870	0	390
CRO_05G023830	CRO_001588	100	203	0	0	1321	713	1549	941	0	520
CRO_04G006620	CRO_001589	100	499	0	0	550	2046	610	2106	0	1202
CRO_04G018870	CRO_001590	100	348	0	0	886	1929	826	1869	0	810
CRO_01G011150	CRO_001593	100	239	0	0	844	128	844	128	0	592
CRO_03G019830	CRO_001594	98.96	289	3	0	1	867	1	867	0	706
CRO_03G019800	CRO_001594	94.08	287	17	0	13	873	7	867	0	676
CRO_03G019820	CRO_001594	95.76	283	12	0	31	879	19	867	0	675
CRO_03G019810	CRO_001594	93.77	289	18	0	7	873	1	867	0	652
CRO_03G019840	CRO_001594	95.86	266	11	0	61	858	70	867	0	640
CRO_08G008850	CRO_001595	97.99	149	3	0	298	744	187	633	2e-138	338
CRO_08G008840	CRO_001596	100	454	0	0	1362	1	1362	1	0	1076
CRO_06G032810	CRO_001597	98.86	264	3	0	1099	308	832	41	3e-175	612
CRO_01G014590	CRO_001600	100	600	0	0	2932	1133	2932	1133	0	1367
CRO_02G016170	CRO_001603	100	438	0	0	25	1338	1	1314	0	1048
CRO_02G016150	CRO_001605	100	19	0	0	57	1	234	178	6e-08	53.8
CRO_02G016160	CRO_001608	100	47	0	0	1	141	709	849	4e-27	118
CRO_07G002980	CRO_001608	47.56	82	43	0	1	246	313	558	5e-22	102
CRO_07G022390	CRO_001611	100	392	0	0	510	1685	567	1742	0	948
CRO_08G006420	CRO_001612	99.29	282	2	0	2185	1340	3118	2273	0	668
CRO_02G020410	CRO_001612	89.29	112	12	0	1	336	1816	2151	3e-66	248
CRO_03G029370	CRO_001615	100	218	0	0	1	654	1	654	9e-140	493
CRO_03G029360	CRO_001616	100	547	0	0	3	1643	3	1643	0	1307
CRO_03G029380	CRO_001617	100	914	0	0	82	2823	1	2742	0	2227
CRO_03G029390	CRO_001618	100	454	0	0	1	1362	1	1362	0	1028
CRO_03G029410	CRO_001619	98.06	310	6	0	930	1	930	1	0	690
CRO_03G029350	CRO_001620	100	153	0	0	508	50	508	50	5e-155	370
CRO_03G005800	CRO_001621	99.75	404	1	0	1212	1	1212	1	0	927
CRO_04G011450	CRO_001626	94.62	93	5	0	346	68	721	443	3e-84	221
CRO_02G005050	CRO_001627	100	107	0	0	2	322	2	322	2e-119	261
CRO_02G007520	CRO_001628	100	299	0	0	1047	151	1047	151	0	709
CRO_08G007620	CRO_001629	99.12	113	1	0	373	35	505	167	5e-86	296
CRO_04G013670	CRO_001630	100	156	0	0	3	470	3	470	0	398
CRO_03G019860	CRO_001631	100	245	0	0	3	737	3	737	0	586
CRO_01G015630	CRO_001632	100	553	0	0	134	1792	134	1792	0	1255
CRO_01G015640	CRO_001633	98.64	147	2	0	585	145	1047	607	5e-114	352
CRO_01G029320	CRO_001633	89.74	39	4	0	343	227	808	692	5e-51	84.9
CRO_01G022950	CRO_001639	98.37	245	4	0	250	984	433	1167	0	575
CRO_07G009250	CRO_001642	100	302	0	0	979	74	1063	158	0	709
CRO_07G009260	CRO_001643	100	624	0	0	1	1872	1	1872	0	1465
CRO_04G028690	CRO_001644	100	584	0	0	3	1754	3	1754	0	1320
CRO_08G008180	CRO_001647	100	74	0	0	61	282	796	1017	6e-46	180
CRO_08G008170	CRO_001647	100	25	0	0	3	77	525	599	2e-16	67.5
CRO_05G028080	CRO_001647	40	40	24	0	367	486	910	1029	1e-05	47.8
CRO_02G008580	CRO_001648	98.37	246	4	0	739	2	739	2	0	589
CRO.S004220	CRO_001653	65.22	23	8	0	37	105	790	858	0.001	40.2
CRO_07G023130	CRO_001656	100	73	0	0	73	291	157	375	1e-59	179
CRO_07G023120	CRO_001658	100	202	0	0	1	606	1	606	6e-137	484
CRO_06G019680	CRO_001660	100	636	0	0	2824	917	3169	1262	0	1536
CRO_01G001870	CRO_001662	100	164	0	0	1	492	1	492	2e-111	398
CRO_01G001850	CRO_001662	73.51	151	40	0	43	495	40	492	2e-72	269
CRO_03G001850	CRO_001666	100	507	0	0	510	2030	561	2081	0	1191
CRO_03G001870	CRO_001667	100	960	0	0	2931	52	2880	1	0	2105
CRO_07G009280	CRO_001672	100	238	0	0	382	1095	64	777	0	589
CRO_07G009290	CRO_001673	100	389	0	0	874	2040	982	2148	0	860
CRO_07G009300	CRO_001674	99.62	1047	4	0	79	3219	454	3594	0	2330
CRO_07G009310	CRO_001674	100	156	0	0	1	468	1	468	1e-110	396
CRO_07G009320	CRO_001675	100	87	0	0	472	212	619	359	5e-80	215
CRO_01G030580	CRO_001676	98.79	412	5	0	31	1266	1	1236	0	981
CRO_01G030600	CRO_001676	97.33	412	11	0	31	1266	1	1236	0	970
CRO_08G023560	CRO_001677	100	711	0	0	1	2133	1	2133	0	1701
CRO_08G023580	CRO_001678	99.19	496	4	0	1	1488	1	1488	0	1256
CRO_08G023570	CRO_001679	100	678	0	0	150	2183	3	2036	0	1554
CRO_04G008100	CRO_001687	100	185	0	0	606	52	726	172	1e-131	445
CRO_04G008110	CRO_001688	99.4	336	2	0	172	1179	1	1008	0	716
CRO_05G033880	CRO_001689	100	384	0	0	1	1152	1	1152	0	935
CRO_05G033890	CRO_001689	100	281	0	0	325	1167	1432	2274	0	686
CRO_05G033900	CRO_001690	99.44	360	2	0	1563	484	1080	1	0	857
CRO_05G015390	CRO_001697	100	594	0	0	1	1782	1	1782	0	1382
CRO_05G015380	CRO_001698	100	168	0	0	2	505	2	505	1e-108	389
CRO_04G010990	CRO_001699	95.65	92	4	0	276	1	276	1	1e-75	217
CRO_06G020400	CRO_001699	81.61	87	16	0	531	271	261	1	4e-48	168
CRO.S004120	CRO_001703	98.21	56	1	0	633	466	201	34	9e-33	138
CRO_03G002100	CRO_001703	94.64	56	3	0	249	82	201	34	1e-31	132
CRO_08G025010	CRO_001705	100	415	0	0	3	1247	3	1247	0	879
CRO_08G025020	CRO_001706	100	734	0	0	696	2897	393	2594	0	1699
CRO_08G024980	CRO_001707	100	816	0	0	2448	1	2448	1	0	1998
CRO_08G025000	CRO_001708	100	726	0	0	2178	1	2178	1	0	1725
CRO_05G003300	CRO_001709	99.5	398	2	0	3	1196	69	1262	0	959
CRO_05G003310	CRO_001709	99.72	351	1	0	28	1080	1342	2394	0	808
CRO_05G003320	CRO_001710	100	416	0	0	1	1248	1	1248	0	817
CRO_05G003340	CRO_001711	100	335	0	0	94	1098	94	1098	0	811
CRO_05G003350	CRO_001712	100	149	0	0	3	449	3	449	4e-100	361
CRO_05G003360	CRO_001713	100	330	0	0	1	990	1	990	0	779
CRO_05G003330	CRO_001715	100	214	0	0	792	151	792	151	2e-162	520
CRO_04G002130	CRO_001717	100	208	0	0	1	624	1	624	2e-141	499
CRO_04G028760	CRO_001721	100	261	0	0	389	1171	482	1264	0	607
CRO_04G028750	CRO_001722	100	723	0	0	3	2171	3	2171	0	1788
CRO_06G015370	CRO_001724	100	213	0	0	1	639	1	639	8e-148	520
CRO_07G019720	CRO_001725	100	981	0	0	1	2943	1	2943	0	2225
CRO_05G011420	CRO_001726	100	230	0	0	60	749	3	692	7e-171	532
CRO_02G008040	CRO_001726	95.12	41	2	0	135	257	714	836	3e-36	95
CRO_05G033730	CRO_001727	100	383	0	0	1696	548	1696	548	0	902
CRO_05G033740	CRO_001728	100	348	0	0	1	1044	1315	2358	0	831
CRO_05G033750	CRO_001728	100	191	0	0	1	573	1	573	0	463
CRO_06G005260	CRO_001732	100	126	0	0	1	378	1	378	2e-85	311
CRO_06G005190	CRO_001732	100	126	0	0	1	378	1	378	2e-85	311
CRO_04G008550	CRO_001732	85.71	21	3	0	177	239	316	378	4e-08	46.9
CRO_06G020700	CRO_001732	60	20	8	0	142	201	313	372	0.005	36.8
CRO_06G005240	CRO_001733	98.91	459	5	0	1378	2	1378	2	0	1110
CRO_06G005170	CRO_001733	99.47	377	2	0	103	1233	256	1386	0	923
CRO_06G005160	CRO_001734	100	304	0	0	109	1020	109	1020	0	718
CRO_08G032510	CRO_001735	100	339	0	0	17	1033	2	1018	0	779
CRO_08G032530	CRO_001737	100	212	0	0	384	1019	462	1097	0	515
CRO_08G032520	CRO_001737	98.21	56	1	0	3	170	1350	1517	4e-63	144
CRO_06G007960	CRO_001737	68.42	19	6	0	138	194	1902	1958	0.001	34.1
CRO_08G009650	CRO_001741	100	645	0	0	2079	145	1935	1	0	1552
CRO_08G009640	CRO_001742	100	167	0	0	643	143	649	149	6e-133	358
CRO_06G016920	CRO_001743	100	342	0	0	1	1026	1	1026	0	787
CRO_03G029090	CRO_001745	98.28	58	1	0	46	219	722	549	1e-42	141
CRO_04G026410	CRO_001749	100	433	0	0	513	1811	441	1739	0	999
CRO_04G026420	CRO_001750	100	296	0	0	3	890	3	890	0	739
CRO_05G019120	CRO_001751	97.93	145	3	0	495	61	1149	715	0	340
CRO_01G024090	CRO_001754	100	175	0	0	610	1134	466	990	0	367
CRO_05G021680	CRO_001759	100	41	0	0	323	445	20	142	3e-23	105
CRO_08G020310	CRO_001759	53.85	26	12	0	58	135	70	147	0.0007	40.7
CRO_03G009850	CRO_001761	100	270	0	0	216	1025	3	812	0	667
CRO_03G017890	CRO_001764	98.61	575	8	0	792	2516	717	2441	0	1321
CRO_08G025660	CRO_001765	100	381	0	0	1143	1	1143	1	0	951
CRO_06G019040	CRO_001766	100	439	0	0	1	1317	1	1317	0	943
CRO_04G026530	CRO_001771	100	286	0	0	1	858	1	858	0	662
CRO_05G032690	CRO_001771	63.68	223	81	0	55	723	187	855	4e-97	352
CRO_05G015560	CRO_001777	100	225	0	0	675	1	675	1	4e-163	540
CRO_05G015550	CRO_001778	100	255	0	0	3	767	9	773	0	638
CRO_05G015540	CRO_001779	100	543	0	0	1	1629	1	1629	0	1289
CRO_07G011430	CRO_001781	100	166	0	0	1	498	1	498	7e-109	390
CRO_05G007630	CRO_001782	93.07	101	7	0	1	303	208	510	4e-57	217
CRO_02G019600	CRO_001783	100	274	0	0	824	3	824	3	1e-180	622
CRO_02G019590	CRO_001784	100	398	0	0	1	1194	1	1194	0	904
CRO_02G019560	CRO_001785	100	362	0	0	282	1367	255	1340	0	871
CRO_04G023150	CRO_001789	99.67	304	1	0	1561	650	1621	710	0	710
CRO_04G018150	CRO_001791	100	163	0	0	1	489	1	489	6e-112	400
CRO_04G018140	CRO_001792	100	583	0	0	2292	544	2292	544	0	1372
CRO_04G018130	CRO_001794	97.54	122	3	0	780	415	750	385	4e-169	310
CRO_05G005680	CRO_001796	89.38	678	72	0	2946	913	3708	1675	0	1369
CRO_08G024550	CRO_001796	100	552	0	0	2193	538	3798	2143	0	1280
CRO_06G007580	CRO_001797	100	433	0	0	253	1551	1	1299	0	1013
CRO_06G008810	CRO_001801	100	78	0	0	2	235	2	235	5e-51	196
CRO_06G016410	CRO_001802	96.99	166	5	0	487	984	523	1020	0	426
CRO_07G010590	CRO_001803	100	596	0	0	508	2295	1	1788	0	1476
CRO_07G010580	CRO_001805	100	276	0	0	252	1079	252	1079	0	710
CRO_07G010570	CRO_001806	100	238	0	0	297	1010	228	941	0	567
CRO_01G031530	CRO_001806	87.25	149	19	0	295	741	226	672	5e-129	329
CRO_01G006840	CRO_001806	80.95	147	28	0	352	792	226	666	2e-113	308
CRO_06G019080	CRO_001808	96.26	107	4	0	4	324	112	432	2e-67	252
CRO_04G016920	CRO_001812	97.85	93	2	0	163	441	472	750	6e-93	239
CRO_04G016910	CRO_001812	100	59	0	0	178	2	178	2	3e-36	147
CRO_08G014110	CRO_001812	83.33	18	3	0	130	183	226	173	9e-06	39.9
CRO_08G026330	CRO_001815	93.55	62	4	0	187	2	295	110	6e-61	161
CRO_04G016530	CRO_001816	100	100	0	0	612	313	3	302	4e-105	218
CRO_07G012570	CRO_001817	100	121	0	0	130	492	1	363	3e-65	245
CRO_07G012580	CRO_001818	99.47	944	5	0	2833	2	2854	23	0	2128
CRO_07G012590	CRO_001819	100	383	0	0	1551	403	1551	403	0	954
CRO_07G012600	CRO_001820	100	550	0	0	1699	50	2260	611	0	1271
CRO_05G014970	CRO_001821	100	178	0	0	1	534	1	534	0	447
CRO_03G016760	CRO_001821	75.35	142	35	0	22	447	19	444	4e-81	290
CRO_08G013330	CRO_001822	100	93	0	0	95	373	59	337	1e-60	214
CRO_01G029250	CRO_001824	100	303	0	0	1	909	1	909	0	680
CRO_01G029270	CRO_001825	98.96	192	2	0	285	860	324	899	0	460
CRO_01G029240	CRO_001826	100	101	0	0	489	791	705	1007	0	272
CRO_01G029260	CRO_001827	100	176	0	0	1	528	1	528	2e-106	382
CRO_08G018850	CRO_001829	98.72	156	2	0	1	468	1	468	9e-107	384
CRO_07G017360	CRO_001834	97.96	49	1	0	15	161	96	242	9e-44	118
CRO_03G025890	CRO_001836	100	238	0	0	1347	634	1245	532	0	569
CRO_03G025900	CRO_001837	100	236	0	0	1	708	1	708	4e-153	538
CRO_02G024260	CRO_001838	100	539	0	0	1	1617	1	1617	0	1178
CRO_02G009170	CRO_001838	89.71	68	7	0	204	1	843	640	7e-39	155
CRO_05G029750	CRO_001839	100	195	0	0	1	585	1	585	3e-107	385
CRO_05G029730	CRO_001840	100	357	0	0	1071	1	1071	1	0	856
CRO_08G020110	CRO_001840	89.13	46	5	0	43	180	769	906	3e-23	96.4
CRO_05G006390	CRO_001842	90	30	3	0	244	155	421	332	3e-26	63.4
CRO_08G029220	CRO_001844	100	392	0	0	1	1176	1	1176	0	928
CRO_08G029170	CRO_001845	100	110	0	0	880	551	661	332	3e-144	284
CRO_08G029130	CRO_001846	100	274	0	0	195	1016	312	1133	0	704
CRO_08G029210	CRO_001847	99.46	184	1	0	1171	620	1036	485	0	440
CRO_05G009920	CRO_001847	50	34	17	0	133	234	523	624	0.005	37.3
CRO_08G029200	CRO_001848	100	362	0	0	133	1218	133	1218	0	788
CRO_08G029180	CRO_001849	99.09	438	4	0	1315	2	1315	2	0	949
CRO_08G029160	CRO_001850	98	200	4	0	601	2	601	2	0	503
CRO_08G029150	CRO_001851	100	109	0	0	448	774	22	348	4e-68	255
CRO_08G029150	CRO_001852	96.15	78	3	0	234	1	306	73	2e-91	193
CRO_05G025500	CRO_001852	94.55	55	3	0	73	237	292	456	6e-36	129
CRO_08G029140	CRO_001853	100	325	0	0	1	975	1	975	0	728
CRO_08G029120	CRO_001855	100	746	0	0	2930	693	3275	1038	0	1647
CRO_08G030740	CRO_001855	82.61	23	4	0	245	177	3284	3216	4e-12	50.6
CRO_08G029110	CRO_001856	100	601	0	0	1	1803	1	1803	0	1418
CRO_08G029100	CRO_001857	100	419	0	0	1	1257	1	1257	0	981
CRO_08G029090	CRO_001858	100	186	0	0	1098	541	1011	454	0	465
CRO_08G029080	CRO_001859	100	242	0	0	1	726	1	726	0	523
CRO_08G029190	CRO_001862	100	629	0	0	1	1887	1	1887	0	1484
CRO_08G018780	CRO_001864	100	265	0	0	1	795	1	795	2e-176	615
CRO_08G018760	CRO_001865	95.69	209	9	0	1	627	1	627	3e-137	485
CRO_08G018750	CRO_001865	100	114	0	0	1	342	604	945	5e-77	283
CRO_08G018770	CRO_001866	100	341	0	0	1	1023	1	1023	0	814
CRO_08G018790	CRO_001867	99.28	415	3	0	1246	2	1246	2	0	1001
CRO_08G018800	CRO_001868	98.89	180	2	0	12	551	33	572	1e-127	452
CRO_02G024180	CRO_001870	100	675	0	0	3	2027	3	2027	0	1541
CRO_02G024190	CRO_001870	99.02	307	3	0	968	48	3698	2778	0	682
CRO_02G024170	CRO_001871	96.93	228	7	0	685	2	685	2	0	544
CRO_04G017290	CRO_001874	100	382	0	0	3	1148	3	1148	0	962
CRO_01G019450	CRO_001876	94.74	76	4	0	229	2	229	2	2e-47	161
CRO_01G019460	CRO_001877	100	910	0	0	1	2730	1	2730	0	2135
CRO_02G027510	CRO_001880	100	423	0	0	1	1269	1	1269	0	1039
CRO_05G018670	CRO_001881	98.89	90	1	0	3	272	3	272	8e-83	233
CRO_05G018680	CRO_001881	98.89	90	1	0	286	17	862	593	5e-61	231
CRO_01G012080	CRO_001881	58.06	31	13	0	274	366	457	549	0.0004	42.7
CRO_07G007500	CRO_001883	99.52	207	1	0	22	642	1	621	9e-132	467
CRO_08G029560	CRO_001885	100	171	0	0	513	1	513	1	3e-112	402
CRO_08G029540	CRO_001885	92.4	171	13	0	1	513	1	513	2e-108	389
CRO_08G029550	CRO_001885	92.4	171	13	0	1	513	1	513	8e-108	388
CRO_08G029530	CRO_001885	91.81	171	14	0	1	513	1	513	8e-108	387
CRO_08G029570	CRO_001885	85.62	153	22	0	1	459	1	459	4e-87	318
CRO_01G026690	CRO_001886	100	424	0	0	1272	1	1272	1	0	1043
CRO_07G013030	CRO_001888	100	381	0	0	3	1145	3	1145	0	922
CRO_02G003050	CRO_001890	99.17	120	1	0	2530	2171	1219	860	0	297
CRO_05G022100	CRO_001894	100	323	0	0	1	969	1	969	0	776
CRO_05G022090	CRO_001895	100	148	0	0	444	1	510	67	6e-102	367
CRO.S002000	CRO_001898	99.28	419	3	0	1	1257	1	1257	0	973
CRO.S002960	CRO_001898	99.76	419	1	0	1	1257	1	1257	0	954
CRO.S002950	CRO_001899	98.7	386	5	0	2061	904	1605	448	0	920
CRO.S002010	CRO_001899	98.67	226	3	0	19	696	919	1596	0	545
CRO.S002930	CRO_001900	99.49	389	2	0	1428	262	1167	1	0	867
CRO.S002030	CRO_001900	98.67	301	4	0	1164	262	903	1	0	681
CRO.S002920	CRO_001901	98.78	491	6	0	42	1514	609	2081	0	1158
CRO.S002020	CRO_001902	98.47	653	10	0	2347	389	2392	434	0	1433
CRO.S002940	CRO_001902	97.86	653	14	0	2347	389	2392	434	0	1404
CRO_04G029170	CRO_001903	97.42	155	4	0	715	251	709	245	4e-151	381
CRO_02G005400	CRO_001905	100	372	0	0	48	1163	9	1124	0	870
CRO_02G005420	CRO_001907	97.93	483	10	0	172	1620	115	1563	0	1118
CRO_08G022270	CRO_001908	99.44	178	1	0	804	1337	714	1247	0	450
CRO_05G018420	CRO_001910	100	264	0	0	792	1	792	1	2e-180	629
CRO_05G022300	CRO_001911	100	386	0	0	1158	1	1158	1	0	902
CRO_05G022320	CRO_001912	99.3	142	1	0	848	1273	239	664	1e-125	321
CRO_05G022310	CRO_001913	100	378	0	0	1134	1	1134	1	0	923
CRO_05G022330	CRO_001914	100	280	0	0	842	3	842	3	0	617
CRO_04G011360	CRO_001917	100	44	0	0	15	146	144	275	1e-40	106
CRO_04G011370	CRO_001918	100	159	0	0	895	1371	967	1443	0	382
CRO_06G012980	CRO_001919	100	327	0	0	1	981	1	981	0	802
CRO_03G003280	CRO_001922	100	242	0	0	752	27	728	3	0	554
CRO_03G003290	CRO_001923	100	247	0	0	3	743	3	743	0	603
CRO_03G003270	CRO_001924	100	252	0	0	579	1334	741	1496	0	606
CRO_03G004580	CRO_001928	100	168	0	0	2	505	2	505	4e-110	394
CRO_03G004590	CRO_001930	90.67	75	7	0	414	190	348	124	5e-79	168
CRO_06G014600	CRO_001932	97.65	85	2	0	343	597	226	480	3e-92	205
CRO_06G014590	CRO_001932	100	77	0	0	283	53	232	2	1e-50	196
CRO_03G017160	CRO_001935	78.72	47	10	0	1	141	253	393	3e-19	91.8
CRO_02G004240	CRO_001936	91.87	246	20	0	142	879	181	918	0	541
CRO_02G004230	CRO_001937	95.24	84	4	0	7	258	178	429	6e-50	193
CRO_02G004220	CRO_001938	100	236	0	0	26	733	26	733	1e-144	509
CRO_05G014580	CRO_001938	85.9	78	11	0	510	277	735	502	1e-73	166
CRO_02G004210	CRO_001939	100	396	0	0	1190	3	1190	3	0	873
CRO_02G004200	CRO_001940	95.21	146	7	0	312	749	294	731	0	345
CRO_02G004190	CRO_001941	98.09	785	15	0	1	2355	1	2355	0	1778
CRO_02G004170	CRO_001942	100	329	0	0	1977	991	1542	556	0	791
CRO_02G004160	CRO_001943	100	432	0	0	1	1296	1	1296	0	1066
CRO_02G004180	CRO_001944	99.12	1026	9	0	6981	3904	6777	3700	0	2401
CRO_01G028540	CRO_001946	100	402	0	0	2389	1184	2530	1325	0	972
CRO_04G020510	CRO_001947	99.03	103	1	0	364	672	544	852	0	259
CRO_03G010280	CRO_001950	100	344	0	0	1480	449	1624	593	0	862
CRO_07G021640	CRO_001955	81.68	131	24	0	1	393	853	1245	2e-64	242
CRO_05G005240	CRO_001958	100	173	0	0	250	768	334	852	4e-162	415
CRO_05G005230	CRO_001959	100	69	0	0	207	1	207	1	8e-79	164
CRO_05G005220	CRO_001960	99.47	187	1	0	592	1152	448	1008	0	414
CRO_05G005200	CRO_001961	100	391	0	0	1330	158	1330	158	0	938
CRO_05G005160	CRO_001962	100	152	0	0	1	456	1	456	3e-102	368
CRO_05G005150	CRO_001963	100	998	0	0	301	3294	301	3294	0	2352
CRO_05G005140	CRO_001964	100	160	0	0	482	3	482	3	1e-90	330
CRO_05G005210	CRO_001965	100	989	0	0	1	2967	1	2967	0	2314
CRO_05G005190	CRO_001966	100	461	0	0	34	1416	271	1653	0	1051
CRO_05G005180	CRO_001966	100	46	0	0	2	139	2	139	7e-45	111
CRO_05G005170	CRO_001967	100	120	0	0	1	360	1	360	6e-78	286
CRO_05G005130	CRO_001968	100	430	0	0	1	1290	1	1290	0	816
CRO_05G013180	CRO_001968	92.71	192	14	0	754	1329	664	1239	5e-142	408
CRO_05G031110	CRO_001969	100	256	0	0	238	1005	238	1005	0	633
CRO_05G031120	CRO_001970	98.16	217	4	0	652	2	652	2	2e-131	466
CRO_05G031140	CRO_001971	100	95	0	0	396	112	435	151	0	234
CRO_05G031150	CRO_001972	100	202	0	0	3	608	3	608	2e-142	502
CRO_05G031310	CRO_001976	100	788	0	0	37	2400	1	2364	0	1866
CRO_05G031360	CRO_001977	100	161	0	0	523	41	883	401	1e-111	399
CRO_05G031350	CRO_001977	98.53	136	2	0	1	408	1	408	5e-91	330
CRO_05G031380	CRO_001978	100	121	0	0	334	696	262	624	5e-136	284
CRO_05G031410	CRO_001979	100	616	0	0	1	1848	2482	4329	0	1462
CRO_05G031400	CRO_001979	99.58	237	1	0	727	1437	1285	1995	0	566
CRO_05G031420	CRO_001980	100	117	0	0	34	384	655	1005	7e-80	284
CRO.S003280	CRO_001981	94.12	34	2	0	103	204	1654	1755	7e-21	74.8
CRO_05G031320	CRO_001983	100	226	0	0	115	792	115	792	4e-166	560
CRO_05G031330	CRO_001984	100	154	0	0	1	462	1	462	3e-104	374
CRO_05G031340	CRO_001985	97.75	178	4	0	535	2	535	2	5e-127	451
CRO_05G031440	CRO_001986	98.62	507	7	0	1522	2	1714	194	0	1168
CRO.S001420	CRO_001986	84.81	520	79	0	2050	491	1759	200	0	954
CRO.S001190	CRO_001986	84.65	495	76	0	1486	2	1690	206	0	906
CRO.S001250	CRO_001986	84.21	494	78	0	1483	2	1687	206	0	895
CRO.S003320	CRO_001986	83.69	417	68	0	2050	800	1420	170	0	747
CRO.S003310	CRO_001986	83.72	387	63	0	1162	2	1366	206	0	736
CRO.S001050	CRO_001986	87.34	403	51	0	1657	449	1366	158	0	727
CRO.S001690	CRO_001986	85.61	403	58	0	1474	266	1366	158	0	712
CRO.S001210	CRO_001986	82.95	387	66	0	1162	2	1366	206	0	702
CRO.S001710	CRO_001986	91.81	281	23	0	3	845	207	1049	0	614
CRO.S001590	CRO_001986	87.41	278	35	0	1453	620	1303	470	0	511
CRO.S001680	CRO_001986	90.79	228	21	0	686	3	890	207	0	435
CRO_05G031430	CRO_001987	100	191	0	0	1	573	1	573	6e-133	471
CRO_02G019650	CRO_001993	85.19	27	4	0	81	1	328	408	6e-19	60.2
CRO_01G027450	CRO_001994	99.19	124	1	0	372	1	372	1	1e-150	300
CRO_01G027420	CRO_001995	100	480	0	0	67	1506	67	1506	0	1093
CRO_05G007060	CRO_001997	96.8	125	4	0	376	2	376	2	2e-86	315
CRO_02G013530	CRO_001997	50	26	13	0	316	393	247	324	3e-13	51
CRO_03G032000	CRO_001998	100	1428	0	0	4284	1	4284	1	0	3312
CRO_03G032010	CRO_001999	100	362	0	0	525	1610	504	1589	0	852
CRO_02G028040	CRO_002001	100	694	0	0	1	2082	1	2082	0	1679
CRO_02G028020	CRO_002001	100	226	0	0	1248	1925	3903	4580	0	551
CRO_02G028000	CRO_002002	99.36	470	3	0	1	1410	1	1410	0	970
CRO_02G027980	CRO_002002	100	198	0	0	622	29	2998	2405	0	493
CRO_02G027960	CRO_002003	100	662	0	0	2	1987	2	1987	0	1483
CRO_02G028010	CRO_002004	99.56	227	1	0	1	681	1	681	0	541
CRO_06G001140	CRO_002004	75.77	194	47	0	202	783	100	681	4e-151	348
CRO_02G027970	CRO_002005	100	520	0	0	1562	3	1562	3	0	1131
CRO_02G027990	CRO_002005	100	309	0	0	1104	178	3006	2080	0	698
CRO_02G027950	CRO_002006	100	123	0	0	1288	920	370	2	0	300
CRO_08G016740	CRO_002008	100	79	0	0	286	50	451	215	2e-66	197
CRO_01G016650	CRO_002008	89.29	56	6	0	441	608	999	1166	4e-30	129
CRO_06G015060	CRO_002009	100	159	0	0	1	477	64	540	3e-106	381
CRO_04G028800	CRO_002009	80	100	20	0	2	301	65	364	2e-48	188
CRO_01G023170	CRO_002009	74.6	63	16	0	67	255	334	522	5e-28	121
CRO_04G023060	CRO_002011	72.5	40	11	0	73	192	430	549	4e-12	68.9
CRO_06G008290	CRO_002013	75	60	15	0	14	193	38	217	9e-23	102
CRO_06G008280	CRO_002014	98.6	214	3	0	669	28	882	241	0	465
CRO_06G024930	CRO_002016	100	263	0	0	789	1	789	1	0	659
CRO_06G024950	CRO_002017	100	250	0	0	270	1019	270	1019	0	598
CRO_06G024910	CRO_002018	100	334	0	0	1587	586	1611	610	0	806
CRO_06G024920	CRO_002019	98.04	204	4	0	613	2	613	2	2e-140	495
CRO_06G024940	CRO_002020	99.25	133	1	0	307	705	187	585	1e-85	313
CRO_04G011300	CRO_002021	100	143	0	0	429	1	429	1	2e-117	341
CRO_04G011270	CRO_002021	100	143	0	0	429	1	429	1	1e-95	341
CRO_02G009740	CRO_002023	100	220	0	0	90	749	174	833	0	561
CRO_04G027190	CRO_002025	48.48	33	17	0	206	304	173	271	0.0003	42.3
CRO_02G009750	CRO_002027	98.72	78	1	0	48	281	111	344	5e-51	193
CRO_05G019350	CRO_002030	100	150	0	0	1	450	1	450	4e-103	371
CRO_08G026710	CRO_002036	98.85	610	7	0	2365	536	2077	248	0	1436
CRO_01G026260	CRO_002038	100	100	0	0	274	573	325	624	5e-125	237
CRO_03G016350	CRO_002039	97.22	144	4	0	433	2	433	2	6e-98	353
CRO_03G016360	CRO_002040	99.47	566	3	0	1740	43	1740	43	0	1343
CRO_08G030490	CRO_002042	100	510	0	0	1978	449	1603	74	0	1203
CRO_08G030500	CRO_002043	100	403	0	0	2	1210	2	1210	0	900
CRO_08G030510	CRO_002044	100	138	0	0	270	683	312	725	6e-144	340
CRO_07G004350	CRO_002046	100	339	0	0	2553	1537	2571	1555	0	781
CRO_07G004360	CRO_002047	100	159	0	0	3	479	3	479	5e-107	384
CRO_04G021070	CRO_002048	100	997	0	0	598	3588	1	2991	0	2328
CRO_08G022140	CRO_002049	97.62	168	4	0	505	2	505	2	8e-119	363
CRO_04G007800	CRO_002049	41.18	51	30	0	304	456	301	453	0.0001	44.6
CRO_08G022130	CRO_002050	100	313	0	0	1189	2127	337	1275	0	753
CRO_03G027140	CRO_002052	100	489	0	0	1	1467	1450	2916	0	1130
CRO_03G027150	CRO_002052	100	480	0	0	1	1440	1	1440	0	1119
CRO_04G034010	CRO_002054	100	259	0	0	777	1	777	1	0	628
CRO_04G034000	CRO_002055	98.8	167	2	0	259	759	307	807	0	392
CRO_04G034030	CRO_002056	100	302	0	0	1	906	1	906	0	721
CRO_04G034020	CRO_002057	100	988	0	0	2964	1	2964	1	0	2200
CRO_04G033990	CRO_002058	100	1016	0	0	1	3048	1	3048	0	2356
CRO_02G018010	CRO_002059	100	122	0	0	585	220	483	118	2e-89	299
CRO_01G015690	CRO_002061	100	164	0	0	3	494	3	494	3e-96	348
CRO_06G016940	CRO_002063	90.91	55	5	0	166	2	166	2	6e-37	152
CRO_01G015890	CRO_002064	65.85	41	14	0	3	125	114	236	1e-09	59.7
CRO_04G009250	CRO_002066	100	229	0	0	1398	712	1212	526	0	544
CRO_05G019930	CRO_002074	100	357	0	0	1179	109	1071	1	0	830
CRO_01G022050	CRO_002074	87.23	274	35	0	373	1194	250	1071	2e-178	595
CRO_04G023280	CRO_002079	99.28	417	3	0	115	1365	142	1392	0	996
CRO_02G009210	CRO_002081	100	132	0	0	396	1	396	1	1e-145	275
CRO_02G009220	CRO_002081	100	132	0	0	396	1	396	1	1e-145	275
CRO_05G007660	CRO_002082	100	128	0	0	591	208	591	208	7e-128	301
CRO_05G007650	CRO_002083	100	440	0	0	2053	734	2053	734	0	1011
CRO_03G025570	CRO_002086	100	399	0	0	1272	76	1272	76	0	971
CRO_03G025560	CRO_002087	100	415	0	0	199	1443	1	1245	0	937
CRO_04G020070	CRO_002087	76.49	387	91	0	49	1209	76	1236	0	679
CRO_03G025550	CRO_002088	99.78	459	1	0	43	1419	244	1620	0	1097
CRO_02G024040	CRO_002089	99.57	232	1	0	1	696	1	696	2e-158	555
CRO_02G023680	CRO_002089	98.91	184	2	0	199	750	1	552	2e-124	443
CRO_06G017850	CRO_002090	100	237	0	0	3	713	3	713	3e-166	581
CRO_01G023440	CRO_002090	72.22	54	15	0	321	160	208	369	4e-26	91.8
CRO_05G007520	CRO_002091	99.6	247	1	0	21	761	3	743	4e-179	624
CRO_05G007530	CRO_002092	100	186	0	0	1	558	223	780	1e-118	423
CRO_08G004430	CRO_002092	82.11	123	22	0	46	414	295	663	1e-62	229
CRO_03G015270	CRO_002092	84.75	59	9	0	328	152	538	362	7e-56	130
CRO_01G011020	CRO_002092	90.91	33	3	0	2	100	2	100	9e-43	76.7
CRO_06G020190	CRO_002095	98.28	466	8	0	1497	100	1773	376	0	1061
CRO_04G020070	CRO_002097	100	270	0	0	912	103	930	121	0	653
CRO_08G027340	CRO_002099	99.63	535	2	0	1168	2772	64	1668	0	1311
CRO_08G027330	CRO_002100	100	278	0	0	979	146	979	146	0	673
CRO_08G005190	CRO_002103	100	360	0	0	52	1131	52	1131	0	816
CRO_03G016240	CRO_002107	81.25	16	3	0	326	279	173	126	3e-08	36.8
CRO_02G005870	CRO_002107	72	25	7	0	306	380	271	197	1e-07	54.2
CRO_06G027370	CRO_002108	100	506	0	0	4348	5865	2335	3852	0	1149
CRO_06G027380	CRO_002109	100	202	0	0	1	606	1	606	1e-167	496
CRO_06G010020	CRO_002111	100	163	0	0	1	489	103	591	2e-112	402
CRO_05G020000	CRO_002111	66.67	45	15	0	94	228	454	588	2e-21	74.8
CRO_02G022950	CRO_002111	65.31	49	17	0	206	60	229	375	8e-14	73
CRO_02G012210	CRO_002111	69.05	42	13	0	58	183	365	240	2e-13	73
CRO_02G014970	CRO_002112	40.48	42	25	0	16	141	265	390	0.0005	41.8
CRO_04G017240	CRO_002119	97.59	166	4	0	241	738	631	1128	2e-160	385
CRO_04G017250	CRO_002119	100	107	0	0	1	321	1168	1488	6e-70	260
CRO_06G015070	CRO_002119	77.22	79	18	0	471	235	915	679	4e-68	139
CRO_02G016690	CRO_002119	72.97	74	20	0	4	225	328	549	9e-63	131
CRO_01G014810	CRO_002119	82.69	52	9	0	345	190	1470	1315	8e-32	105
CRO_02G010070	CRO_002119	82	50	9	0	143	292	944	1093	2e-31	97.7
CRO_04G028780	CRO_002119	71.23	73	21	0	1	219	1252	1470	3e-29	125
CRO_02G004940	CRO_002119	35.19	54	35	0	127	288	790	951	3e-14	51.9
CRO_06G011170	CRO_002122	100	515	0	0	1	1545	1	1545	0	1161
CRO_03G005690	CRO_002125	81.25	64	12	0	247	438	1	192	1e-58	132
CRO_03G014520	CRO_002126	100	382	0	0	2	1147	95	1240	0	832
CRO_01G012450	CRO_002129	100	32	0	0	216	121	426	331	2e-29	79
CRO_08G006190	CRO_002132	100	219	0	0	1	657	1	657	7e-149	524
CRO_08G006180	CRO_002133	100	263	0	0	789	1	789	1	4e-176	614
CRO_08G004900	CRO_002133	84.04	94	15	0	1	282	478	759	3e-49	191
CRO_07G012360	CRO_002139	100	420	0	0	1452	193	1476	217	0	1020
CRO_04G011430	CRO_002141	99.27	409	3	0	2088	862	2106	880	0	984
CRO_04G011410	CRO_002141	98.46	324	5	0	859	1830	883	1854	0	746
CRO_02G008720	CRO_002146	100	429	0	0	3	1289	3	1289	0	965
CRO_01G009580	CRO_002147	100	452	0	0	142	1497	142	1497	0	1021
CRO_07G011410	CRO_002148	99.74	379	1	0	1290	154	1389	253	0	925
CRO_01G010900	CRO_002149	100	256	0	0	1	768	1	768	0	557
CRO_04G015370	CRO_002151	70.11	87	26	0	139	399	679	939	4e-47	155
CRO_03G009090	CRO_002152	72.73	55	15	0	166	2	1402	1238	7e-29	123
CRO_08G001700	CRO_002154	100	568	0	0	46	1749	46	1749	0	1240
CRO_08G001680	CRO_002155	98.89	360	4	0	162	1241	162	1241	0	774
CRO_08G001660	CRO_002156	100	334	0	0	13	1014	7	1008	0	798
CRO_08G001650	CRO_002157	100	383	0	0	33	1181	1491	2639	0	938
CRO_08G001640	CRO_002157	89.3	383	41	0	33	1181	1491	2639	0	833
CRO_08G001690	CRO_002158	97.14	175	5	0	1182	658	1119	595	0	416
CRO_08G001670	CRO_002159	100	336	0	0	1	1008	1	1008	0	813
CRO_04G022360	CRO_002162	95.96	99	4	0	298	2	298	2	3e-64	243
CRO_05G004830	CRO_002169	100	191	0	0	586	1158	517	1089	0	448
CRO_05G004820	CRO_002171	98.9	91	1	0	72	344	156	428	8e-56	213
CRO_08G009660	CRO_002172	100	219	0	0	657	1	657	1	3e-148	521
CRO_02G013750	CRO_002173	100	153	0	0	1	459	1	459	1e-98	356
CRO_01G010300	CRO_002175	100	931	0	0	1	2793	1	2793	0	2177
CRO_06G012510	CRO_002176	100	880	0	0	3412	773	3391	752	0	2051
CRO_06G012500	CRO_002176	100	168	0	0	522	19	4248	3745	2e-108	389
CRO_08G001850	CRO_002178	100	165	0	0	504	998	501	995	0	418
CRO_08G001880	CRO_002180	100	183	0	0	649	1197	1675	2223	0	440
CRO_08G001870	CRO_002180	97.86	234	5	0	703	2	703	2	1e-143	506
CRO_08G001860	CRO_002181	100	246	0	0	1002	265	1002	265	0	562
CRO.S005280	CRO_002182	97	100	3	0	322	23	604	305	8e-67	249
CRO_04G024380	CRO_002182	95.05	101	5	0	304	2	304	2	1e-65	246
CRO_04G024360	CRO_002182	84.16	101	16	0	304	2	304	2	5e-62	215
CRO_04G024340	CRO_002182	84.16	101	16	0	304	2	304	2	2e-60	215
CRO_04G024390	CRO_002182	84.16	101	16	0	304	2	304	2	2e-57	218
CRO_04G024170	CRO_002182	75	92	23	0	277	2	286	11	1e-42	169
CRO_04G024300	CRO_002182	81.32	91	17	0	1	273	1	273	7e-40	160
CRO_04G024290	CRO_002182	73.17	41	11	0	268	146	505	383	1e-32	79
CRO_04G024520	CRO_002182	85	20	3	0	55	114	241	300	1e-23	45.5
CRO_08G023210	CRO_002184	100	318	0	0	2352	3305	1908	2861	0	760
CRO_07G007520	CRO_002185	92.41	79	6	0	265	29	238	2	4e-65	175
CRO_07G007530	CRO_002185	86.84	76	10	0	1	228	1	228	2e-64	173
CRO_05G022430	CRO_002187	99.36	311	2	0	1188	256	1188	256	0	691
CRO_06G012680	CRO_002190	100	404	0	0	3	1214	3	1214	0	959
CRO_08G011870	CRO_002191	100	194	0	0	22	603	1	582	5e-128	454
CRO_08G011780	CRO_002191	87.27	55	7	0	889	725	472	308	2e-81	123
CRO_08G011760	CRO_002191	89.66	58	6	0	3	176	300	473	8e-45	129
CRO_08G011740	CRO_002191	89.33	75	8	0	2	226	341	565	9e-41	163
CRO_08G011860	CRO_002191	88.89	36	4	0	294	401	3	110	5e-24	79.9
CRO_08G014020	CRO_002194	100	134	0	0	402	1	402	1	7e-89	323
CRO_08G017030	CRO_002195	100	1098	0	0	363	3656	363	3656	0	2567
CRO_08G014080	CRO_002199	100	235	0	0	52	756	52	756	7e-143	504
CRO_05G032900	CRO_002203	100	502	0	0	2	1507	2	1507	0	1184
CRO_05G032940	CRO_002204	100	246	0	0	93	830	93	830	8e-166	576
CRO_05G032930	CRO_002205	100	660	0	0	1	1980	1	1980	0	1448
CRO_05G032920	CRO_002206	98.16	272	5	0	241	1056	469	1284	0	662
CRO_05G032910	CRO_002207	100	241	0	0	844	122	844	122	0	571
CRO_06G021230	CRO_002209	100	158	0	0	2	475	2	475	2e-93	339
CRO_04G023740	CRO_002212	100	51	0	0	3	155	3	155	7e-45	100
CRO_04G023740	CRO_002213	99.28	139	1	0	780	364	483	67	4e-96	348
CRO_04G023730	CRO_002214	100	430	0	0	868	2157	1045	2334	0	1042
CRO_05G024290	CRO_002216	98.51	269	4	0	808	2	808	2	0	649
CRO_05G024300	CRO_002217	100	399	0	0	3	1199	3	1199	0	991
CRO_05G024310	CRO_002218	100	236	0	0	3	710	3	710	2e-174	609
CRO_05G024320	CRO_002219	100	310	0	0	1	930	328	1257	0	718
CRO_05G002400	CRO_002219	81.03	290	55	0	4	873	382	1251	2e-156	550
CRO_06G007730	CRO_002219	87.5	16	2	0	24	71	672	719	0.0003	40.9
CRO_05G024330	CRO_002220	100	121	0	0	363	1	363	1	5e-78	287
CRO_02G012280	CRO_002221	100	692	0	0	1	2076	283	2358	0	1600
CRO_04G013780	CRO_002221	92.59	27	2	0	345	265	1782	1702	5e-29	63.4
CRO_01G011090	CRO_002223	98.64	294	4	0	883	2	883	2	0	710
CRO_05G013460	CRO_002225	98.39	248	4	0	745	2	745	2	7e-159	557
CRO_05G014830	CRO_002225	94.55	55	3	0	181	345	266	430	2e-60	129
CRO_07G018240	CRO_002227	100	109	0	0	402	728	3	329	1e-76	284
CRO_05G024560	CRO_002229	100	192	0	0	612	37	711	136	0	459
CRO_04G011830	CRO_002229	96.43	28	1	0	21	104	136	219	3e-21	69.8
CRO_03G011460	CRO_002229	85	20	3	0	94	153	166	225	4e-16	50.6
CRO_05G024570	CRO_002230	100	377	0	0	6	1136	3	1133	0	915
CRO_02G016510	CRO_002231	100	199	0	0	597	1	597	1	4e-118	421
CRO_06G010400	CRO_002233	99.59	244	1	0	1254	1985	1956	2687	0	622
CRO_04G022660	CRO_002236	100	187	0	0	58	618	160	720	4e-121	431
CRO_01G021520	CRO_002240	100	381	0	0	321	1463	237	1379	0	935
CRO_06G028740	CRO_002242	100	317	0	0	1	951	1	951	0	747
CRO_06G028690	CRO_002243	96.02	352	14	0	1056	1	1056	1	0	817
CRO_06G028730	CRO_002244	100	464	0	0	1392	1	1392	1	0	1088
CRO_06G028720	CRO_002245	96.26	107	4	0	322	2	322	2	9e-72	266
CRO_06G028710	CRO_002246	100	199	0	0	597	1	597	1	6e-129	457
CRO_05G033120	CRO_002247	92.16	102	8	0	286	591	424	729	1e-135	230
CRO_02G001570	CRO_002247	91.49	141	12	0	2	424	299	721	1e-109	296
CRO_04G010790	CRO_002249	99.39	490	3	0	13	1482	1432	2901	0	1134
CRO_04G010800	CRO_002249	100	482	0	0	1	1446	1	1446	0	1122
CRO_07G011740	CRO_002250	86.67	60	8	0	1	180	1	180	1e-49	129
CRO_01G012310	CRO_002251	56.25	48	21	0	52	195	148	291	4e-19	66.6
CRO_07G010140	CRO_002253	91.67	60	5	0	1	180	22	201	9e-41	139
CRO_04G030400	CRO_002254	100	156	0	0	490	23	490	23	8e-100	360
CRO_01G014680	CRO_002262	99.74	380	1	0	1440	301	1422	283	0	897
CRO_01G014670	CRO_002263	100	456	0	0	1374	7	1368	1	0	1120
CRO_03G030680	CRO_002269	99.05	210	2	0	1020	391	630	1	1e-140	497
CRO_06G015080	CRO_002269	95.6	91	4	0	322	594	1	273	5e-57	218
CRO_07G015410	CRO_002269	89.47	38	4	0	30	143	429	542	2e-19	90.9
CRO_03G030670	CRO_002270	100	314	0	0	3	944	3	944	0	798
CRO_06G015330	CRO_002276	100	182	0	0	3	548	3	548	2e-125	445
CRO_06G015320	CRO_002277	100	110	0	0	1	330	1	330	2e-132	269
CRO_04G003840	CRO_002279	100	295	0	0	367	1251	367	1251	0	593
CRO_05G011250	CRO_002288	100	134	0	0	1	402	1	402	9e-92	333
CRO_03G030490	CRO_002290	100	159	0	0	568	92	568	92	9e-150	324
CRO_03G030500	CRO_002291	100	92	0	0	276	1	276	1	3e-67	203
CRO_05G021350	CRO_002292	75	20	5	0	2	61	311	370	0.0003	41.4
CRO_05G011460	CRO_002294	100	57	0	0	171	1	171	1	2e-34	141
CRO_05G008500	CRO_002294	75.51	49	12	0	394	540	25	171	1e-19	88.3
CRO_06G008980	CRO_002295	100	446	0	0	3	1340	3	1340	0	1093
CRO_04G023040	CRO_002304	84.54	97	15	0	20	310	185	475	1e-83	188
CRO_02G016660	CRO_002304	91.07	112	10	0	1	336	727	1062	4e-63	238
CRO_03G030210	CRO_002305	100	311	0	0	48	980	72	1004	0	708
CRO_03G030190	CRO_002306	100	338	0	0	1014	1	1014	1	0	826
CRO_03G030180	CRO_002307	100	123	0	0	369	1	369	1	1e-108	269
CRO_03G030170	CRO_002308	100	377	0	0	1131	1	1131	1	0	922
CRO_03G030160	CRO_002309	99.07	107	1	0	1	321	1	321	0	217
CRO_03G030140	CRO_002311	100	416	0	0	1	1248	1	1248	0	936
CRO_03G030130	CRO_002312	100	426	0	0	1	1278	1	1278	0	823
CRO_03G030120	CRO_002313	100	350	0	0	135	1184	135	1184	0	824
CRO_06G008080	CRO_002313	58.97	195	80	0	358	942	364	948	3e-129	275
CRO_03G030110	CRO_002314	100	241	0	0	75	797	354	1076	0	591
CRO_03G030100	CRO_002315	96.33	109	4	0	328	2	535	209	2e-73	272
CRO_03G030090	CRO_002316	99.77	434	1	0	3145	1844	3166	1865	0	1012
CRO_03G030080	CRO_002317	100	206	0	0	3	620	3	620	1e-148	522
CRO_03G030200	CRO_002319	100	292	0	0	1840	2715	1951	2826	0	666
CRO_03G030150	CRO_002320	97.32	149	4	0	448	2	448	2	2e-98	355
CRO_08G000510	CRO_002326	100	241	0	0	3	725	3	725	0	587
CRO_08G000520	CRO_002328	100	108	0	0	2	325	2	325	7e-69	256
CRO_06G033250	CRO_002330	99.68	310	1	0	1059	130	1059	130	0	733
CRO_05G012040	CRO_002331	99.07	430	4	0	1291	2	1291	2	0	997
CRO_06G014650	CRO_002335	91	100	9	0	43	342	109	408	8e-57	217
CRO_08G008290	CRO_002337	99.49	396	2	0	63	1250	474	1661	0	899
CRO_08G008280	CRO_002337	100	77	0	0	111	341	232	2	5e-51	197
CRO_07G008380	CRO_002338	100	450	0	0	231	1580	231	1580	0	1089
CRO_07G008390	CRO_002339	100	177	0	0	210	740	258	788	4e-151	390
CRO_03G009260	CRO_002340	99.3	286	2	0	858	1	858	1	0	654
CRO_07G018420	CRO_002342	100	181	0	0	343	885	1	543	4e-124	442
CRO_05G032160	CRO_002344	99.37	158	1	0	561	1034	3	476	0	378
CRO_05G032150	CRO_002344	100	78	0	0	313	80	1573	1340	1e-41	166
CRO_04G015100	CRO_002345	95.01	341	17	0	1605	583	1491	469	0	746
CRO_08G030830	CRO_002350	97.28	147	4	0	144	584	219	659	2e-165	354
CRO_01G020180	CRO_002351	98.29	117	2	0	336	686	750	1100	1e-127	281
CRO_01G020290	CRO_002351	97.44	117	3	0	336	686	750	1100	1e-126	279
CRO_01G020170	CRO_002351	96.67	90	3	0	414	145	414	145	2e-79	223
CRO_01G020300	CRO_002351	96.67	90	3	0	414	145	414	145	2e-79	223
CRO_01G020200	CRO_002352	100	143	0	0	1	429	250	678	8e-94	340
CRO_01G020270	CRO_002352	95.65	23	1	0	163	95	1	69	2e-08	55.1
CRO_01G020250	CRO_002353	99.33	150	1	0	450	1	450	1	3e-96	348
CRO_01G020210	CRO_002353	99.33	150	1	0	1458	1009	450	1	8e-96	348
CRO_01G020160	CRO_002354	100	142	0	0	3	428	3	428	4e-98	354
CRO_01G020310	CRO_002354	100	82	0	0	3	248	123	368	3e-55	212
CRO_01G020190	CRO_002355	100	110	0	0	3	332	3	332	4e-78	287
CRO_01G020280	CRO_002355	100	110	0	0	3	332	3	332	4e-78	287
CRO_08G008000	CRO_002358	100	278	0	0	1	834	1	834	0	665
CRO_08G007990	CRO_002359	100	408	0	0	1224	1	1224	1	0	994
CRO_03G022850	CRO_002360	100	355	0	0	1	1065	1	1065	0	827
CRO_03G022610	CRO_002360	98.31	355	6	0	1	1065	1	1065	0	813
CRO_08G017470	CRO_002361	99.4	168	1	0	178	681	280	783	1e-129	381
CRO.S005080	CRO_002361	47.46	59	31	0	106	282	547	723	8e-16	70.3
CRO_02G009560	CRO_002364	92.5	40	3	0	1	120	733	852	3e-22	100
CRO_02G009570	CRO_002365	100	116	0	0	388	735	253	600	1e-123	293
CRO_07G016210	CRO_002365	61.67	60	23	0	19	198	10	189	9e-23	101
CRO_08G016460	CRO_002365	96.15	26	1	0	151	74	830	753	3e-11	64.3
CRO_04G025550	CRO_002365	63.64	22	8	0	208	273	391	456	0.001	40
CRO_04G016420	CRO_002366	36.36	66	42	0	124	321	46	243	2e-09	59.7
CRO_01G027820	CRO_002366	46.81	47	25	0	139	279	619	759	4e-08	45.6
CRO_02G009550	CRO_002368	99.06	106	1	0	3	320	189	506	3e-74	274
CRO_02G009580	CRO_002369	100	109	0	0	340	14	328	2	2e-69	258
CRO_01G017030	CRO_002372	92.16	153	12	0	892	1350	322	780	2e-151	335
CRO_03G023630	CRO_002374	100	342	0	0	1	1026	118	1143	0	853
CRO_03G023660	CRO_002375	99.27	550	4	0	1	1650	1	1650	0	1323
CRO_03G023650	CRO_002375	91.67	24	2	0	123	52	1747	1676	2e-10	61.6
CRO_03G023640	CRO_002376	100	43	0	0	129	1	63	191	2e-26	115
CRO_03G006130	CRO_002377	96.75	123	4	0	673	1041	511	879	4e-171	289
CRO_03G006110	CRO_002378	99.79	469	1	0	3	1409	3	1409	0	1120
CRO_03G006090	CRO_002379	100	632	0	0	1	1896	1	1896	0	1438
CRO_03G006120	CRO_002380	100	305	0	0	1006	1920	1216	2130	0	734
CRO_02G001170	CRO_002382	100	107	0	0	1	321	1	321	2e-56	217
CRO_02G005130	CRO_002383	92.59	54	4	0	38	199	72	233	2e-53	131
CRO_03G009250	CRO_002383	70.73	41	12	0	261	139	181	59	4e-14	70.7
CRO_02G005140	CRO_002384	100	575	0	0	1444	3168	1444	3168	0	1220
CRO_05G013250	CRO_002390	100	550	0	0	1	1650	1	1650	0	1341
CRO_05G018240	CRO_002397	100	330	0	0	3	992	3	992	0	861
CRO_05G018190	CRO_002399	100	416	0	0	1	1248	28	1275	0	1013
CRO_05G018170	CRO_002400	100	195	0	0	1	585	1	585	2e-120	429
CRO_05G018140	CRO_002401	100	422	0	0	2	1267	2	1267	0	938
CRO_06G011270	CRO_002403	100	180	0	0	1	540	1	540	2e-110	395
CRO_05G013650	CRO_002406	34.04	47	31	0	161	21	893	753	0.004	36.3
CRO_04G021590	CRO_002407	98.62	217	3	0	796	146	1027	377	0	538
CRO_04G021580	CRO_002407	75.86	58	14	0	379	552	829	1002	7e-67	104
CRO_08G023830	CRO_002408	100	88	0	0	264	1	264	1	4e-57	217
CRO_08G023820	CRO_002409	100	997	0	0	1	2991	1	2991	0	2292
CRO_08G023810	CRO_002410	100	392	0	0	1656	481	1176	1	0	904
CRO_01G016550	CRO_002413	33.33	57	38	0	103	273	25	195	2e-05	47.8
CRO_08G019720	CRO_002414	100	137	0	0	566	976	392	802	4e-145	313
CRO_06G007040	CRO_002415	100	166	0	0	594	97	504	7	3e-112	401
CRO_05G010100	CRO_002416	100	598	0	0	1	1794	1	1794	0	1404
CRO_05G030520	CRO_002417	100	235	0	0	77	781	2	706	1e-153	539
CRO_05G018430	CRO_002419	99.61	255	1	0	589	1353	505	1269	0	613
CRO_06G026740	CRO_002420	99	401	4	0	1204	2	1204	2	0	940
CRO_04G032020	CRO_002420	40.91	44	26	0	961	1092	877	1008	7e-11	41.4
CRO_06G026730	CRO_002421	100	1056	0	0	37	3204	37	3204	0	2393
CRO_06G026750	CRO_002422	99.37	319	2	0	3	959	3	959	0	760
CRO_01G023500	CRO_002422	71.32	136	39	0	1	408	310	717	5e-151	237
CRO_04G018050	CRO_002424	100	242	0	0	922	197	1306	581	0	612
CRO_01G025710	CRO_002426	99.78	928	2	0	2847	64	2892	109	0	2134
CRO_01G025720	CRO_002426	100	175	0	0	344	868	2963	3487	0	391
CRO_03G010160	CRO_002429	100	83	0	0	3	251	3	251	4e-80	210
CRO_04G030100	CRO_002431	100	301	0	0	2	904	2	904	0	673
CRO_04G030120	CRO_002432	100	353	0	0	3	1061	3	1061	0	828
CRO_04G030130	CRO_002433	98.48	263	4	0	790	2	790	2	0	645
CRO_04G030140	CRO_002434	100	275	0	0	49	873	1	825	0	696
CRO_04G030110	CRO_002435	100	271	0	0	815	3	815	3	4e-165	578
CRO_03G008720	CRO_002436	99.4	166	1	0	1	498	1	498	2e-111	399
CRO_02G024140	CRO_002438	100	333	0	0	127	1125	127	1125	0	742
CRO_02G024130	CRO_002440	100	283	0	0	871	1719	937	1785	0	702
CRO_02G024120	CRO_002441	100	270	0	0	3	812	3	812	0	630
CRO_07G010870	CRO_002441	83.82	241	39	0	4	726	10	732	1e-138	490
CRO_02G024110	CRO_002442	91.43	105	9	0	123	437	39	353	9e-55	210
CRO_05G021820	CRO_002443	100	243	0	0	433	1161	1	729	0	601
CRO_08G015350	CRO_002444	79.47	341	70	0	706	1728	655	1677	0	624
CRO_07G000640	CRO_002445	100	516	0	0	1	1548	394	1941	0	1241
CRO_07G000630	CRO_002445	100	510	0	0	4	1533	2143	3672	0	1218
CRO_02G027300	CRO_002445	41.86	43	25	0	1	129	2299	2427	1e-18	46.4
CRO_07G000760	CRO_002446	100	207	0	0	879	259	1350	730	0	504
CRO_07G000740	CRO_002447	94.55	55	3	0	374	210	284	120	2e-43	133
CRO_07G000730	CRO_002448	100	391	0	0	1	1173	1	1173	0	923
CRO_07G000700	CRO_002449	100	338	0	0	1014	1	1014	1	0	807
CRO_07G000690	CRO_002450	100	335	0	0	78	1082	78	1082	0	771
CRO_07G000680	CRO_002451	100	601	0	0	3	1805	3	1805	0	1381
CRO_07G000660	CRO_002452	100	266	0	0	3	800	102	899	0	645
CRO_07G000620	CRO_002453	100	167	0	0	1	501	1	501	3e-109	391
CRO_07G000650	CRO_002454	100	421	0	0	82	1344	55	1317	0	1015
CRO_07G000610	CRO_002456	94.27	157	9	0	619	149	679	209	3e-123	341
CRO_01G018450	CRO_002456	84.85	33	5	0	84	182	300	398	3e-16	73.5
CRO_07G000770	CRO_002457	100	95	0	0	475	191	475	191	8e-106	225
CRO_07G000670	CRO_002458	100	418	0	0	64	1317	64	1317	0	964
CRO_07G000710	CRO_002459	100	150	0	0	1	450	364	813	2e-100	362
CRO_07G000720	CRO_002460	100	152	0	0	1	456	97	552	5e-103	370
CRO_04G031780	CRO_002465	100	466	0	0	1963	3360	2809	4206	0	1096
CRO_04G031760	CRO_002466	99	100	1	0	3	302	180	479	7e-66	246
CRO_04G031770	CRO_002467	100	249	0	0	54	800	366	1112	0	638
CRO_03G014540	CRO_002467	80.42	189	37	0	25	591	493	1059	1e-107	386
CRO_07G022140	CRO_002468	100	476	0	0	2	1429	2	1429	0	1032
CRO_07G022160	CRO_002468	59.81	209	84	0	31	657	778	1404	3e-82	302
CRO_07G022130	CRO_002468	90.16	61	6	0	19	201	820	1002	2e-48	137
CRO_03G008420	CRO_002469	100	110	0	0	2	331	389	718	2e-70	261
CRO_04G008790	CRO_002470	100	236	0	0	1365	658	1350	643	0	562
CRO_08G023510	CRO_002472	100	65	0	0	385	191	433	239	2e-81	163
CRO_05G009070	CRO_002475	100	294	0	0	925	44	916	35	0	714
CRO_01G026740	CRO_002480	100	580	0	0	1	1740	1	1740	0	1357
CRO_06G026950	CRO_002482	99.35	307	2	0	923	3	923	3	0	712
CRO_06G027030	CRO_002482	97.34	301	8	0	1082	180	923	21	0	682
CRO_06G026940	CRO_002482	98.51	67	1	0	45	245	774	574	2e-63	166
CRO_04G016440	CRO_002483	100	60	0	0	102	281	294	473	6e-37	150
CRO.S000610	CRO_002484	95.5	111	5	0	334	2	334	2	0	263
CRO.S000750	CRO_002484	91.89	111	9	0	334	2	334	2	0	251
CRO_08G025720	CRO_002485	100	297	0	0	2	892	2	892	0	702
CRO_07G011390	CRO_002485	60	60	24	0	799	978	715	894	6e-28	85.8
CRO_07G010690	CRO_002485	62.07	29	11	0	40	126	712	798	2e-05	46
CRO_04G026690	CRO_002486	96.04	101	4	0	304	2	304	2	6e-65	243
CRO_04G026720	CRO_002486	54.76	42	19	0	121	246	139	264	4e-09	57.9
CRO_01G004110	CRO_002486	62.22	45	17	0	139	273	163	297	7e-08	44.1
CRO_04G003820	CRO_002488	100	549	0	0	1692	46	1647	1	0	1180
CRO_04G003810	CRO_002489	100	60	0	0	439	260	1591	1412	4e-52	163
CRO_04G003780	CRO_002490	100	272	0	0	3	818	3	818	0	660
CRO_04G003800	CRO_002491	100	170	0	0	575	66	575	66	0	355
CRO_01G025350	CRO_002495	100	560	0	0	1	1680	1	1680	0	1243
CRO_05G012350	CRO_002499	100	166	0	0	714	217	603	106	2e-138	418
CRO_05G012320	CRO_002500	100	234	0	0	241	942	241	942	0	544
CRO_05G012340	CRO_002501	100	382	0	0	33	1178	2103	3248	0	899
CRO_05G012330	CRO_002501	100	216	0	0	1170	523	1146	499	0	510
CRO_01G030310	CRO_002503	100	181	0	0	286	828	286	828	1e-151	423
CRO_07G003430	CRO_002504	98.68	151	2	0	96	548	108	560	8e-107	384
CRO_03G012910	CRO_002506	100	117	0	0	3	353	3	353	3e-83	304
CRO_02G028260	CRO_002507	100	373	0	0	3	1121	129	1247	0	872
CRO_02G028290	CRO_002508	100	645	0	0	870	2804	870	2804	0	1525
CRO_02G028300	CRO_002509	100	255	0	0	1	765	1	765	4e-180	627
CRO_02G028310	CRO_002510	100	77	0	0	291	61	270	500	7e-52	199
CRO_02G028320	CRO_002511	100	1140	0	0	1	3420	1	3420	0	2410
CRO_02G028270	CRO_002512	100	583	0	0	1	1749	1	1749	0	1369
CRO_02G028280	CRO_002513	96.15	104	4	0	313	2	313	2	1e-155	249
CRO_06G008040	CRO_002522	98.1	211	4	0	634	2	634	2	2e-141	499
CRO_04G014680	CRO_002523	100	26	0	0	252	329	628	705	5e-35	69.3
CRO_04G014690	CRO_002524	99.51	206	1	0	618	1	618	1	0	498
CRO_04G025790	CRO_002527	98.62	289	4	0	790	1656	796	1662	0	665
CRO_04G025470	CRO_002527	91.84	49	4	0	258	112	2409	2263	7e-25	110
CRO_06G025570	CRO_002528	100	285	0	0	841	1695	922	1776	0	714
CRO_06G008910	CRO_002529	100	99	0	0	34	330	91	387	2e-64	241
CRO_04G010570	CRO_002532	100	66	0	0	1	198	619	816	5e-72	163
CRO_04G010520	CRO_002532	89.23	65	7	0	2	196	620	814	4e-61	141
CRO_04G010560	CRO_002532	100	84	0	0	3	254	363	614	6e-57	216
CRO_07G017780	CRO_002533	100	439	0	0	2004	688	2007	691	0	1090
CRO_03G008890	CRO_002541	36.36	44	28	0	307	438	148	279	0.0006	41.8
CRO_03G013710	CRO_002542	100	234	0	0	163	864	34	735	1e-146	517
CRO_02G021370	CRO_002544	100	329	0	0	1032	46	1074	88	0	788
CRO_02G021350	CRO_002545	98.78	328	4	0	985	2	985	2	0	702
CRO_03G023230	CRO_002546	100	149	0	0	551	105	449	3	9e-91	330
CRO_07G014870	CRO_002547	100	75	0	0	225	1	408	184	3e-48	187
CRO_05G003910	CRO_002548	100	462	0	0	928	2313	961	2346	0	1059
CRO_05G003940	CRO_002549	100	394	0	0	1	1182	1	1182	0	909
CRO_05G003950	CRO_002550	100	137	0	0	1	411	1	411	3e-75	278
CRO_05G003960	CRO_002551	100	373	0	0	630	1748	696	1814	0	936
CRO_05G003980	CRO_002552	100	474	0	0	1	1422	1960	3381	0	1154
CRO_05G003970	CRO_002552	100	206	0	0	1303	686	1576	959	0	459
CRO_05G003920	CRO_002553	100	577	0	0	2463	733	2463	733	0	1339
CRO_02G006680	CRO_002556	100	99	0	0	3	299	36	332	8e-65	243
CRO_07G016700	CRO_002559	100	73	0	0	3	221	3	221	4e-76	177
CRO_03G012170	CRO_002561	99.57	696	3	0	2187	100	2442	355	0	1555
CRO_02G023280	CRO_002564	100	110	0	0	49	378	1045	1374	9e-61	230
CRO_08G012750	CRO_002565	76	50	12	0	25	174	40	189	1e-19	91.8
CRO_06G017500	CRO_002567	100	69	0	0	202	408	133	339	1e-80	191
CRO_06G017490	CRO_002568	92.86	70	5	0	168	377	231	440	7e-80	162
CRO_05G028500	CRO_002571	100	309	0	0	1	927	1	927	0	756
CRO_02G002100	CRO_002572	99.56	226	1	0	1150	473	1113	436	0	546
CRO_02G002090	CRO_002573	99.33	450	3	0	448	1797	1	1350	0	1084
CRO_06G015680	CRO_002574	100	708	0	0	1	2124	1	2124	0	1689
CRO_05G027640	CRO_002576	100	210	0	0	630	1	630	1	2e-130	462
CRO_05G026350	CRO_002582	100	224	0	0	2	673	2	673	2e-151	532
CRO_04G017550	CRO_002583	99.52	828	4	0	2485	2	2485	2	0	1872
CRO_03G031520	CRO_002585	100	478	0	0	181	1614	181	1614	0	1104
CRO_05G012050	CRO_002585	42.86	35	20	0	1471	1575	1387	1491	3e-08	36.8
CRO_03G031530	CRO_002586	99.38	320	2	0	960	1	960	1	0	745
CRO_04G022430	CRO_002587	100	160	0	0	1238	759	935	456	1e-138	364
CRO_01G028230	CRO_002588	98.6	286	4	0	859	2	859	2	0	676
CRO_01G028240	CRO_002589	85.71	42	6	0	201	76	201	76	5e-41	104
CRO_04G006070	CRO_002589	52.86	70	33	0	118	327	184	393	2e-30	103
CRO_01G028250	CRO_002589	90.48	21	2	0	150	88	649	587	1e-06	49.2
CRO_04G011200	CRO_002590	100	105	0	0	1	315	1	315	1e-71	266
CRO_01G023590	CRO_002591	100	148	0	0	1	444	1	444	4e-166	324
CRO_08G028100	CRO_002592	100	640	0	0	41	1960	2	1921	0	1454
CRO_08G028110	CRO_002593	100	470	0	0	1	1410	1	1410	0	1089
CRO_08G028120	CRO_002594	100	367	0	0	127	1227	127	1227	0	851
CRO_08G028090	CRO_002595	100	334	0	0	1	1002	1	1002	0	827
CRO_02G010860	CRO_002596	72.22	72	20	0	457	672	124	339	1e-28	124
CRO_01G014260	CRO_002599	100	125	0	0	341	715	341	715	9e-175	260
CRO_06G025740	CRO_002600	100	134	0	0	402	1	402	1	9e-90	326
CRO_06G025750	CRO_002600	97.26	73	2	0	64	282	463	681	1e-43	172
CRO_06G025760	CRO_002601	100	126	0	0	3	380	36	413	2e-84	308
CRO_06G025770	CRO_002602	100	421	0	0	265	1527	265	1527	0	941
CRO_02G007080	CRO_002603	86.96	23	3	0	19	87	160	92	5e-09	56.5
CRO_02G022370	CRO_002604	99.62	263	1	0	19	807	157	945	0	634
CRO_03G015930	CRO_002604	81.67	60	11	0	9	188	522	701	7e-31	119
CRO_02G007780	CRO_002605	100	508	0	0	228	1751	87	1610	0	1194
CRO_01G020840	CRO_002609	100	153	0	0	894	436	459	1	3e-108	389
CRO_01G020850	CRO_002610	100	82	0	0	246	1	792	547	4e-91	208
CRO_01G018060	CRO_002613	100	69	0	0	2	208	2	208	1e-42	169
CRO_07G015710	CRO_002617	100	267	0	0	1160	1960	236	1036	0	614
CRO_07G015700	CRO_002617	98	50	1	0	226	77	1696	1547	2e-29	125
CRO_07G015690	CRO_002618	100	400	0	0	1	1200	1	1200	0	988
CRO_05G014330	CRO_002621	100	502	0	0	1506	1	1506	1	0	1166
CRO_05G014340	CRO_002621	100	502	0	0	1506	1	1506	1	0	1166
CRO_04G023970	CRO_002623	100	312	0	0	1	936	1	936	0	793
CRO_04G023960	CRO_002624	99.71	349	1	0	1047	1	1047	1	0	851
CRO_04G023950	CRO_002625	100	127	0	0	381	1	381	1	5e-85	310
CRO_08G030890	CRO_002627	100	195	0	0	585	1	585	1	8e-125	443
CRO_08G030900	CRO_002628	100	190	0	0	3	572	3	572	2e-164	462
CRO_08G030870	CRO_002629	100	495	0	0	3	1487	3	1487	0	1196
CRO_08G030880	CRO_002630	100	100	0	0	2	301	2	301	2e-61	231
CRO_02G017960	CRO_002632	100	144	0	0	516	85	555	124	4e-98	348
CRO_04G014760	CRO_002633	100	610	0	0	129	1958	312	2141	0	1418
CRO_04G014770	CRO_002633	100	58	0	0	1	174	1	174	3e-34	140
CRO_04G014730	CRO_002634	100	32	0	0	110	15	275	180	9e-16	79.9
CRO_04G014750	CRO_002635	96.43	168	6	0	505	2	505	2	3e-112	401
CRO_07G000090	CRO_002638	100	132	0	0	2	397	2	397	5e-123	315
CRO_07G000070	CRO_002639	100	1229	0	0	106	3792	106	3792	0	2754
CRO_07G000110	CRO_002640	100	106	0	0	3	320	648	965	3e-77	284
CRO_07G000100	CRO_002640	96.88	32	1	0	319	224	58	153	1e-30	80.8
CRO_01G019580	CRO_002641	99.66	294	1	0	295	1176	1	882	0	713
CRO_01G019590	CRO_002641	98.68	303	4	0	910	2	1954	1046	0	662
CRO_02G014150	CRO_002642	100	259	0	0	849	73	777	1	2e-170	595
CRO_02G010760	CRO_002645	100	62	0	0	3	188	3	188	3e-37	151
CRO_05G005590	CRO_002647	96.72	122	4	0	367	2	367	2	2e-64	242
CRO.S005220	CRO_002648	98.25	57	1	0	193	363	265	435	2e-33	138
CRO_05G026030	CRO_002648	98.25	57	1	0	193	363	265	435	3e-33	138
CRO_05G026050	CRO_002648	98.25	57	1	0	193	363	265	435	5e-33	138
CRO_06G033300	CRO_002650	100	203	0	0	3	611	3	611	6e-129	457
CRO_06G033320	CRO_002651	100	309	0	0	927	1	927	1	0	643
CRO_06G033310	CRO_002652	100	869	0	0	3	2609	3	2609	0	1939
CRO_06G033330	CRO_002653	100	334	0	0	1	1002	1	1002	0	803
[truncated: 22,645 more rows]
